# Supplementary material for: Comprehensive analysis of the longan transcriptome reveals distinct regulatory programs during the floral transition
Source: BMC Genomics. 2019 Feb 11;20:126. doi: 10.1186/s12864-019-5461-3 (PMC6371577; doi:10.1186/s12864-019-5461-3)
Supplement: Supplementary file 1 — List of primers used in this study. (XLSX 12 kb) [file 12864_2019_5461_MOESM1_ESM.xlsx]

## Sheet: Sheet1
Additional file 1. List of primers used in this study.
Genes	Gene ID	Forward (5’ to 3’)	Reverse (5’ to 3’)
sugar related genes
PG	Dlo_030207.1	GCCTCGTCTTCCTGTACTGC	TCTTAAATTTGCCCCACCAG
pgm	Dlo_026513.1	GTTTGTGTTTGATGCCATGC	CACTTGCAGCTCCAAAATCA
SS2	dlo_038464.1	TGATGGGTCAGGACGTACAA	CCACCAACAGCATGAACAAC
HK	dlo_034493.1	AGGGATGGGGAAAAGCAGAA	AGCTCCAATGCCTGATCCAT
glgC	Dlo_027713.2	TTCTAGGAGGAGGAGCTGGT	ACGTGAGAGATGCCTGTTGA
SUS	Dlo_019926.1	GGGCTTGTTGAGTGCTATGG	CACCGAAACTGACCATGCAA
TPS	Dlo_012338.1	TGCCAGACTTTGTGATGTGC	AGTACCTTGCTTTGCTTGGC
UGDH	Dlo_007167.1	AGCCATTGATGTGTGCAAGG	ATAAGCATCCCAAACCACGC
Hormone related genes
AHK	Dlo_007904.1	TCTCAGGGCATTGAACGAGT	ACGAACACTTCATTGCCGAC
ARF	Dlo_020240.1	TCCTGCGGTCTCCTGAAAAT	GTCCTCTAACTGGCCTTCGA
ARR-A	Dlo_000724.1	TCTGAGAATGTTTTGGCGCG	ACGGTGATGATGACGGTGAT
ARR-B	dlo_035198.1	CGATTGGGGAAGCAGTCATG	CTCGCAATGCCTCAGTAACC
DELL	Dlo_005624.1	CGGTGCCATTTTCGACTTGA	TCCAATTGCCAAAACGCTCA
GH3	Dlo_000340.1	TGTTGACCTTGCCGATGTTG	CAGCCTCGTCAGTTTTGTCC
IAA	Dlo_024822.1	GCGAATATGTTAGGGGCAAA	TTCAGATCCACAGCCTCCTT
AUX1	Dlo_003834.1	TGGACAGGTTGAAGGTGTGA	GTCACCAAAGGCCCAGTAAA
SAUR	Dlo_024351.1	TTCAAGAGGCTGCTTTCACA	TTATCAGCAAAACCGGGAAG
GID2	Dlo_024483.1	CCTCTTCGAGGTGTTGAAGC	GCCAGAGATAGAGCGAGTGG
BRI1	Dlo_007043.1	TCTGAATCTCCCCAATTTGC	GTTCAGAGGCGAAGCTATGG
ETR	Dlo_028021.1	CCGCCACAAGATATTCCACT	TCAAGACCTTCGCTTTCGAT
Flower related genes
COL10	Dlo_013961.1	TCGCTCACCTCCGATATGTG	AACAGCAGAGGGTCCACTTT
GAI	Dlo_019465.1	AGGTGGCTCATCGACTTGAA	AGGGGCGTTTGGTTGAATTC
GI	Dlo_024864.1	GGCATGCGGAGAAATTTTGC	CCAGGGAGACAAAGGCCTTA
EFL	Dlo_027544.1	ACACATTTTCAGGGCTTGGC	ACCCACATTTCTGCTCAGGT
LFY	Dlo_005438.1	AAATGCCCAACCAAGGTGAC	GCTTGTAACACGCCTGTCTC
TCP5	Dlo_025323.1	ATCAAGTTCCCAAAGGCAGC	AAGCCTAATCCGCCTATCCC
Transcription factors
GRAS TF	Dlo_000405.1	GCAGAACCTCTAGCAGCTCT	GTAGGGGTGCTAGTGTTGGT
GRAS TF	Dlo_004311.1	AGGCATGAGAGATACGGTCG	TCATCAAACTGGCCCTGTGA
GRAS TF	Dlo_022930.1	TAGCCCAACCACTGACTCTG	CCTCCAGTAGCCTCTCCATG
MADS TF	Dlo_031930.1	GAGGCCCTGGAGCTAAGTAG	AGCATGTACTGGGTCCTTGT
MADS TF	Dlo_002044.1	CTCAGGTGGCTGTTGTTGTG	TGCTCTCCTCGTTCCTTCTC
MADS TF	Dlo_008860.1	TCGCCAAGTCACCTTCTCAA	CTTCATGATTCGCAGCAGGA
NAC TF	Dlo_022129.1	ATCTCGAGCTGTGAATCCGT	CTCCTCCTCCTCCTCCTCTT
NAC TF	Dlo_003709.1	AACGAAATGTGGGCCGAAAA	GGAAACAGGATTGAGGCACC
NAC TF	Dlo_011150.1	CAAACAGAGCCGCAACTTCT	AAACCCAATCATCAAGCCGT
MYB TF	Dlo_006032.1	GGAGGAGACCAGCAGATACC	CCACCTGCAAACGTTGTTCT
MYB TF	Dlo_031477.1	GCGGCAGAACAAGTAGATGG	GAATCTTGACAACGGCTCGG
MYB TF	Dlo_010378.1	GCAGTGAAGAACCATTGGCA	CCCACGAAAGCCTTCAACAA
