# Supplementary material for: Comprehensive analysis of the longan transcriptome reveals distinct regulatory programs during the floral transition
Source: BMC Genomics. 2019 Feb 11;20:126. doi: 10.1186/s12864-019-5461-3 (PMC6371577; doi:10.1186/s12864-019-5461-3)
Supplement: Supplementary file 2 — The sequencing and mapped results obtained from each sample. (XLS 22 kb) [file 12864_2019_5461_MOESM2_ESM.xls]

## Sheet: Sheet1
Additional file 2. The sequencing and mapped results obtained from each sample.
ID	Raw reads	Clean reads	Total nucleotides (bp)	GC percentage	Q30 percentage	Unique Mapped Reads	Multiple Mapped reads	Mapped percentage
SJT1-1	47970734	45675682	6716873106	0.4505	0.945	33067113	1243778	0.7512
SJT1-2	45233070	42961688	6303143016	0.4502	0.9405	30844640	1151142	0.7448
SJT1-3	44876542	42680892	6269588710	0.447	0.9422	31355243	1165118	0.7619
SJT2-1	47227960	44978012	6610951363	0.4492	0.945	34159179	1248610	0.7872
SJT2-2	47527226	45125368	6607406541	0.4477	0.937	33357522	1222648	0.7663
SJT2-3	43824720	41542306	6086721562	0.45	0.9397	31195027	1127746	0.7781
SJT3-1	47517614	45066816	6596286277	0.4473	0.9394	32534983	1186370	0.7483
SJT3-2	47455894	45052710	6598874118	0.4485	0.9391	33179531	1205974	0.7632
SJT3-3	56808304	53764902	7855375175	0.4429	0.9361	38303021	1393328	0.7383
SXT1-1	45692452	43430780	6366561353	0.4453	0.9429	34376648	1278800	0.821
SXT1-2	52115936	49467296	7249330188	0.446	0.9413	38454070	1452762	0.8067
SXT1-3	48891842	46361218	6785797781	0.4438	0.9402	36884402	1373774	0.8252
SXT2-1	53817098	50998084	7458128009	0.4458	0.9404	41030187	1546332	0.8349
SXT2-2	50063604	47535410	6956164541	0.4458	0.9403	38215552	1411990	0.8336
SXT2-3	50780634	48282416	7076004651	0.4453	0.9425	39009709	1428458	0.8375
SXT3-1	51097674	48461100	7095884519	0.4484	0.9395	38640071	1459556	0.8275
SXT3-2	57763574	54770504	8012707642	0.4459	0.9382	44076584	1633002	0.8346
SXT3-3	60591102	57566164	8435626511	0.4463	0.9417	46206415	1740840	0.8329
