# Supplementary material for: Comprehensive analysis of the longan transcriptome reveals distinct regulatory programs during the floral transition
Source: BMC Genomics. 2019 Feb 11;20:126. doi: 10.1186/s12864-019-5461-3 (PMC6371577; doi:10.1186/s12864-019-5461-3)
Supplement: Supplementary file 3 — Identification of known genes and new genes in the transcriptome data for eighteen samples. (XLSX 11 kb) [file 12864_2019_5461_MOESM3_ESM.xlsx]

## Sheet: Sheet1
Additional file 3. Identification of known genes and new genes in the eighteen transcriptome data for eighteen samples.
Sample	Known Gene Num	New Gene Num	All Gene Num
SJT1-1	21,383 (54.43%)	1636	23019
SJT1-2	21,591 (54.96%)	1645	23236
SJT1-3	21,918 (55.80%)	1683	23601
SJT2-1	21,815 (55.53%)	1671	23486
SJT2-2	22,151 (56.39%)	1676	23827
SJT2-3	21,854 (55.63%)	1670	23524
SJT3-1	22,201 (56.52%)	1702	23903
SJT3-2	22,282 (56.72%)	1707	23989
SJT3-3	22,285 (56.73%)	1720	24005
SXT1-1	21,589 (54.96%)	1684	23273
SXT1-2	21,793 (55.48%)	1703	23496
SXT1-3	21,656 (55.13%)	1686	23342
SXT2-1	21,836 (55.59%)	1693	23529
SXT2-2	21,867 (55.67%)	1687	23554
SXT2-3	21,744 (55.35%)	1692	23436
SXT3-1	22,309 (56.79%)	1710	24019
SXT3-2	22,365 (56.93%)	1709	24074
SXT3-3	22,369 (56.94%)	1728	24097
Total	27266 ( 69.41% )	1913	29179
