# Supplementary material for: Comprehensive analysis of the longan transcriptome reveals distinct regulatory programs during the floral transition
Source: BMC Genomics. 2019 Feb 11;20:126. doi: 10.1186/s12864-019-5461-3 (PMC6371577; doi:10.1186/s12864-019-5461-3)
Supplement: Supplementary file 4 — DEGs between ‘SJ’ and ‘SX’ during floral induction. (XLS 11846 kb) [file 12864_2019_5461_MOESM4_ESM.xls]

## Sheet: Sheet1
Additional file 4. DEGs between 'SJ' and 'SX' during floral induction.
Longan genes id	Description	SJT1_fpkm	SJT2_fpkm	SJT3_fpkm	SXT1_fpkm	SXT2_fpkm	SXT3_fpkm	KEGG_A_class	KEGG_B_class	Pathway	K_ID	GO Component	GO Function	GO Process
Dlo_000015.1	PREDICTED: auxilin-like protein 1 [Juglans regia]	17.19	32.1667	34.89	40.8767	42.6167	37.8367	-	-	-	-	-	-	-
Dlo_000018.1	PREDICTED: replication factor C subunit 3-like [Erythranthe guttata]	3.03333	8.78667	6.68	11.4967	11.3067	4.52	Genetic Information Processing	Replication and repair	ko03420//Nucleotide excision repair;ko03030//DNA replication;ko03430//Mismatch repair	K10756	-	-	-
Dlo_000023.1	Syntaxin domain-containing protein/SNARE domain-containing protein [Cephalotus follicularis]	0.0766667	0.36	2.08	0.886667	0.853333	2.21667	Genetic Information Processing	Folding, sorting and degradation	ko04130//SNARE interactions in vesicular transport	K08486	GO:0016020//membrane	GO:0005515//protein binding;GO:0005488//binding	-
Dlo_000030.1	PREDICTED: transcription factor HBI1 isoform X1 [Theobroma cacao]	5.47667	20.05	16.6267	21.4467	27.0967	16.7867	Organismal Systems;Environmental Information Processing	Signal transduction;Environmental adaptation	ko04075//Plant hormone signal transduction;ko04712//Circadian rhythm - plant	K12126	-	GO:0046983//protein dimerization activity;GO:0005488//binding;GO:0005515//protein binding	-
Dlo_000034.1	PREDICTED: ATPase family AAA domain-containing protein 3C isoform X1 [Ricinus communis]	16.45	23.9867	27.7533	35.1233	27.9433	21.5933	-	-	-	-	-	GO:0036094//small molecule binding;GO:1901363//heterocyclic compound binding;GO:0001883//purine nucleoside binding;GO:0032550//purine ribonucleoside binding;GO:0032555//purine ribonucleotide binding;GO:0000166//nucleotide binding;GO:0005488//binding;GO:0032559//adenyl ribonucleotide binding;GO:1901265//nucleoside phosphate binding;GO:0035639//purine ribonucleoside triphosphate binding;GO:0032549/…	-
Dlo_000035.1	PREDICTED: late embryogenesis abundant protein D-29 [Vitis vinifera]	0.336667	1.01	0.7	1.90667	2.00333	1.26333	-	-	-	-	-	-	-
Dlo_000039.1	GATA domain-containing protein [Cephalotus follicularis]	3.37667	10.2933	7.05333	10.9733	10.83	7.59	-	-	-	-	-	GO:0003676//nucleic acid binding;GO:0043167//ion binding;GO:0008270//zinc ion binding;GO:0003677//DNA binding;GO:0043565//sequence-specific DNA binding;GO:0001071//nucleic acid binding transcription factor activity;GO:0046914//transition metal ion binding;GO:0003700//transcription factor activity, sequence-specific DNA binding;GO:0005488//binding;GO:0097159//organic cyclic compound binding;GO:190…	GO:0006355//regulation of transcription, DNA-templated;GO:0010556//regulation of macromolecule biosynthetic process;GO:0019219//regulation of nucleobase-containing compound metabolic process;GO:0051252//regulation of RNA metabolic process;GO:1903506//regulation of nucleic acid-templated transcription;GO:0050794//regulation of cellular process;GO:0050789//regulation of biological process;GO:200114…
Dlo_000041.1	PPR superfamily protein [Medicago truncatula]	46.39	14.0167	15.2433	12.5133	10.14	13.27	-	-	-	-	-	-	-
Dlo_000058.2	cytochrome P450 90B1 [Cajanus cajan]	37.57	21.54	15.96	15.5767	12.6633	9.90333	Metabolism	Metabolism of terpenoids and polyketides	ko00905//Brassinosteroid biosynthesis	K09587	-	GO:1901363//heterocyclic compound binding;GO:0046872//metal ion binding;GO:0016491//oxidoreductase activity;GO:0003824//catalytic activity;GO:0043169//cation binding;GO:0043167//ion binding;GO:0046906//tetrapyrrole binding;GO:0046914//transition metal ion binding;GO:0005488//binding;GO:0016705//oxidoreductase activity, acting on paired donors, with incorporation or reduction of molecular oxygen;G…	GO:0008152//metabolic process;GO:0044699//single-organism process;GO:0044710//single-organism metabolic process;GO:0055114//oxidation-reduction process
Dlo_000065.2	DDM1-2 [Populus tomentosa]	9.07333	17.74	19.3267	19.0867	22.25	32.71	-	-	-	-	-	GO:0030554//adenyl nucleotide binding;GO:0001882//nucleoside binding;GO:0035639//purine ribonucleoside triphosphate binding;GO:0003676//nucleic acid binding;GO:0017076//purine nucleotide binding;GO:0032550//purine ribonucleoside binding;GO:0097367//carbohydrate derivative binding;GO:0005488//binding;GO:0032553//ribonucleotide binding;GO:0001883//purine nucleoside binding;GO:0003677//DNA binding;G…	-
Dlo_000066.1	PREDICTED: F-box protein At5g03970-like [Citrus sinensis]	61.08	37.3167	39.8067	28.4933	25.3767	38.88	-	-	-	-	-	-	-
Dlo_000074.1	PREDICTED: probable polyol transporter 6 [Citrus sinensis]	32.99	4.47	4.19	14.4133	4.85333	4.45667	-	-	-	-	GO:0044425//membrane part;GO:0016021//integral component of membrane;GO:0016020//membrane;GO:0031224//intrinsic component of membrane	GO:0022891//substrate-specific transmembrane transporter activity;GO:0022857//transmembrane transporter activity;GO:0022892//substrate-specific transporter activity;GO:0005215//transporter activity	GO:0051234//establishment of localization;GO:0044699//single-organism process;GO:0055085//transmembrane transport;GO:0044765//single-organism transport;GO:0051179//localization;GO:1902578//single-organism localization;GO:0009987//cellular process;GO:0006810//transport;GO:0044763//single-organism cellular process
Dlo_000079.1	PREDICTED: splicing factor U2af large subunit A isoform X8 [Citrus sinensis]	2.79667	0.906667	0.11	0.323333	0.1	0.516667	-	-	-	-	-	-	-
Dlo_000104.1	PREDICTED: multidrug resistance protein 2 [Citrus sinensis]	0	0.916667	0.633333	1.73333	1.01667	1.05	-	-	-	-	GO:0016021//integral component of membrane;GO:0031224//intrinsic component of membrane;GO:0016020//membrane;GO:0044425//membrane part	-	GO:1902578//single-organism localization;GO:0044765//single-organism transport;GO:0044763//single-organism cellular process;GO:0044699//single-organism process;GO:0006810//transport;GO:0051234//establishment of localization;GO:0009987//cellular process;GO:0051179//localization;GO:0055085//transmembrane transport
Dlo_000106.1	PREDICTED: NEDD8-conjugating enzyme Ubc12 [Vigna angularis]	0	1.38667	1.85333	0.493333	0.643333	2.26667	Genetic Information Processing	Folding, sorting and degradation	ko04120//Ubiquitin mediated proteolysis	K10579	-	-	-
Dlo_000115.1	PREDICTED: probable galacturonosyltransferase-like 1 [Citrus sinensis]	37.31	84.9167	87.3567	75.0067	73.6267	61.9267	-	-	-	-	-	GO:0003824//catalytic activity;GO:0016757//transferase activity, transferring glycosyl groups;GO:0016740//transferase activity	-
Dlo_000127.1	PREDICTED: BTB/POZ domain-containing protein At3g50780-like [Populus euphratica]	24.0667	63.2733	52.6867	57.4033	61.5167	35.4467	-	-	-	-	-	-	-
Dlo_000130.2	DUF547 domain-containing protein/Lzipper-MIP1 domain-containing protein [Cephalotus follicularis]	6.64	17.7233	14.7967	21.45	20.5967	13.27	-	-	-	-	-	-	-
Dlo_000142.1	PREDICTED: BTB/POZ domain-containing protein At5g66560 [Citrus sinensis]	22.9633	43.3267	48.2	51.4667	42.4	56.96	-	-	-	-	-	GO:0005488//binding;GO:0005515//protein binding	-
Dlo_000148.1	BnaC09g07570D [Brassica napus]	0.94	0.946667	0.283333	0	0	0.736667	-	-	-	-	-	-	-
Dlo_000154.1	PREDICTED: cytochrome P450 CYP82D47-like [Populus euphratica]	6.71333	3.23333	3.05	2.27	2.84	2.55333	Metabolism	Metabolism of terpenoids and polyketides;Biosynthesis of other secondary metabolites	ko00945//Stilbenoid, diarylheptanoid and gingerol biosynthesis;ko00903//Limonene and pinene degradation	K00517	-	GO:0097159//organic cyclic compound binding;GO:0046872//metal ion binding;GO:0046914//transition metal ion binding;GO:1901363//heterocyclic compound binding;GO:0016705//oxidoreductase activity, acting on paired donors, with incorporation or reduction of molecular oxygen;GO:0005506//iron ion binding;GO:0020037//heme binding;GO:0003824//catalytic activity;GO:0046906//tetrapyrrole binding;GO:0043169…	GO:0044699//single-organism process;GO:0044710//single-organism metabolic process;GO:0008152//metabolic process;GO:0055114//oxidation-reduction process
Dlo_000156.1	PREDICTED: cytochrome P450 CYP82D47-like [Juglans regia]	1.24	0.47	0.566667	0.206667	0.286667	0.316667	Metabolism	Metabolism of terpenoids and polyketides;Biosynthesis of other secondary metabolites	ko00945//Stilbenoid, diarylheptanoid and gingerol biosynthesis;ko00903//Limonene and pinene degradation	K00517	-	GO:0043169//cation binding;GO:0046872//metal ion binding;GO:0005488//binding;GO:0016491//oxidoreductase activity;GO:1901363//heterocyclic compound binding;GO:0043167//ion binding;GO:0005506//iron ion binding;GO:0003824//catalytic activity;GO:0046914//transition metal ion binding;GO:0020037//heme binding;GO:0016705//oxidoreductase activity, acting on paired donors, with incorporation or reduction …	GO:0055114//oxidation-reduction process;GO:0008152//metabolic process;GO:0044710//single-organism metabolic process;GO:0044699//single-organism process
Dlo_000161.1	PREDICTED: GDSL esterase/lipase At2g23540-like [Jatropha curcas]	29.37	14.81	14.9967	4.66333	14.4933	8.65	Metabolism	Metabolism of terpenoids and polyketides	ko00906//Carotenoid biosynthesis	K00514	-	GO:0003824//catalytic activity;GO:0016788//hydrolase activity, acting on ester bonds;GO:0016787//hydrolase activity	-
Dlo_000171.1	PREDICTED: salicylic acid-binding protein 2 [Theobroma cacao]	24.2333	16.7633	18.58	9.20667	8.83667	10.9667	Metabolism	Biosynthesis of other secondary metabolites	ko00901//Indole alkaloid biosynthesis	K08233	-	-	-
Dlo_000176.1	PREDICTED: L-ascorbate oxidase homolog [Citrus sinensis]	0.783333	5.50333	4.01667	2.38333	3.59333	7.74	Metabolism	Carbohydrate metabolism	ko00053//Ascorbate and aldarate metabolism	K00423	-	GO:0005488//binding;GO:0046914//transition metal ion binding;GO:0043169//cation binding;GO:0043167//ion binding;GO:0046872//metal ion binding;GO:0005507//copper ion binding;GO:0016491//oxidoreductase activity;GO:0003824//catalytic activity	GO:0044710//single-organism metabolic process;GO:0008152//metabolic process;GO:0055114//oxidation-reduction process;GO:0044699//single-organism process
Dlo_000178.1	Reticulan like protein B13 [Theobroma cacao]	1.82667	0.72	0.613333	0	0.18	0.32	-	-	-	-	-	-	-
Dlo_000194.1	PREDICTED: patatin-like protein 1 [Theobroma cacao]	0.736667	8.46	8.91667	5.08	15.5333	3.79667	-	-	-	-	-	-	GO:0006629//lipid metabolic process;GO:0071704//organic substance metabolic process;GO:0044710//single-organism metabolic process;GO:0044238//primary metabolic process;GO:0044699//single-organism process;GO:0008152//metabolic process
Dlo_000196.1	PREDICTED: patatin-like protein 1 [Theobroma cacao]	5.63	12.71	11.07	1.61333	6.95	14.2567	-	-	-	-	-	-	GO:0006629//lipid metabolic process;GO:0044710//single-organism metabolic process;GO:0044238//primary metabolic process;GO:0044699//single-organism process;GO:0071704//organic substance metabolic process;GO:0008152//metabolic process
Dlo_000198.1	PREDICTED: peptidyl-prolyl cis-trans isomerase CYP40 [Nelumbo nucifera]	3.98333	11.3267	16.6467	12.6333	19.49	18.88	-	-	-	-	-	GO:0005515//protein binding;GO:0003824//catalytic activity;GO:0005488//binding;GO:0003755//peptidyl-prolyl cis-trans isomerase activity;GO:0016859//cis-trans isomerase activity;GO:0016853//isomerase activity	GO:0036211//protein modification process;GO:0044238//primary metabolic process;GO:0043412//macromolecule modification;GO:0006464//cellular protein modification process;GO:0006457//protein folding;GO:0000413//protein peptidyl-prolyl isomerization;GO:0071704//organic substance metabolic process;GO:0018193//peptidyl-amino acid modification;GO:0019538//protein metabolic process;GO:0008152//metabolic …
Dlo_000207.1	DUF547 domain-containing protein/Lzipper-MIP1 domain-containing protein [Cephalotus follicularis]	2.53	11.0033	16.2733	12.3567	17.8667	14.55	-	-	-	-	-	-	-
Dlo_000209.1	BnaA07g12350D [Brassica napus]	0	1.04667	0.733333	1.36	0.206667	0.173333	-	-	-	-	-	-	-
Dlo_000229.1	PREDICTED: nodulation protein H [Theobroma cacao]	10.7233	19.6967	19.2933	32.0733	31.8833	26.43	-	-	-	-	-	GO:0016740//transferase activity;GO:0003824//catalytic activity;GO:0016782//transferase activity, transferring sulfur-containing groups;GO:0008146//sulfotransferase activity	-
Dlo_000241.1	Recoverin [Corchorus olitorius]	3.65	9.50667	9.27333	10.2233	12.17	9.07333	-	-	-	-	-	GO:0005509//calcium ion binding;GO:0043167//ion binding;GO:0005488//binding;GO:0046872//metal ion binding;GO:0043169//cation binding	-
Dlo_000260.1	uncharacterized LOC8262907 [Ricinus communis]	0.423333	1.79	1.07333	1.45	2.92	2.17	-	-	-	-	-	-	GO:0044699//single-organism process;GO:0044710//single-organism metabolic process;GO:0006629//lipid metabolic process;GO:0008152//metabolic process;GO:0044238//primary metabolic process;GO:0071704//organic substance metabolic process
Dlo_000274.1	PREDICTED: transcription factor SPATULA isoform X2 [Citrus sinensis]	5.65667	11.1567	8.73333	16.2167	15.21	11.2633	Organismal Systems;Environmental Information Processing	Signal transduction;Environmental adaptation	ko04075//Plant hormone signal transduction;ko04712//Circadian rhythm - plant	K12126	-	GO:0046983//protein dimerization activity;GO:0005488//binding;GO:0005515//protein binding	-
Dlo_000282.1	PREDICTED: uncharacterized acetyltransferase At3g50280-like [Juglans regia]	1.64333	3.42333	4.79333	6.96333	6.41667	9.16333	-	-	-	-	-	GO:0003824//catalytic activity;GO:0016746//transferase activity, transferring acyl groups;GO:0016747//transferase activity, transferring acyl groups other than amino-acyl groups;GO:0016740//transferase activity	-
Dlo_000285.1	PREDICTED: filament-like plant protein 7 isoform X1 [Citrus sinensis]	11.01	24.0967	25.29	25.2467	40.4167	28.8	-	-	-	-	-	-	-
Dlo_000287.1	PREDICTED: floral homeotic protein APETALA 2 [Theobroma cacao]	28.67	27.8133	28.9667	61.9533	18.7733	15.4767	-	-	-	-	-	GO:0001071//nucleic acid binding transcription factor activity;GO:0003700//transcription factor activity, sequence-specific DNA binding	GO:0009889//regulation of biosynthetic process;GO:0050794//regulation of cellular process;GO:0031326//regulation of cellular biosynthetic process;GO:1903506//regulation of nucleic acid-templated transcription;GO:0065007//biological regulation;GO:0010468//regulation of gene expression;GO:0080090//regulation of primary metabolic process;GO:0051171//regulation of nitrogen compound metabolic process;…
Dlo_000289.3	PREDICTED: CBS domain-containing protein CBSX1, chloroplastic isoform X1 [Citrus sinensis]	32.3533	10.8967	12.2033	14.98	12.71	15.96	-	-	-	-	-	-	-
Dlo_000293.1	PREDICTED: kinesin-like protein FRA1 isoform X2 [Citrus sinensis]	5.04	16.3567	15.72	16.8967	19.9333	20.15	-	-	-	-	GO:0005875//microtubule associated complex;GO:0015630//microtubule cytoskeleton;GO:0043229//intracellular organelle;GO:0044464//cell part;GO:0005623//cell;GO:0044424//intracellular part;GO:0043228//non-membrane-bounded organelle;GO:0032991//macromolecular complex;GO:0043232//intracellular non-membrane-bounded organelle;GO:0043226//organelle;GO:0044430//cytoskeletal part;GO:0005622//intracellular;…	GO:0003824//catalytic activity;GO:0032555//purine ribonucleotide binding;GO:0016462//pyrophosphatase activity;GO:0032553//ribonucleotide binding;GO:0008017//microtubule binding;GO:0017111//nucleoside-triphosphatase activity;GO:0043167//ion binding;GO:0044877//macromolecular complex binding;GO:0097367//carbohydrate derivative binding;GO:0032559//adenyl ribonucleotide binding;GO:0043168//anion bind…	GO:0007018//microtubule-based movement;GO:0044763//single-organism cellular process;GO:0044699//single-organism process;GO:0007017//microtubule-based process;GO:0009987//cellular process;GO:0006928//movement of cell or subcellular component
Dlo_000304.1	PREDICTED: UPF0481 protein At3g47200-like [Citrus sinensis]	2.65333	2.6	2.86	1.17333	1.73	2.62667	-	-	-	-	-	-	-
Dlo_000310.1	PREDICTED: ADP-ribosylation factor 1-like isoform X1 [Prunus mume]	18.62	14.1633	11.47	5.08667	7.82667	6.58	Cellular Processes	Transport and catabolism	ko04144//Endocytosis	K07937	GO:0005622//intracellular;GO:0044464//cell part;GO:0005623//cell	GO:0001883//purine nucleoside binding;GO:0032555//purine ribonucleotide binding;GO:0001882//nucleoside binding;GO:0032549//ribonucleoside binding;GO:0097159//organic cyclic compound binding;GO:1901265//nucleoside phosphate binding;GO:1901363//heterocyclic compound binding;GO:0005488//binding;GO:0005525//GTP binding;GO:0043168//anion binding;GO:0097367//carbohydrate derivative binding;GO:0043167//…	GO:0035556//intracellular signal transduction;GO:0051234//establishment of localization;GO:0006810//transport;GO:0070727//cellular macromolecule localization;GO:0050789//regulation of biological process;GO:0071702//organic substance transport;GO:0007165//signal transduction;GO:0007154//cell communication;GO:0015031//protein transport;GO:0023052//signaling;GO:0065007//biological regulation;GO:0008…
Dlo_000312.1	PREDICTED: microtubule-associated protein RP/EB family member 1C [Citrus sinensis]	4.83333	48.9467	49.7733	74.7667	83.68	79.87	-	-	-	-	-	GO:0044877//macromolecular complex binding;GO:0005515//protein binding;GO:0008017//microtubule binding;GO:0032403//protein complex binding;GO:0008092//cytoskeletal protein binding;GO:0015631//tubulin binding;GO:0005488//binding	-
Dlo_000313.1	PREDICTED: probable LRR receptor-like serine/threonine-protein kinase At4g37250 [Citrus sinensis]	23.47	53.9533	42.1367	49.9067	65.76	40.9933	Environmental Information Processing	Signal transduction	ko04075//Plant hormone signal transduction	K13415	-	GO:0043168//anion binding;GO:0004672//protein kinase activity;GO:0016772//transferase activity, transferring phosphorus-containing groups;GO:0001883//purine nucleoside binding;GO:1901363//heterocyclic compound binding;GO:0000166//nucleotide binding;GO:0005524//ATP binding;GO:0032555//purine ribonucleotide binding;GO:0032553//ribonucleotide binding;GO:0030554//adenyl nucleotide binding;GO:0043167/…	GO:0043412//macromolecule modification;GO:0044237//cellular metabolic process;GO:0016310//phosphorylation;GO:0006796//phosphate-containing compound metabolic process;GO:0019538//protein metabolic process;GO:0044267//cellular protein metabolic process;GO:0008152//metabolic process;GO:0071704//organic substance metabolic process;GO:0006793//phosphorus metabolic process;GO:0009987//cellular process;…
Dlo_000331.1	PREDICTED: cytochrome P450 81E8-like [Fragaria vesca subsp. vesca] [Fragaria vesca]	1.83	0.386667	0.703333	0.34	0.12	0.186667	Metabolism	Metabolism of terpenoids and polyketides;Biosynthesis of other secondary metabolites	ko00945//Stilbenoid, diarylheptanoid and gingerol biosynthesis;ko00903//Limonene and pinene degradation	K00517	-	GO:0003824//catalytic activity;GO:0005506//iron ion binding;GO:0046914//transition metal ion binding;GO:0005488//binding;GO:1901363//heterocyclic compound binding;GO:0016491//oxidoreductase activity;GO:0046906//tetrapyrrole binding;GO:0097159//organic cyclic compound binding;GO:0043169//cation binding;GO:0046872//metal ion binding;GO:0043167//ion binding;GO:0020037//heme binding;GO:0016705//oxido…	GO:0055114//oxidation-reduction process;GO:0044710//single-organism metabolic process;GO:0008152//metabolic process;GO:0044699//single-organism process
Dlo_000336.1	PREDICTED: protein NUCLEAR FUSION DEFECTIVE 6, chloroplastic/mitochondrial-like [Fragaria vesca subsp. vesca] [Fragaria vesca]	11.77	25.5267	15.8767	25.7633	32.27	21.5333	-	-	-	-	-	-	-
Dlo_000340.1	GH3 [Dimocarpus longan]	4.09333	20.34	15.6333	17.8267	26.6067	26.6167	Environmental Information Processing	Signal transduction	ko04075//Plant hormone signal transduction	K14487	-	-	-
Dlo_000348.1	calcium ion-binding protein [Arabidopsis thaliana]	0.32	2.52	1.82333	2.19	4.84	3.69333	-	-	-	-	-	-	-
Dlo_000349.1	calcium ion-binding protein [Arabidopsis thaliana]	0.32	2.52	1.82333	2.19	4.84	3.69333	-	-	-	-	-	-	-
Dlo_000352.3	PREDICTED: lysine-rich arabinogalactan protein 18-like [Jatropha curcas]	59.55	326.743	338.987	259.177	455.423	522.697	-	-	-	-	-	-	-
Dlo_000360.1	PREDICTED: subtilisin-like protease SBT1.7 [Gossypium arboreum]	66.3567	239.58	229.177	179.077	253.66	206.823	-	-	-	-	-	GO:0008233//peptidase activity;GO:0008236//serine-type peptidase activity;GO:0070011//peptidase activity, acting on L-amino acid peptides;GO:0017171//serine hydrolase activity;GO:0016787//hydrolase activity;GO:0003824//catalytic activity;GO:0004252//serine-type endopeptidase activity;GO:0004175//endopeptidase activity	GO:0044238//primary metabolic process;GO:0008152//metabolic process;GO:0043170//macromolecule metabolic process;GO:0071704//organic substance metabolic process;GO:0019538//protein metabolic process;GO:0006508//proteolysis
Dlo_000369.1	4F5 domain-containing protein/zf-met2 domain-containing protein [Cephalotus follicularis]	16.23	9.02667	7.26333	5.59667	5.79	13.08	-	-	-	-	-	-	-
Dlo_000373.1	V-type sodium ATPase catalytic subunit A [Anthurium amnicola]	10.3833	10.99	11.2567	23.24	17.22	7.75667	-	-	-	-	-	-	-
Dlo_000390.1	PREDICTED: BTB/POZ domain-containing protein NPY3 [Citrus sinensis]	18.5967	35.1933	35.9967	45.81	41.6567	28.84	-	-	-	-	-	GO:0005488//binding;GO:0005515//protein binding	GO:0050896//response to stimulus;GO:0009628//response to abiotic stimulus;GO:0009629//response to gravity;GO:0009606//tropism;GO:0009958//positive gravitropism;GO:0009630//gravitropism;GO:0009605//response to external stimulus
Dlo_000392.1	Glyco_hydro_17 domain-containing protein/X8 domain-containing protein [Cephalotus follicularis]	5.88333	27.4667	19.59	23.5	26.6033	20.7633	Environmental Information Processing	Signal transduction	ko04075//Plant hormone signal transduction	K14489	-	GO:0004553//hydrolase activity, hydrolyzing O-glycosyl compounds;GO:0003824//catalytic activity;GO:0016798//hydrolase activity, acting on glycosyl bonds;GO:0016787//hydrolase activity	GO:0044238//primary metabolic process;GO:0005975//carbohydrate metabolic process;GO:0071704//organic substance metabolic process;GO:0008152//metabolic process
Dlo_000396.1	PREDICTED: cyclin-D5-1 [Citrus sinensis]	0.38	2.68	3.66	2.50667	1.42333	2.33333	Environmental Information Processing	Signal transduction	ko04075//Plant hormone signal transduction	K14505	GO:0043227//membrane-bounded organelle;GO:0044464//cell part;GO:0043229//intracellular organelle;GO:0005622//intracellular;GO:0043226//organelle;GO:0043231//intracellular membrane-bounded organelle;GO:0044424//intracellular part;GO:0005634//nucleus;GO:0005623//cell	-	-
Dlo_000397.1	Condensin2nSMC domain-containing protein [Cephalotus follicularis]	1.24333	5.73	6.08	9.43667	9.63333	9.48	-	-	-	-	GO:0044464//cell part;GO:0043229//intracellular organelle;GO:0043231//intracellular membrane-bounded organelle;GO:0005634//nucleus;GO:0005623//cell;GO:0044424//intracellular part;GO:0043227//membrane-bounded organelle;GO:0005622//intracellular;GO:0043226//organelle	-	-
Dlo_000401.1	PREDICTED: BTB/POZ domain-containing protein At3g49900 [Citrus sinensis]	13.7267	23.93	26.65	30.7667	31.8667	46.9167	-	-	-	-	-	GO:0005515//protein binding;GO:0005488//binding	-
Dlo_000405.1	Transcription factor GRAS [Corchorus capsularis]	9.72333	35.6967	30.5767	21.6933	24.2833	20.6133	Environmental Information Processing	Signal transduction	ko04075//Plant hormone signal transduction	K14494	GO:0005634//nucleus;GO:0043229//intracellular organelle;GO:0005623//cell;GO:0044464//cell part;GO:0044424//intracellular part;GO:0005622//intracellular;GO:0043227//membrane-bounded organelle;GO:0043231//intracellular membrane-bounded organelle;GO:0043226//organelle	GO:0001071//nucleic acid binding transcription factor activity;GO:0003677//DNA binding;GO:0097159//organic cyclic compound binding;GO:1901363//heterocyclic compound binding;GO:0005488//binding;GO:0003700//transcription factor activity, sequence-specific DNA binding;GO:0003676//nucleic acid binding;GO:0043565//sequence-specific DNA binding	GO:0007275//multicellular organism development;GO:0003002//regionalization;GO:0007389//pattern specification process;GO:0044707//single-multicellular organism process;GO:0032501//multicellular organismal process;GO:0048827//phyllome development;GO:0044767//single-organism developmental process;GO:0048856//anatomical structure development;GO:0051301//cell division;GO:0048366//leaf development;GO:0…
Dlo_000420.1	DUF4228 domain-containing protein, partial [Cephalotus follicularis]	35.25	84.6133	59.8267	85.6567	122.397	42.4833	-	-	-	-	-	-	-
Dlo_000432.1	PREDICTED: ACT domain-containing protein ACR1 [Jatropha curcas]	2.03	5.05333	7.09333	4.41333	7.35667	8	-	-	-	-	-	GO:0036094//small molecule binding;GO:0016597//amino acid binding;GO:0043168//anion binding;GO:0031406//carboxylic acid binding;GO:0043167//ion binding;GO:0043177//organic acid binding;GO:0005488//binding	GO:0008152//metabolic process
Dlo_000438.1	PREDICTED: bZIP transcription factor 11 [Theobroma cacao]	6.05667	3.27	2.91667	1.27333	2.03667	1.95333	Human Diseases	Endocrine and metabolic diseases	ko04933//AGE-RAGE signaling pathway in diabetic complications	K04371	-	GO:0003677//DNA binding;GO:0043565//sequence-specific DNA binding;GO:0003676//nucleic acid binding;GO:0003700//transcription factor activity, sequence-specific DNA binding;GO:1901363//heterocyclic compound binding;GO:0001071//nucleic acid binding transcription factor activity;GO:0005488//binding;GO:0097159//organic cyclic compound binding	GO:0050794//regulation of cellular process;GO:0019219//regulation of nucleobase-containing compound metabolic process;GO:1903506//regulation of nucleic acid-templated transcription;GO:0019222//regulation of metabolic process;GO:0060255//regulation of macromolecule metabolic process;GO:0006355//regulation of transcription, DNA-templated;GO:0051252//regulation of RNA metabolic process;GO:0080090//r…
Dlo_000447.1	PREDICTED: DEAD-box ATP-dependent RNA helicase 16 [Citrus sinensis]	20.4567	24.22	25.6433	41.15	35.3233	24.69	-	-	-	-	-	GO:0043167//ion binding;GO:0032555//purine ribonucleotide binding;GO:0003676//nucleic acid binding;GO:1901265//nucleoside phosphate binding;GO:1901363//heterocyclic compound binding;GO:0005524//ATP binding;GO:0000166//nucleotide binding;GO:0032559//adenyl ribonucleotide binding;GO:0097367//carbohydrate derivative binding;GO:0032553//ribonucleotide binding;GO:0097159//organic cyclic compound bindi…	-
Dlo_000461.1	PREDICTED: ribosomal RNA small subunit methyltransferase [Citrus sinensis]	0.716667	0.27	0.41	0.11	0.13	0.09	-	-	-	-	-	GO:0008757//S-adenosylmethionine-dependent methyltransferase activity;GO:0003824//catalytic activity;GO:0008170//N-methyltransferase activity;GO:0008168//methyltransferase activity;GO:0016433//rRNA (adenine) methyltransferase activity;GO:0008649//rRNA methyltransferase activity;GO:0000179//rRNA (adenine-N6,N6-)-dimethyltransferase activity;GO:0016740//transferase activity;GO:0008173//RNA methyltr…	GO:0044237//cellular metabolic process;GO:0006807//nitrogen compound metabolic process;GO:0009987//cellular process;GO:0046483//heterocycle metabolic process;GO:0006725//cellular aromatic compound metabolic process;GO:0008152//metabolic process;GO:0090304//nucleic acid metabolic process;GO:0034660//ncRNA metabolic process;GO:0071840//cellular component organization or biogenesis;GO:0016070//RNA m…
Dlo_000466.1	PREDICTED: transcription factor RAX3 isoform X2 [Populus euphratica]	3.85333	2.45333	4.03667	1.83	2.36333	4.10667	-	-	-	-	-	GO:0005488//binding;GO:0003682//chromatin binding;GO:0044877//macromolecular complex binding	-
Dlo_000497.1	PREDICTED: transcription factor bHLH18-like [Citrus sinensis]	0.906667	3.58333	2.05	2.97333	1.77333	1.39333	Environmental Information Processing	Signal transduction	ko04075//Plant hormone signal transduction	K13422	-	GO:0005515//protein binding;GO:0046983//protein dimerization activity;GO:0005488//binding	-
Dlo_000499.1	PREDICTED: kinesin-like protein KIF19 [Citrus sinensis]	5.60667	28.8733	31.3233	36.3833	38.09	28.0467	-	-	-	-	GO:0043226//organelle;GO:0043229//intracellular organelle;GO:0032991//macromolecular complex;GO:0043228//non-membrane-bounded organelle;GO:0005856//cytoskeleton;GO:0005622//intracellular;GO:0005871//kinesin complex;GO:0043232//intracellular non-membrane-bounded organelle;GO:0044446//intracellular organelle part;GO:0044422//organelle part;GO:0044464//cell part;GO:0044430//cytoskeletal part;GO:0005…	GO:0032553//ribonucleotide binding;GO:0032559//adenyl ribonucleotide binding;GO:0005524//ATP binding;GO:0016818//hydrolase activity, acting on acid anhydrides, in phosphorus-containing anhydrides;GO:0035639//purine ribonucleoside triphosphate binding;GO:0017111//nucleoside-triphosphatase activity;GO:0097159//organic cyclic compound binding;GO:0016787//hydrolase activity;GO:0016817//hydrolase acti…	GO:0007017//microtubule-based process;GO:0009987//cellular process;GO:0044699//single-organism process;GO:0044763//single-organism cellular process;GO:0007018//microtubule-based movement;GO:0006928//movement of cell or subcellular component
Dlo_000512.1	Hydroxyproline-rich glycoprotein family protein [Theobroma cacao]	12.43	9.66	9.34333	5.62	9.22	5.42333	-	-	-	-	-	-	-
Dlo_000515.1	PREDICTED: transcription factor bHLH93 [Theobroma cacao]	11.8933	60.4633	56.8033	44.32	116.197	51.4233	-	-	-	-	-	GO:0046983//protein dimerization activity;GO:0005488//binding;GO:0005515//protein binding	-
Dlo_000520.1	Bromodomain domain-containing protein [Cephalotus follicularis]	3.09	18.88	28.3833	19.5267	22.84	34.6433	-	-	-	-	-	GO:0005488//binding;GO:0005515//protein binding	-
Dlo_000527.1	GDP-L-galactose phosphorylase 1-like [Dorcoceras hygrometricum]	17.1933	31.6033	16.1433	50.44	52.0033	25.87	-	-	-	-	-	-	-
Dlo_000539.1	PREDICTED: L-type lectin-domain containing receptor kinase IX.1-like [Citrus sinensis]	5.08	2	2.23333	2.04333	1.69333	1.04667	-	-	-	-	-	GO:0016301//kinase activity;GO:0036094//small molecule binding;GO:0035639//purine ribonucleoside triphosphate binding;GO:1901363//heterocyclic compound binding;GO:0000166//nucleotide binding;GO:0001883//purine nucleoside binding;GO:0004672//protein kinase activity;GO:0032553//ribonucleotide binding;GO:0043168//anion binding;GO:0001882//nucleoside binding;GO:0017076//purine nucleotide binding;GO:0…	GO:0036211//protein modification process;GO:0044238//primary metabolic process;GO:0044237//cellular metabolic process;GO:0071704//organic substance metabolic process;GO:0008152//metabolic process;GO:0006464//cellular protein modification process;GO:0043170//macromolecule metabolic process;GO:0006796//phosphate-containing compound metabolic process;GO:0019538//protein metabolic process;GO:0009987/…
Dlo_000549.1	PREDICTED: probable mannitol dehydrogenase [Prunus mume]	2.85	6.50333	5.47667	6.46333	10.3333	10.5967	-	-	-	-	-	GO:0043169//cation binding;GO:0008270//zinc ion binding;GO:0046872//metal ion binding;GO:0003824//catalytic activity;GO:0005488//binding;GO:0046914//transition metal ion binding;GO:0043167//ion binding;GO:0016491//oxidoreductase activity	GO:0008152//metabolic process;GO:0044710//single-organism metabolic process;GO:0044699//single-organism process;GO:0055114//oxidation-reduction process
Dlo_000550.1	PREDICTED: probable mannitol dehydrogenase [Prunus mume]	22.6667	6.61333	9.37333	10.4833	6.51667	8.29	-	-	-	-	-	GO:0016491//oxidoreductase activity;GO:0008270//zinc ion binding;GO:0003824//catalytic activity;GO:0046872//metal ion binding;GO:0005488//binding;GO:0046914//transition metal ion binding;GO:0043167//ion binding;GO:0043169//cation binding	GO:0008152//metabolic process;GO:0044710//single-organism metabolic process;GO:0055114//oxidation-reduction process;GO:0044699//single-organism process
Dlo_000552.1	PREDICTED: probable mannitol dehydrogenase [Prunus mume]	13.36	4	5.49	4.68	3.91333	4.91	-	-	-	-	-	GO:0046914//transition metal ion binding;GO:0016491//oxidoreductase activity;GO:0043167//ion binding;GO:0043169//cation binding;GO:0003824//catalytic activity;GO:0008270//zinc ion binding;GO:0046872//metal ion binding;GO:0005488//binding	GO:0044710//single-organism metabolic process;GO:0055114//oxidation-reduction process;GO:0008152//metabolic process;GO:0044699//single-organism process
Dlo_000554.1	ADH_zinc_N domain-containing protein/ADH_N domain-containing protein [Cephalotus follicularis]	4.83333	1.19667	1.35667	1.28667	1.09667	1.26	-	-	-	-	-	GO:0043167//ion binding;GO:0043169//cation binding;GO:0046872//metal ion binding;GO:0046914//transition metal ion binding;GO:0016491//oxidoreductase activity;GO:0003824//catalytic activity;GO:0008270//zinc ion binding;GO:0005488//binding	GO:0008152//metabolic process;GO:0055114//oxidation-reduction process;GO:0044699//single-organism process;GO:0044710//single-organism metabolic process
Dlo_000555.1	PREDICTED: probable mannitol dehydrogenase [Prunus mume]	20.06	25.1933	28.8833	5.32	13.1233	19.9933	-	-	-	-	-	GO:0003824//catalytic activity;GO:0005488//binding;GO:0043169//cation binding;GO:0016491//oxidoreductase activity;GO:0046914//transition metal ion binding;GO:0046872//metal ion binding;GO:0008270//zinc ion binding;GO:0043167//ion binding	GO:0044710//single-organism metabolic process;GO:0044699//single-organism process;GO:0055114//oxidation-reduction process;GO:0008152//metabolic process
Dlo_000556.1	PREDICTED: dof zinc finger protein DOF5.7 isoform X1 [Theobroma cacao]	2.34	6.82333	5.97333	4.80333	5.39667	4.50333	-	-	-	-	-	GO:0003677//DNA binding;GO:0097159//organic cyclic compound binding;GO:1901363//heterocyclic compound binding;GO:0003676//nucleic acid binding;GO:0005488//binding	GO:0060255//regulation of macromolecule metabolic process;GO:0019219//regulation of nucleobase-containing compound metabolic process;GO:0065007//biological regulation;GO:0019222//regulation of metabolic process;GO:1903506//regulation of nucleic acid-templated transcription;GO:0006355//regulation of transcription, DNA-templated;GO:0031326//regulation of cellular biosynthetic process;GO:0031323//re…
Dlo_000579.1	UDP-glycosyltransferase 91A4 [Camellia sinensis]	1.64	0.0466667	7.46333	0.45	0.02	2.33667	Metabolism	Metabolism of terpenoids and polyketides	ko00908//Zeatin biosynthesis	K13496	-	GO:0003824//catalytic activity;GO:0016757//transferase activity, transferring glycosyl groups;GO:0016740//transferase activity;GO:0016758//transferase activity, transferring hexosyl groups	GO:0008152//metabolic process
Dlo_000630.1	PREDICTED: protein CHROMATIN REMODELING 24 isoform X1 [Citrus sinensis]	7.47	22	24.57	36.0967	40.84	46.9833	-	-	-	-	-	GO:1901363//heterocyclic compound binding;GO:0043167//ion binding;GO:0030554//adenyl nucleotide binding;GO:0035639//purine ribonucleoside triphosphate binding;GO:1901265//nucleoside phosphate binding;GO:0003677//DNA binding;GO:0032553//ribonucleotide binding;GO:0032550//purine ribonucleoside binding;GO:0097367//carbohydrate derivative binding;GO:0017076//purine nucleotide binding;GO:0097159//orga…	-
Dlo_000635.1	PREDICTED: inactive protein kinase SELMODRAFT_444075 [Theobroma cacao]	34.0067	53.5567	59.45	83.8633	82.4267	38.0767	-	-	-	-	-	GO:0043168//anion binding;GO:1901363//heterocyclic compound binding;GO:0005524//ATP binding;GO:0016740//transferase activity;GO:0016772//transferase activity, transferring phosphorus-containing groups;GO:0016773//phosphotransferase activity, alcohol group as acceptor;GO:0032553//ribonucleotide binding;GO:0016301//kinase activity;GO:0036094//small molecule binding;GO:0035639//purine ribonucleoside…	GO:0071704//organic substance metabolic process;GO:0043170//macromolecule metabolic process;GO:0043412//macromolecule modification;GO:0006796//phosphate-containing compound metabolic process;GO:0019538//protein metabolic process;GO:0036211//protein modification process;GO:0044260//cellular macromolecule metabolic process;GO:0044238//primary metabolic process;GO:0006468//protein phosphorylation;GO…
Dlo_000651.1	PREDICTED: psbP domain-containing protein 2, chloroplastic [Citrus sinensis]	4.09667	7.24	9.23	9.03667	11.2	11.2933	-	-	-	-	GO:0044424//intracellular part;GO:0098796//membrane protein complex;GO:0044464//cell part;GO:0005623//cell;GO:0009654//photosystem II oxygen evolving complex;GO:0034357//photosynthetic membrane;GO:0009523//photosystem II;GO:0009521//photosystem;GO:0016020//membrane;GO:0044436//thylakoid part;GO:0005622//intracellular;GO:1990204//oxidoreductase complex;GO:0043234//protein complex;GO:0042651//thyla…	GO:0043167//ion binding;GO:0043169//cation binding;GO:0005488//binding;GO:0046872//metal ion binding;GO:0005509//calcium ion binding	GO:0009987//cellular process;GO:0044237//cellular metabolic process;GO:0015979//photosynthesis;GO:0008152//metabolic process
Dlo_000666.1	PREDICTED: protein SRG1-like [Citrus sinensis]	4.12667	1.43667	2.42333	1.45667	0.37	0.75	Metabolism	Biosynthesis of other secondary metabolites	ko00941//Flavonoid biosynthesis	K05277	-	GO:0003824//catalytic activity;GO:0016705//oxidoreductase activity, acting on paired donors, with incorporation or reduction of molecular oxygen;GO:0016491//oxidoreductase activity;GO:0016706//oxidoreductase activity, acting on paired donors, with incorporation or reduction of molecular oxygen, 2-oxoglutarate as one donor, and incorporation of one atom each of oxygen into both donors;GO:0051213//…	GO:0008152//metabolic process;GO:0044710//single-organism metabolic process;GO:0055114//oxidation-reduction process;GO:0044699//single-organism process
Dlo_000667.1	-	0	0	0	0.39	0.236667	0	-	-	-	-	-	-	-
Dlo_000685.1	DUF569 domain-containing protein [Cephalotus follicularis]	80.1	45.8367	51.28	28.7933	26.5867	51.0367	-	-	-	-	-	-	-
Dlo_000686.2	PREDICTED: probable serine/threonine-protein kinase At1g18390 [Citrus sinensis]	36.1167	49.6867	50.7667	80.1367	63.35	40.3567	-	-	-	-	-	GO:0097367//carbohydrate derivative binding;GO:0003824//catalytic activity;GO:0036094//small molecule binding;GO:0030554//adenyl nucleotide binding;GO:0000166//nucleotide binding;GO:0001882//nucleoside binding;GO:0016772//transferase activity, transferring phosphorus-containing groups;GO:0043168//anion binding;GO:0005524//ATP binding;GO:0097159//organic cyclic compound binding;GO:0032553//ribonuc…	GO:0044267//cellular protein metabolic process;GO:0006468//protein phosphorylation;GO:0006464//cellular protein modification process;GO:0044237//cellular metabolic process;GO:0006796//phosphate-containing compound metabolic process;GO:0043170//macromolecule metabolic process;GO:0016310//phosphorylation;GO:0044238//primary metabolic process;GO:0019538//protein metabolic process;GO:0008152//metabol…
Dlo_000690.1	PREDICTED: probable beta-1,3-galactosyltransferase 17 isoform X1 [Citrus sinensis]	3.75	9.58667	10.8667	9.69	12.4433	12.6633	-	-	-	-	GO:0016020//membrane	GO:0005488//binding;GO:0016758//transferase activity, transferring hexosyl groups;GO:0008378//galactosyltransferase activity;GO:0003824//catalytic activity;GO:0016757//transferase activity, transferring glycosyl groups;GO:0030246//carbohydrate binding;GO:0016740//transferase activity	GO:0009058//biosynthetic process;GO:0043413//macromolecule glycosylation;GO:0009100//glycoprotein metabolic process;GO:0006486//protein glycosylation;GO:0009101//glycoprotein biosynthetic process;GO:0044249//cellular biosynthetic process;GO:0005975//carbohydrate metabolic process;GO:0043412//macromolecule modification;GO:0008152//metabolic process;GO:0009059//macromolecule biosynthetic process;GO…
Dlo_000694.1	PREDICTED: probable leucine-rich repeat receptor-like protein kinase At1g35710 [Citrus sinensis]	3.65667	11.78	12.3967	9.2	15.3033	12.02	Organismal Systems	Environmental adaptation	ko04626//Plant-pathogen interaction	K13420	-	GO:0005488//binding;GO:0005515//protein binding	-
Dlo_000705.1	PREDICTED: 5-formyltetrahydrofolate cyclo-ligase, mitochondrial-like isoform X1 [Citrus sinensis]	11.82	15.5	16.44	24.7767	20.65	12.2333	Metabolism	Metabolism of cofactors and vitamins	ko00670//One carbon pool by folate	K01934	-	-	-
Dlo_000710.1	PREDICTED: probable inactive receptor kinase At1g27190 [Citrus sinensis]	14.91	4.66	5.97	3.96333	2.54333	4.33333	-	-	-	-	-	GO:0005488//binding;GO:0005515//protein binding	-
Dlo_000720.1	PREDICTED: probable galacturonosyltransferase-like 9 [Citrus sinensis]	38.96	36.8167	46.19	18.3833	23.8467	58.56	Metabolism	Carbohydrate metabolism	ko00500//Starch and sucrose metabolism;ko00520//Amino sugar and nucleotide sugar metabolism	K13648	-	GO:0016740//transferase activity;GO:0003824//catalytic activity;GO:0016757//transferase activity, transferring glycosyl groups	-
Dlo_000721.1	Germin [Corchorus olitorius]	1.95667	11.1867	7.76667	8.82	16.2667	12.84	-	-	-	-	-	GO:0045735//nutrient reservoir activity;GO:0043167//ion binding;GO:0005488//binding;GO:0046914//transition metal ion binding;GO:0043169//cation binding;GO:0046872//metal ion binding;GO:0030145//manganese ion binding	-
Dlo_000730.1	PREDICTED: E3 ubiquitin-protein ligase TRAF7 [Citrus sinensis]	44.8933	27.21	32.4	13.9033	21.64	40.3033	-	-	-	-	GO:0031012//extracellular matrix	GO:0043169//cation binding;GO:0004222//metalloendopeptidase activity;GO:0043167//ion binding;GO:0008270//zinc ion binding;GO:0003824//catalytic activity;GO:0046872//metal ion binding;GO:0016787//hydrolase activity;GO:0008233//peptidase activity;GO:0005488//binding;GO:0008237//metallopeptidase activity;GO:0070011//peptidase activity, acting on L-amino acid peptides;GO:0005515//protein binding;GO:0…	GO:0006508//proteolysis;GO:0019538//protein metabolic process;GO:0043170//macromolecule metabolic process;GO:0044238//primary metabolic process;GO:0008152//metabolic process;GO:0071704//organic substance metabolic process
Dlo_000737.1	PREDICTED: UDP-glycosyltransferase 74B1 [Citrus sinensis]	1.48	3.85	5.30667	3.06667	2.93667	9.85	-	-	-	-	-	GO:0016757//transferase activity, transferring glycosyl groups;GO:0016758//transferase activity, transferring hexosyl groups;GO:0003824//catalytic activity;GO:0016740//transferase activity	GO:0008152//metabolic process
Dlo_000746.1	PREDICTED: nucleobase-ascorbate transporter 6 [Citrus sinensis]	6.74667	24.23	21.5367	17.3	30.7167	27.06	-	-	-	-	GO:0016020//membrane	GO:0005215//transporter activity	GO:0044765//single-organism transport;GO:0044699//single-organism process;GO:0006810//transport;GO:0055085//transmembrane transport;GO:1902578//single-organism localization;GO:0051234//establishment of localization;GO:0009987//cellular process;GO:0051179//localization;GO:0044763//single-organism cellular process
Dlo_000772.1	PREDICTED: acetyl-CoA-benzylalcohol acetyltransferase-like [Juglans regia]	1.07333	0.583333	0.376667	0.0466667	0.183333	0.18	Metabolism	Biosynthesis of other secondary metabolites	ko00940//Phenylpropanoid biosynthesis;ko00945//Stilbenoid, diarylheptanoid and gingerol biosynthesis;ko00941//Flavonoid biosynthesis	K13065	-	GO:0016746//transferase activity, transferring acyl groups;GO:0016747//transferase activity, transferring acyl groups other than amino-acyl groups;GO:0016740//transferase activity;GO:0003824//catalytic activity	-
Dlo_000773.1	PREDICTED: acetyl-CoA-benzylalcohol acetyltransferase-like [Citrus sinensis]	9.67333	1.20333	1.75	0.843333	0.523333	1.26667	Metabolism	Biosynthesis of other secondary metabolites	ko00940//Phenylpropanoid biosynthesis;ko00945//Stilbenoid, diarylheptanoid and gingerol biosynthesis;ko00941//Flavonoid biosynthesis	K13065	-	GO:0016747//transferase activity, transferring acyl groups other than amino-acyl groups;GO:0003824//catalytic activity;GO:0016740//transferase activity;GO:0016746//transferase activity, transferring acyl groups	-
Dlo_000774.1	PREDICTED: acetyl-CoA-benzylalcohol acetyltransferase-like [Citrus sinensis]	26.2033	7.39333	7.06667	4.68333	3.2	6.76	-	-	-	-	-	GO:0016746//transferase activity, transferring acyl groups;GO:0016740//transferase activity;GO:0016747//transferase activity, transferring acyl groups other than amino-acyl groups;GO:0003824//catalytic activity	-
Dlo_000788.1	PREDICTED: 3-ketoacyl-CoA synthase 20-like [Capsicum annuum]	48.6667	169.607	224.293	203.11	243.63	230.283	-	-	-	-	GO:0016020//membrane	GO:0016740//transferase activity;GO:0016747//transferase activity, transferring acyl groups other than amino-acyl groups;GO:0003824//catalytic activity;GO:0016746//transferase activity, transferring acyl groups	GO:0009987//cellular process;GO:1901576//organic substance biosynthetic process;GO:0044283//small molecule biosynthetic process;GO:0044238//primary metabolic process;GO:0032787//monocarboxylic acid metabolic process;GO:0044711//single-organism biosynthetic process;GO:0006082//organic acid metabolic process;GO:0044281//small molecule metabolic process;GO:0044255//cellular lipid metabolic process;G…
Dlo_000811.2	PREDICTED: mitogen-activated protein kinase-binding protein 1 [Citrus sinensis]	0.436667	4.44667	5.4	7.53333	7.73333	6.47333	-	-	-	-	-	GO:0005515//protein binding;GO:0005488//binding	-
Dlo_000823.1	PREDICTED: heme-binding-like protein At3g10130, chloroplastic [Theobroma cacao]	11.89	26.7933	25.0767	28.6567	31.7767	15.5933	-	-	-	-	-	-	-
Dlo_000834.1	PREDICTED: probable polygalacturonase non-catalytic subunit JP650 [Citrus sinensis]	1.23	1.42	1.47667	0.17	0.24	0.446667	-	-	-	-	-	-	-
Dlo_000837.1	PREDICTED: probable polygalacturonase non-catalytic subunit JP650 [Gossypium raimondii]	0	0.8	0.35	1.96333	2.35	0.736667	-	-	-	-	-	-	-
Dlo_000856.1	PREDICTED: probable receptor-like protein kinase At1g33260 [Theobroma cacao]	26.5667	24.2567	24.34	13.22	14.93	18.7267	Organismal Systems	Environmental adaptation	ko04626//Plant-pathogen interaction	K13429	-	GO:0043168//anion binding;GO:0003824//catalytic activity;GO:0017076//purine nucleotide binding;GO:0004672//protein kinase activity;GO:0036094//small molecule binding;GO:0043167//ion binding;GO:0016301//kinase activity;GO:0032549//ribonucleoside binding;GO:0097159//organic cyclic compound binding;GO:0016772//transferase activity, transferring phosphorus-containing groups;GO:0032553//ribonucleotide…	GO:0044260//cellular macromolecule metabolic process;GO:0043412//macromolecule modification;GO:0006796//phosphate-containing compound metabolic process;GO:0044238//primary metabolic process;GO:0036211//protein modification process;GO:0009987//cellular process;GO:0019538//protein metabolic process;GO:0044267//cellular protein metabolic process;GO:0006793//phosphorus metabolic process;GO:0006464//c…
Dlo_000857.1	PREDICTED: CDPK-related kinase 4 isoform X2 [Theobroma cacao]	6.85667	4.61667	6.04	1.68667	2.27667	10	-	-	-	-	-	GO:0016301//kinase activity;GO:0030554//adenyl nucleotide binding;GO:0016773//phosphotransferase activity, alcohol group as acceptor;GO:0005488//binding;GO:0001882//nucleoside binding;GO:0003824//catalytic activity;GO:0097367//carbohydrate derivative binding;GO:0032559//adenyl ribonucleotide binding;GO:0017076//purine nucleotide binding;GO:0032555//purine ribonucleotide binding;GO:0004672//protei…	GO:0006464//cellular protein modification process;GO:0006793//phosphorus metabolic process;GO:0044260//cellular macromolecule metabolic process;GO:0044238//primary metabolic process;GO:0006468//protein phosphorylation;GO:0019538//protein metabolic process;GO:0016310//phosphorylation;GO:0044237//cellular metabolic process;GO:0008152//metabolic process;GO:0044267//cellular protein metabolic process…
Dlo_000869.1	PREDICTED: kinesin-like protein BC2 isoform X2 [Citrus sinensis]	1.53667	7.98667	8.82	12.6	14.2533	17.4433	-	-	-	-	-	-	-
Dlo_000890.1	PREDICTED: LRR receptor-like serine/threonine-protein kinase FLS2 [Citrus sinensis]	1.46	0.3	0.323333	0.28	0.213333	0.193333	Organismal Systems	Environmental adaptation	ko04626//Plant-pathogen interaction	K13420	-	GO:0005488//binding;GO:0005515//protein binding	-
Dlo_000903.1	PREDICTED: regulatory protein NPR1 [Citrus sinensis]	14.1467	16.64	16.8733	32.7633	28.15	18.1867	Environmental Information Processing	Signal transduction	ko04075//Plant hormone signal transduction	K14508	-	GO:0005515//protein binding;GO:0005488//binding	-
Dlo_000936.2	PREDICTED: cell division cycle 20.2, cofactor of APC complex-like [Citrus sinensis]	0.82	0.9	2.37667	2.22	1.46	1.91667	Genetic Information Processing	Folding, sorting and degradation	ko04120//Ubiquitin mediated proteolysis	K03363	-	GO:0005515//protein binding;GO:0005488//binding	-
Dlo_000948.1	PREDICTED: glutamate dehydrogenase 2 [Citrus sinensis]	66.6333	33.4133	35.6233	28.7833	29.5533	34.1867	-	-	-	-	-	GO:0016491//oxidoreductase activity;GO:0003824//catalytic activity	GO:0008152//metabolic process;GO:0009987//cellular process;GO:0044710//single-organism metabolic process;GO:0006082//organic acid metabolic process;GO:0044763//single-organism cellular process;GO:0044699//single-organism process;GO:1901564//organonitrogen compound metabolic process;GO:0071704//organic substance metabolic process;GO:0043436//oxoacid metabolic process;GO:0044238//primary metabolic …
Dlo_000952.1	PREDICTED: ankyrin repeat-containing protein At3g12360-like [Citrus sinensis]	1.35667	0.253333	0.483333	0.11	0.23	0.07	-	-	-	-	-	GO:0005515//protein binding;GO:0005488//binding	-
Dlo_000967.1	polygalacturonase-inhibitor protein [Musa AAB Group]	1.03667	14.7067	141.507	10.7333	24.7133	278.61	Organismal Systems	Environmental adaptation	ko04626//Plant-pathogen interaction	K13420	-	GO:0005515//protein binding;GO:0005488//binding	-
Dlo_000983.1	PREDICTED: oxygen-evolving enhancer protein 2, chloroplastic-like isoform X1 [Gossypium hirsutum]	108.087	112.233	85.2767	225.17	219.443	143.833	-	-	-	-	GO:0032991//macromolecular complex;GO:0044436//thylakoid part;GO:0044424//intracellular part;GO:0044425//membrane part;GO:0042651//thylakoid membrane;GO:1902494//catalytic complex;GO:0034357//photosynthetic membrane;GO:0009523//photosystem II;GO:0016020//membrane;GO:0005622//intracellular;GO:0043234//protein complex;GO:0009579//thylakoid;GO:1990204//oxidoreductase complex;GO:0009654//photosystem …	GO:0005509//calcium ion binding;GO:0005488//binding;GO:0043167//ion binding;GO:0046872//metal ion binding;GO:0043169//cation binding	GO:0015979//photosynthesis;GO:0044237//cellular metabolic process;GO:0009987//cellular process;GO:0008152//metabolic process
Dlo_000987.1	AAA domain protein [Medicago truncatula]	10.5067	1.99667	2.15667	3.56667	2.95333	2.49667	-	-	-	-	-	-	-
Dlo_001002.1	PREDICTED: subtilisin-like protease SBT1.1 [Citrus sinensis]	0	0	0	0.21	0.186667	0.15	-	-	-	-	-	GO:0017171//serine hydrolase activity;GO:0016787//hydrolase activity;GO:0008233//peptidase activity;GO:0070011//peptidase activity, acting on L-amino acid peptides;GO:0003824//catalytic activity;GO:0008236//serine-type peptidase activity;GO:0004175//endopeptidase activity;GO:0004252//serine-type endopeptidase activity	GO:0006508//proteolysis;GO:0019538//protein metabolic process;GO:0008152//metabolic process;GO:0071704//organic substance metabolic process;GO:0044238//primary metabolic process;GO:0043170//macromolecule metabolic process
Dlo_001012.2	Myb_DNA-bind_4 domain-containing protein [Cephalotus follicularis]	24.0667	33.5233	28.3167	72.2267	33.2967	33.7033	-	-	-	-	-	-	-
Dlo_001017.1	PREDICTED: aspartic proteinase nepenthesin-1-like [Ziziphus jujuba]	1.08	28.6267	35.14	6.64333	27.5167	30.3	-	-	-	-	-	GO:0008233//peptidase activity;GO:0004190//aspartic-type endopeptidase activity;GO:0070011//peptidase activity, acting on L-amino acid peptides;GO:0070001//aspartic-type peptidase activity;GO:0004175//endopeptidase activity;GO:0016787//hydrolase activity;GO:0003824//catalytic activity	GO:0071704//organic substance metabolic process;GO:0006508//proteolysis;GO:0044238//primary metabolic process;GO:0043170//macromolecule metabolic process;GO:0008152//metabolic process;GO:0019538//protein metabolic process
Dlo_001023.2	PREDICTED: rho GTPase-activating protein REN1 isoform X2 [Citrus sinensis]	5.88667	16.66	17.7633	18.27	21.3367	22.3067	-	-	-	-	-	-	GO:0023052//signaling;GO:0044699//single-organism process;GO:0007154//cell communication;GO:0007165//signal transduction;GO:0044700//single organism signaling;GO:0065007//biological regulation;GO:0009987//cellular process;GO:0051716//cellular response to stimulus;GO:0050794//regulation of cellular process;GO:0050896//response to stimulus;GO:0050789//regulation of biological process;GO:0044763//si…
Dlo_001026.1	Phosphoglucose isomerase (PGI) [Corchorus capsularis]	23.3367	44.0967	49.5067	51.9167	66.25	59.85	-	-	-	-	-	-	-
Dlo_001036.1	C-type mannose receptor 2 [Theobroma cacao]	7.39	30.5867	28.27	20.4433	32.2867	27.5133	-	-	-	-	-	-	-
Dlo_001046.1	PREDICTED: phosphatidate cytidylyltransferase, mitochondrial isoform X3 [Citrus sinensis]	0.243333	0.993333	1.02333	2.23333	1.91	0.976667	-	-	-	-	-	-	-
Dlo_001057.1	PREDICTED: receptor-like protein 12 [Citrus sinensis]	0.446667	0.166667	0.143333	0.15	0.13	0.0933333	Organismal Systems	Environmental adaptation	ko04626//Plant-pathogen interaction	K13420	-	GO:0005488//binding;GO:0005515//protein binding	-
Dlo_001067.1	Peptidase C14, caspase catalytic [Corchorus olitorius]	1.41333	10.4233	6.91333	4.36	8.07667	8.57	-	-	-	-	-	GO:0003824//catalytic activity;GO:0016787//hydrolase activity;GO:0008233//peptidase activity;GO:0004197//cysteine-type endopeptidase activity;GO:0070011//peptidase activity, acting on L-amino acid peptides;GO:0008234//cysteine-type peptidase activity;GO:0004175//endopeptidase activity	GO:0043170//macromolecule metabolic process;GO:0044238//primary metabolic process;GO:0071704//organic substance metabolic process;GO:0006508//proteolysis;GO:0019538//protein metabolic process;GO:0008152//metabolic process
Dlo_001072.1	PREDICTED: probable E3 ubiquitin-protein ligase HERC2 isoform X3 [Citrus sinensis]	0.31	1.73667	1.88667	1.34333	2.28667	2.12	-	-	-	-	-	GO:0043167//ion binding;GO:0005488//binding;GO:0043169//cation binding;GO:0046872//metal ion binding	-
Dlo_001118.1	C4dic_mal_tran domain-containing protein, partial [Cephalotus follicularis]	0.993333	2.35667	1.69333	4.18667	2.38333	1.28333	-	-	-	-	GO:0016020//membrane;GO:0044425//membrane part;GO:0031224//intrinsic component of membrane;GO:0016021//integral component of membrane	GO:0022857//transmembrane transporter activity;GO:0022832//voltage-gated channel activity;GO:0005215//transporter activity;GO:0008509//anion transmembrane transporter activity;GO:0022891//substrate-specific transmembrane transporter activity;GO:0022838//substrate-specific channel activity;GO:0022803//passive transmembrane transporter activity;GO:0022892//substrate-specific transporter activity;GO…	GO:0019725//cellular homeostasis;GO:0044765//single-organism transport;GO:0048878//chemical homeostasis;GO:0065008//regulation of biological quality;GO:0044699//single-organism process;GO:1902578//single-organism localization;GO:0006810//transport;GO:0055085//transmembrane transport;GO:0009987//cellular process;GO:0044763//single-organism cellular process;GO:0006873//cellular ion homeostasis;GO:0…
Dlo_001127.2	orotidine 5'-phosphate decarboxylase [Arabidopsis thaliana]	29.7733	20.6133	20.0733	11.5333	13.5633	13.7633	-	-	-	-	-	-	-
Dlo_001133.1	PREDICTED: L-ascorbate oxidase homolog [Citrus sinensis]	0.863333	26.1033	26.9767	19.81	21.49	39.79	Metabolism	Carbohydrate metabolism	ko00053//Ascorbate and aldarate metabolism	K00423	-	GO:0043167//ion binding;GO:0003824//catalytic activity;GO:0043169//cation binding;GO:0005507//copper ion binding;GO:0046872//metal ion binding;GO:0005488//binding;GO:0016491//oxidoreductase activity;GO:0046914//transition metal ion binding	GO:0044710//single-organism metabolic process;GO:0055114//oxidation-reduction process;GO:0044699//single-organism process;GO:0008152//metabolic process
Dlo_001137.1	Endonuclease/exonuclease/phosphatase family protein [Theobroma cacao]	10.4233	25.6233	20.13	32.8733	26.61	22.4733	-	-	-	-	-	GO:0043169//cation binding;GO:0043167//ion binding;GO:0046914//transition metal ion binding;GO:0005488//binding;GO:0008270//zinc ion binding;GO:0046872//metal ion binding	-
Dlo_001153.1	NBS-LRR disease resistance protein NBS48 [Dimocarpus longan]	0.806667	0.323333	0.55	0.24	0.783333	0.836667	Organismal Systems	Environmental adaptation	ko04626//Plant-pathogen interaction	K13457	-	GO:0032559//adenyl ribonucleotide binding;GO:0043531//ADP binding;GO:0032555//purine ribonucleotide binding;GO:0001883//purine nucleoside binding;GO:0017076//purine nucleotide binding;GO:0043167//ion binding;GO:0005488//binding;GO:0097367//carbohydrate derivative binding;GO:0001882//nucleoside binding;GO:0032549//ribonucleoside binding;GO:0036094//small molecule binding;GO:0097159//organic cyclic…	-
Dlo_001213.1	PREDICTED: wall-associated receptor kinase 2-like [Jatropha curcas]	1.47333	5.71	4.3	8.15	6.63333	8.32667	-	-	-	-	-	GO:0032555//purine ribonucleotide binding;GO:0001883//purine nucleoside binding;GO:0016740//transferase activity;GO:0005488//binding;GO:0043168//anion binding;GO:0032559//adenyl ribonucleotide binding;GO:0097367//carbohydrate derivative binding;GO:0097159//organic cyclic compound binding;GO:0016301//kinase activity;GO:0003824//catalytic activity;GO:0032553//ribonucleotide binding;GO:0001882//nucl…	GO:0016310//phosphorylation;GO:0006464//cellular protein modification process;GO:0044238//primary metabolic process;GO:0044237//cellular metabolic process;GO:0006796//phosphate-containing compound metabolic process;GO:0036211//protein modification process;GO:0019538//protein metabolic process;GO:0009987//cellular process;GO:0043412//macromolecule modification;GO:0006793//phosphorus metabolic proc…
Dlo_001227.1	PREDICTED: alpha/beta hydrolase domain-containing protein 17B [Citrus sinensis]	0.73	2.15667	3.91	2.92	3.58667	6.66	-	-	-	-	-	-	-
Dlo_001228.2	Calcineurin-like metallo-phosphoesterase superfamily protein isoform 2 [Theobroma cacao]	15.5333	7.15667	9.66333	7.01333	6.30333	10.9533	-	-	-	-	-	-	-
Dlo_001251.1	PREDICTED: non-specific lipid transfer protein GPI-anchored 2-like [Citrus sinensis]	28.08	55.3933	85.7367	69.62	88.5	137.167	-	-	-	-	-	-	-
Dlo_001253.1	PREDICTED: peptide chain release factor PrfB1, chloroplastic [Arachis duranensis]	7.89667	9.28	7.33667	15.8433	8.63667	4.29667	-	-	-	-	-	GO:0008135//translation factor activity, RNA binding;GO:0005488//binding;GO:0008079//translation termination factor activity;GO:0003723//RNA binding;GO:1901363//heterocyclic compound binding;GO:0003676//nucleic acid binding;GO:0003747//translation release factor activity;GO:0097159//organic cyclic compound binding	GO:0044271//cellular nitrogen compound biosynthetic process;GO:0008152//metabolic process;GO:0032984//macromolecular complex disassembly;GO:1901576//organic substance biosynthetic process;GO:0071822//protein complex subunit organization;GO:0010467//gene expression;GO:0034645//cellular macromolecule biosynthetic process;GO:0019538//protein metabolic process;GO:0043241//protein complex disassembly;…
Dlo_001294.1	PREDICTED: universal stress protein A-like protein isoform X2 [Populus euphratica]	13.9567	8.35667	8.82333	5.91	5.40667	6.37	-	-	-	-	-	-	GO:0006950//response to stress;GO:0050896//response to stimulus
Dlo_001306.1	PREDICTED: ribonucleoside-diphosphate reductase small chain-like [Citrus sinensis]	7.76	43.6167	48.2667	78.6067	70.3467	84.2333	Metabolism	Nucleotide metabolism;Metabolism of other amino acids	ko00240//Pyrimidine metabolism;ko00230//Purine metabolism;ko00480//Glutathione metabolism	K10808	-	-	GO:0009186//deoxyribonucleoside diphosphate metabolic process;GO:0046483//heterocycle metabolic process;GO:0009132//nucleoside diphosphate metabolic process;GO:0006796//phosphate-containing compound metabolic process;GO:0044710//single-organism metabolic process;GO:0044238//primary metabolic process;GO:0006139//nucleobase-containing compound metabolic process;GO:1901360//organic cyclic compound m…
Dlo_001370.1	HLH domain-containing protein [Cephalotus follicularis]	0.303333	5.06333	4.31	3.34667	5.90333	2.65	Environmental Information Processing	Signal transduction	ko04075//Plant hormone signal transduction	K13422	-	GO:0046983//protein dimerization activity;GO:0005515//protein binding;GO:0005488//binding	-
Dlo_001398.3	PREDICTED: cyclic nucleotide-gated ion channel 1-like [Citrus sinensis]	1.31667	3.68	3.17667	7.12333	4.59	4.12333	Organismal Systems	Environmental adaptation	ko04626//Plant-pathogen interaction	K05391	-	-	-
Dlo_001430.1	PREDICTED: disease resistance protein At4g27190-like [Citrus sinensis]	1.53	0.536667	0.436667	0.626667	0.543333	0.123333	Organismal Systems	Environmental adaptation	ko04626//Plant-pathogen interaction	K13459	-	GO:0043531//ADP binding;GO:0030554//adenyl nucleotide binding;GO:0017076//purine nucleotide binding;GO:0032553//ribonucleotide binding;GO:0036094//small molecule binding;GO:0043168//anion binding;GO:0001882//nucleoside binding;GO:0005488//binding;GO:0001883//purine nucleoside binding;GO:0000166//nucleotide binding;GO:0032559//adenyl ribonucleotide binding;GO:0097367//carbohydrate derivative bindi…	-
Dlo_001453.1	PREDICTED: probable fructokinase-4 isoform X2 [Citrus sinensis]	185.213	457.78	444.24	376.04	538.677	598.537	Metabolism	Carbohydrate metabolism	ko00500//Starch and sucrose metabolism;ko00520//Amino sugar and nucleotide sugar metabolism;ko00051//Fructose and mannose metabolism	K00847	-	GO:0016740//transferase activity;GO:0003824//catalytic activity;GO:0016301//kinase activity;GO:0019200//carbohydrate kinase activity;GO:0016773//phosphotransferase activity, alcohol group as acceptor;GO:0016772//transferase activity, transferring phosphorus-containing groups;GO:0004747//ribokinase activity	GO:0005996//monosaccharide metabolic process;GO:0044238//primary metabolic process;GO:0005975//carbohydrate metabolic process;GO:0006014//D-ribose metabolic process;GO:0071704//organic substance metabolic process;GO:0008152//metabolic process;GO:0044710//single-organism metabolic process;GO:0044699//single-organism process;GO:0019321//pentose metabolic process;GO:0044723//single-organism carbohyd…
Dlo_001455.1	PREDICTED: phytosulfokine receptor 2 [Citrus sinensis]	0.776667	0.796667	38.5667	1.75	0.903333	61.6233	Organismal Systems	Environmental adaptation	ko04626//Plant-pathogen interaction	K13420	-	GO:0005488//binding;GO:0005515//protein binding	-
Dlo_001457.1	BnaA04g25050D [Brassica napus]	2.48	2.58333	2.98667	0.59	0.833333	2.5	-	-	-	-	-	-	-
Dlo_001469.1	PREDICTED: protein ENHANCED DISEASE RESISTANCE 2-like [Citrus sinensis]	28.2333	16.7067	17.6	13.69	14.02	16.7433	-	-	-	-	-	-	-
Dlo_001470.1	-	5.12667	7.64	7.58	13.97	9.07667	7.43667	-	-	-	-	-	-	-
Dlo_001475.1	PREDICTED: electron transfer flavoprotein-ubiquinone oxidoreductase, mitochondrial isoform X3 [Theobroma cacao]	12.38	6.84333	8.29333	2.93667	3.22	7.78333	-	-	-	-	-	-	-
Dlo_001476.1	ETF_QO domain-containing protein/NAD_binding_8 domain-containing protein, partial [Cephalotus follicularis]	17.3967	11.47	12.5433	7.59333	6.74	9.68667	-	-	-	-	-	GO:0016649//oxidoreductase activity, acting on the CH-NH group of donors, quinone or similar compound as acceptor;GO:0016491//oxidoreductase activity;GO:0004174//electron-transferring-flavoprotein dehydrogenase activity;GO:0016645//oxidoreductase activity, acting on the CH-NH group of donors;GO:0003824//catalytic activity	GO:0044699//single-organism process;GO:0044710//single-organism metabolic process;GO:0008152//metabolic process;GO:0055114//oxidation-reduction process
Dlo_001508.1	-	1.89333	0.356667	0.363333	0.346667	1.38333	1.46667	-	-	-	-	-	-	-
Dlo_001538.1	PREDICTED: pentatricopeptide repeat-containing protein At1g63330 [Vitis vinifera]	5.40667	8.97333	10.62	11.5633	11.9133	6.47	-	-	-	-	-	-	-
Dlo_001541.1	PREDICTED: pentatricopeptide repeat-containing protein At1g63330 [Vitis vinifera]	5.44667	8.65	9.6	12.9867	10.5467	7.36	-	-	-	-	-	-	-
Dlo_001550.1	PREDICTED: plastocyanin [Gossypium hirsutum]	76.95	158.31	110.55	289.12	240.577	143.883	Metabolism	Energy metabolism	ko00195//Photosynthesis	K02638	-	GO:0009055//electron carrier activity;GO:0005488//binding;GO:0043169//cation binding;GO:0043167//ion binding;GO:0005507//copper ion binding;GO:0046872//metal ion binding;GO:0046914//transition metal ion binding	-
Dlo_001564.1	V-type proton ATPase subunit B 1 [Gossypium arboreum]	6.11333	5.30667	3.23333	1.33333	2.69	1.71667	Cellular Processes;Metabolism	Transport and catabolism;Energy metabolism	ko00190//Oxidative phosphorylation;ko04145//Phagosome	K02147	GO:0043234//protein complex;GO:0016469//proton-transporting two-sector ATPase complex;GO:0016020//membrane;GO:0033178//proton-transporting two-sector ATPase complex, catalytic domain;GO:0098796//membrane protein complex;GO:0032991//macromolecular complex;GO:0044425//membrane part	GO:0016820//hydrolase activity, acting on acid anhydrides, catalyzing transmembrane movement of substances;GO:0022857//transmembrane transporter activity;GO:0005215//transporter activity;GO:0016787//hydrolase activity;GO:0016817//hydrolase activity, acting on acid anhydrides;GO:0003824//catalytic activity	GO:0009987//cellular process;GO:0098660//inorganic ion transmembrane transport;GO:0055085//transmembrane transport;GO:0006812//cation transport;GO:0015672//monovalent inorganic cation transport;GO:0015991//ATP hydrolysis coupled proton transport;GO:0051179//localization;GO:0015988//energy coupled proton transmembrane transport, against electrochemical gradient;GO:0044765//single-organism transpor…
Dlo_001575.1	SGT1 protein [Corchorus capsularis]	161.927	91.8	98.2367	62.3333	64.4533	107.137	-	-	-	-	-	-	-
Dlo_001576.1	glycosyl hydrolase family 17 family protein [Populus trichocarpa]	7.42667	6.51	4.15	2.80667	3.43333	3.48333	-	-	-	-	-	GO:0016787//hydrolase activity;GO:0016798//hydrolase activity, acting on glycosyl bonds;GO:0003824//catalytic activity;GO:0004553//hydrolase activity, hydrolyzing O-glycosyl compounds	GO:0005975//carbohydrate metabolic process;GO:0008152//metabolic process;GO:0044238//primary metabolic process;GO:0071704//organic substance metabolic process
Dlo_001584.1	PREDICTED: pentatricopeptide repeat-containing protein At1g34160 [Citrus sinensis]	2.08333	3.51667	4.66667	4.77	5.77	4.60667	-	-	-	-	-	-	-
Dlo_001647.1	PREDICTED: protein ASPARTIC PROTEASE IN GUARD CELL 2 [Citrus sinensis]	4.49	26.8233	20.4267	24.8567	37.1667	34.6767	-	-	-	-	-	GO:0016787//hydrolase activity;GO:0070011//peptidase activity, acting on L-amino acid peptides;GO:0004175//endopeptidase activity;GO:0070001//aspartic-type peptidase activity;GO:0004190//aspartic-type endopeptidase activity;GO:0003824//catalytic activity;GO:0008233//peptidase activity	GO:0006508//proteolysis;GO:0019538//protein metabolic process;GO:0044238//primary metabolic process;GO:0043170//macromolecule metabolic process;GO:0008152//metabolic process;GO:0071704//organic substance metabolic process
Dlo_001668.1	POP1 domain-containing protein/POPLD domain-containing protein [Cephalotus follicularis]	10.04	11.63	13.95	22.7467	18.5467	11.9233	Genetic Information Processing	Translation	ko03008//Ribosome biogenesis in eukaryotes;ko03013//RNA transport	K01164	-	GO:0004549//tRNA-specific ribonuclease activity;GO:0004526//ribonuclease P activity;GO:0004518//nuclease activity;GO:0003824//catalytic activity;GO:0004521//endoribonuclease activity;GO:0004519//endonuclease activity;GO:0016787//hydrolase activity;GO:0016893//endonuclease activity, active with either ribo- or deoxyribonucleic acids and producing 5'-phosphomonoesters;GO:0016788//hydrolase activity…	GO:0010467//gene expression;GO:0046483//heterocycle metabolic process;GO:0044260//cellular macromolecule metabolic process;GO:0008152//metabolic process;GO:0044237//cellular metabolic process;GO:0001682//tRNA 5'-leader removal;GO:0006399//tRNA metabolic process;GO:0034641//cellular nitrogen compound metabolic process;GO:0006139//nucleobase-containing compound metabolic process;GO:0071704//organic…
Dlo_001689.1	PREDICTED: cytochrome P450 94A1-like [Gossypium raimondii]	10.38	14.0167	9.98	22.1133	16.4533	7.96667	Metabolism	Metabolism of terpenoids and polyketides;Biosynthesis of other secondary metabolites	ko00945//Stilbenoid, diarylheptanoid and gingerol biosynthesis;ko00903//Limonene and pinene degradation	K00517	-	GO:0016705//oxidoreductase activity, acting on paired donors, with incorporation or reduction of molecular oxygen;GO:1901363//heterocyclic compound binding;GO:0020037//heme binding;GO:0016491//oxidoreductase activity;GO:0003824//catalytic activity;GO:0043167//ion binding;GO:0097159//organic cyclic compound binding;GO:0005488//binding;GO:0046914//transition metal ion binding;GO:0046906//tetrapyrro…	GO:0044710//single-organism metabolic process;GO:0055114//oxidation-reduction process;GO:0008152//metabolic process;GO:0044699//single-organism process
Dlo_001704.1	PREDICTED: pectin acetylesterase 10-like isoform X2 [Prunus mume]	13.8067	42.31	25.6333	38.2467	29.1133	16.7367	-	-	-	-	-	-	-
Dlo_001707.1	PREDICTED: auxin-responsive protein IAA31 isoform X2 [Prunus mume]	0.986667	4.35	6.36	8.80667	8.4	7.61	Environmental Information Processing	Signal transduction	ko04075//Plant hormone signal transduction	K14484	GO:0043229//intracellular organelle;GO:0043226//organelle;GO:0043231//intracellular membrane-bounded organelle;GO:0044424//intracellular part;GO:0044464//cell part;GO:0005623//cell;GO:0043227//membrane-bounded organelle;GO:0005622//intracellular;GO:0005634//nucleus	GO:0005515//protein binding;GO:0005488//binding;GO:0046983//protein dimerization activity	GO:0031326//regulation of cellular biosynthetic process;GO:2001141//regulation of RNA biosynthetic process;GO:0051252//regulation of RNA metabolic process;GO:0010556//regulation of macromolecule biosynthetic process;GO:0006355//regulation of transcription, DNA-templated;GO:0065007//biological regulation;GO:0019219//regulation of nucleobase-containing compound metabolic process;GO:0019222//regulat…
Dlo_001716.1	PREDICTED: protein CHUP1, chloroplastic [Citrus sinensis]	51.9667	26.2667	27.0967	23.08	20.8233	30.0067	-	-	-	-	-	-	-
Dlo_001741.1	S-adenosylmethionine synthetase [Litchi chinensis]	331.187	383.227	409.633	140.153	322.213	551.273	Metabolism	Amino acid metabolism;Global and Overview	ko01230//Biosynthesis of amino acids;ko00270//Cysteine and methionine metabolism	K00789	-	GO:0016740//transferase activity;GO:0032555//purine ribonucleotide binding;GO:0017076//purine nucleotide binding;GO:0005488//binding;GO:0097159//organic cyclic compound binding;GO:0003824//catalytic activity;GO:0001883//purine nucleoside binding;GO:1901265//nucleoside phosphate binding;GO:1901363//heterocyclic compound binding;GO:0032549//ribonucleoside binding;GO:0004478//methionine adenosyltran…	GO:0044281//small molecule metabolic process;GO:1901659//glycosyl compound biosynthetic process;GO:0006556//S-adenosylmethionine biosynthetic process;GO:1901657//glycosyl compound metabolic process;GO:0009058//biosynthetic process;GO:0008152//metabolic process;GO:0034641//cellular nitrogen compound metabolic process;GO:0019438//aromatic compound biosynthetic process;GO:0042455//ribonucleoside bio…
Dlo_001744.1	MATH domain-containing protein [Cephalotus follicularis]	6.04333	57.0633	37.7267	18.66	51.41	47.53	-	-	-	-	-	GO:0005515//protein binding;GO:0005488//binding	-
Dlo_001756.1	C2 calcium-dependent membrane targeting [Corchorus capsularis]	0.636667	5.61667	5.36	2.37333	5.40667	8.39	-	-	-	-	-	GO:0030247//polysaccharide binding;GO:0030246//carbohydrate binding;GO:0005488//binding;GO:0001871//pattern binding	-
Dlo_001769.1	-	0.516667	1.65333	1.77	3.95	2.27	2.14	-	-	-	-	-	-	-
Dlo_001771.1	GmMYB12 family protein [Populus trichocarpa]	12.3333	9.67	5.41333	5.77	5.04667	9.50333	-	-	-	-	-	GO:0005488//binding;GO:0044877//macromolecular complex binding;GO:0003682//chromatin binding	-
Dlo_001774.1	PREDICTED: 30S ribosomal protein S1, chloroplastic [Citrus sinensis]	36.2167	43.4933	45.1567	76.6767	76.28	54.7133	Genetic Information Processing	Translation	ko03010//Ribosome	K02945	GO:0044424//intracellular part;GO:0043226//organelle;GO:0043228//non-membrane-bounded organelle;GO:0005623//cell;GO:1990904//ribonucleoprotein complex;GO:0005737//cytoplasm;GO:0044464//cell part;GO:0005622//intracellular;GO:0044444//cytoplasmic part;GO:0032991//macromolecular complex;GO:0043232//intracellular non-membrane-bounded organelle;GO:0030529//intracellular ribonucleoprotein complex;GO:00…	GO:0003676//nucleic acid binding;GO:0003735//structural constituent of ribosome;GO:1901363//heterocyclic compound binding;GO:0005198//structural molecule activity;GO:0005488//binding;GO:0097159//organic cyclic compound binding;GO:0003723//RNA binding	GO:0006807//nitrogen compound metabolic process;GO:1901564//organonitrogen compound metabolic process;GO:0009058//biosynthetic process;GO:0034641//cellular nitrogen compound metabolic process;GO:0044271//cellular nitrogen compound biosynthetic process;GO:0009059//macromolecule biosynthetic process;GO:0006412//translation;GO:0010467//gene expression;GO:0044260//cellular macromolecule metabolic pro…
Dlo_001816.1	PREDICTED: G2/mitotic-specific cyclin-2-like isoform X1 [Citrus sinensis]	2.24	13.3467	15.3433	19.8033	26.19	31.85	-	-	-	-	GO:0043231//intracellular membrane-bounded organelle;GO:0005634//nucleus;GO:0005623//cell;GO:0043226//organelle;GO:0043227//membrane-bounded organelle;GO:0043229//intracellular organelle;GO:0044424//intracellular part;GO:0044464//cell part;GO:0005622//intracellular	-	-
Dlo_001824.1	Coiled-coil domain-containing protein 109A isoform 2 [Theobroma cacao]	0.123333	0.556667	0.753333	1.19333	1.25667	1.12667	-	-	-	-	-	-	-
Dlo_001827.1	Ycf54 domain-containing protein [Cephalotus follicularis]	25.5667	36.63	33.8767	66.6967	67.96	36.93	-	-	-	-	-	-	-
Dlo_001833.1	PREDICTED: ABC transporter B family member 25, mitochondrial [Jatropha curcas]	5.10667	4.24667	6.00333	2.53333	2.26333	3.31333	Environmental Information Processing	Membrane transport	ko02010//ABC transporters	K05663	GO:0016021//integral component of membrane;GO:0044425//membrane part;GO:0031224//intrinsic component of membrane;GO:0016020//membrane	GO:0016818//hydrolase activity, acting on acid anhydrides, in phosphorus-containing anhydrides;GO:0043167//ion binding;GO:0030554//adenyl nucleotide binding;GO:0005488//binding;GO:0016787//hydrolase activity;GO:0016817//hydrolase activity, acting on acid anhydrides;GO:0017076//purine nucleotide binding;GO:0032559//adenyl ribonucleotide binding;GO:0005524//ATP binding;GO:0003824//catalytic activit…	GO:0051234//establishment of localization;GO:0044765//single-organism transport;GO:0006810//transport;GO:1902578//single-organism localization;GO:0009987//cellular process;GO:0055085//transmembrane transport;GO:0044699//single-organism process;GO:0051179//localization;GO:0044763//single-organism cellular process
Dlo_001857.1	DHquinase_I domain-containing protein/Shikimate_DH domain-containing protein/Shikimate_dh_N domain-containing protein [Cephalotus follicularis]	8.62667	145.86	201.2	137.247	92.5633	223.383	-	-	-	-	-	GO:0003824//catalytic activity;GO:0016616//oxidoreductase activity, acting on the CH-OH group of donors, NAD or NADP as acceptor;GO:0016614//oxidoreductase activity, acting on CH-OH group of donors;GO:0016829//lyase activity;GO:0003855//3-dehydroquinate dehydratase activity;GO:0016835//carbon-oxygen lyase activity;GO:0016491//oxidoreductase activity;GO:0016836//hydro-lyase activity;GO:0004764//sh…	GO:0055114//oxidation-reduction process;GO:0008152//metabolic process;GO:0044699//single-organism process;GO:0044710//single-organism metabolic process
Dlo_001859.1	DHquinase_I domain-containing protein/Shikimate_DH domain-containing protein/Shikimate_dh_N domain-containing protein [Cephalotus follicularis]	2.57	111.203	151.44	150.387	101.087	180.543	Metabolism	Amino acid metabolism;Global and Overview	ko01230//Biosynthesis of amino acids;ko00400//Phenylalanine, tyrosine and tryptophan biosynthesis	K13832	-	GO:0016835//carbon-oxygen lyase activity;GO:0016616//oxidoreductase activity, acting on the CH-OH group of donors, NAD or NADP as acceptor;GO:0016491//oxidoreductase activity;GO:0003824//catalytic activity;GO:0016614//oxidoreductase activity, acting on CH-OH group of donors;GO:0003855//3-dehydroquinate dehydratase activity;GO:0004764//shikimate 3-dehydrogenase (NADP+) activity;GO:0016829//lyase a…	GO:0044699//single-organism process;GO:0044710//single-organism metabolic process;GO:0055114//oxidation-reduction process;GO:0008152//metabolic process
Dlo_001863.1	PREDICTED: heat shock 70 kDa protein, mitochondrial [Citrus sinensis]	94.7033	127.083	140.803	189.53	205.123	260.057	-	-	-	-	-	-	-
Dlo_001884.1	LEA_2 domain-containing protein [Cephalotus follicularis]	8.98333	1.85333	1.15667	0.89	0.853333	0.786667	-	-	-	-	-	-	-
Dlo_001916.1	PREDICTED: 50S ribosomal protein L17, chloroplastic-like [Populus euphratica]	16.0333	20.9167	16.44	33.0867	31.8767	16.9833	-	-	-	-	GO:0005840//ribosome;GO:0044444//cytoplasmic part;GO:0043229//intracellular organelle;GO:0044464//cell part;GO:0005623//cell;GO:0005737//cytoplasm;GO:0030529//intracellular ribonucleoprotein complex;GO:0043228//non-membrane-bounded organelle;GO:0032991//macromolecular complex;GO:0044424//intracellular part;GO:0005622//intracellular;GO:1990904//ribonucleoprotein complex;GO:0043226//organelle;GO:00…	GO:0005198//structural molecule activity;GO:0003735//structural constituent of ribosome	GO:0044260//cellular macromolecule metabolic process;GO:0071704//organic substance metabolic process;GO:1901576//organic substance biosynthetic process;GO:0043170//macromolecule metabolic process;GO:0034645//cellular macromolecule biosynthetic process;GO:0009058//biosynthetic process;GO:0044271//cellular nitrogen compound biosynthetic process;GO:0008152//metabolic process;GO:0009987//cellular pro…
Dlo_001946.1	PREDICTED: protein SCARECROW [Citrus sinensis]	12.7	19.89	21.2967	30.1733	15.27	25.4333	-	-	-	-	-	-	-
Dlo_001982.1	DUF642 [Vitis quinquangularis]	0	1.75667	1.36333	3.01333	2.51333	3.38333	-	-	-	-	-	-	-
Dlo_001987.1	PREDICTED: jasmonate O-methyltransferase-like [Citrus sinensis]	4.05333	15.7233	9.23333	19.45	29.1233	11.62	Metabolism	Lipid metabolism	ko00592//alpha-Linolenic acid metabolism	K08241	-	GO:0008168//methyltransferase activity;GO:0016741//transferase activity, transferring one-carbon groups;GO:0003824//catalytic activity;GO:0016740//transferase activity	-
Dlo_001993.1	PREDICTED: transcription factor bHLH110 [Theobroma cacao]	9.08333	26.5433	23.3233	23.2733	30.6467	15.4733	-	-	-	-	-	GO:0005515//protein binding;GO:0046983//protein dimerization activity;GO:0005488//binding	-
Dlo_002004.1	PREDICTED: protein P21-like [Citrus sinensis]	0.38	0.0433333	0.0466667	0	0.0366667	0.0333333	-	-	-	-	-	-	-
Dlo_002018.1	PREDICTED: CTD small phosphatase-like protein 2 isoform X1 [Malus domestica]	7.71	3.20667	3.13	2.27333	2.48	3.48333	-	-	-	-	-	-	-
Dlo_002022.1	DUF1350 domain-containing protein [Cephalotus follicularis]	35.5933	18.1433	18.2967	13.59	12.8867	13.24	-	-	-	-	-	-	-
Dlo_002032.1	PREDICTED: probable BOI-related E3 ubiquitin-protein ligase 3 [Vitis vinifera]	5.83667	2.88333	2.51	2.58667	1.96333	1.78667	-	-	-	-	-	-	-
Dlo_002038.1	PREDICTED: mitochondrial inner membrane protease subunit 1-like isoform X1 [Citrus sinensis]	3.6	5.63333	6.11	10.2867	8.21333	9.01	Genetic Information Processing	Folding, sorting and degradation	ko03060//Protein export	K09647	GO:0016020//membrane	GO:0008236//serine-type peptidase activity;GO:0017171//serine hydrolase activity;GO:0016787//hydrolase activity;GO:0070011//peptidase activity, acting on L-amino acid peptides;GO:0003824//catalytic activity;GO:0008233//peptidase activity	GO:0008152//metabolic process;GO:0071704//organic substance metabolic process;GO:0043170//macromolecule metabolic process;GO:0044238//primary metabolic process;GO:0019538//protein metabolic process;GO:0006508//proteolysis
Dlo_002054.1	Serine carboxypeptidase-like 7 [Morus notabilis]	0.923333	0.216667	0.19	0.103333	0.02	0.0366667	Metabolism	Biosynthesis of other secondary metabolites	ko00940//Phenylpropanoid biosynthesis	K09756	-	GO:0070011//peptidase activity, acting on L-amino acid peptides;GO:0008236//serine-type peptidase activity;GO:0003824//catalytic activity;GO:0016787//hydrolase activity;GO:0004185//serine-type carboxypeptidase activity;GO:0008238//exopeptidase activity;GO:0070008//serine-type exopeptidase activity;GO:0017171//serine hydrolase activity;GO:0004180//carboxypeptidase activity;GO:0008233//peptidase ac…	GO:0019538//protein metabolic process;GO:0071704//organic substance metabolic process;GO:0043170//macromolecule metabolic process;GO:0044238//primary metabolic process;GO:0006508//proteolysis;GO:0008152//metabolic process
Dlo_002056.1	Uncharacterized conserved protein UCP031279 [Arabidopsis thaliana]	36.8267	9.44333	12.0167	6.16667	4.13	7.24333	-	-	-	-	-	-	-
Dlo_002060.1	PREDICTED: protein PHLOEM PROTEIN 2-LIKE A10 [Citrus sinensis]	12.72	11.1367	11.7967	27.05	21.28	18.6067	-	-	-	-	-	-	-
Dlo_002067.1	PREDICTED: pathogenesis-related genes transcriptional activator PTI6-like [Ziziphus jujuba]	18.3367	12.3233	12.1967	8.89667	7.07333	6.18333	Organismal Systems	Environmental adaptation	ko04626//Plant-pathogen interaction	K13434	-	GO:0003700//transcription factor activity, sequence-specific DNA binding;GO:0001071//nucleic acid binding transcription factor activity	GO:0051171//regulation of nitrogen compound metabolic process;GO:0031323//regulation of cellular metabolic process;GO:0051252//regulation of RNA metabolic process;GO:0010556//regulation of macromolecule biosynthetic process;GO:0050794//regulation of cellular process;GO:0080090//regulation of primary metabolic process;GO:0050789//regulation of biological process;GO:0019219//regulation of nucleobas…
Dlo_002076.3	embryo-abundant family protein [Populus trichocarpa]	19.9067	16.3667	9.92333	65.7	26.75	23.0633	-	-	-	-	-	GO:0016741//transferase activity, transferring one-carbon groups;GO:0016740//transferase activity;GO:0003824//catalytic activity;GO:0008168//methyltransferase activity	GO:0008152//metabolic process
Dlo_002097.1	PREDICTED: pre-mRNA-splicing factor ATP-dependent RNA helicase DEAH1-like [Citrus sinensis]	5.91667	1.53333	1.85333	0.81	0.51	2.56	Genetic Information Processing	Transcription	ko03040//Spliceosome	K12813	-	-	-
Dlo_002106.1	PREDICTED: non-specific lipid-transfer protein 1 [Theobroma cacao]	3.27333	8.42667	6.77	0.253333	4.37667	1.46333	-	-	-	-	-	GO:0005488//binding;GO:0008289//lipid binding	GO:0044699//single-organism process;GO:0010876//lipid localization;GO:0051234//establishment of localization;GO:0051179//localization;GO:0006869//lipid transport;GO:0044765//single-organism transport;GO:0033036//macromolecule localization;GO:0006810//transport;GO:0071702//organic substance transport;GO:1902578//single-organism localization
Dlo_002119.1	PREDICTED: transcription repressor OFP4 [Theobroma cacao]	0.0866667	2.49	3.28333	1.08333	1.55667	1.50333	-	-	-	-	-	GO:0097159//organic cyclic compound binding;GO:0003676//nucleic acid binding;GO:1901363//heterocyclic compound binding;GO:0003677//DNA binding;GO:0005488//binding	-
Dlo_002120.1	PREDICTED: transcription repressor OFP17 [Jatropha curcas]	1.53667	8.67	5.41667	4.24667	8.93	7.44	-	-	-	-	-	-	-
Dlo_002121.1	PREDICTED: IRK-interacting protein [Ricinus communis]	7.83333	20.3533	16.5	33.3233	23.64	20.1467	-	-	-	-	-	-	-
Dlo_002153.1	PREDICTED: peroxidase 4 [Citrus sinensis]	2.99667	3.35	1.46333	0.12	3.53667	4.59333	Metabolism	Biosynthesis of other secondary metabolites	ko00940//Phenylpropanoid biosynthesis	K00430	-	GO:0020037//heme binding;GO:0016491//oxidoreductase activity;GO:0016209//antioxidant activity;GO:0016684//oxidoreductase activity, acting on peroxide as acceptor;GO:0046906//tetrapyrrole binding;GO:0005488//binding;GO:0004601//peroxidase activity;GO:0003824//catalytic activity;GO:0097159//organic cyclic compound binding;GO:1901363//heterocyclic compound binding	GO:0055114//oxidation-reduction process;GO:0050896//response to stimulus;GO:0044710//single-organism metabolic process;GO:0006950//response to stress;GO:0008152//metabolic process;GO:0006979//response to oxidative stress;GO:0044699//single-organism process
Dlo_002172.1	-	0.566667	0.186667	0.243333	0	0	0	-	-	-	-	-	-	-
Dlo_002175.1	PREDICTED: protein LURP-one-related 7 [Citrus sinensis]	7.46333	3.25333	3.95667	2.41333	3.54333	5.53	-	-	-	-	-	-	-
Dlo_002183.1	PREDICTED: cation/H(+) antiporter 15 isoform X1 [Vitis vinifera]	0.78	0.973333	0.636667	3.72667	1.77333	0.446667	-	-	-	-	GO:0016021//integral component of membrane;GO:0031224//intrinsic component of membrane;GO:0016020//membrane;GO:0044425//membrane part	GO:0015297//antiporter activity;GO:0015075//ion transmembrane transporter activity;GO:0015491//cation:cation antiporter activity;GO:0022892//substrate-specific transporter activity;GO:0015298//solute:cation antiporter activity;GO:0015077//monovalent inorganic cation transmembrane transporter activity;GO:0022804//active transmembrane transporter activity;GO:0022890//inorganic cation transmembrane …	GO:0051179//localization;GO:0015672//monovalent inorganic cation transport;GO:0055085//transmembrane transport;GO:0006814//sodium ion transport;GO:0044763//single-organism cellular process;GO:0006810//transport;GO:0006813//potassium ion transport;GO:0006812//cation transport;GO:0044765//single-organism transport;GO:1902578//single-organism localization;GO:0030001//metal ion transport;GO:0006811//…
Dlo_002192.1	RPAP2_Rtr1 domain-containing protein [Cephalotus follicularis]	0.713333	0.51	0.576667	0	0	0	-	-	-	-	-	-	-
Dlo_002202.1	PREDICTED: beta-amyrin synthase-like [Citrus sinensis]	1.53	0.436667	0.563333	0.05	0.193333	0.436667	Metabolism	Lipid metabolism	ko00100//Steroid biosynthesis	K01853	-	GO:0003824//catalytic activity	-
Dlo_002233.1	ribosomal family protein [Populus trichocarpa]	7.09	8.46333	7.97	15.2567	14.5533	16.0167	-	-	-	-	-	-	-
Dlo_002244.1	Lipase_GDSL domain-containing protein [Cephalotus follicularis]	0.466667	10.32	8.42333	3.92333	6.73	15.3567	Metabolism	Metabolism of terpenoids and polyketides	ko00906//Carotenoid biosynthesis	K00514	-	GO:0016788//hydrolase activity, acting on ester bonds;GO:0016787//hydrolase activity;GO:0003824//catalytic activity	-
Dlo_002289.1	PREDICTED: uncharacterized protein LOC102608883 [Citrus sinensis]	1.34333	0.636667	0.446667	0.0633333	0.0566667	0.0466667	-	-	-	-	-	-	-
Dlo_002302.1	Zinc finger, RING-type [Corchorus capsularis]	1.86667	2.58	2.68667	4.09667	3.73333	3.62	-	-	-	-	-	-	-
Dlo_002309.1	pentatricopeptide repeat-containing family protein-like 2 [Populus tomentosa]	6.12	9.56667	10.1733	19.5367	14.76	7.48333	-	-	-	-	-	-	-
Dlo_002321.1	PREDICTED: probable acyl-activating enzyme 2 isoform X1 [Theobroma cacao]	13.8567	4.69	5.39	2.93333	2.50333	9.92333	-	-	-	-	-	GO:0003824//catalytic activity	GO:0008152//metabolic process
Dlo_002343.1	PREDICTED: subtilisin-like protease SBT2.4 isoform X1 [Citrus sinensis]	0.09	0.0866667	0.173333	0.466667	0.19	0.23	-	-	-	-	GO:0044464//cell part;GO:0005623//cell;GO:0005618//cell wall;GO:0030312//external encapsulating structure;GO:0016020//membrane;GO:0071944//cell periphery	GO:0004252//serine-type endopeptidase activity;GO:0008233//peptidase activity;GO:0004175//endopeptidase activity;GO:0016787//hydrolase activity;GO:0003824//catalytic activity;GO:0017171//serine hydrolase activity;GO:0008236//serine-type peptidase activity;GO:0070011//peptidase activity, acting on L-amino acid peptides	GO:0019538//protein metabolic process;GO:0043170//macromolecule metabolic process;GO:0044238//primary metabolic process;GO:0008152//metabolic process;GO:0071704//organic substance metabolic process;GO:0006508//proteolysis
Dlo_002346.1	PREDICTED: LOW QUALITY PROTEIN: ATPase WRNIP1 [Malus domestica]	1.71333	0.416667	0.693333	0.46	0.453333	1.13	-	-	-	-	-	-	-
Dlo_002351.1	PREDICTED: chitin elicitor receptor kinase 1-like isoform X1 [Citrus sinensis]	0.26	0.48	1.46	1.15333	1.16667	1.56667	-	-	-	-	-	GO:0043167//ion binding;GO:0005524//ATP binding;GO:0032550//purine ribonucleoside binding;GO:0043168//anion binding;GO:0005488//binding;GO:0016740//transferase activity;GO:0035639//purine ribonucleoside triphosphate binding;GO:0036094//small molecule binding;GO:0000166//nucleotide binding;GO:0097159//organic cyclic compound binding;GO:0032553//ribonucleotide binding;GO:0032549//ribonucleoside bin…	GO:0006796//phosphate-containing compound metabolic process;GO:0043412//macromolecule modification;GO:0006468//protein phosphorylation;GO:0008152//metabolic process;GO:0044260//cellular macromolecule metabolic process;GO:0019538//protein metabolic process;GO:0044237//cellular metabolic process;GO:0009987//cellular process;GO:0036211//protein modification process;GO:0016310//phosphorylation;GO:000…
Dlo_002357.1	PREDICTED: LOB domain-containing protein 18 [Citrus sinensis]	0.113333	1.60667	1.19667	1.48	2.10333	2.21333	-	-	-	-	-	-	-
Dlo_002361.1	PREDICTED: DNA-directed RNA polymerase III subunit 1 [Citrus sinensis]	20.56	9.19	11.0667	8.87	5.34667	9.11667	Genetic Information Processing;Metabolism	Nucleotide metabolism;Transcription	ko00240//Pyrimidine metabolism;ko00230//Purine metabolism;ko03020//RNA polymerase	K03018	GO:0043229//intracellular organelle;GO:0005634//nucleus;GO:0043227//membrane-bounded organelle;GO:0044464//cell part;GO:0005623//cell;GO:0005622//intracellular;GO:0043231//intracellular membrane-bounded organelle;GO:0044424//intracellular part;GO:0043226//organelle	GO:0003824//catalytic activity;GO:0001882//nucleoside binding;GO:0032549//ribonucleoside binding;GO:0003899//DNA-directed RNA polymerase activity;GO:0046872//metal ion binding;GO:0097159//organic cyclic compound binding;GO:0043167//ion binding;GO:0016779//nucleotidyltransferase activity;GO:0046914//transition metal ion binding;GO:0008270//zinc ion binding;GO:0005488//binding;GO:0003677//DNA bindi…	GO:1901362//organic cyclic compound biosynthetic process;GO:0009987//cellular process;GO:0044271//cellular nitrogen compound biosynthetic process;GO:0044238//primary metabolic process;GO:0009059//macromolecule biosynthetic process;GO:0006807//nitrogen compound metabolic process;GO:1901576//organic substance biosynthetic process;GO:0043170//macromolecule metabolic process;GO:0006725//cellular arom…
Dlo_002379.1	peroxidase 1 [Litchi chinensis]	20.81	124.503	73.6167	71.2467	108.28	105.347	Metabolism	Biosynthesis of other secondary metabolites	ko00940//Phenylpropanoid biosynthesis	K00430	-	GO:0020037//heme binding;GO:0003824//catalytic activity;GO:0046906//tetrapyrrole binding;GO:0016209//antioxidant activity;GO:0004601//peroxidase activity;GO:0005488//binding;GO:0016684//oxidoreductase activity, acting on peroxide as acceptor;GO:1901363//heterocyclic compound binding;GO:0097159//organic cyclic compound binding;GO:0016491//oxidoreductase activity	GO:0050896//response to stimulus;GO:0006950//response to stress;GO:0044710//single-organism metabolic process;GO:0044699//single-organism process;GO:0055114//oxidation-reduction process;GO:0008152//metabolic process;GO:0006979//response to oxidative stress
Dlo_002383.1	PREDICTED: myb-related protein Myb4 [Theobroma cacao]	6.48667	1.51667	2.25	0.89	0.5	6.57	-	-	-	-	-	GO:0005488//binding;GO:0044877//macromolecular complex binding;GO:0003682//chromatin binding	-
Dlo_002403.1	PREDICTED: protein FAR1-RELATED SEQUENCE 5 [Vitis vinifera]	10.0833	6.31667	8.34	4.41	3.05667	5.43667	-	-	-	-	-	-	-
Dlo_002428.1	AMP-dependent synthetase/ligase [Corchorus capsularis]	0.0533333	0.326667	0.356667	0.31	0.29	0.17	-	-	-	-	-	GO:0004601//peroxidase activity;GO:0005488//binding;GO:0097159//organic cyclic compound binding;GO:0003824//catalytic activity;GO:0016684//oxidoreductase activity, acting on peroxide as acceptor;GO:0046906//tetrapyrrole binding;GO:0016209//antioxidant activity;GO:0016491//oxidoreductase activity;GO:1901363//heterocyclic compound binding;GO:0004096//catalase activity;GO:0020037//heme binding	GO:0008152//metabolic process;GO:0055114//oxidation-reduction process;GO:0044699//single-organism process;GO:0044710//single-organism metabolic process
Dlo_002440.1	PREDICTED: probable arabinosyltransferase ARAD1 [Citrus sinensis]	2.69667	10.94	8.86	6.73667	9.80667	10.7933	-	-	-	-	-	-	-
Dlo_002442.1	Myb_DNA-binding domain-containing protein [Cephalotus follicularis]	6.89667	30.1733	37.39	22.8067	36.43	21.4667	-	-	-	-	-	GO:0044877//macromolecular complex binding;GO:0005488//binding;GO:0003682//chromatin binding	-
Dlo_002445.2	PREDICTED: GDSL esterase/lipase At5g18430 [Citrus sinensis]	18.1967	184.467	215.183	111.37	238.093	266.553	-	-	-	-	-	GO:0016787//hydrolase activity;GO:0016788//hydrolase activity, acting on ester bonds;GO:0003824//catalytic activity	-
Dlo_002454.1	PREDICTED: leucine-rich repeat receptor-like protein kinase PXC1 [Citrus sinensis]	6.24333	27.5833	10.8933	16.2367	22.4033	13.33	Environmental Information Processing	Signal transduction	ko04075//Plant hormone signal transduction	K13415	-	GO:0005488//binding;GO:0097367//carbohydrate derivative binding;GO:0097159//organic cyclic compound binding;GO:0017076//purine nucleotide binding;GO:1901265//nucleoside phosphate binding;GO:0016772//transferase activity, transferring phosphorus-containing groups;GO:0005524//ATP binding;GO:0043168//anion binding;GO:0032555//purine ribonucleotide binding;GO:0000166//nucleotide binding;GO:0001883//p…	GO:0019538//protein metabolic process;GO:0043412//macromolecule modification;GO:0006464//cellular protein modification process;GO:0044237//cellular metabolic process;GO:0044260//cellular macromolecule metabolic process;GO:0036211//protein modification process;GO:0016310//phosphorylation;GO:0044238//primary metabolic process;GO:0043170//macromolecule metabolic process;GO:0044267//cellular protein …
Dlo_002458.1	Homeobox domain-containing protein/HALZ domain-containing protein [Cephalotus follicularis]	3.29	5.43333	2.71667	11.49	6.67	1.72	-	-	-	-	-	GO:0003700//transcription factor activity, sequence-specific DNA binding;GO:0005488//binding;GO:0001071//nucleic acid binding transcription factor activity;GO:0003677//DNA binding;GO:0043565//sequence-specific DNA binding;GO:0097159//organic cyclic compound binding;GO:1901363//heterocyclic compound binding;GO:0003676//nucleic acid binding	GO:0010556//regulation of macromolecule biosynthetic process;GO:0019222//regulation of metabolic process;GO:2001141//regulation of RNA biosynthetic process;GO:0010468//regulation of gene expression;GO:0019219//regulation of nucleobase-containing compound metabolic process;GO:2000112//regulation of cellular macromolecule biosynthetic process;GO:0050789//regulation of biological process;GO:0051171/…
Dlo_002463.1	PREDICTED: GDSL esterase/lipase At5g03810-like [Citrus sinensis]	28.9733	37.8467	40.29	81.5733	41.4267	73.8567	Metabolism	Metabolism of terpenoids and polyketides	ko00906//Carotenoid biosynthesis	K00514	-	GO:0016787//hydrolase activity;GO:0003824//catalytic activity;GO:0016788//hydrolase activity, acting on ester bonds	-
Dlo_002467.1	PREDICTED: probable glycosyltransferase At5g03795 [Citrus sinensis]	2.65667	0.776667	0.526667	0.863333	0.596667	0.56	-	-	-	-	-	-	-
Dlo_002477.1	PREDICTED: flavonoid 3'-monooxygenase [Theobroma cacao]	2.29667	4.69333	7.94	7.27333	7.51333	11.3567	Metabolism	Biosynthesis of other secondary metabolites	ko00941//Flavonoid biosynthesis;ko00944//Flavone and flavonol biosynthesis	K05280	-	GO:0016491//oxidoreductase activity;GO:0046914//transition metal ion binding;GO:0016705//oxidoreductase activity, acting on paired donors, with incorporation or reduction of molecular oxygen;GO:0003824//catalytic activity;GO:0005488//binding;GO:0020037//heme binding;GO:0097159//organic cyclic compound binding;GO:0046872//metal ion binding;GO:1901363//heterocyclic compound binding;GO:0005506//iron…	GO:0044699//single-organism process;GO:0008152//metabolic process;GO:0055114//oxidation-reduction process;GO:0044710//single-organism metabolic process
Dlo_002487.1	PREDICTED: thylakoid lumenal 17.4 kDa protein, chloroplastic [Citrus sinensis]	17.93	25.6667	20.76	39.8133	46.77	19.8467	-	-	-	-	-	-	-
Dlo_002515.1	PREDICTED: histone H2A [Theobroma cacao]	71.7967	353.553	311.72	374.477	299.817	549.063	-	-	-	-	GO:0005622//intracellular;GO:0044464//cell part;GO:0043229//intracellular organelle;GO:0043226//organelle;GO:0043232//intracellular non-membrane-bounded organelle;GO:0044815//DNA packaging complex;GO:0043231//intracellular membrane-bounded organelle;GO:0043227//membrane-bounded organelle;GO:0032993//protein-DNA complex;GO:0000786//nucleosome;GO:0005694//chromosome;GO:0044446//intracellular organe…	GO:0003677//DNA binding;GO:1901363//heterocyclic compound binding;GO:0003676//nucleic acid binding;GO:0005488//binding;GO:0097159//organic cyclic compound binding	-
Dlo_002519.1	PREDICTED: histone H2B.3 [Citrus sinensis]	245.32	441.403	425.46	552.897	349.117	464.663	-	-	-	-	GO:0044815//DNA packaging complex;GO:0000785//chromatin;GO:0000786//nucleosome;GO:0005623//cell;GO:0044427//chromosomal part;GO:0043226//organelle;GO:0043228//non-membrane-bounded organelle;GO:0043232//intracellular non-membrane-bounded organelle;GO:0044424//intracellular part;GO:0032993//protein-DNA complex;GO:0032991//macromolecular complex;GO:0044446//intracellular organelle part;GO:0005622//i…	GO:1901363//heterocyclic compound binding;GO:0005488//binding;GO:0003676//nucleic acid binding;GO:0003677//DNA binding;GO:0097159//organic cyclic compound binding	-
Dlo_002550.1	BnaA03g00580D [Brassica napus]	3.64	2.54667	1.79	0.66	1.74667	1.43667	-	-	-	-	-	-	-
Dlo_002552.1	histone H4 [Zea mays]	4.31333	20.7333	14.5333	15.4967	15.2733	29.69	-	-	-	-	GO:0000786//nucleosome;GO:0005623//cell;GO:0005694//chromosome;GO:0043232//intracellular non-membrane-bounded organelle;GO:0043234//protein complex;GO:0000785//chromatin;GO:0005622//intracellular;GO:0005634//nucleus;GO:0032991//macromolecular complex;GO:0032993//protein-DNA complex;GO:0044424//intracellular part;GO:0044446//intracellular organelle part;GO:0044422//organelle part;GO:0043228//non-m…	GO:0097159//organic cyclic compound binding;GO:0003677//DNA binding;GO:0005488//binding;GO:0003676//nucleic acid binding;GO:1901363//heterocyclic compound binding	GO:0051276//chromosome organization;GO:0006996//organelle organization;GO:0071824//protein-DNA complex subunit organization;GO:0070271//protein complex biogenesis;GO:0071822//protein complex subunit organization;GO:0071840//cellular component organization or biogenesis;GO:0034728//nucleosome organization;GO:0044085//cellular component biogenesis;GO:0022607//cellular component assembly;GO:0006334/…
Dlo_002555.1	PREDICTED: lysM domain receptor-like kinase 3 [Citrus sinensis]	13.9967	6.43	9.14667	6.58	6.17333	17.3533	Organismal Systems	Environmental adaptation	ko04626//Plant-pathogen interaction	K13429	-	GO:0005488//binding;GO:0004672//protein kinase activity;GO:0016301//kinase activity;GO:0035639//purine ribonucleoside triphosphate binding;GO:0001883//purine nucleoside binding;GO:0030554//adenyl nucleotide binding;GO:0016740//transferase activity;GO:0032550//purine ribonucleoside binding;GO:0032549//ribonucleoside binding;GO:0032559//adenyl ribonucleotide binding;GO:0016773//phosphotransferase a…	GO:0044238//primary metabolic process;GO:0006468//protein phosphorylation;GO:0043170//macromolecule metabolic process;GO:0044267//cellular protein metabolic process;GO:0009987//cellular process;GO:0044260//cellular macromolecule metabolic process;GO:0016310//phosphorylation;GO:0036211//protein modification process;GO:0006793//phosphorus metabolic process;GO:0043412//macromolecule modification;GO:…
Dlo_002622.1	Transcription factor SUM-1 [Gossypium arboreum]	21.6	10.32	10.4767	9.13667	9.8	9.11333	-	-	-	-	-	-	-
Dlo_002626.1	UBN2_3 domain-containing protein [Cephalotus follicularis]	2.79667	2.74667	3.16333	1.13	1.81333	1.54	-	-	-	-	-	-	-
Dlo_002630.2	PREDICTED: expansin-A4-like [Juglans regia]	31.3333	231.487	199.28	165.71	186.897	161.587	-	-	-	-	GO:0005576//extracellular region	-	GO:0016043//cellular component organization;GO:0071555//cell wall organization;GO:0009987//cellular process;GO:0071669//plant-type cell wall organization or biogenesis;GO:0071554//cell wall organization or biogenesis;GO:0071840//cellular component organization or biogenesis;GO:0045229//external encapsulating structure organization;GO:0009664//plant-type cell wall organization
Dlo_002633.2	PREDICTED: PGR5-like protein 1B, chloroplastic [Citrus sinensis]	9.69333	3.44667	2.78333	3.47	2.55333	5.94667	-	-	-	-	-	-	-
Dlo_002644.1	PREDICTED: G-type lectin S-receptor-like serine/threonine-protein kinase At1g11410 isoform X2 [Citrus sinensis]	0.69	0.04	0.0133333	0	0	0	Organismal Systems	Environmental adaptation	ko04626//Plant-pathogen interaction	K13430	-	GO:0000166//nucleotide binding;GO:0035639//purine ribonucleoside triphosphate binding;GO:0032553//ribonucleotide binding;GO:0097367//carbohydrate derivative binding;GO:0016740//transferase activity;GO:0003824//catalytic activity;GO:0016301//kinase activity;GO:0030554//adenyl nucleotide binding;GO:0032549//ribonucleoside binding;GO:0001883//purine nucleoside binding;GO:1901363//heterocyclic compou…	GO:0044237//cellular metabolic process;GO:0032501//multicellular organismal process;GO:0071704//organic substance metabolic process;GO:0007154//cell communication;GO:0008037//cell recognition;GO:0008152//metabolic process;GO:0044267//cellular protein metabolic process;GO:0044702//single organism reproductive process;GO:0006468//protein phosphorylation;GO:0009856//pollination;GO:0044699//single-or…
Dlo_002652.1	PREDICTED: 5'-adenylylsulfate reductase 3, chloroplastic isoform X2 [Vitis vinifera]	61.04	12.5667	13.5067	15.9433	9.89667	24.5	Metabolism	Energy metabolism	ko00920//Sulfur metabolism	K05907	-	-	-
Dlo_002682.1	PREDICTED: probable LRR receptor-like serine/threonine-protein kinase At3g47570 [Citrus sinensis]	1.57	0.113333	0.286667	0.11	0.0966667	0	-	-	-	-	-	-	-
Dlo_002696.1	Kinesin like protein [Theobroma cacao]	29.58	17.75	17.3033	12.9033	12.7133	22.37	-	-	-	-	GO:0043229//intracellular organelle;GO:0044464//cell part;GO:0031967//organelle envelope;GO:0044422//organelle part;GO:0044429//mitochondrial part;GO:0005740//mitochondrial envelope;GO:0044424//intracellular part;GO:0005623//cell;GO:0005622//intracellular;GO:0031966//mitochondrial membrane;GO:0044446//intracellular organelle part;GO:0016020//membrane;GO:0044444//cytoplasmic part;GO:0005737//cytop…	-	-
Dlo_002750.1	PREDICTED: 7-deoxyloganetin glucosyltransferase-like isoform X1 [Citrus sinensis]	6.49333	1.22667	1.05333	1.30333	0.366667	0.613333	Metabolism	Metabolism of other amino acids	ko00460//Cyanoamino acid metabolism	K13030	-	GO:0016757//transferase activity, transferring glycosyl groups;GO:0016740//transferase activity;GO:0016758//transferase activity, transferring hexosyl groups;GO:0003824//catalytic activity	GO:0008152//metabolic process
Dlo_002755.1	PREDICTED: disease resistance protein RML1A-like isoform X2 [Citrus sinensis]	0.196667	0.0133333	0.203333	0.0133333	0.0766667	0.09	Organismal Systems	Environmental adaptation	ko04626//Plant-pathogen interaction	K13457	-	GO:0017076//purine nucleotide binding;GO:1901363//heterocyclic compound binding;GO:0032559//adenyl ribonucleotide binding;GO:0032553//ribonucleotide binding;GO:0030554//adenyl nucleotide binding;GO:0000166//nucleotide binding;GO:0001882//nucleoside binding;GO:0032550//purine ribonucleoside binding;GO:0036094//small molecule binding;GO:0005488//binding;GO:1901265//nucleoside phosphate binding;GO:0…	-
Dlo_002757.1	PREDICTED: pathogen-related protein-like [Populus euphratica]	10.0633	4.19	1.94	3.69	2.28667	0.966667	-	-	-	-	-	-	-
Dlo_002777.1	PREDICTED: bidirectional sugar transporter SWEET9 [Citrus sinensis]	0.206667	1.1	0.3	1.29667	2.43333	0.153333	-	-	-	-	GO:0044425//membrane part;GO:0016020//membrane;GO:0016021//integral component of membrane;GO:0031224//intrinsic component of membrane	-	-
Dlo_002784.1	-	0.333333	1.16667	0.453333	1.23	0.843333	0.206667	-	-	-	-	-	-	-
Dlo_002801.1	PREDICTED: aluminum-activated malate transporter 8-like [Gossypium arboreum]	1.03333	0.856667	0.593333	0.12	1.8	2.42333	-	-	-	-	-	-	GO:0051234//establishment of localization;GO:0015743//malate transport;GO:0006810//transport;GO:0006835//dicarboxylic acid transport;GO:0044765//single-organism transport;GO:0006811//ion transport;GO:0051179//localization;GO:0015711//organic anion transport;GO:0046942//carboxylic acid transport;GO:0071702//organic substance transport;GO:0015740//C4-dicarboxylate transport;GO:0015849//organic acid…
Dlo_002851.1	PREDICTED: beta-carotene 3-hydroxylase 1, chloroplastic-like isoform X1 [Citrus sinensis]	2.46667	1.33667	2.22	1.09667	0.743333	1.04	Metabolism	Metabolism of terpenoids and polyketides	ko00906//Carotenoid biosynthesis	K15746	-	GO:0046914//transition metal ion binding;GO:0005488//binding;GO:0046872//metal ion binding;GO:0005506//iron ion binding;GO:0043167//ion binding;GO:0003824//catalytic activity;GO:0043169//cation binding;GO:0016491//oxidoreductase activity	GO:0008610//lipid biosynthetic process;GO:0009987//cellular process;GO:0044237//cellular metabolic process;GO:0046394//carboxylic acid biosynthetic process;GO:0009058//biosynthetic process;GO:0006631//fatty acid metabolic process;GO:0044710//single-organism metabolic process;GO:0055114//oxidation-reduction process;GO:0043436//oxoacid metabolic process;GO:0044711//single-organism biosynthetic proc…
Dlo_002852.1	PREDICTED: mitogen-activated protein kinase 4-like [Citrus sinensis]	27.0267	13.8333	10.7067	11.9333	7.47	8.5	Human Diseases	Endocrine and metabolic diseases	ko04933//AGE-RAGE signaling pathway in diabetic complications	K04371	-	GO:1901265//nucleoside phosphate binding;GO:0004672//protein kinase activity;GO:0016740//transferase activity;GO:0036094//small molecule binding;GO:0032553//ribonucleotide binding;GO:0016301//kinase activity;GO:0043168//anion binding;GO:0000166//nucleotide binding;GO:0043167//ion binding;GO:0004871//signal transducer activity;GO:0097367//carbohydrate derivative binding;GO:0032549//ribonucleoside …	GO:0036211//protein modification process;GO:0006464//cellular protein modification process;GO:0044260//cellular macromolecule metabolic process;GO:0044238//primary metabolic process;GO:0071704//organic substance metabolic process;GO:0019538//protein metabolic process;GO:0006796//phosphate-containing compound metabolic process;GO:0016310//phosphorylation;GO:0006468//protein phosphorylation;GO:0044…
Dlo_002856.1	PREDICTED: E3 ubiquitin-protein ligase EL5-like [Juglans regia]	3.00667	0.493333	0.903333	0.23	0.0533333	1.66	-	-	-	-	-	GO:0008270//zinc ion binding;GO:0043169//cation binding;GO:0005488//binding;GO:0046914//transition metal ion binding;GO:0005515//protein binding;GO:0043167//ion binding;GO:0046872//metal ion binding	-
Dlo_002871.1	BnaA04g16200D [Brassica napus]	4.02	10.6833	9.37	10.6533	17.89	13.0567	-	-	-	-	-	-	-
Dlo_002883.1	PREDICTED: pentatricopeptide repeat-containing protein At3g49240-like [Pyrus x bretschneideri]	14.5633	19.3067	18.81	34.15	35.02	29.9	-	-	-	-	-	-	-
Dlo_002914.1	PREDICTED: disease resistance protein RPM1-like [Citrus sinensis]	0.68	0.496667	0.403333	0.21	0.243333	0.386667	Organismal Systems	Environmental adaptation	ko04626//Plant-pathogen interaction	K13457	-	GO:1901265//nucleoside phosphate binding;GO:0043167//ion binding;GO:0001882//nucleoside binding;GO:0005488//binding;GO:0043168//anion binding;GO:0032555//purine ribonucleotide binding;GO:1901363//heterocyclic compound binding;GO:0032553//ribonucleotide binding;GO:0043531//ADP binding;GO:0036094//small molecule binding;GO:0097367//carbohydrate derivative binding;GO:0032549//ribonucleoside binding;…	-
Dlo_002934.1	short vegetative phase 1 [Dimocarpus longan]	119.947	58.4833	47.2733	58.8433	43.0967	27.2033	-	-	-	-	GO:0044464//cell part;GO:0043227//membrane-bounded organelle;GO:0044424//intracellular part;GO:0043231//intracellular membrane-bounded organelle;GO:0005622//intracellular;GO:0043229//intracellular organelle;GO:0043226//organelle;GO:0005623//cell;GO:0005634//nucleus	GO:0003700//transcription factor activity, sequence-specific DNA binding;GO:0001071//nucleic acid binding transcription factor activity	GO:0006355//regulation of transcription, DNA-templated;GO:0050794//regulation of cellular process;GO:0050789//regulation of biological process;GO:0031323//regulation of cellular metabolic process;GO:0080090//regulation of primary metabolic process;GO:0060255//regulation of macromolecule metabolic process;GO:0051171//regulation of nitrogen compound metabolic process;GO:0009889//regulation of biosy…
Dlo_002971.1	PREDICTED: glycine cleavage system H protein 3, mitochondrial [Pyrus x bretschneideri]	24.8733	38.07	31.5467	58.7633	62.5333	31.41	Metabolism	Amino acid metabolism;Carbohydrate metabolism	ko00630//Glyoxylate and dicarboxylate metabolism;ko00260//Glycine, serine and threonine metabolism	K02437	-	-	-
Dlo_002992.1	PREDICTED: expansin-like B1 [Jatropha curcas]	8.32	3.29333	3.53333	1.70333	2.62	1.7	-	-	-	-	GO:0005576//extracellular region	-	-
Dlo_002996.1	PREDICTED: dynamin-related protein 1E-like [Citrus sinensis]	22.6267	27.5067	26.7067	47.23	35.9967	35.4967	-	-	-	-	-	GO:0032550//purine ribonucleoside binding;GO:0032553//ribonucleotide binding;GO:0043167//ion binding;GO:0097367//carbohydrate derivative binding;GO:0019001//guanyl nucleotide binding;GO:0003924//GTPase activity;GO:0043168//anion binding;GO:0036094//small molecule binding;GO:0017076//purine nucleotide binding;GO:0016818//hydrolase activity, acting on acid anhydrides, in phosphorus-containing anhyd…	-
Dlo_002998.2	TPT domain-containing protein [Cephalotus follicularis]	1.16667	0.396667	0.243333	0.423333	0.49	1.41667	-	-	-	-	GO:0044425//membrane part;GO:0016021//integral component of membrane;GO:0016020//membrane;GO:0031224//intrinsic component of membrane	GO:0005215//transporter activity	-
Dlo_003003.1	PREDICTED: uncharacterized mitochondrial protein ymf11 isoform X1 [Citrus sinensis]	10.7467	17.3567	16.8733	23.97	20.8267	11.48	-	-	-	-	-	-	GO:0009987//cellular process;GO:0044260//cellular macromolecule metabolic process;GO:0071704//organic substance metabolic process;GO:0016071//mRNA metabolic process;GO:0044237//cellular metabolic process;GO:0044238//primary metabolic process;GO:0034641//cellular nitrogen compound metabolic process;GO:0008152//metabolic process;GO:0016070//RNA metabolic process;GO:1901360//organic cyclic compound …
Dlo_003016.1	Pyridoxal phosphate-dependent transferases superfamily protein [Theobroma cacao]	2.35667	1.32	2.07667	0.95	1.2	1.49667	-	-	-	-	-	-	-
Dlo_003070.1	PREDICTED: probable metal-nicotianamine transporter YSL7 [Citrus sinensis]	1.8	2.55667	3.09	4.63333	3.02	2.67667	-	-	-	-	-	-	GO:0055085//transmembrane transport;GO:1902578//single-organism localization;GO:0009987//cellular process;GO:0044763//single-organism cellular process;GO:0051179//localization;GO:0051234//establishment of localization;GO:0006810//transport;GO:0044765//single-organism transport;GO:0044699//single-organism process
Dlo_003108.2	PREDICTED: SNF2 domain-containing protein CLASSY 3-like [Nelumbo nucifera]	2.15	2.31667	1.83667	0.48	0.813333	0.776667	-	-	-	-	-	GO:0005524//ATP binding;GO:0032550//purine ribonucleoside binding;GO:0003676//nucleic acid binding;GO:0001882//nucleoside binding;GO:0003677//DNA binding;GO:0032549//ribonucleoside binding;GO:0017076//purine nucleotide binding;GO:0043168//anion binding;GO:0036094//small molecule binding;GO:0030554//adenyl nucleotide binding;GO:1901363//heterocyclic compound binding;GO:0043167//ion binding;GO:0005…	-
Dlo_003114.1	PREDICTED: LINE-1 retrotransposable element ORF2 protein [Cucumis melo]	31.8967	13.8667	13.9067	10.0933	8.05	8.39	-	-	-	-	-	-	-
Dlo_003117.1	PREDICTED: poly(U)-specific endoribonuclease-B isoform X2 [Citrus sinensis]	0.0866667	0.37	0.276667	0.463333	0.503333	0.223333	-	-	-	-	-	GO:0016787//hydrolase activity;GO:0016788//hydrolase activity, acting on ester bonds;GO:0003824//catalytic activity	-
Dlo_003133.1	calcineurin B-like protein 01 [Vitis vinifera]	0.61	0.79	0.7	3.83	2.26333	1.54333	-	-	-	-	-	GO:0046872//metal ion binding;GO:0005488//binding;GO:0043169//cation binding;GO:0043167//ion binding;GO:0005509//calcium ion binding	-
Dlo_003164.1	F-box domain-containing protein/FBD domain-containing protein [Cephalotus follicularis]	0.686667	4.26667	4.33333	5.62	7.23333	8.94667	-	-	-	-	-	GO:0005488//binding;GO:0005515//protein binding	-
Dlo_003176.1	PREDICTED: auxin transporter-like protein 3 [Gossypium hirsutum]	58.6467	46.01	41.7167	23.2167	28.15	25.1033	Environmental Information Processing	Signal transduction	ko04075//Plant hormone signal transduction	K13946	-	-	-
Dlo_003180.1	PREDICTED: selenoprotein K [Citrus sinensis]	59.36	47.7167	34.2767	24.57	31.7967	43.9767	-	-	-	-	-	-	-
Dlo_003181.1	flavonol synthase [Camellia sinensis]	180.74	709.677	721.22	410.367	588.76	1152.47	Metabolism	Biosynthesis of other secondary metabolites	ko00941//Flavonoid biosynthesis	K05278	-	GO:0016706//oxidoreductase activity, acting on paired donors, with incorporation or reduction of molecular oxygen, 2-oxoglutarate as one donor, and incorporation of one atom each of oxygen into both donors;GO:0016491//oxidoreductase activity;GO:0016705//oxidoreductase activity, acting on paired donors, with incorporation or reduction of molecular oxygen;GO:0051213//dioxygenase activity;GO:0003824…	GO:0055114//oxidation-reduction process;GO:0044699//single-organism process;GO:0008152//metabolic process;GO:0044710//single-organism metabolic process
Dlo_003185.1	Dis3l2 [Gossypium arboreum]	6.10333	2.23333	2.75	1.8	1.62	3.84667	-	-	-	-	-	-	-
Dlo_003192.1	PREDICTED: lysM domain-containing GPI-anchored protein 1 [Citrus sinensis]	23.1167	53.1067	47.13	59.1033	59.0067	82.4433	Organismal Systems	Environmental adaptation	ko04626//Plant-pathogen interaction	K13473	-	-	-
Dlo_003194.1	-	0.563333	0.17	0	0	0	0	-	-	-	-	-	-	-
Dlo_003229.1	PREDICTED: protein BRANCHLESS TRICHOME [Citrus sinensis]	3.73	19.0967	11.5333	18.5467	16.5133	12.4667	-	-	-	-	-	-	-
Dlo_003235.1	PREDICTED: beta-1,6-galactosyltransferase GALT31A [Ricinus communis]	29.29	84.74	81.9	80.7133	80.6633	61.37	-	-	-	-	GO:0016020//membrane	GO:0008378//galactosyltransferase activity;GO:0016758//transferase activity, transferring hexosyl groups;GO:0016757//transferase activity, transferring glycosyl groups;GO:0003824//catalytic activity;GO:0016740//transferase activity	GO:1901137//carbohydrate derivative biosynthetic process;GO:0009059//macromolecule biosynthetic process;GO:1901135//carbohydrate derivative metabolic process;GO:0044249//cellular biosynthetic process;GO:0044267//cellular protein metabolic process;GO:0044710//single-organism metabolic process;GO:0009058//biosynthetic process;GO:0036211//protein modification process;GO:0071704//organic substance me…
Dlo_003239.1	PREDICTED: subtilisin-like protease SBT3.9 [Citrus sinensis]	0.496667	1.49333	1.49333	3.52333	2.71667	0.993333	-	-	-	-	-	GO:0004252//serine-type endopeptidase activity;GO:0004175//endopeptidase activity;GO:0016787//hydrolase activity;GO:0008233//peptidase activity;GO:0003824//catalytic activity;GO:0008236//serine-type peptidase activity;GO:0070011//peptidase activity, acting on L-amino acid peptides;GO:0017171//serine hydrolase activity	GO:0019538//protein metabolic process;GO:0043170//macromolecule metabolic process;GO:0044238//primary metabolic process;GO:0071704//organic substance metabolic process;GO:0006508//proteolysis;GO:0008152//metabolic process
Dlo_003256.1	Regulator of Vps4 activity in the MVB pathway protein isoform 1 [Theobroma cacao]	2.14333	12.5733	12.89	5.71333	7.49	7.80333	-	-	-	-	-	-	-
Dlo_003263.1	PREDICTED: nucleobase-ascorbate transporter 12 [Prunus mume]	27.88	43.45	47.4467	63.7867	68.0933	78.8967	-	-	-	-	GO:0016020//membrane	GO:0005215//transporter activity	GO:1902578//single-organism localization;GO:0009987//cellular process;GO:0044699//single-organism process;GO:0051179//localization;GO:0051234//establishment of localization;GO:0044765//single-organism transport;GO:0006810//transport;GO:0055085//transmembrane transport;GO:0044763//single-organism cellular process
Dlo_003279.1	PREDICTED: protein YIF1B-B [Theobroma cacao]	0.333333	4.39667	5.88	2.12667	6.73333	8.82	-	-	-	-	-	-	-
Dlo_003333.1	Hcr2-0B [Solanum lycopersicum]	0.763333	0.176667	0.376667	0.153333	0.0533333	0.15	Organismal Systems	Environmental adaptation	ko04626//Plant-pathogen interaction	K13420	-	GO:0005515//protein binding;GO:0005488//binding	-
Dlo_003339.1	E3 ubiquitin-protein ligase Itchy [Anthurium amnicola]	5.05	30.7333	44.3633	30.62	45.8667	55.2	-	-	-	-	-	GO:0005488//binding;GO:0005515//protein binding	-
Dlo_003350.2	pirin-like family protein [Populus trichocarpa]	84.3133	40.8133	57.1967	34.9333	53.4533	55.7933	-	-	-	-	-	-	-
Dlo_003356.1	-	8.37333	4.90667	3.63333	3.51333	1.97	1.92667	-	-	-	-	-	-	-
Dlo_003360.1	BnaA08g31750D [Brassica napus]	2.30333	18.5633	13.2133	20.9533	10.6967	14.5333	-	-	-	-	-	-	-
Dlo_003363.1	PREDICTED: UDP-glycosyltransferase 92A1-like [Citrus sinensis]	3.99333	12.37	14.71	10.55	13.8233	9.99667	-	-	-	-	-	GO:0016758//transferase activity, transferring hexosyl groups;GO:0016757//transferase activity, transferring glycosyl groups;GO:0016740//transferase activity;GO:0003824//catalytic activity	GO:0008152//metabolic process
Dlo_003409.1	PREDICTED: kinesin-like protein KIN12B [Citrus sinensis]	6.76333	14.76	13.6833	20.0767	24.3833	22.5267	-	-	-	-	GO:0044424//intracellular part;GO:0044430//cytoskeletal part;GO:0043228//non-membrane-bounded organelle;GO:0005856//cytoskeleton;GO:0044446//intracellular organelle part;GO:0043229//intracellular organelle;GO:0043226//organelle;GO:0005871//kinesin complex;GO:0044464//cell part;GO:0044422//organelle part;GO:0005875//microtubule associated complex;GO:0043232//intracellular non-membrane-bounded orga…	GO:0017076//purine nucleotide binding;GO:0003824//catalytic activity;GO:0032550//purine ribonucleoside binding;GO:0043168//anion binding;GO:0003774//motor activity;GO:0030554//adenyl nucleotide binding;GO:0016818//hydrolase activity, acting on acid anhydrides, in phosphorus-containing anhydrides;GO:0005524//ATP binding;GO:0000166//nucleotide binding;GO:0032553//ribonucleotide binding;GO:0008092//…	GO:0009987//cellular process;GO:0006928//movement of cell or subcellular component;GO:0044763//single-organism cellular process;GO:0044699//single-organism process;GO:0007017//microtubule-based process;GO:0007018//microtubule-based movement
Dlo_003410.1	PREDICTED: cysteine proteinase inhibitor B [Theobroma cacao]	0.916667	0.0866667	23.8433	0	0.0733333	8.43667	-	-	-	-	-	GO:0004866//endopeptidase inhibitor activity;GO:0030234//enzyme regulator activity;GO:0030414//peptidase inhibitor activity;GO:0061134//peptidase regulator activity;GO:0004869//cysteine-type endopeptidase inhibitor activity;GO:0061135//endopeptidase regulator activity;GO:0098772//molecular function regulator;GO:0004857//enzyme inhibitor activity	-
Dlo_003420.1	WD40 domain-containing protein [Cephalotus follicularis]	1.03667	0.586667	0.51	0.466667	0.56	0.423333	-	-	-	-	-	-	-
Dlo_003425.1	PREDICTED: peroxidase 17-like [Gossypium arboreum]	31.7033	10.52	12.4467	9.03	6.64333	10.3167	Metabolism	Biosynthesis of other secondary metabolites	ko00940//Phenylpropanoid biosynthesis	K00430	-	GO:0046906//tetrapyrrole binding;GO:1901363//heterocyclic compound binding;GO:0016684//oxidoreductase activity, acting on peroxide as acceptor;GO:0016209//antioxidant activity;GO:0020037//heme binding;GO:0004601//peroxidase activity;GO:0003824//catalytic activity;GO:0016491//oxidoreductase activity;GO:0005488//binding;GO:0097159//organic cyclic compound binding	GO:0055114//oxidation-reduction process;GO:0044710//single-organism metabolic process;GO:0050896//response to stimulus;GO:0006979//response to oxidative stress;GO:0044699//single-organism process;GO:0006950//response to stress;GO:0008152//metabolic process
Dlo_003434.1	PREDICTED: pentatricopeptide repeat-containing protein At4g02750-like [Citrus sinensis]	3.18	2.23667	2.80333	1.15667	1.13333	1.25667	-	-	-	-	-	-	-
Dlo_003440.1	DUF740 domain-containing protein [Cephalotus follicularis]	2.72333	2.97333	2.67	0.81	2.58333	1.34333	-	-	-	-	-	-	-
Dlo_003443.1	PREDICTED: bifunctional riboflavin biosynthesis protein RIBA 1, chloroplastic isoform X1 [Citrus sinensis]	25.3133	42.0133	37.6267	52.21	55.6233	33.63	Metabolism	Metabolism of cofactors and vitamins	ko00740//Riboflavin metabolism	K14652	-	GO:0019238//cyclohydrolase activity;GO:0008686//3,4-dihydroxy-2-butanone-4-phosphate synthase activity;GO:0003935//GTP cyclohydrolase II activity;GO:0016814//hydrolase activity, acting on carbon-nitrogen (but not peptide) bonds, in cyclic amidines;GO:0003824//catalytic activity;GO:0003933//GTP cyclohydrolase activity;GO:0016829//lyase activity;GO:0016830//carbon-carbon lyase activity;GO:0016787//…	GO:0071704//organic substance metabolic process;GO:0044283//small molecule biosynthetic process;GO:0006807//nitrogen compound metabolic process;GO:0044281//small molecule metabolic process;GO:0009110//vitamin biosynthetic process;GO:0009058//biosynthetic process;GO:0044710//single-organism metabolic process;GO:1901362//organic cyclic compound biosynthetic process;GO:0042727//flavin-containing com…
Dlo_003449.1	PREDICTED: probable glucan 1,3-beta-glucosidase A [Citrus sinensis]	2.85333	7.56667	8.45	8.14667	10.52	9.61	-	-	-	-	-	GO:0051015//actin filament binding;GO:0008092//cytoskeletal protein binding;GO:0004553//hydrolase activity, hydrolyzing O-glycosyl compounds;GO:0016798//hydrolase activity, acting on glycosyl bonds;GO:0005488//binding;GO:0032403//protein complex binding;GO:0003779//actin binding;GO:0016787//hydrolase activity;GO:0005515//protein binding;GO:0044877//macromolecular complex binding;GO:0003824//catal…	GO:0009987//cellular process;GO:0044699//single-organism process;GO:0008152//metabolic process;GO:0006996//organelle organization;GO:0044763//single-organism cellular process;GO:0071704//organic substance metabolic process;GO:0071822//protein complex subunit organization;GO:0043933//macromolecular complex subunit organization;GO:0007015//actin filament organization;GO:1902589//single-organism org…
Dlo_003453.1	ANTH domain-containing protein [Cephalotus follicularis]	12.9767	9.38	7.65667	5.53333	5.26333	11.7433	-	-	-	-	-	GO:0005488//binding;GO:0043168//anion binding;GO:0043167//ion binding;GO:0008289//lipid binding;GO:0005543//phospholipid binding	-
Dlo_003503.2	Bot1p domain-containing protein [Cephalotus follicularis]	4.72333	7.91	11.22	9.93	10.75	9.66	-	-	-	-	-	-	-
Dlo_003514.1	NBS-LRR disease resistance protein NBS48 [Dimocarpus longan]	1.17	0.59	0.64	0	0.0866667	0	Organismal Systems	Environmental adaptation	ko04626//Plant-pathogen interaction	K13457	-	GO:0032553//ribonucleotide binding;GO:0001882//nucleoside binding;GO:0032555//purine ribonucleotide binding;GO:0032550//purine ribonucleoside binding;GO:1901265//nucleoside phosphate binding;GO:0043531//ADP binding;GO:0030554//adenyl nucleotide binding;GO:0000166//nucleotide binding;GO:0097159//organic cyclic compound binding;GO:0001883//purine nucleoside binding;GO:0097367//carbohydrate derivati…	-
Dlo_003519.1	PREDICTED: (-)-germacrene D synthase-like [Citrus sinensis]	0.216667	0.59	0.436667	1.42	0.89	0.556667	Metabolism	Metabolism of terpenoids and polyketides	ko00904//Diterpenoid biosynthesis	K12929	-	GO:0000287//magnesium ion binding;GO:0016835//carbon-oxygen lyase activity;GO:0016838//carbon-oxygen lyase activity, acting on phosphates;GO:0043167//ion binding;GO:0005488//binding;GO:0003824//catalytic activity;GO:0016829//lyase activity;GO:0043169//cation binding;GO:0046872//metal ion binding;GO:0010333//terpene synthase activity	GO:0008152//metabolic process
Dlo_003526.1	PREDICTED: (-)-germacrene D synthase-like [Citrus sinensis]	0.736667	2.91	1.40667	5.82667	4.31667	1.71	Metabolism	Metabolism of terpenoids and polyketides	ko00904//Diterpenoid biosynthesis	K12929	-	GO:0016829//lyase activity;GO:0010333//terpene synthase activity;GO:0043169//cation binding;GO:0046872//metal ion binding;GO:0043167//ion binding;GO:0016838//carbon-oxygen lyase activity, acting on phosphates;GO:0003824//catalytic activity;GO:0000287//magnesium ion binding;GO:0016835//carbon-oxygen lyase activity;GO:0005488//binding	GO:0008152//metabolic process
Dlo_003546.1	PREDICTED: protein BREAKING OF ASYMMETRY IN THE STOMATAL LINEAGE [Juglans regia]	0.14	1.16667	1.00333	1.77333	2.49	0.51	-	-	-	-	-	-	-
Dlo_003552.1	O-fucosyltransferase family protein isoform 2 [Theobroma cacao]	99.3233	193	196.017	234.107	231.85	178.57	-	-	-	-	-	-	-
Dlo_003553.2	PREDICTED: transcription factor BIM1 isoform X2 [Jatropha curcas]	10.0267	40.47	49.45	20.7967	30.8233	41.88	-	-	-	-	-	GO:0046983//protein dimerization activity;GO:0005488//binding;GO:0005515//protein binding	-
Dlo_003578.1	PREDICTED: zinc finger protein CONSTANS-LIKE 2-like [Citrus sinensis]	0.48	4.68667	4.13667	3.81333	4.30667	1.77667	Organismal Systems	Environmental adaptation	ko04712//Circadian rhythm - plant	K12135	-	GO:0005515//protein binding;GO:0005488//binding	-
Dlo_003583.1	PREDICTED: H/ACA ribonucleoprotein complex subunit 2-like protein [Citrus sinensis]	41.8033	63.4767	64.64	84.08	84.2833	65.8233	Genetic Information Processing	Translation	ko03008//Ribosome biogenesis in eukaryotes	K11129	GO:0044428//nuclear part;GO:0005634//nucleus;GO:0043233//organelle lumen;GO:0044424//intracellular part;GO:0005623//cell;GO:0005730//nucleolus;GO:0043232//intracellular non-membrane-bounded organelle;GO:0043227//membrane-bounded organelle;GO:0043228//non-membrane-bounded organelle;GO:0043226//organelle;GO:0005622//intracellular;GO:0044464//cell part;GO:0031981//nuclear lumen;GO:0070013//intracell…	GO:0003723//RNA binding;GO:1901363//heterocyclic compound binding;GO:0003676//nucleic acid binding;GO:0005488//binding;GO:0097159//organic cyclic compound binding	-
Dlo_003592.1	DUF761 domain-containing protein, partial [Cephalotus follicularis]	8.51333	2.52333	4.75	2.71667	2.98333	10.0233	-	-	-	-	-	-	-
Dlo_003598.1	methionyl-tRNA synthetase [Arabidopsis thaliana]	3.51333	0	0	0	0	0.486667	-	-	-	-	-	-	-
Dlo_003599.2	PREDICTED: selenoprotein H [Theobroma cacao]	1.69667	10.69	9.78667	6.20667	8.94	8.43	-	-	-	-	-	-	-
Dlo_003618.1	PREDICTED: methionine aminopeptidase 2B [Citrus sinensis]	23.9633	16.0567	17.8833	11.4533	13.0867	27.89	-	-	-	-	-	GO:0008235//metalloexopeptidase activity;GO:0008238//exopeptidase activity;GO:0016787//hydrolase activity;GO:0008233//peptidase activity;GO:0003824//catalytic activity;GO:0070011//peptidase activity, acting on L-amino acid peptides;GO:0004177//aminopeptidase activity;GO:0008237//metallopeptidase activity	GO:0043170//macromolecule metabolic process;GO:0044238//primary metabolic process;GO:0019538//protein metabolic process;GO:0071704//organic substance metabolic process;GO:0008152//metabolic process;GO:0006508//proteolysis
Dlo_003623.1	PREDICTED: protein argonaute MEL1-like [Populus euphratica]	2.27667	0.9	0.78	0.72	0.49	0.756667	-	-	-	-	-	-	-
Dlo_003636.1	Pathogenic type III effector avirulence factor Avr cleavage site [Corchorus capsularis]	5.48333	5.11667	6.05667	2.10667	2.15333	4.44333	-	-	-	-	-	-	-
Dlo_003665.1	PREDICTED: ribosome biogenesis regulatory protein homolog [Gossypium raimondii]	0.86	0.303333	0.41	0.163333	0.12	0.39	-	-	-	-	GO:0005622//intracellular;GO:0043229//intracellular organelle;GO:0043231//intracellular membrane-bounded organelle;GO:0044464//cell part;GO:0005634//nucleus;GO:0044424//intracellular part;GO:0043227//membrane-bounded organelle;GO:0043226//organelle;GO:0005623//cell	-	GO:0042254//ribosome biogenesis;GO:0071840//cellular component organization or biogenesis;GO:0022613//ribonucleoprotein complex biogenesis;GO:0044085//cellular component biogenesis
Dlo_003670.1	Serine-rich protein-related [Theobroma cacao]	20.2667	1.68	3.98667	4.88667	2.58333	1.66333	-	-	-	-	-	-	-
Dlo_003671.1	Vitamin K-dependent S [Gossypium arboreum]	79.5567	22.44	22.6533	38.4167	16.6267	54.0067	-	-	-	-	-	-	-
Dlo_003673.1	Sterile alpha motif, type 2 [Corchorus olitorius]	9.23	28.44	37.4733	28.3033	35.26	52.3767	-	-	-	-	-	GO:0005515//protein binding;GO:0005488//binding	-
Dlo_003675.1	PREDICTED: zinc finger CCCH domain-containing protein 16-like isoform X2 [Ziziphus jujuba]	6.49667	3.54667	2.20667	2.37	2.07667	1.94333	Genetic Information Processing	Translation	ko03013//RNA transport	K14321	-	GO:0046872//metal ion binding;GO:0005488//binding;GO:0043169//cation binding;GO:0043167//ion binding	-
Dlo_003678.1	PREDICTED: F-box protein SKIP2 [Theobroma cacao]	4.17	17.6333	16.19	19.6833	18.8167	18.5667	-	-	-	-	-	GO:0005488//binding;GO:0005515//protein binding	-
Dlo_003689.1	PREDICTED: pathogenesis-related protein PR-1-like [Jatropha curcas]	0.38	3.82	3.52	2.02667	5.29333	5.94333	Organismal Systems;Environmental Information Processing	Signal transduction;Environmental adaptation	ko04626//Plant-pathogen interaction;ko04075//Plant hormone signal transduction	K13449	GO:0005576//extracellular region	-	-
Dlo_003709.1	PREDICTED: NAC transcription factor 29 [Theobroma cacao]	6.85667	1.02	1.49333	1.49667	1.06667	1.07	-	-	-	-	-	GO:0003677//DNA binding;GO:0005488//binding;GO:0003676//nucleic acid binding;GO:0097159//organic cyclic compound binding;GO:1901363//heterocyclic compound binding	GO:0051252//regulation of RNA metabolic process;GO:0031323//regulation of cellular metabolic process;GO:0031326//regulation of cellular biosynthetic process;GO:0080090//regulation of primary metabolic process;GO:0009889//regulation of biosynthetic process;GO:0065007//biological regulation;GO:0019222//regulation of metabolic process;GO:0060255//regulation of macromolecule metabolic process;GO:0006…
Dlo_003738.1	PREDICTED: probable protein phosphatase 2C 15 [Theobroma cacao]	6.39333	22.29	28.08	21.0267	25.53	48.55	Environmental Information Processing;Human Diseases	Endocrine and metabolic diseases;Signal transduction	ko04075//Plant hormone signal transduction;ko04931//Insulin resistance	K14497	-	GO:0003824//catalytic activity	-
Dlo_003741.1	PREDICTED: U1 small nuclear ribonucleoprotein 70 kDa [Jatropha curcas]	1.94333	9.78667	7.71333	10.2033	9.45	12.7133	-	-	-	-	-	-	-
Dlo_003756.1	PREDICTED: 65-kDa microtubule-associated protein 1-like isoform X2 [Lupinus angustifolius]	8.79333	3.99	3.15	2.66667	3.10333	4.96333	-	-	-	-	-	GO:0044877//macromolecular complex binding;GO:0032403//protein complex binding;GO:0015631//tubulin binding;GO:0008092//cytoskeletal protein binding;GO:0008017//microtubule binding;GO:0005488//binding;GO:0005515//protein binding	GO:0044763//single-organism cellular process;GO:1902589//single-organism organelle organization;GO:0071840//cellular component organization or biogenesis;GO:0007010//cytoskeleton organization;GO:0009987//cellular process;GO:0016043//cellular component organization;GO:0022402//cell cycle process;GO:0000226//microtubule cytoskeleton organization;GO:0000910//cytokinesis;GO:0007017//microtubule-based…
Dlo_003758.1	-	0.0866667	0.123333	0.163333	0.756667	0.106667	0.03	-	-	-	-	-	-	-
Dlo_003759.1	PREDICTED: 3-hydroxyacyl-[acyl-carrier-protein] dehydratase FabZ-like [Citrus sinensis]	21.08	52.0133	67.0667	44.69	76.48	104.753	Metabolism	Metabolism of cofactors and vitamins;Global and Overview;Lipid metabolism	ko01212//Fatty acid metabolism;ko00061//Fatty acid biosynthesis;ko00780//Biotin metabolism	K02372	-	-	-
Dlo_003762.1	PREDICTED: non-specific lipid-transfer protein-like protein At5g64080 isoform X2 [Citrus sinensis]	30.5033	103.117	114.557	108.307	147.513	127.367	-	-	-	-	-	GO:0008289//lipid binding;GO:0005488//binding	GO:0044765//single-organism transport;GO:0010876//lipid localization;GO:1902578//single-organism localization;GO:0006810//transport;GO:0051234//establishment of localization;GO:0033036//macromolecule localization;GO:0071702//organic substance transport;GO:0006869//lipid transport;GO:0051179//localization;GO:0044699//single-organism process
Dlo_003780.1	PREDICTED: 2-hydroxy-6-oxononadienedioate/2-hydroxy-6-oxononatrienedioate hydrolase [Ricinus communis]	0	0.246667	0.39	0.26	0.303333	0.0833333	-	-	-	-	-	GO:0003824//catalytic activity	-
Dlo_003787.1	Peptidase_S10 domain-containing protein [Cephalotus follicularis]	10.15	98.2533	93.66	80.9	80.7967	137.657	Metabolism	Biosynthesis of other secondary metabolites	ko00940//Phenylpropanoid biosynthesis	K09756	-	GO:0070011//peptidase activity, acting on L-amino acid peptides;GO:0070008//serine-type exopeptidase activity;GO:0003824//catalytic activity;GO:0004180//carboxypeptidase activity;GO:0008236//serine-type peptidase activity;GO:0008233//peptidase activity;GO:0016787//hydrolase activity;GO:0017171//serine hydrolase activity;GO:0004185//serine-type carboxypeptidase activity;GO:0008238//exopeptidase ac…	GO:0071704//organic substance metabolic process;GO:0019538//protein metabolic process;GO:0006508//proteolysis;GO:0044238//primary metabolic process;GO:0043170//macromolecule metabolic process;GO:0008152//metabolic process
Dlo_003788.1	PREDICTED: 7-deoxyloganetin glucosyltransferase-like isoform X1 [Prunus mume]	3.40333	2.50333	2.16667	1.50667	1.79667	1.22667	Metabolism	Metabolism of other amino acids	ko00460//Cyanoamino acid metabolism	K13030	-	GO:0003824//catalytic activity;GO:0016757//transferase activity, transferring glycosyl groups;GO:0016740//transferase activity;GO:0016758//transferase activity, transferring hexosyl groups	GO:0008152//metabolic process
Dlo_003829.1	PREDICTED: nematode resistance protein-like HSPRO2 [Citrus sinensis]	137.763	5.99333	9.78333	7.89333	4.22667	13.06	-	-	-	-	-	GO:0005488//binding;GO:0005515//protein binding	-
Dlo_003834.1	PREDICTED: auxin transporter-like protein 2 isoform X1 [Gossypium raimondii]	11.2533	23.7933	21.78	26.4467	27.2867	15.5367	Environmental Information Processing	Signal transduction	ko04075//Plant hormone signal transduction	K13946	-	-	-
Dlo_003835.1	WIYLD domain-containing protein [Cephalotus follicularis]	16.22	21.6033	23.21	34.7	20.72	13.68	-	-	-	-	-	GO:0003824//catalytic activity;GO:0008170//N-methyltransferase activity;GO:0016740//transferase activity;GO:0008276//protein methyltransferase activity;GO:0016278//lysine N-methyltransferase activity;GO:0016279//protein-lysine N-methyltransferase activity;GO:0018024//histone-lysine N-methyltransferase activity;GO:0008757//S-adenosylmethionine-dependent methyltransferase activity;GO:0008168//methy…	-
Dlo_003843.1	S-adenosyl-L-methionine-dependent methyltransferases superfamily protein isoform 1 [Theobroma cacao]	27.6367	19.9833	22.84	11.7567	12.31	16.7233	-	-	-	-	-	GO:0016740//transferase activity;GO:0003824//catalytic activity;GO:0008168//methyltransferase activity;GO:0016741//transferase activity, transferring one-carbon groups	GO:0008152//metabolic process
Dlo_003864.1	NB-ARC domain-containing disease resistance protein, partial [Citrus limon]	6.16	0.776667	1.9	0.32	0.24	1.26667	Organismal Systems	Environmental adaptation	ko04626//Plant-pathogen interaction	K13457	-	GO:0000166//nucleotide binding;GO:0032559//adenyl ribonucleotide binding;GO:0001882//nucleoside binding;GO:0032549//ribonucleoside binding;GO:1901363//heterocyclic compound binding;GO:0043531//ADP binding;GO:0036094//small molecule binding;GO:0097367//carbohydrate derivative binding;GO:0005488//binding;GO:0043168//anion binding;GO:0032553//ribonucleotide binding;GO:0032555//purine ribonucleotide …	-
Dlo_003897.1	PREDICTED: shikimate kinase 1, chloroplastic [Citrus sinensis]	39.4167	76.1667	85.1	102.813	99.7767	91.3033	Metabolism	Amino acid metabolism;Global and Overview	ko01230//Biosynthesis of amino acids;ko00400//Phenylalanine, tyrosine and tryptophan biosynthesis	K00891	-	-	-
Dlo_003902.3	Retrovirus-related Pol polyprotein from transposon TNT 1-94 [Morus notabilis]	7.45667	3.50667	4.14333	2.87	2.37	2.49	Genetic Information Processing	Translation;Folding, sorting and degradation	ko03018//RNA degradation;ko03008//Ribosome biogenesis in eukaryotes	K12619	-	-	GO:0006807//nitrogen compound metabolic process;GO:0044237//cellular metabolic process;GO:0034641//cellular nitrogen compound metabolic process;GO:0006725//cellular aromatic compound metabolic process;GO:0015074//DNA integration;GO:0046483//heterocycle metabolic process;GO:0071704//organic substance metabolic process;GO:0006139//nucleobase-containing compound metabolic process;GO:0090304//nucleic…
Dlo_003920.1	PREDICTED: alkane hydroxylase MAH1-like [Citrus sinensis]	15.5667	16.9433	17.7767	6.39667	17.1533	26.5467	Metabolism	Metabolism of terpenoids and polyketides;Biosynthesis of other secondary metabolites	ko00945//Stilbenoid, diarylheptanoid and gingerol biosynthesis;ko00903//Limonene and pinene degradation	K00517	-	GO:0016491//oxidoreductase activity;GO:0046914//transition metal ion binding;GO:0046872//metal ion binding;GO:0043167//ion binding;GO:1901363//heterocyclic compound binding;GO:0005506//iron ion binding;GO:0003824//catalytic activity;GO:0043169//cation binding;GO:0005488//binding;GO:0097159//organic cyclic compound binding;GO:0016705//oxidoreductase activity, acting on paired donors, with incorpor…	GO:0044710//single-organism metabolic process;GO:0055114//oxidation-reduction process;GO:0044699//single-organism process;GO:0008152//metabolic process
Dlo_003960.2	PREDICTED: uncharacterized GPI-anchored protein At1g61900-like isoform X2 [Citrus sinensis]	19.3467	34.2633	35.4033	41.44	43.2767	46.07	-	-	-	-	-	-	-
Dlo_003963.1	Senescence regulator [Corchorus capsularis]	4.88	53.5433	52.6867	25.7233	32.5933	32.2633	-	-	-	-	-	-	-
Dlo_003964.1	Core-2/I-branching beta-1,6-N-acetylglucosaminyltransferase family protein isoform 2 [Theobroma cacao]	28.1067	20.33	20.26	13.5433	13.7433	19.2067	-	-	-	-	GO:0016020//membrane	GO:0016757//transferase activity, transferring glycosyl groups;GO:0016758//transferase activity, transferring hexosyl groups;GO:0003824//catalytic activity;GO:0008194//UDP-glycosyltransferase activity;GO:0016740//transferase activity;GO:0008375//acetylglucosaminyltransferase activity	-
Dlo_003972.1	PREDICTED: wall-associated receptor kinase-like 15 [Citrus sinensis]	1.56333	6.16667	4.92667	4.01667	10.1633	6.13	-	-	-	-	-	GO:0030246//carbohydrate binding;GO:0030247//polysaccharide binding;GO:0001871//pattern binding;GO:0005488//binding	-
Dlo_003978.1	PREDICTED: non-functional pseudokinase ZED1-like [Citrus sinensis]	0.416667	0.65	16.7833	0	0.403333	15.21	-	-	-	-	-	GO:0016740//transferase activity;GO:0017076//purine nucleotide binding;GO:1901265//nucleoside phosphate binding;GO:0003824//catalytic activity;GO:0032555//purine ribonucleotide binding;GO:0004672//protein kinase activity;GO:0001882//nucleoside binding;GO:0005488//binding;GO:0043168//anion binding;GO:0036094//small molecule binding;GO:0097367//carbohydrate derivative binding;GO:0032553//ribonucleo…	GO:0006796//phosphate-containing compound metabolic process;GO:0006793//phosphorus metabolic process;GO:0043412//macromolecule modification;GO:0006464//cellular protein modification process;GO:0036211//protein modification process;GO:0009987//cellular process;GO:0016310//phosphorylation;GO:0044237//cellular metabolic process;GO:0006468//protein phosphorylation;GO:0019538//protein metabolic proces…
Dlo_003979.1	PREDICTED: non-functional pseudokinase ZED1-like [Citrus sinensis]	1.27667	1.72	23.6633	0.2	1.24	42.34	-	-	-	-	-	GO:0097367//carbohydrate derivative binding;GO:0032549//ribonucleoside binding;GO:0001882//nucleoside binding;GO:0043168//anion binding;GO:0032559//adenyl ribonucleotide binding;GO:0036094//small molecule binding;GO:0097159//organic cyclic compound binding;GO:0000166//nucleotide binding;GO:0032555//purine ribonucleotide binding;GO:0005488//binding;GO:0035639//purine ribonucleoside triphosphate bi…	GO:0006796//phosphate-containing compound metabolic process;GO:0044267//cellular protein metabolic process;GO:0016310//phosphorylation;GO:0006793//phosphorus metabolic process;GO:0008152//metabolic process;GO:0036211//protein modification process;GO:0044238//primary metabolic process;GO:0006468//protein phosphorylation;GO:0043412//macromolecule modification;GO:0006464//cellular protein modificati…
Dlo_003999.1	SKP1/ASK-interacting protein 5 isoform 2, partial [Theobroma cacao]	7.02667	1.7	1.68	2.73	2.30667	2.7	-	-	-	-	-	-	-
Dlo_004006.1	PREDICTED: peroxidase 5 [Citrus sinensis]	1.47333	0.5	0.503333	0.366667	0.566667	0.636667	Metabolism	Biosynthesis of other secondary metabolites	ko00940//Phenylpropanoid biosynthesis	K00430	-	GO:0097159//organic cyclic compound binding;GO:0005488//binding;GO:0046906//tetrapyrrole binding;GO:0003824//catalytic activity;GO:0016684//oxidoreductase activity, acting on peroxide as acceptor;GO:0016209//antioxidant activity;GO:0016491//oxidoreductase activity;GO:0020037//heme binding;GO:0004601//peroxidase activity;GO:1901363//heterocyclic compound binding	GO:0006950//response to stress;GO:0044710//single-organism metabolic process;GO:0008152//metabolic process;GO:0006979//response to oxidative stress;GO:0050896//response to stimulus;GO:0044699//single-organism process;GO:0055114//oxidation-reduction process
Dlo_004008.1	PREDICTED: peroxidase 5 [Citrus sinensis]	0.626667	0	0.16	0.07	0	0	Metabolism	Biosynthesis of other secondary metabolites	ko00940//Phenylpropanoid biosynthesis	K00430	-	GO:0046906//tetrapyrrole binding;GO:0016209//antioxidant activity;GO:0016491//oxidoreductase activity;GO:0005488//binding;GO:0003824//catalytic activity;GO:0097159//organic cyclic compound binding;GO:0016684//oxidoreductase activity, acting on peroxide as acceptor;GO:0020037//heme binding;GO:1901363//heterocyclic compound binding;GO:0004601//peroxidase activity	GO:0055114//oxidation-reduction process;GO:0006950//response to stress;GO:0006979//response to oxidative stress;GO:0008152//metabolic process;GO:0044699//single-organism process;GO:0050896//response to stimulus;GO:0044710//single-organism metabolic process
Dlo_004010.1	PREDICTED: peroxidase 5 [Citrus sinensis]	0.436667	0.0866667	0.55	0	0.233333	0.18	-	-	-	-	-	GO:0016209//antioxidant activity;GO:0097159//organic cyclic compound binding;GO:0020037//heme binding;GO:0016491//oxidoreductase activity;GO:0016684//oxidoreductase activity, acting on peroxide as acceptor;GO:0005488//binding;GO:0004601//peroxidase activity;GO:1901363//heterocyclic compound binding;GO:0003824//catalytic activity;GO:0046906//tetrapyrrole binding	GO:0006979//response to oxidative stress;GO:0044710//single-organism metabolic process;GO:0008152//metabolic process;GO:0055114//oxidation-reduction process;GO:0044699//single-organism process;GO:0006950//response to stress;GO:0050896//response to stimulus
Dlo_004011.1	PREDICTED: peroxidase 5 [Citrus sinensis]	1.63667	0.0833333	0.416667	0.03	0.206667	0.386667	Metabolism	Biosynthesis of other secondary metabolites	ko00940//Phenylpropanoid biosynthesis	K00430	-	GO:0016209//antioxidant activity;GO:0016740//transferase activity;GO:0005488//binding;GO:0097159//organic cyclic compound binding;GO:0016491//oxidoreductase activity;GO:0003824//catalytic activity;GO:0020037//heme binding;GO:0046906//tetrapyrrole binding;GO:0004601//peroxidase activity;GO:0016741//transferase activity, transferring one-carbon groups;GO:0008168//methyltransferase activity;GO:19013…	GO:0006950//response to stress;GO:0044699//single-organism process;GO:0044237//cellular metabolic process;GO:0046483//heterocycle metabolic process;GO:0006725//cellular aromatic compound metabolic process;GO:0009987//cellular process;GO:0050896//response to stimulus;GO:0006979//response to oxidative stress;GO:0008033//tRNA processing;GO:0006807//nitrogen compound metabolic process;GO:0044238//pri…
Dlo_004013.1	PREDICTED: peroxidase 5 [Citrus sinensis]	0.66	0.0633333	0.0666667	0.0333333	0.0266667	0.133333	Metabolism	Biosynthesis of other secondary metabolites	ko00940//Phenylpropanoid biosynthesis	K00430	-	GO:0005488//binding;GO:0004601//peroxidase activity;GO:0016491//oxidoreductase activity;GO:0097159//organic cyclic compound binding;GO:0020037//heme binding;GO:0016209//antioxidant activity;GO:0003824//catalytic activity;GO:1901363//heterocyclic compound binding;GO:0046906//tetrapyrrole binding;GO:0016684//oxidoreductase activity, acting on peroxide as acceptor	GO:0044699//single-organism process;GO:0006979//response to oxidative stress;GO:0044710//single-organism metabolic process;GO:0055114//oxidation-reduction process;GO:0050896//response to stimulus;GO:0008152//metabolic process;GO:0006950//response to stress
Dlo_004014.1	PREDICTED: peroxidase 5 [Citrus sinensis]	1.55	0.21	0.106667	0	0	0	-	-	-	-	-	GO:0005488//binding;GO:0016684//oxidoreductase activity, acting on peroxide as acceptor;GO:0016491//oxidoreductase activity;GO:0046906//tetrapyrrole binding;GO:0004601//peroxidase activity;GO:1901363//heterocyclic compound binding;GO:0016209//antioxidant activity;GO:0020037//heme binding;GO:0003824//catalytic activity;GO:0097159//organic cyclic compound binding	GO:0006979//response to oxidative stress;GO:0006950//response to stress;GO:0008152//metabolic process;GO:0044699//single-organism process;GO:0044710//single-organism metabolic process;GO:0050896//response to stimulus;GO:0055114//oxidation-reduction process
Dlo_004015.1	PREDICTED: peroxidase 5 [Citrus sinensis]	0.0433333	0.81	0.166667	1.44333	2.04	0.45	-	-	-	-	-	GO:0016491//oxidoreductase activity;GO:0003824//catalytic activity;GO:0016684//oxidoreductase activity, acting on peroxide as acceptor;GO:0046906//tetrapyrrole binding;GO:0005488//binding;GO:0004601//peroxidase activity;GO:0016209//antioxidant activity;GO:0097159//organic cyclic compound binding;GO:1901363//heterocyclic compound binding;GO:0020037//heme binding	GO:0006950//response to stress;GO:0044710//single-organism metabolic process;GO:0006979//response to oxidative stress;GO:0008152//metabolic process;GO:0055114//oxidation-reduction process;GO:0050896//response to stimulus;GO:0044699//single-organism process
Dlo_004019.1	PREDICTED: probable protein phosphatase 2C 2 [Citrus sinensis]	92.7433	45.7667	50.14	41.2967	27.6167	99.03	-	-	-	-	-	GO:0003824//catalytic activity;GO:0042578//phosphoric ester hydrolase activity;GO:0004722//protein serine/threonine phosphatase activity;GO:0016788//hydrolase activity, acting on ester bonds;GO:0016787//hydrolase activity;GO:0004721//phosphoprotein phosphatase activity;GO:0016791//phosphatase activity	GO:0071704//organic substance metabolic process;GO:0009987//cellular process;GO:0006464//cellular protein modification process;GO:0044238//primary metabolic process;GO:0019538//protein metabolic process;GO:0006793//phosphorus metabolic process;GO:0036211//protein modification process;GO:0044237//cellular metabolic process;GO:0006470//protein dephosphorylation;GO:0044260//cellular macromolecule me…
Dlo_004024.1	PREDICTED: protein NIM1-INTERACTING 1 [Populus euphratica]	8.69	7.99	3.54667	3.42333	5.01667	7.01333	-	-	-	-	-	-	-
Dlo_004035.1	PREDICTED: galactinol synthase 1 [Jatropha curcas]	1.04667	3.33333	2.93333	8.75333	7.02667	7.92	-	-	-	-	-	GO:0035250//UDP-galactosyltransferase activity;GO:0008194//UDP-glycosyltransferase activity;GO:0047216//inositol 3-alpha-galactosyltransferase activity;GO:0016740//transferase activity;GO:0016757//transferase activity, transferring glycosyl groups;GO:0016758//transferase activity, transferring hexosyl groups;GO:0003824//catalytic activity;GO:0008378//galactosyltransferase activity	GO:0044723//single-organism carbohydrate metabolic process;GO:0005975//carbohydrate metabolic process;GO:0019318//hexose metabolic process;GO:0005996//monosaccharide metabolic process;GO:0071704//organic substance metabolic process;GO:0044238//primary metabolic process;GO:0044710//single-organism metabolic process;GO:0044699//single-organism process;GO:0044281//small molecule metabolic process;GO…
Dlo_004055.1	PREDICTED: 1-aminocyclopropane-1-carboxylate oxidase homolog 1-like [Gossypium arboreum]	0.776667	3.02333	32.53	0.113333	2.07	19.6033	Metabolism	Biosynthesis of other secondary metabolites	ko00402//Benzoxazinoid biosynthesis	K13229	-	GO:0003824//catalytic activity;GO:0051213//dioxygenase activity;GO:0016705//oxidoreductase activity, acting on paired donors, with incorporation or reduction of molecular oxygen;GO:0016491//oxidoreductase activity;GO:0016706//oxidoreductase activity, acting on paired donors, with incorporation or reduction of molecular oxygen, 2-oxoglutarate as one donor, and incorporation of one atom each of oxy…	GO:0044699//single-organism process;GO:0008152//metabolic process;GO:0055114//oxidation-reduction process;GO:0044710//single-organism metabolic process
Dlo_004080.1	PREDICTED: rho GTPase-activating protein gacZ [Cicer arietinum]	5.93667	16.9167	7.38333	23.3	13.8867	6.04333	-	-	-	-	-	-	-
Dlo_004085.1	PREDICTED: exonuclease mut-7 homolog isoform X2 [Juglans regia]	11.3467	4.97333	7.44333	4.46667	6.09333	14.0267	-	-	-	-	-	GO:0005488//binding;GO:0003824//catalytic activity;GO:0003676//nucleic acid binding;GO:0097159//organic cyclic compound binding;GO:0016788//hydrolase activity, acting on ester bonds;GO:0016787//hydrolase activity;GO:0008408//3'-5' exonuclease activity;GO:1901363//heterocyclic compound binding;GO:0004518//nuclease activity;GO:0004527//exonuclease activity	GO:1901360//organic cyclic compound metabolic process;GO:0046483//heterocycle metabolic process;GO:0044237//cellular metabolic process;GO:0006807//nitrogen compound metabolic process;GO:0044238//primary metabolic process;GO:0034641//cellular nitrogen compound metabolic process;GO:0006139//nucleobase-containing compound metabolic process;GO:0071704//organic substance metabolic process;GO:0009987//…
Dlo_004117.1	PREDICTED: ankyrin repeat-containing protein At5g02620-like [Citrus sinensis]	0.213333	0.16	0.133333	0	0.08	0.14	-	-	-	-	-	GO:0005515//protein binding;GO:0005488//binding	-
Dlo_004137.1	Peptide methionine sulfoxide reductase MrsB [Corchorus olitorius]	19.6767	14.5367	15.0467	8.65667	9.06	14.96	-	-	-	-	-	-	-
Dlo_004145.1	PREDICTED: LRR receptor-like serine/threonine-protein kinase GSO1 isoform X4 [Citrus sinensis]	0.39	0.0266667	0.0433333	0.08	0.00666667	0.0366667	Organismal Systems	Environmental adaptation	ko04626//Plant-pathogen interaction	K13420	-	GO:0005488//binding;GO:0016893//endonuclease activity, active with either ribo- or deoxyribonucleic acids and producing 5'-phosphomonoesters;GO:0003723//RNA binding;GO:0004525//ribonuclease III activity;GO:0016788//hydrolase activity, acting on ester bonds;GO:0005515//protein binding;GO:1901363//heterocyclic compound binding;GO:0004518//nuclease activity;GO:0016787//hydrolase activity;GO:0003824/…	GO:0010467//gene expression;GO:0009987//cellular process;GO:0046483//heterocycle metabolic process;GO:0006807//nitrogen compound metabolic process;GO:0016070//RNA metabolic process;GO:0034641//cellular nitrogen compound metabolic process;GO:0043170//macromolecule metabolic process;GO:0006396//RNA processing;GO:1901360//organic cyclic compound metabolic process;GO:0008152//metabolic process;GO:000…
Dlo_004151.1	PREDICTED: ganglioside-induced differentiation-associated protein 2 [Theobroma cacao]	1.12667	2.42	5.55	3.03667	2.44667	3.85667	-	-	-	-	-	-	-
Dlo_004169.1	PREDICTED: RING-H2 zinc finger protein RHA4a [Citrus sinensis]	1.66667	6.59667	5.66667	5.19333	6.24	3.19333	Genetic Information Processing	Folding, sorting and degradation	ko04141//Protein processing in endoplasmic reticulum;ko04120//Ubiquitin mediated proteolysis	K10601	-	GO:0046872//metal ion binding;GO:0043169//cation binding;GO:0005515//protein binding;GO:0046914//transition metal ion binding;GO:0043167//ion binding;GO:0005488//binding;GO:0008270//zinc ion binding	-
Dlo_004176.1	PREDICTED: UDP-glycosyltransferase 87A1 [Theobroma cacao]	2.27333	7.68333	3.56333	8.22333	7.26333	7.52	-	-	-	-	-	GO:0003824//catalytic activity;GO:0016757//transferase activity, transferring glycosyl groups;GO:0016740//transferase activity;GO:0016758//transferase activity, transferring hexosyl groups	GO:0008152//metabolic process
Dlo_004218.1	PREDICTED: methionine adenosyltransferase 2 subunit beta [Citrus sinensis]	5.03667	2.56	4.23667	1.98	2.88667	8.67	-	-	-	-	-	-	-
Dlo_004225.1	Transmembrane amino acid transporter family protein isoform 1 [Theobroma cacao]	9.66667	8.90333	5.73333	2.49333	4.84667	3.29667	-	-	-	-	-	-	-
Dlo_004233.1	transmembrane protein [Arabidopsis thaliana]	0.78	4.65667	5.29333	7.59	10.68	8.61667	-	-	-	-	-	-	-
Dlo_004236.1	PREDICTED: phosphoglycerate kinase, cytosolic [Gossypium hirsutum]	1.85333	0.993333	1.03667	0.536667	0.733333	1.52333	Metabolism	Global and Overview;Energy metabolism;Carbohydrate metabolism	ko01200//Carbon metabolism;ko01230//Biosynthesis of amino acids;ko00010//Glycolysis / Gluconeogenesis;ko00710//Carbon fixation in photosynthetic organisms	K00927	-	GO:0016774//phosphotransferase activity, carboxyl group as acceptor;GO:0016772//transferase activity, transferring phosphorus-containing groups;GO:0016740//transferase activity;GO:0003824//catalytic activity;GO:0016301//kinase activity;GO:0004618//phosphoglycerate kinase activity	GO:0044763//single-organism cellular process;GO:0071704//organic substance metabolic process;GO:0046939//nucleotide phosphorylation;GO:0044237//cellular metabolic process;GO:0046128//purine ribonucleoside metabolic process;GO:0009161//ribonucleoside monophosphate metabolic process;GO:0032787//monocarboxylic acid metabolic process;GO:0009144//purine nucleoside triphosphate metabolic process;GO:000…
Dlo_004253.1	PREDICTED: prostaglandin E synthase 2 [Populus euphratica]	35.1833	15.9833	16.6233	14.8233	14.92	31.4333	Metabolism	Lipid metabolism	ko00590//Arachidonic acid metabolism	K05309	-	GO:0015036//disulfide oxidoreductase activity;GO:0005515//protein binding;GO:0005488//binding;GO:0016491//oxidoreductase activity;GO:0009055//electron carrier activity;GO:0015035//protein disulfide oxidoreductase activity;GO:0003824//catalytic activity;GO:0016667//oxidoreductase activity, acting on a sulfur group of donors	GO:0050789//regulation of biological process;GO:0042592//homeostatic process;GO:0065008//regulation of biological quality;GO:0044699//single-organism process;GO:0045454//cell redox homeostasis;GO:0044763//single-organism cellular process;GO:0019725//cellular homeostasis;GO:0009987//cellular process;GO:0050794//regulation of cellular process;GO:0065007//biological regulation
Dlo_004259.1	PREDICTED: GDSL esterase/lipase EXL1-like [Solanum tuberosum]	17.8467	43.3833	38.9267	57.3233	82.87	69.34	Metabolism	Metabolism of terpenoids and polyketides	ko00906//Carotenoid biosynthesis	K00514	-	GO:0016788//hydrolase activity, acting on ester bonds;GO:0003824//catalytic activity;GO:0016787//hydrolase activity	-
Dlo_004272.1	PREDICTED: uncharacterized WD repeat-containing protein all2124-like [Citrus sinensis]	4.94667	14.2367	16.9633	15.7533	16.8867	14.91	-	-	-	-	-	GO:0005488//binding;GO:0005515//protein binding	-
Dlo_004275.1	PREDICTED: aquaporin TIP2-1 [Theobroma cacao]	81.8033	252.183	222.333	339.023	315.883	177.627	-	-	-	-	GO:0016020//membrane	GO:0005215//transporter activity	GO:0051179//localization;GO:0051234//establishment of localization;GO:0006810//transport
Dlo_004276.1	LETM1-like protein [Corchorus olitorius]	2.14333	9.80333	11.5567	7.65	11.15	18.5733	-	-	-	-	-	-	-
Dlo_004281.1	PREDICTED: photosynthetic NDH subunit of subcomplex B 3, chloroplastic isoform X2 [Citrus sinensis]	0.94	1.09333	0.876667	3	3.20333	1.15667	-	-	-	-	-	-	-
Dlo_004291.1	MuDR family transposase [Citrus limon]	1.46333	0.97	0.473333	0.166667	0.27	0.493333	-	-	-	-	-	GO:0043167//ion binding;GO:0008270//zinc ion binding;GO:0005488//binding;GO:0043169//cation binding;GO:0046872//metal ion binding;GO:0046914//transition metal ion binding	-
Dlo_004302.1	COBRA-like extracellular glycosyl-phosphatidyl inositol-anchored protein family [Theobroma cacao]	0.363333	2.54667	2.76	1.49	4.59333	2.41	-	-	-	-	GO:0044425//membrane part;GO:0016020//membrane;GO:0031224//intrinsic component of membrane;GO:0031225//anchored component of membrane	-	GO:0016049//cell growth;GO:0045229//external encapsulating structure organization;GO:0043062//extracellular structure organization;GO:0042546//cell wall biogenesis;GO:0016043//cellular component organization;GO:0071555//cell wall organization;GO:0071668//plant-type cell wall assembly;GO:0071554//cell wall organization or biogenesis;GO:0044085//cellular component biogenesis;GO:0009664//plant-type …
Dlo_004336.1	PREDICTED: UDP-glycosyltransferase 83A1-like [Citrus sinensis]	5.44	65.3	76.53	22.77	43.9233	88.46	-	-	-	-	-	GO:0003824//catalytic activity;GO:0016758//transferase activity, transferring hexosyl groups;GO:0016757//transferase activity, transferring glycosyl groups;GO:0016740//transferase activity	GO:0008152//metabolic process
Dlo_004339.1	PREDICTED: UDP-glycosyltransferase 83A1-like [Citrus sinensis]	0.9	9.37667	13.6967	3.19333	7.08	17.4867	-	-	-	-	-	GO:0016757//transferase activity, transferring glycosyl groups;GO:0003824//catalytic activity;GO:0016758//transferase activity, transferring hexosyl groups;GO:0016740//transferase activity	GO:0008152//metabolic process
Dlo_004340.1	PREDICTED: UDP-glycosyltransferase 83A1-like [Citrus sinensis]	5.85	22.4433	14.1133	17.5767	21.0067	23.2	-	-	-	-	-	GO:0016757//transferase activity, transferring glycosyl groups;GO:0016740//transferase activity;GO:0016758//transferase activity, transferring hexosyl groups;GO:0003824//catalytic activity	GO:0008152//metabolic process
Dlo_004342.1	PREDICTED: UDP-glycosyltransferase 83A1-like [Citrus sinensis]	1.83667	0.91	0.343333	0.216667	0.156667	0.123333	-	-	-	-	-	GO:0016757//transferase activity, transferring glycosyl groups;GO:0016758//transferase activity, transferring hexosyl groups;GO:0016740//transferase activity;GO:0003824//catalytic activity	GO:0008152//metabolic process
Dlo_004344.1	PREDICTED: tetraspanin-6 [Ricinus communis]	8.53333	20.9067	17.0333	21.92	28.1433	19.8633	-	-	-	-	GO:0031224//intrinsic component of membrane;GO:0044425//membrane part;GO:0016021//integral component of membrane;GO:0016020//membrane	-	-
Dlo_004357.1	PREDICTED: pentatricopeptide repeat-containing protein At2g03380, mitochondrial [Theobroma cacao]	0.453333	0.77	0.933333	1.38	1.55333	1.31333	-	-	-	-	-	-	-
Dlo_004358.1	PREDICTED: transcription factor APG isoform X2 [Citrus sinensis]	15.04	31.2633	43.76	33.7633	39.5933	25.3867	-	-	-	-	-	-	-
Dlo_004365.1	PREDICTED: probable protein S-acyltransferase 15 isoform X1 [Citrus sinensis]	8.83667	2.35333	3.25333	2.47667	1.81	4.14667	-	-	-	-	-	GO:0043169//cation binding;GO:0005488//binding;GO:0046914//transition metal ion binding;GO:0043167//ion binding;GO:0008270//zinc ion binding;GO:0046872//metal ion binding	-
Dlo_004389.1	PREDICTED: trigger factor-like protein TIG, Chloroplastic [Citrus sinensis]	9.87	18.5267	16.66	25.3133	29.61	11.6433	-	-	-	-	-	-	GO:0051179//localization;GO:0051234//establishment of localization;GO:0009987//cellular process;GO:0015031//protein transport;GO:0071702//organic substance transport;GO:0008104//protein localization;GO:0045184//establishment of protein localization;GO:0006457//protein folding;GO:0033036//macromolecule localization;GO:0006810//transport
Dlo_004393.2	PREDICTED: GDSL esterase/lipase At4g26790 [Citrus sinensis]	12.7533	5.57333	6.26333	2.46	4.32333	6.8	Metabolism	Metabolism of terpenoids and polyketides	ko00906//Carotenoid biosynthesis	K00514	-	GO:0003824//catalytic activity;GO:0016787//hydrolase activity;GO:0016788//hydrolase activity, acting on ester bonds	-
Dlo_004403.1	ethylene-responsive transcription factor 3-like [Jatropha curcas]	28.9133	21.72	20.5767	12.5767	18.2	33.66	-	-	-	-	-	GO:0003700//transcription factor activity, sequence-specific DNA binding;GO:0001071//nucleic acid binding transcription factor activity	GO:0050789//regulation of biological process;GO:2000112//regulation of cellular macromolecule biosynthetic process;GO:0019219//regulation of nucleobase-containing compound metabolic process;GO:0009889//regulation of biosynthetic process;GO:0065007//biological regulation;GO:0006355//regulation of transcription, DNA-templated;GO:0080090//regulation of primary metabolic process;GO:1903506//regulatio…
Dlo_004414.2	PREDICTED: proteinaceous RNase P 1, chloroplastic/mitochondrial [Citrus sinensis]	7.37333	12.9167	15.17	16.3433	20.7367	16.22	-	-	-	-	-	-	-
Dlo_004423.1	PREDICTED: protein O-linked-mannose beta-1,4-N-acetylglucosaminyltransferase 2-like [Citrus sinensis]	8.78333	11.0233	18.0533	2.02	7.29667	9.83667	-	-	-	-	-	GO:0016757//transferase activity, transferring glycosyl groups;GO:0003824//catalytic activity;GO:0016740//transferase activity	-
Dlo_004425.1	PREDICTED: protein O-linked-mannose beta-1,4-N-acetylglucosaminyltransferase 2-like [Citrus sinensis]	1.28	2.28667	3.76333	0.213333	0.713333	2.66333	-	-	-	-	-	GO:0016757//transferase activity, transferring glycosyl groups;GO:0003824//catalytic activity;GO:0016740//transferase activity	-
Dlo_004437.1	PREDICTED: mitogen-activated protein kinase kinase kinase 2-like [Citrus sinensis]	3.08333	3.98	3.69667	1.32667	1.64	7.29333	-	-	-	-	-	GO:1901265//nucleoside phosphate binding;GO:0035639//purine ribonucleoside triphosphate binding;GO:0005524//ATP binding;GO:0016740//transferase activity;GO:0001882//nucleoside binding;GO:0032550//purine ribonucleoside binding;GO:0016772//transferase activity, transferring phosphorus-containing groups;GO:0043168//anion binding;GO:0017076//purine nucleotide binding;GO:0032553//ribonucleotide bindin…	GO:0044238//primary metabolic process;GO:0044267//cellular protein metabolic process;GO:0006468//protein phosphorylation;GO:0006464//cellular protein modification process;GO:0006793//phosphorus metabolic process;GO:0036211//protein modification process;GO:0044260//cellular macromolecule metabolic process;GO:0071704//organic substance metabolic process;GO:0019538//protein metabolic process;GO:0016…
Dlo_004446.1	PREDICTED: growth-regulating factor 3 isoform X2 [Vitis vinifera]	33.43	51.9	61.83	101.66	80.8967	35.0867	-	-	-	-	GO:0043229//intracellular organelle;GO:0005623//cell;GO:0043226//organelle;GO:0005634//nucleus;GO:0043227//membrane-bounded organelle;GO:0005622//intracellular;GO:0044424//intracellular part;GO:0044464//cell part;GO:0043231//intracellular membrane-bounded organelle	GO:0001883//purine nucleoside binding;GO:0043168//anion binding;GO:0017076//purine nucleotide binding;GO:1901265//nucleoside phosphate binding;GO:0032549//ribonucleoside binding;GO:0032553//ribonucleotide binding;GO:0043167//ion binding;GO:0030554//adenyl nucleotide binding;GO:0097367//carbohydrate derivative binding;GO:0016818//hydrolase activity, acting on acid anhydrides, in phosphorus-contain…	GO:0051171//regulation of nitrogen compound metabolic process;GO:0019219//regulation of nucleobase-containing compound metabolic process;GO:0065007//biological regulation;GO:0009889//regulation of biosynthetic process;GO:0051252//regulation of RNA metabolic process;GO:0006355//regulation of transcription, DNA-templated;GO:2000112//regulation of cellular macromolecule biosynthetic process;GO:00800…
Dlo_004447.1	PREDICTED: fasciclin-like arabinogalactan protein 10 [Citrus sinensis]	7.09667	71.5333	64.17	73.4633	92.1667	102.53	-	-	-	-	-	-	-
Dlo_004461.1	PREDICTED: 65-kDa microtubule-associated protein 4-like [Citrus sinensis]	3.47	24.49	21.4233	39.0467	43.9667	35.8	-	-	-	-	-	GO:0008017//microtubule binding;GO:0005488//binding;GO:0008092//cytoskeletal protein binding;GO:0032403//protein complex binding;GO:0005515//protein binding;GO:0015631//tubulin binding;GO:0044877//macromolecular complex binding	GO:0000226//microtubule cytoskeleton organization;GO:0007010//cytoskeleton organization;GO:0007049//cell cycle;GO:0000910//cytokinesis;GO:0044699//single-organism process;GO:0044763//single-organism cellular process;GO:0022402//cell cycle process;GO:1902589//single-organism organelle organization;GO:0071840//cellular component organization or biogenesis;GO:0051301//cell division;GO:0007017//micro…
Dlo_004467.1	PREDICTED: CSC1-like protein HYP1 isoform X2 [Ricinus communis]	3.59333	5.35	4.89667	8.97	8.02	7.51	-	-	-	-	GO:0016020//membrane	-	-
Dlo_004481.1	PREDICTED: bifunctional epoxide hydrolase 2-like [Gossypium arboreum]	85.2433	54.8533	55.5067	40.4367	38.1833	36.1	-	-	-	-	-	GO:0003824//catalytic activity	-
Dlo_004495.2	PREDICTED: ELMO domain-containing protein A isoform X1 [Theobroma cacao]	1.13333	3.21667	3.87333	3.88	3.02333	1.56667	-	-	-	-	-	-	-
Dlo_004507.1	PREDICTED: UPF0496 protein At1g20180-like [Citrus sinensis]	0.513333	0.383333	0.38	0	0.0333333	0.0933333	-	-	-	-	-	-	-
Dlo_004508.1	PREDICTED: probable cinnamyl alcohol dehydrogenase 6 isoform X1 [Jatropha curcas]	15.9	56.3367	51.77	66.3467	71.8067	95.44	Metabolism	Biosynthesis of other secondary metabolites	ko00940//Phenylpropanoid biosynthesis	K00083	-	GO:0003824//catalytic activity;GO:0008270//zinc ion binding;GO:0043169//cation binding;GO:0016491//oxidoreductase activity;GO:0046872//metal ion binding;GO:0043167//ion binding;GO:0005488//binding;GO:0046914//transition metal ion binding	GO:0008152//metabolic process;GO:0055114//oxidation-reduction process;GO:0044699//single-organism process;GO:0044710//single-organism metabolic process
Dlo_004510.1	-	2.29333	0.94	1.1	0.306667	0.14	0	-	-	-	-	-	-	-
Dlo_004545.1	PREDICTED: endochitinase A-like [Juglans regia]	0.353333	3.68333	3.41333	4.96	6.29333	5.48333	-	-	-	-	-	-	-
Dlo_004556.1	PREDICTED: probable calcium-binding protein CML44 [Citrus sinensis]	2.96667	2.44667	1.89667	0.463333	1.19	0.986667	-	-	-	-	-	GO:0046872//metal ion binding;GO:0005488//binding;GO:0043167//ion binding;GO:0043169//cation binding;GO:0005509//calcium ion binding	-
Dlo_004605.1	PREDICTED: tRNA dimethylallyltransferase 9 [Citrus sinensis]	5.81	12.01	13.5767	24.0567	21.6833	7.75667	Metabolism	Metabolism of terpenoids and polyketides	ko00908//Zeatin biosynthesis	K00791	-	GO:1901363//heterocyclic compound binding;GO:0097159//organic cyclic compound binding;GO:0032553//ribonucleotide binding;GO:0097367//carbohydrate derivative binding;GO:0005524//ATP binding;GO:0032559//adenyl ribonucleotide binding;GO:0032550//purine ribonucleoside binding;GO:0043168//anion binding;GO:0035639//purine ribonucleoside triphosphate binding;GO:0005488//binding;GO:0036094//small molecul…	GO:0043170//macromolecule metabolic process;GO:0006396//RNA processing;GO:0006725//cellular aromatic compound metabolic process;GO:0010467//gene expression;GO:0034660//ncRNA metabolic process;GO:0071704//organic substance metabolic process;GO:0016070//RNA metabolic process;GO:0044237//cellular metabolic process;GO:1901360//organic cyclic compound metabolic process;GO:0044238//primary metabolic pr…
Dlo_004617.1	PREDICTED: disease resistance protein At4g27190-like [Citrus sinensis]	10.42	5.49333	5.32667	5.05667	4.05667	10.1367	Organismal Systems	Environmental adaptation	ko04626//Plant-pathogen interaction	K13459	GO:0016020//membrane;GO:0031224//intrinsic component of membrane;GO:0044425//membrane part;GO:0016021//integral component of membrane	GO:0032549//ribonucleoside binding;GO:1901265//nucleoside phosphate binding;GO:0043168//anion binding;GO:1901363//heterocyclic compound binding;GO:0000166//nucleotide binding;GO:0003824//catalytic activity;GO:0030554//adenyl nucleotide binding;GO:0001882//nucleoside binding;GO:0097159//organic cyclic compound binding;GO:0016627//oxidoreductase activity, acting on the CH-CH group of donors;GO:0017…	GO:1901566//organonitrogen compound biosynthetic process;GO:0044237//cellular metabolic process;GO:0033014//tetrapyrrole biosynthetic process;GO:0046148//pigment biosynthetic process;GO:1901564//organonitrogen compound metabolic process;GO:0008152//metabolic process;GO:0051188//cofactor biosynthetic process;GO:0006779//porphyrin-containing compound biosynthetic process;GO:1901362//organic cyclic …
Dlo_004631.1	PREDICTED: cytosolic sulfotransferase 15 [Theobroma cacao]	0.993333	16.12	11.9333	19.7933	33.15	16.2967	Metabolism	Amino acid metabolism;Global and Overview;Biosynthesis of other secondary metabolites	ko01210//2-Oxocarboxylic acid metabolism;ko00380//Tryptophan metabolism;ko00966//Glucosinolate biosynthesis	K11821	-	GO:0016740//transferase activity;GO:0008146//sulfotransferase activity;GO:0016782//transferase activity, transferring sulfur-containing groups;GO:0003824//catalytic activity	-
Dlo_004639.1	PREDICTED: inner centromere protein isoform X5 [Vitis vinifera]	1.37	1.76	2.58333	3.36333	3.56333	4.87667	-	-	-	-	-	-	-
Dlo_004641.1	PREDICTED: ABC transporter G family member 10 isoform X1 [Citrus sinensis]	4.12667	2.88333	2.67	1.15333	2.96	1.71333	Genetic Information Processing	Transcription	ko03040//Spliceosome	K12843	GO:0016020//membrane	GO:0003824//catalytic activity;GO:0097159//organic cyclic compound binding;GO:0005524//ATP binding;GO:0016817//hydrolase activity, acting on acid anhydrides;GO:0032549//ribonucleoside binding;GO:0017076//purine nucleotide binding;GO:0032553//ribonucleotide binding;GO:1901363//heterocyclic compound binding;GO:0017111//nucleoside-triphosphatase activity;GO:0032559//adenyl ribonucleotide binding;GO:…	-
Dlo_004642.1	Kinase superfamily protein isoform 4 [Theobroma cacao]	6.94	14.6767	15.24	14.8433	16.9833	19.95	Organismal Systems	Environmental adaptation	ko04626//Plant-pathogen interaction	K13430	-	GO:0097367//carbohydrate derivative binding;GO:0036094//small molecule binding;GO:0032553//ribonucleotide binding;GO:1901265//nucleoside phosphate binding;GO:0001883//purine nucleoside binding;GO:0043167//ion binding;GO:0016740//transferase activity;GO:0003824//catalytic activity;GO:0005524//ATP binding;GO:0035639//purine ribonucleoside triphosphate binding;GO:0032559//adenyl ribonucleotide bindi…	GO:0043412//macromolecule modification;GO:0006796//phosphate-containing compound metabolic process;GO:0044238//primary metabolic process;GO:0008152//metabolic process;GO:0044237//cellular metabolic process;GO:0071704//organic substance metabolic process;GO:0016310//phosphorylation;GO:0006793//phosphorus metabolic process;GO:0006464//cellular protein modification process;GO:0043170//macromolecule …
Dlo_004647.1	PREDICTED: serine/threonine-protein kinase UCNL [Citrus sinensis]	4.27667	10.93	12.5067	10.7633	13.6067	9.49	-	-	-	-	-	GO:0030554//adenyl nucleotide binding;GO:0016301//kinase activity;GO:1901363//heterocyclic compound binding;GO:0016740//transferase activity;GO:0005488//binding;GO:0000166//nucleotide binding;GO:0017076//purine nucleotide binding;GO:0097159//organic cyclic compound binding;GO:0005524//ATP binding;GO:0097367//carbohydrate derivative binding;GO:0032555//purine ribonucleotide binding;GO:0003824//cat…	GO:0008152//metabolic process;GO:0036211//protein modification process;GO:0006464//cellular protein modification process;GO:0044238//primary metabolic process;GO:0006796//phosphate-containing compound metabolic process;GO:0044237//cellular metabolic process;GO:0006468//protein phosphorylation;GO:0044260//cellular macromolecule metabolic process;GO:0043170//macromolecule metabolic process;GO:00442…
Dlo_004650.1	metallothionein-like protein, partial [Quercus robur]	59.93	433.363	301.683	400.813	550.857	415.867	-	-	-	-	-	GO:0005488//binding;GO:0046872//metal ion binding;GO:0043169//cation binding;GO:0043167//ion binding	-
Dlo_004651.1	GTP-binding protein Obg/CgtA [Citrus limon]	6.73333	13.5433	14.5667	16.9367	19.9633	10.0033	-	-	-	-	-	GO:0043168//anion binding;GO:0005525//GTP binding;GO:0035639//purine ribonucleoside triphosphate binding;GO:0001882//nucleoside binding;GO:0032553//ribonucleotide binding;GO:0019001//guanyl nucleotide binding;GO:0032561//guanyl ribonucleotide binding;GO:0032555//purine ribonucleotide binding;GO:1901363//heterocyclic compound binding;GO:0032550//purine ribonucleoside binding;GO:1901265//nucleoside…	-
Dlo_004658.1	PREDICTED: actin [Nelumbo nucifera]	33.2067	115.727	130.683	153.127	198.217	207.27	-	-	-	-	-	-	-
Dlo_004660.2	ATP synthase subunit epsilon [Morus notabilis]	13.71	23.1467	17.8833	30.75	31.68	18.4733	-	-	-	-	-	-	-
Dlo_004685.1	PREDICTED: ABC transporter I family member 17 [Citrus sinensis]	5.2	11.4833	14.18	11.06	16.83	16.3567	-	-	-	-	-	GO:0030554//adenyl nucleotide binding;GO:0097159//organic cyclic compound binding;GO:0032549//ribonucleoside binding;GO:0003824//catalytic activity;GO:0016818//hydrolase activity, acting on acid anhydrides, in phosphorus-containing anhydrides;GO:0036094//small molecule binding;GO:0017111//nucleoside-triphosphatase activity;GO:0005488//binding;GO:0016817//hydrolase activity, acting on acid anhydri…	-
Dlo_004687.1	PREDICTED: RING-H2 finger protein ATL43-like [Citrus sinensis]	1.49333	5.73	6.83667	9.01	4.82333	6.96	-	-	-	-	-	GO:0008270//zinc ion binding;GO:0005488//binding;GO:0005515//protein binding;GO:0043169//cation binding;GO:0043167//ion binding;GO:0046914//transition metal ion binding;GO:0046872//metal ion binding	-
Dlo_004697.1	PREDICTED: microtubule-associated protein TORTIFOLIA1 isoform X1 [Citrus sinensis]	1.31	16.5533	14.5733	30.2233	30.7433	23.0233	-	-	-	-	-	-	-
Dlo_004704.1	PREDICTED: organic cation/carnitine transporter 7-like [Citrus sinensis]	46.6767	15.7467	14.2667	10.7333	11.9933	8.44	-	-	-	-	GO:0016021//integral component of membrane;GO:0044425//membrane part;GO:0031224//intrinsic component of membrane;GO:0016020//membrane	-	GO:0044699//single-organism process;GO:0044763//single-organism cellular process;GO:0051234//establishment of localization;GO:0044765//single-organism transport;GO:0009987//cellular process;GO:1902578//single-organism localization;GO:0055085//transmembrane transport;GO:0006810//transport;GO:0051179//localization
Dlo_004711.1	PREDICTED: glucan endo-1,3-beta-glucosidase 6 isoform X1 [Citrus sinensis]	17.1233	39.88	37.4267	49.6367	52.2167	31.32	Environmental Information Processing	Signal transduction	ko04075//Plant hormone signal transduction	K14489	-	GO:0004553//hydrolase activity, hydrolyzing O-glycosyl compounds;GO:0016798//hydrolase activity, acting on glycosyl bonds;GO:0003824//catalytic activity;GO:0016787//hydrolase activity	GO:0044238//primary metabolic process;GO:0008152//metabolic process;GO:0005975//carbohydrate metabolic process;GO:0071704//organic substance metabolic process
Dlo_004718.1	Activating transcription factor 7-interacting 1 [Gossypium arboreum]	7.39333	11.0533	13.03	16.9133	18.5433	24.3933	-	-	-	-	-	-	-
Dlo_004757.1	DUF1262 family protein [Medicago truncatula]	36.8967	11.0567	9.91667	17.7633	6.82667	7.93667	-	-	-	-	-	-	-
Dlo_004759.1	DUF1262 family protein [Medicago truncatula]	5.23667	1.43333	0.633333	1.5	0.746667	1.74333	-	-	-	-	-	-	-
Dlo_004771.9	PREDICTED: peptidyl-prolyl cis-trans isomerase FKBP16-3, chloroplastic [Jatropha curcas]	4.15	5.28	4.69333	10.9567	6.93	7.24	-	-	-	-	-	-	GO:0009987//cellular process;GO:0006457//protein folding
Dlo_004799.1	BnaC03g76950D [Brassica napus]	0	0.526667	0.236667	1.86	0.856667	0.876667	-	-	-	-	-	-	-
Dlo_004851.1	PREDICTED: G-type lectin S-receptor-like serine/threonine-protein kinase At1g11410 isoform X3 [Gossypium arboreum]	0.563333	0.0833333	0.143333	0.106667	0	0.06	-	-	-	-	-	GO:0005524//ATP binding;GO:0032550//purine ribonucleoside binding;GO:1901363//heterocyclic compound binding;GO:0016740//transferase activity;GO:0003824//catalytic activity;GO:0032559//adenyl ribonucleotide binding;GO:0016301//kinase activity;GO:0016772//transferase activity, transferring phosphorus-containing groups;GO:0017076//purine nucleotide binding;GO:0036094//small molecule binding;GO:00971…	GO:0007154//cell communication;GO:0016310//phosphorylation;GO:0036211//protein modification process;GO:0006796//phosphate-containing compound metabolic process;GO:0044703//multi-organism reproductive process;GO:0044699//single-organism process;GO:0022414//reproductive process;GO:0043412//macromolecule modification;GO:0009987//cellular process;GO:0044267//cellular protein metabolic process;GO:0008…
Dlo_004860.1	S_locus_glycop domain-containing protein/B_lectin domain-containing protein/PAN_2 domain-containing protein [Cephalotus follicularis]	0.813333	0.02	0.09	0.19	0.0166667	0.0666667	-	-	-	-	-	GO:0005488//binding;GO:0005515//protein binding	GO:0032501//multicellular organismal process;GO:0048544//recognition of pollen;GO:0044699//single-organism process;GO:0000003//reproduction;GO:0044706//multi-multicellular organism process;GO:0044763//single-organism cellular process;GO:0051704//multi-organism process;GO:0009856//pollination;GO:0009987//cellular process;GO:0008037//cell recognition;GO:0044703//multi-organism reproductive process;…
Dlo_004866.1	PREDICTED: receptor-like serine/threonine-protein kinase SD1-8 [Populus euphratica]	3.85667	0.776667	0.736667	0.493333	0.216667	3.52667	-	-	-	-	-	-	GO:0044763//single-organism cellular process;GO:0000003//reproduction;GO:0032501//multicellular organismal process;GO:0009987//cellular process;GO:0008037//cell recognition;GO:0044702//single organism reproductive process;GO:0044706//multi-multicellular organism process;GO:0048544//recognition of pollen;GO:0009875//pollen-pistil interaction;GO:0044699//single-organism process;GO:0007154//cell com…
Dlo_004874.1	S_locus_glycop domain-containing protein/B_lectin domain-containing protein/PAN_2 domain-containing protein [Cephalotus follicularis]	1.25667	0.15	0.16	0.336667	0.0266667	0.03	-	-	-	-	-	GO:0001883//purine nucleoside binding;GO:0005488//binding;GO:1901265//nucleoside phosphate binding;GO:0043168//anion binding;GO:1901363//heterocyclic compound binding;GO:0097367//carbohydrate derivative binding;GO:0036094//small molecule binding;GO:0000166//nucleotide binding;GO:0003824//catalytic activity;GO:0097159//organic cyclic compound binding;GO:0005515//protein binding;GO:0004672//protein…	GO:0022414//reproductive process;GO:0009987//cellular process;GO:0044238//primary metabolic process;GO:0008152//metabolic process;GO:0048544//recognition of pollen;GO:0044706//multi-multicellular organism process;GO:0007154//cell communication;GO:0036211//protein modification process;GO:0006464//cellular protein modification process;GO:0009856//pollination;GO:0006793//phosphorus metabolic process…
Dlo_004905.1	PREDICTED: D-glycerate 3-kinase, chloroplastic [Citrus sinensis]	17.03	9.71333	9.97	5.47	8.38333	14.2833	-	-	-	-	-	-	-
Dlo_004906.1	PREDICTED: auxin-responsive protein IAA1 [Ricinus communis]	13.9467	25.3633	34.37	30.7533	28.32	55.7933	Environmental Information Processing	Signal transduction	ko04075//Plant hormone signal transduction	K14484	GO:0043227//membrane-bounded organelle;GO:0005623//cell;GO:0043226//organelle;GO:0005634//nucleus;GO:0044424//intracellular part;GO:0043229//intracellular organelle;GO:0044464//cell part;GO:0043231//intracellular membrane-bounded organelle;GO:0005622//intracellular	GO:0046983//protein dimerization activity;GO:0005488//binding;GO:0005515//protein binding	GO:0050794//regulation of cellular process;GO:2001141//regulation of RNA biosynthetic process;GO:0080090//regulation of primary metabolic process;GO:1903506//regulation of nucleic acid-templated transcription;GO:0050789//regulation of biological process;GO:0031326//regulation of cellular biosynthetic process;GO:0060255//regulation of macromolecule metabolic process;GO:0010468//regulation of gene …
Dlo_004909.1	PREDICTED: cytochrome P450 82G1-like isoform X1 [Citrus sinensis]	130.95	60.5833	79.38	21.2333	36.9533	128.763	Metabolism	Metabolism of terpenoids and polyketides;Biosynthesis of other secondary metabolites	ko00945//Stilbenoid, diarylheptanoid and gingerol biosynthesis;ko00903//Limonene and pinene degradation	K00517	-	GO:0043167//ion binding;GO:0046914//transition metal ion binding;GO:0046906//tetrapyrrole binding;GO:0005488//binding;GO:1901363//heterocyclic compound binding;GO:0046872//metal ion binding;GO:0097159//organic cyclic compound binding;GO:0003824//catalytic activity;GO:0016491//oxidoreductase activity;GO:0016705//oxidoreductase activity, acting on paired donors, with incorporation or reduction of m…	GO:0055114//oxidation-reduction process;GO:0008152//metabolic process;GO:0044699//single-organism process;GO:0044710//single-organism metabolic process
Dlo_004911.1	PREDICTED: cytochrome P450 82G1-like [Citrus sinensis]	15.5	5.41333	8.7	2.19	2.92333	16.05	Metabolism	Metabolism of terpenoids and polyketides;Biosynthesis of other secondary metabolites	ko00945//Stilbenoid, diarylheptanoid and gingerol biosynthesis;ko00903//Limonene and pinene degradation	K00517	-	GO:0005506//iron ion binding;GO:0046914//transition metal ion binding;GO:1901363//heterocyclic compound binding;GO:0020037//heme binding;GO:0016705//oxidoreductase activity, acting on paired donors, with incorporation or reduction of molecular oxygen;GO:0046906//tetrapyrrole binding;GO:0043169//cation binding;GO:0043167//ion binding;GO:0016491//oxidoreductase activity;GO:0003824//catalytic activi…	GO:0055114//oxidation-reduction process;GO:0044699//single-organism process;GO:0008152//metabolic process;GO:0044710//single-organism metabolic process
Dlo_004936.1	DUF3511 domain-containing protein [Cephalotus follicularis]	24.4733	13.99	11.9967	10.74	10.6833	14.61	-	-	-	-	-	-	-
Dlo_004981.1	ATP-dependent zinc metalloprotease FtsH [Gossypium arboreum]	0	0	0.0566667	0.853333	0.373333	0.326667	-	-	-	-	-	GO:0008270//zinc ion binding;GO:0043167//ion binding;GO:0097159//organic cyclic compound binding;GO:0046914//transition metal ion binding;GO:0043169//cation binding;GO:0005488//binding;GO:0046872//metal ion binding;GO:0003676//nucleic acid binding;GO:1901363//heterocyclic compound binding	-
Dlo_004991.1	Rho guanine nucleotide exchange factor [Arabidopsis thaliana]	1.22333	0.296667	0.266667	0.0466667	0	0.446667	-	-	-	-	-	-	-
Dlo_004995.1	PREDICTED: sialidase-like [Malus domestica]	22.3067	110.397	92.0333	50.5867	81.8767	69.46	-	-	-	-	-	-	-
Dlo_004997.1	PREDICTED: double-stranded RNA-binding protein 2-like [Citrus sinensis]	11.74	23.2033	26.6267	25.4233	25.4533	18.7067	-	-	-	-	-	-	-
Dlo_005011.1	Heavy metal-associated domain, HMA [Cynara cardunculus var. scolymus] [Cynara cardunculus]	0.236667	0.0233333	0.08	0	0.02	0.0166667	-	-	-	-	-	-	-
Dlo_005013.1	PREDICTED: wall-associated receptor kinase-like 1 isoform X1 [Citrus sinensis]	1.04667	0.433333	0.206667	0.2	0.136667	0.04	-	-	-	-	-	GO:0030247//polysaccharide binding;GO:0030246//carbohydrate binding;GO:0005488//binding;GO:0001871//pattern binding	-
Dlo_005015.1	PREDICTED: pentatricopeptide repeat-containing protein At2g13600 [Citrus sinensis]	4.49667	8.93333	8.80333	11.15	11.73	8.13333	-	-	-	-	-	-	-
Dlo_005021.1	PREDICTED: wall-associated receptor kinase-like 1 isoform X1 [Populus euphratica]	1.34333	1.21333	1.49333	0.306667	0.28	1.83667	-	-	-	-	-	GO:0016772//transferase activity, transferring phosphorus-containing groups;GO:0001882//nucleoside binding;GO:0032559//adenyl ribonucleotide binding;GO:0016773//phosphotransferase activity, alcohol group as acceptor;GO:0005488//binding;GO:0001883//purine nucleoside binding;GO:0017076//purine nucleotide binding;GO:0000166//nucleotide binding;GO:0097367//carbohydrate derivative binding;GO:0030554//…	GO:0043170//macromolecule metabolic process;GO:0006796//phosphate-containing compound metabolic process;GO:0016310//phosphorylation;GO:0036211//protein modification process;GO:0009987//cellular process;GO:0044237//cellular metabolic process;GO:0006468//protein phosphorylation;GO:0071704//organic substance metabolic process;GO:0006793//phosphorus metabolic process;GO:0019538//protein metabolic pro…
Dlo_005023.1	PREDICTED: wall-associated receptor kinase-like 8 [Prunus mume]	2.77667	8.46333	4.6	10.92	12.1767	5.54	-	-	-	-	GO:0016021//integral component of membrane;GO:0016020//membrane;GO:0031224//intrinsic component of membrane;GO:0044425//membrane part	GO:0005524//ATP binding;GO:0005488//binding;GO:0036094//small molecule binding;GO:0001883//purine nucleoside binding;GO:0016301//kinase activity;GO:0030554//adenyl nucleotide binding;GO:0004674//protein serine/threonine kinase activity;GO:0000166//nucleotide binding;GO:0001882//nucleoside binding;GO:0017076//purine nucleotide binding;GO:0097367//carbohydrate derivative binding;GO:0032549//ribonuc…	GO:0009987//cellular process;GO:0006796//phosphate-containing compound metabolic process;GO:0006464//cellular protein modification process;GO:0044267//cellular protein metabolic process;GO:0006468//protein phosphorylation;GO:0008152//metabolic process;GO:0044238//primary metabolic process;GO:0006793//phosphorus metabolic process;GO:0044237//cellular metabolic process;GO:0019538//protein metabolic…
Dlo_005025.1	PREDICTED: wall-associated receptor kinase-like 22 [Prunus mume]	0.146667	0.233333	0.323333	0.8	0.776667	0.593333	-	-	-	-	-	GO:0001883//purine nucleoside binding;GO:0001882//nucleoside binding;GO:0043169//cation binding;GO:1901265//nucleoside phosphate binding;GO:0032550//purine ribonucleoside binding;GO:0032559//adenyl ribonucleotide binding;GO:0005524//ATP binding;GO:0032555//purine ribonucleotide binding;GO:0036094//small molecule binding;GO:0043168//anion binding;GO:0032553//ribonucleotide binding;GO:0005509//calc…	GO:0044260//cellular macromolecule metabolic process;GO:0036211//protein modification process;GO:0044237//cellular metabolic process;GO:0043412//macromolecule modification;GO:0009987//cellular process;GO:0006793//phosphorus metabolic process;GO:0006796//phosphate-containing compound metabolic process;GO:0006464//cellular protein modification process;GO:0019538//protein metabolic process;GO:000815…
Dlo_005038.1	Armadillo-like helical [Corchorus olitorius]	5.54	1.17667	1.64	1.82	0.94	0.713333	-	-	-	-	-	-	-
Dlo_005041.1	PREDICTED: eukaryotic translation initiation factor 3 subunit A [Citrus sinensis]	76.55	81.9567	77.2433	168.293	163.247	144.843	Genetic Information Processing	Translation	ko03013//RNA transport	K03254	GO:0005737//cytoplasm;GO:0032991//macromolecular complex;GO:0044464//cell part;GO:0005852//eukaryotic translation initiation factor 3 complex;GO:0005623//cell;GO:0043234//protein complex;GO:0044444//cytoplasmic part;GO:0005622//intracellular;GO:0044424//intracellular part	GO:0005488//binding;GO:0005515//protein binding	-
Dlo_005042.1	SSB domain-containing protein [Cephalotus follicularis]	8.34667	18.5633	17.8333	18.97	19.76	10.1233	Genetic Information Processing	Replication and repair	ko03030//DNA replication;ko03440//Homologous recombination;ko03430//Mismatch repair	K03111	-	GO:0003697//single-stranded DNA binding;GO:0003677//DNA binding;GO:0097159//organic cyclic compound binding;GO:0003676//nucleic acid binding;GO:0005488//binding;GO:1901363//heterocyclic compound binding	GO:0071704//organic substance metabolic process;GO:0044260//cellular macromolecule metabolic process;GO:0009059//macromolecule biosynthetic process;GO:0006139//nucleobase-containing compound metabolic process;GO:1901576//organic substance biosynthetic process;GO:0009987//cellular process;GO:1901360//organic cyclic compound metabolic process;GO:0044237//cellular metabolic process;GO:0034641//cellu…
Dlo_005049.2	PREDICTED: protein DEHYDRATION-INDUCED 19 homolog 3 [Citrus sinensis]	60.7433	24.1867	18.2133	27.5733	20.1367	11.6367	-	-	-	-	-	-	-
Dlo_005061.1	Ist1 domain-containing protein [Cephalotus follicularis]	0.99	7.93	7.09	3.1	7.24667	6.46667	-	-	-	-	-	-	-
Dlo_005069.1	PREDICTED: DNA cross-link repair 1A protein [Citrus sinensis]	3.19	7.97333	9.64667	9.96	10.85	13.2567	-	-	-	-	-	GO:0005488//binding;GO:0005515//protein binding	-
Dlo_005116.1	PIG-F domain-containing protein [Cephalotus follicularis]	6.24667	3.00333	2.78667	2.68333	3.06333	4.18	-	-	-	-	GO:0005737//cytoplasm;GO:0016020//membrane;GO:0044444//cytoplasmic part;GO:0044425//membrane part;GO:0043226//organelle;GO:0012505//endomembrane system;GO:0044422//organelle part;GO:0005789//endoplasmic reticulum membrane;GO:0031090//organelle membrane;GO:0044464//cell part;GO:0044424//intracellular part;GO:0098588//bounding membrane of organelle;GO:0043227//membrane-bounded organelle;GO:0031224/…	-	GO:0044267//cellular protein metabolic process;GO:0006644//phospholipid metabolic process;GO:0008152//metabolic process;GO:0006661//phosphatidylinositol biosynthetic process;GO:1901135//carbohydrate derivative metabolic process;GO:0009987//cellular process;GO:0034645//cellular macromolecule biosynthetic process;GO:0044710//single-organism metabolic process;GO:0071704//organic substance metabolic …
Dlo_005119.1	Alpha/beta-Hydrolases superfamily protein isoform 1 [Theobroma cacao]	12.4633	10.6933	10.48	5.96	5.35	5.36333	-	-	-	-	-	GO:0003824//catalytic activity	-
Dlo_005144.2	PREDICTED: O-methyltransferase MdmC-like isoform X5 [Citrus sinensis]	5.49667	4.55667	3.26667	2.73667	2.44667	3.27667	Metabolism	Amino acid metabolism;Biosynthesis of other secondary metabolites	ko00940//Phenylpropanoid biosynthesis;ko00945//Stilbenoid, diarylheptanoid and gingerol biosynthesis;ko00941//Flavonoid biosynthesis;ko00360//Phenylalanine metabolism	K00588	-	GO:0016740//transferase activity;GO:0016741//transferase activity, transferring one-carbon groups;GO:0008168//methyltransferase activity;GO:0003824//catalytic activity;GO:0008171//O-methyltransferase activity	-
Dlo_005146.1	PREDICTED: calvin cycle protein CP12-1, chloroplastic [Vitis vinifera]	376.22	68.8467	56.79	154.71	88.3133	88.8833	-	-	-	-	-	-	-
Dlo_005171.1	PREDICTED: neoxanthin synthase isoform X3 [Citrus sinensis]	6.01667	22.62	32.67	27.6567	27.73	29.0367	-	-	-	-	-	-	-
Dlo_005172.1	PREDICTED: UDP-N-acetylenolpyruvoylglucosamine reductase isoform X1 [Citrus sinensis]	27.4367	14.4867	17.6033	12.0667	11.88	21.09	-	-	-	-	-	GO:0043167//ion binding;GO:0016616//oxidoreductase activity, acting on the CH-OH group of donors, NAD or NADP as acceptor;GO:0005488//binding;GO:1901363//heterocyclic compound binding;GO:0003824//catalytic activity;GO:0016614//oxidoreductase activity, acting on CH-OH group of donors;GO:0000166//nucleotide binding;GO:0048037//cofactor binding;GO:0036094//small molecule binding;GO:0050660//flavin a…	GO:0044710//single-organism metabolic process;GO:0008152//metabolic process;GO:0044699//single-organism process;GO:0055114//oxidation-reduction process
Dlo_005177.1	MuDR family transposase [Citrus limon]	4.88	8.08667	8.93667	13.2067	10.04	10.0233	-	-	-	-	-	GO:0008270//zinc ion binding;GO:0046914//transition metal ion binding;GO:0043169//cation binding;GO:0046872//metal ion binding;GO:0043167//ion binding;GO:0005488//binding	-
Dlo_005183.1	PREDICTED: actin [Theobroma cacao]	10.8833	107.42	126.343	75.81	142.973	127.167	-	-	-	-	-	-	-
Dlo_005193.1	-	0.77	7.13	5	3.19667	4	2.72333	-	-	-	-	-	-	-
Dlo_005198.1	PREDICTED: ferric reduction oxidase 7, chloroplastic isoform X1 [Vitis vinifera]	1.39333	10.7333	15.1433	11.17	13.32	25.73	-	-	-	-	-	GO:0003824//catalytic activity;GO:0016491//oxidoreductase activity	GO:0055114//oxidation-reduction process;GO:0008152//metabolic process;GO:0044710//single-organism metabolic process;GO:0044699//single-organism process
Dlo_005202.1	PREDICTED: protein DETOXIFICATION 42-like [Citrus sinensis]	1.54333	7.09667	6.03667	3.81	8.82	5.98333	-	-	-	-	GO:0016020//membrane	GO:0005215//transporter activity;GO:0022857//transmembrane transporter activity;GO:0015291//secondary active transmembrane transporter activity;GO:0015238//drug transmembrane transporter activity;GO:0015297//antiporter activity;GO:0022804//active transmembrane transporter activity;GO:0090484//drug transporter activity	GO:0044765//single-organism transport;GO:0015893//drug transport;GO:0006810//transport;GO:0055085//transmembrane transport;GO:0042221//response to chemical;GO:0006855//drug transmembrane transport;GO:0044763//single-organism cellular process;GO:0050896//response to stimulus;GO:0009987//cellular process;GO:0051234//establishment of localization;GO:1902578//single-organism localization;GO:0051179//…
Dlo_005209.1	PREDICTED: protein POLYCHOME [Citrus sinensis]	0.486667	5.89	5.66667	9.22	9.22333	8.91667	-	-	-	-	-	-	-
Dlo_005215.1	PREDICTED: protein POLYCHOME [Citrus sinensis]	0.52	2.64333	3.88	4.69	3.69667	4.74667	-	-	-	-	-	-	-
Dlo_005218.1	PREDICTED: probable inactive leucine-rich repeat receptor-like protein kinase At1g66830 [Citrus sinensis]	9.96333	19.9933	17.71	29.3233	31.0633	29.28	-	-	-	-	-	GO:0097367//carbohydrate derivative binding;GO:0032550//purine ribonucleoside binding;GO:0016773//phosphotransferase activity, alcohol group as acceptor;GO:0016740//transferase activity;GO:0001883//purine nucleoside binding;GO:0036094//small molecule binding;GO:0016301//kinase activity;GO:0005515//protein binding;GO:0043168//anion binding;GO:0003824//catalytic activity;GO:0016772//transferase act…	GO:0044260//cellular macromolecule metabolic process;GO:0019538//protein metabolic process;GO:0036211//protein modification process;GO:0009987//cellular process;GO:0006468//protein phosphorylation;GO:0006796//phosphate-containing compound metabolic process;GO:0006793//phosphorus metabolic process;GO:0043412//macromolecule modification;GO:0044238//primary metabolic process;GO:0044267//cellular pro…
Dlo_005224.1	PREDICTED: UDP-N-acetylmuramoylalanine--D-glutamate ligase-like isoform X2 [Citrus sinensis]	1.71333	3.81667	3.98	5.23	4.73333	5.63667	-	-	-	-	-	GO:0097367//carbohydrate derivative binding;GO:0001883//purine nucleoside binding;GO:0043167//ion binding;GO:0032559//adenyl ribonucleotide binding;GO:1901363//heterocyclic compound binding;GO:0097159//organic cyclic compound binding;GO:0000166//nucleotide binding;GO:0043168//anion binding;GO:0032553//ribonucleotide binding;GO:0032555//purine ribonucleotide binding;GO:0005488//binding;GO:0017076/…	GO:0008152//metabolic process;GO:0009058//biosynthetic process
Dlo_005250.1	PREDICTED: carboxyl-terminal-processing peptidase 3, chloroplastic isoform X1 [Citrus sinensis]	9.32	8.62667	7.06667	4.08667	6.69	7.69	-	-	-	-	-	GO:0070011//peptidase activity, acting on L-amino acid peptides;GO:0005488//binding;GO:0003824//catalytic activity;GO:0016787//hydrolase activity;GO:0008236//serine-type peptidase activity;GO:0005515//protein binding;GO:0008233//peptidase activity;GO:0017171//serine hydrolase activity	GO:0006508//proteolysis;GO:0043170//macromolecule metabolic process;GO:0071704//organic substance metabolic process;GO:0019538//protein metabolic process;GO:0044238//primary metabolic process;GO:0008152//metabolic process
Dlo_005265.1	PREDICTED: glutathione S-transferase zeta class-like [Citrus sinensis]	62.0367	23.7333	22.9167	16.6867	14.4967	27.9833	Metabolism	Amino acid metabolism	ko00350//Tyrosine metabolism	K01800	-	GO:0005488//binding;GO:0005515//protein binding	-
Dlo_005266.1	PREDICTED: glutathione S-transferase zeta class-like isoform X1 [Citrus sinensis]	23.4833	10.9867	10.14	8.06	6.71	10.3667	Metabolism	Amino acid metabolism	ko00350//Tyrosine metabolism	K01800	-	GO:0005488//binding;GO:0005515//protein binding	-
Dlo_005270.1	PREDICTED: periaxin-like, partial [Gossypium arboreum]	185.727	99.8467	163.44	24.6633	69.9333	118.21	-	-	-	-	-	-	-
Dlo_005281.1	PREDICTED: protein SUPPRESSOR OF npr1-1, CONSTITUTIVE 1-like [Pyrus x bretschneideri]	6.57333	1.80333	2.56	1.78667	1.61333	4.27	-	-	-	-	-	GO:0005515//protein binding;GO:0005488//binding	-
Dlo_005289.1	PREDICTED: protein NEN4 isoform X1 [Citrus sinensis]	0.316667	6.94667	3.45667	2.69667	7.49	6.10333	-	-	-	-	-	GO:0004527//exonuclease activity;GO:0016788//hydrolase activity, acting on ester bonds;GO:0016787//hydrolase activity;GO:0004518//nuclease activity;GO:0003824//catalytic activity	-
Dlo_005290.1	Aspartate aminotransferase isoform 1 [Theobroma cacao]	54.26	161.99	170.14	110.52	179.913	190.47	-	-	-	-	-	GO:0048037//cofactor binding;GO:0030170//pyridoxal phosphate binding;GO:0097159//organic cyclic compound binding;GO:0043168//anion binding;GO:1901363//heterocyclic compound binding;GO:0043167//ion binding;GO:0003824//catalytic activity;GO:0005488//binding	GO:0008152//metabolic process;GO:0009058//biosynthetic process
Dlo_005306.1	PREDICTED: heavy metal-associated isoprenylated plant protein 23 [Lupinus angustifolius]	464.233	47.4733	58.1633	102.853	84.76	41.6433	-	-	-	-	-	GO:0043167//ion binding;GO:0005488//binding;GO:0046872//metal ion binding;GO:0043169//cation binding	GO:0051179//localization;GO:0006811//ion transport;GO:0006812//cation transport;GO:0044699//single-organism process;GO:0006810//transport;GO:1902578//single-organism localization;GO:0044765//single-organism transport;GO:0051234//establishment of localization;GO:0030001//metal ion transport
Dlo_005335.1	PREDICTED: alanine--glyoxylate aminotransferase 2 homolog 1, mitochondrial isoform X2 [Citrus sinensis]	32.1267	9.69	9.27667	13.4267	11.63	17.34	-	-	-	-	-	GO:0003824//catalytic activity;GO:0097159//organic cyclic compound binding;GO:0008483//transaminase activity;GO:0043167//ion binding;GO:1901363//heterocyclic compound binding;GO:0005488//binding;GO:0030170//pyridoxal phosphate binding;GO:0043168//anion binding;GO:0016740//transferase activity;GO:0048037//cofactor binding;GO:0016769//transferase activity, transferring nitrogenous groups	-
Dlo_005339.1	PREDICTED: pentatricopeptide repeat-containing protein At4g39620, chloroplastic-like [Citrus sinensis]	9.20333	11.11	10.3567	19.46	20.93	10.6133	-	-	-	-	-	-	-
Dlo_005371.1	PREDICTED: mitochondrial phosphate carrier protein 1, mitochondrial-like isoform X1 [Citrus sinensis]	2.30667	3.37667	4.14333	5.97667	5.30667	5.28	-	-	-	-	-	-	-
Dlo_005402.1	PREDICTED: CASP-like protein 1F1 [Vitis vinifera]	0.0633333	0.92	3.54	1.21	0.666667	11.26	-	-	-	-	-	-	-
Dlo_005423.1	PREDICTED: trihelix transcription factor ASR3-like [Citrus sinensis]	0.186667	0.356667	0.403333	0.87	0.593333	0.25	-	-	-	-	-	-	-
Dlo_005424.1	PREDICTED: centromere protein S isoform X4 [Juglans regia]	0.703333	2.87	2.57667	3.33667	2.12667	5.2	-	-	-	-	-	-	-
Dlo_005436.1	PREDICTED: heavy metal-associated isoprenylated plant protein 22-like [Nelumbo nucifera]	0	0.626667	0.593333	0.71	1.49333	0.553333	-	-	-	-	-	GO:0046872//metal ion binding;GO:0043169//cation binding;GO:0043167//ion binding;GO:0005488//binding	GO:1902578//single-organism localization;GO:0030001//metal ion transport;GO:0044699//single-organism process;GO:0006811//ion transport;GO:0051179//localization;GO:0051234//establishment of localization;GO:0006810//transport;GO:0044765//single-organism transport;GO:0006812//cation transport
Dlo_005442.1	rubredoxin family protein [Populus trichocarpa]	11.4133	20.4133	17.42	32.98	39.7833	23.5867	-	-	-	-	-	GO:0043169//cation binding;GO:0005506//iron ion binding;GO:0043167//ion binding;GO:0046872//metal ion binding;GO:0046914//transition metal ion binding;GO:0005488//binding	-
Dlo_005461.1	PREDICTED: zinc finger protein CONSTANS-LIKE 7-like [Citrus sinensis]	9.27	23.7667	16.9367	36.1567	25.2033	30.9933	Organismal Systems	Environmental adaptation	ko04712//Circadian rhythm - plant	K12128	-	GO:0005515//protein binding;GO:0005488//binding	-
Dlo_005467.1	PREDICTED: glycerol-3-phosphate dehydrogenase [NAD(+)] [Citrus sinensis]	4.14	9.90333	11.76	10.02	10.77	13.2833	Metabolism	Lipid metabolism	ko00564//Glycerophospholipid metabolism	K00006	GO:1902494//catalytic complex;GO:1990204//oxidoreductase complex;GO:0044424//intracellular part;GO:0044444//cytoplasmic part;GO:0005737//cytoplasm;GO:0009331//glycerol-3-phosphate dehydrogenase complex;GO:0032991//macromolecular complex;GO:0043234//protein complex;GO:0005622//intracellular;GO:0044464//cell part;GO:0005623//cell	GO:0016491//oxidoreductase activity;GO:0016616//oxidoreductase activity, acting on the CH-OH group of donors, NAD or NADP as acceptor;GO:0051287//NAD binding;GO:0050662//coenzyme binding;GO:0016614//oxidoreductase activity, acting on CH-OH group of donors;GO:0003824//catalytic activity;GO:0097159//organic cyclic compound binding;GO:0005488//binding;GO:1901265//nucleoside phosphate binding;GO:0000…	GO:0006793//phosphorus metabolic process;GO:1901135//carbohydrate derivative metabolic process;GO:0044699//single-organism process;GO:1901575//organic substance catabolic process;GO:0008152//metabolic process;GO:0006796//phosphate-containing compound metabolic process;GO:0019637//organophosphate metabolic process;GO:0006072//glycerol-3-phosphate metabolic process;GO:0046168//glycerol-3-phosphate …
Dlo_005478.1	-	5.14	7.62667	4.88333	1.78667	3.85	7.21333	-	-	-	-	-	-	-
Dlo_005496.1	-	1.99333	0.726667	0.506667	0.19	0.32	0.653333	-	-	-	-	-	-	-
Dlo_005502.1	PREDICTED: probable methyltransferase PMT18 isoform X2 [Jatropha curcas]	33.09	73.5967	75.78	72.1467	71.4933	38.6067	-	-	-	-	-	GO:0003824//catalytic activity;GO:0008168//methyltransferase activity;GO:0016741//transferase activity, transferring one-carbon groups;GO:0016740//transferase activity	-
Dlo_005508.1	21 kDa protein-like precursor [Citrus sinensis]	125.793	130.477	77.8733	320.893	214.073	143.27	Metabolism	Carbohydrate metabolism	ko00500//Starch and sucrose metabolism;ko00040//Pentose and glucuronate interconversions	K01051	-	GO:0052689//carboxylic ester hydrolase activity;GO:0016788//hydrolase activity, acting on ester bonds;GO:0030599//pectinesterase activity;GO:0004857//enzyme inhibitor activity;GO:0030234//enzyme regulator activity;GO:0098772//molecular function regulator;GO:0003824//catalytic activity;GO:0016787//hydrolase activity	-
Dlo_005510.1	PREDICTED: protein YLS3-like [Gossypium hirsutum]	54.74	38.8433	41.3733	24.5967	30.5967	37.5167	-	-	-	-	-	-	-
Dlo_005512.1	Myb domain protein 42 [Theobroma cacao]	15.7	20.3267	25.1633	3.77333	13.7733	27.32	-	-	-	-	-	GO:0005488//binding;GO:0003682//chromatin binding;GO:0044877//macromolecular complex binding	-
Dlo_005513.1	PREDICTED: MICOS complex subunit mic25a-like isoform X2 [Nelumbo nucifera]	8.49333	13.96	14.7833	22.8767	27.41	25.6233	-	-	-	-	-	-	-
Dlo_005517.1	PREDICTED: flavonoid 3'-monooxygenase-like [Populus euphratica]	0.903333	0.0833333	0.273333	0.176667	0.0233333	0.0633333	-	-	-	-	-	GO:0016705//oxidoreductase activity, acting on paired donors, with incorporation or reduction of molecular oxygen;GO:0046872//metal ion binding;GO:0020037//heme binding;GO:0043169//cation binding;GO:0003824//catalytic activity;GO:1901363//heterocyclic compound binding;GO:0046906//tetrapyrrole binding;GO:0046914//transition metal ion binding;GO:0043167//ion binding;GO:0005506//iron ion binding;GO:…	GO:0044710//single-organism metabolic process;GO:0044699//single-organism process;GO:0055114//oxidation-reduction process;GO:0008152//metabolic process
Dlo_005519.1	PREDICTED: flavonoid 3',5'-hydroxylase-like [Citrus sinensis]	51.5667	9.61	9.34667	13.1233	9.50333	6.97	Metabolism	Biosynthesis of other secondary metabolites	ko00941//Flavonoid biosynthesis;ko00944//Flavone and flavonol biosynthesis	K05280	-	GO:0020037//heme binding;GO:0046872//metal ion binding;GO:0016491//oxidoreductase activity;GO:0043167//ion binding;GO:0016705//oxidoreductase activity, acting on paired donors, with incorporation or reduction of molecular oxygen;GO:0097159//organic cyclic compound binding;GO:0046914//transition metal ion binding;GO:0043169//cation binding;GO:0046906//tetrapyrrole binding;GO:0005506//iron ion bind…	GO:0044699//single-organism process;GO:0044710//single-organism metabolic process;GO:0055114//oxidation-reduction process;GO:0008152//metabolic process
Dlo_005524.1	PREDICTED: primary amine oxidase-like [Vitis vinifera]	0.963333	0.0233333	0.0666667	0.216667	0.116667	0.0666667	-	-	-	-	-	GO:0016641//oxidoreductase activity, acting on the CH-NH2 group of donors, oxygen as acceptor;GO:0005507//copper ion binding;GO:0043167//ion binding;GO:0048038//quinone binding;GO:0043169//cation binding;GO:0046914//transition metal ion binding;GO:0048037//cofactor binding;GO:0008131//primary amine oxidase activity;GO:0016638//oxidoreductase activity, acting on the CH-NH2 group of donors;GO:00468…	GO:1901564//organonitrogen compound metabolic process;GO:0044710//single-organism metabolic process;GO:0008152//metabolic process;GO:0044699//single-organism process;GO:0006807//nitrogen compound metabolic process;GO:0055114//oxidation-reduction process;GO:0071704//organic substance metabolic process;GO:0009308//amine metabolic process
Dlo_005555.1	DNA-binding family protein [Populus trichocarpa]	1.25	0.21	0.356667	0.296667	0.0333333	0.153333	-	-	-	-	-	-	-
Dlo_005558.1	PREDICTED: armadillo repeat-containing kinesin-like protein 3 isoform X1 [Citrus sinensis]	20.7133	39.1667	38.34	46.15	41.6667	42.4333	-	-	-	-	GO:0044422//organelle part;GO:0015630//microtubule cytoskeleton;GO:0044424//intracellular part;GO:0043229//intracellular organelle;GO:0005623//cell;GO:0043232//intracellular non-membrane-bounded organelle;GO:0005871//kinesin complex;GO:0032991//macromolecular complex;GO:0005856//cytoskeleton;GO:0043228//non-membrane-bounded organelle;GO:0005875//microtubule associated complex;GO:0005622//intracel…	GO:1901265//nucleoside phosphate binding;GO:0097159//organic cyclic compound binding;GO:0043167//ion binding;GO:0097367//carbohydrate derivative binding;GO:0030554//adenyl nucleotide binding;GO:0043168//anion binding;GO:0015631//tubulin binding;GO:0005488//binding;GO:0032403//protein complex binding;GO:0000166//nucleotide binding;GO:0032553//ribonucleotide binding;GO:0017111//nucleoside-triphosph…	GO:0044699//single-organism process;GO:0009987//cellular process;GO:0007018//microtubule-based movement;GO:0044763//single-organism cellular process;GO:0007017//microtubule-based process;GO:0006928//movement of cell or subcellular component
Dlo_005566.1	PREDICTED: probable LRR receptor-like serine/threonine-protein kinase At1g12460 [Citrus sinensis]	2.29667	6.07333	7.14667	5.33	5.88667	7.99	Environmental Information Processing	Signal transduction	ko04075//Plant hormone signal transduction	K13415	-	GO:0016772//transferase activity, transferring phosphorus-containing groups;GO:0001882//nucleoside binding;GO:0016740//transferase activity;GO:0097159//organic cyclic compound binding;GO:0032549//ribonucleoside binding;GO:0004672//protein kinase activity;GO:0032550//purine ribonucleoside binding;GO:0001883//purine nucleoside binding;GO:0032559//adenyl ribonucleotide binding;GO:0032555//purine rib…	GO:0036211//protein modification process;GO:0043412//macromolecule modification;GO:0006793//phosphorus metabolic process;GO:0044237//cellular metabolic process;GO:0006468//protein phosphorylation;GO:0006796//phosphate-containing compound metabolic process;GO:0044267//cellular protein metabolic process;GO:0016310//phosphorylation;GO:0043170//macromolecule metabolic process;GO:0008152//metabolic pr…
Dlo_005574.1	PREDICTED: geraniol 8-hydroxylase-like [Citrus sinensis]	85.0133	17.3	12.35	37.76	34.14	5.25667	Metabolism	Metabolism of terpenoids and polyketides;Biosynthesis of other secondary metabolites	ko00945//Stilbenoid, diarylheptanoid and gingerol biosynthesis;ko00903//Limonene and pinene degradation	K00517	-	GO:0043169//cation binding;GO:0005488//binding;GO:0046906//tetrapyrrole binding;GO:1901363//heterocyclic compound binding;GO:0097159//organic cyclic compound binding;GO:0046872//metal ion binding;GO:0016705//oxidoreductase activity, acting on paired donors, with incorporation or reduction of molecular oxygen;GO:0020037//heme binding;GO:0046914//transition metal ion binding;GO:0016491//oxidoreduct…	GO:0008152//metabolic process;GO:0055114//oxidation-reduction process;GO:0044710//single-organism metabolic process;GO:0044699//single-organism process
Dlo_005575.1	PREDICTED: geraniol 8-hydroxylase-like [Citrus sinensis]	51.48	9.60667	6.67333	24.2467	13.28	7.83333	Metabolism	Metabolism of terpenoids and polyketides;Biosynthesis of other secondary metabolites	ko00945//Stilbenoid, diarylheptanoid and gingerol biosynthesis;ko00903//Limonene and pinene degradation	K00517	-	GO:0046906//tetrapyrrole binding;GO:0020037//heme binding;GO:0097159//organic cyclic compound binding;GO:0005488//binding;GO:0043167//ion binding;GO:0046872//metal ion binding;GO:0005506//iron ion binding;GO:0046914//transition metal ion binding;GO:0003824//catalytic activity;GO:0016491//oxidoreductase activity;GO:1901363//heterocyclic compound binding;GO:0043169//cation binding;GO:0016705//oxido…	GO:0044710//single-organism metabolic process;GO:0008152//metabolic process;GO:0044699//single-organism process;GO:0055114//oxidation-reduction process
Dlo_005582.1	PREDICTED: subtilisin-like protease SBT1.2 [Citrus sinensis]	5.71	8.25	7.88333	13.9667	12.19	5.75	-	-	-	-	-	GO:0017171//serine hydrolase activity;GO:0016787//hydrolase activity;GO:0008233//peptidase activity;GO:0070011//peptidase activity, acting on L-amino acid peptides;GO:0008236//serine-type peptidase activity;GO:0003824//catalytic activity;GO:0004252//serine-type endopeptidase activity;GO:0004175//endopeptidase activity	GO:0071704//organic substance metabolic process;GO:0019538//protein metabolic process;GO:0008152//metabolic process;GO:0043170//macromolecule metabolic process;GO:0044238//primary metabolic process;GO:0006508//proteolysis
Dlo_005592.1	DUF1191 domain-containing protein [Cephalotus follicularis]	0.146667	1.45333	1.61667	1.28333	1.62667	1.32	-	-	-	-	-	-	-
Dlo_005604.1	PREDICTED: hydroxymethylglutaryl-CoA synthase [Theobroma cacao]	69.6467	149.223	140.167	148.113	150.88	158.413	Metabolism	Amino acid metabolism;Metabolism of terpenoids and polyketides;Carbohydrate metabolism;Lipid metabolism	ko00900//Terpenoid backbone biosynthesis;ko00280//Valine, leucine and isoleucine degradation;ko00650//Butanoate metabolism;ko00072//Synthesis and degradation of ketone bodies	K01641	-	GO:0004421//hydroxymethylglutaryl-CoA synthase activity;GO:0016740//transferase activity;GO:0016746//transferase activity, transferring acyl groups;GO:0003824//catalytic activity;GO:0046912//transferase activity, transferring acyl groups, acyl groups converted into alkyl on transfer	GO:0044255//cellular lipid metabolic process;GO:0044238//primary metabolic process;GO:0009058//biosynthetic process;GO:0008299//isoprenoid biosynthetic process;GO:0044237//cellular metabolic process;GO:0006629//lipid metabolic process;GO:0044710//single-organism metabolic process;GO:0071704//organic substance metabolic process;GO:0044249//cellular biosynthetic process;GO:0044711//single-organism …
Dlo_005607.1	PREDICTED: protein HOTHEAD-like isoform X3 [Citrus sinensis]	3.63	22.0967	27.6933	14.1533	32.4667	34.8833	Metabolism	Metabolism of other amino acids	ko00460//Cyanoamino acid metabolism	K08248	-	GO:0016614//oxidoreductase activity, acting on CH-OH group of donors;GO:1901265//nucleoside phosphate binding;GO:0097159//organic cyclic compound binding;GO:0043168//anion binding;GO:0000166//nucleotide binding;GO:0005488//binding;GO:0048037//cofactor binding;GO:0050662//coenzyme binding;GO:0036094//small molecule binding;GO:1901363//heterocyclic compound binding;GO:0003824//catalytic activity;GO…	GO:0044710//single-organism metabolic process;GO:0055114//oxidation-reduction process;GO:0044699//single-organism process;GO:0008152//metabolic process
Dlo_005611.2	PREDICTED: calcium-dependent protein kinase 26 isoform X2 [Citrus sinensis]	4.56667	10.4767	10.2367	11.24	7.59	6.85	-	-	-	-	-	GO:0097367//carbohydrate derivative binding;GO:0001882//nucleoside binding;GO:0016301//kinase activity;GO:0016772//transferase activity, transferring phosphorus-containing groups;GO:0016740//transferase activity;GO:0032555//purine ribonucleotide binding;GO:0032550//purine ribonucleoside binding;GO:0030554//adenyl nucleotide binding;GO:0043167//ion binding;GO:0035639//purine ribonucleoside triphos…	GO:0006796//phosphate-containing compound metabolic process;GO:0006464//cellular protein modification process;GO:0043412//macromolecule modification;GO:0006793//phosphorus metabolic process;GO:0016310//phosphorylation;GO:0009987//cellular process;GO:0044267//cellular protein metabolic process;GO:0006468//protein phosphorylation;GO:0044260//cellular macromolecule metabolic process;GO:0019538//prot…
Dlo_005614.1	UAA transporter [Corchorus capsularis]	5.23667	16.7033	16.5467	17.1633	20.5	22.8233	-	-	-	-	-	-	-
Dlo_005640.1	PREDICTED: bifunctional D-cysteine desulfhydrase/1-aminocyclopropane-1-carboxylate deaminase, mitochondrial isoform X1 [Citrus sinensis]	53.8067	46.14	50.0367	24.4733	25.89	51.98	-	-	-	-	-	-	-
Dlo_005643.1	PREDICTED: homeobox-leucine zipper protein HDG11 [Theobroma cacao]	10.5933	31.56	36.3933	35.6267	45.06	49.99	-	-	-	-	-	GO:0097159//organic cyclic compound binding;GO:0003677//DNA binding;GO:0003676//nucleic acid binding;GO:0005488//binding;GO:0043565//sequence-specific DNA binding;GO:0008289//lipid binding;GO:1901363//heterocyclic compound binding	GO:0010556//regulation of macromolecule biosynthetic process;GO:0010468//regulation of gene expression;GO:0080090//regulation of primary metabolic process;GO:0051171//regulation of nitrogen compound metabolic process;GO:0060255//regulation of macromolecule metabolic process;GO:2000112//regulation of cellular macromolecule biosynthetic process;GO:0019222//regulation of metabolic process;GO:0031323…
Dlo_005654.1	NAC transcription factors 57 [Manihot esculenta]	0.296667	1.49667	0.893333	1.28	2.31333	1.80333	-	-	-	-	-	GO:0003677//DNA binding;GO:1901363//heterocyclic compound binding;GO:0005488//binding;GO:0003676//nucleic acid binding;GO:0097159//organic cyclic compound binding	GO:0051171//regulation of nitrogen compound metabolic process;GO:0010468//regulation of gene expression;GO:0010556//regulation of macromolecule biosynthetic process;GO:1903506//regulation of nucleic acid-templated transcription;GO:0009889//regulation of biosynthetic process;GO:2000112//regulation of cellular macromolecule biosynthetic process;GO:0006355//regulation of transcription, DNA-templated…
Dlo_005664.1	PREDICTED: zinc-finger homeodomain protein 9-like [Cucumis sativus]	7.99	11.1267	16.2867	22.72	14.72	17.8533	-	-	-	-	-	-	-
Dlo_005691.1	PREDICTED: flavin-dependent oxidoreductase FOX2-like [Citrus sinensis]	0.506667	0.02	0.0533333	0.0766667	0	0	-	-	-	-	-	GO:0003824//catalytic activity;GO:1901265//nucleoside phosphate binding;GO:0008762//UDP-N-acetylmuramate dehydrogenase activity;GO:0005488//binding;GO:0043168//anion binding;GO:0016616//oxidoreductase activity, acting on the CH-OH group of donors, NAD or NADP as acceptor;GO:0097159//organic cyclic compound binding;GO:0048037//cofactor binding;GO:1901363//heterocyclic compound binding;GO:0016491//…	GO:0008152//metabolic process;GO:0044710//single-organism metabolic process;GO:0044699//single-organism process;GO:0055114//oxidation-reduction process
Dlo_005696.1	PREDICTED: flavin-dependent oxidoreductase FOX2-like [Citrus sinensis]	0.453333	0.02	0.02	0.02	0	0	-	-	-	-	-	GO:1901363//heterocyclic compound binding;GO:0043167//ion binding;GO:0036094//small molecule binding;GO:0048037//cofactor binding;GO:0050660//flavin adenine dinucleotide binding;GO:0003824//catalytic activity;GO:0016614//oxidoreductase activity, acting on CH-OH group of donors;GO:0005488//binding;GO:0043168//anion binding;GO:0008762//UDP-N-acetylmuramate dehydrogenase activity;GO:0097159//organic…	GO:0044710//single-organism metabolic process;GO:0044699//single-organism process;GO:0008152//metabolic process;GO:0055114//oxidation-reduction process
Dlo_005702.1	PREDICTED: chaperone protein DnaJ isoform X2 [Citrus sinensis]	6.95667	9.87333	9.74	14.3867	14.5533	10.9	-	-	-	-	GO:0043234//protein complex;GO:0044424//intracellular part;GO:0005622//intracellular;GO:0005852//eukaryotic translation initiation factor 3 complex;GO:0044444//cytoplasmic part;GO:0005623//cell;GO:0044464//cell part;GO:0032991//macromolecular complex;GO:0005737//cytoplasm	GO:0005515//protein binding;GO:0051082//unfolded protein binding;GO:0008135//translation factor activity, RNA binding;GO:0031072//heat shock protein binding;GO:0097159//organic cyclic compound binding;GO:0003743//translation initiation factor activity;GO:0003723//RNA binding;GO:0005488//binding;GO:0003676//nucleic acid binding;GO:1901363//heterocyclic compound binding	-
Dlo_005703.1	Pkinase domain-containing protein/LRR_1 domain-containing protein/LRRNT_2 domain-containing protein/LRR_8 domain-containing protein [Cephalotus follicularis]	21.75	91.8033	83.4667	104.76	115.85	76.8567	Environmental Information Processing	Signal transduction	ko04075//Plant hormone signal transduction	K13415	-	GO:0032549//ribonucleoside binding;GO:0005524//ATP binding;GO:0001883//purine nucleoside binding;GO:0000166//nucleotide binding;GO:0017076//purine nucleotide binding;GO:0004672//protein kinase activity;GO:0032555//purine ribonucleotide binding;GO:0036094//small molecule binding;GO:0016772//transferase activity, transferring phosphorus-containing groups;GO:0005488//binding;GO:0030554//adenyl nucle…	GO:0008152//metabolic process;GO:0044260//cellular macromolecule metabolic process;GO:0019538//protein metabolic process;GO:0044238//primary metabolic process;GO:0009987//cellular process;GO:0006793//phosphorus metabolic process;GO:0071704//organic substance metabolic process;GO:0036211//protein modification process;GO:0016310//phosphorylation;GO:0044237//cellular metabolic process;GO:0044267//ce…
Dlo_005741.1	PREDICTED: (-)-germacrene D synthase-like [Juglans regia]	0.2	4.35667	1.64333	5.73	4.58333	1.56	Metabolism	Metabolism of terpenoids and polyketides	ko00904//Diterpenoid biosynthesis	K12929	-	GO:0016838//carbon-oxygen lyase activity, acting on phosphates;GO:0043167//ion binding;GO:0010333//terpene synthase activity;GO:0016835//carbon-oxygen lyase activity;GO:0016829//lyase activity;GO:0046872//metal ion binding;GO:0043169//cation binding;GO:0000287//magnesium ion binding;GO:0005488//binding;GO:0003824//catalytic activity	GO:0008152//metabolic process
Dlo_005743.1	PREDICTED: (-)-germacrene D synthase-like isoform X2 [Juglans regia]	1.73333	11.97	5.08	10.1533	7.06333	3.37667	Metabolism	Metabolism of terpenoids and polyketides	ko00904//Diterpenoid biosynthesis	K12929	-	GO:0016829//lyase activity;GO:0003824//catalytic activity;GO:0016835//carbon-oxygen lyase activity;GO:0005488//binding;GO:0016838//carbon-oxygen lyase activity, acting on phosphates;GO:0046872//metal ion binding;GO:0043169//cation binding;GO:0000287//magnesium ion binding;GO:0010333//terpene synthase activity;GO:0043167//ion binding	GO:0008152//metabolic process
Dlo_005746.1	PREDICTED: TPR repeat-containing protein ZIP4 [Citrus sinensis]	4.96667	6.36	7.36333	11.71	9.17667	13.3133	-	-	-	-	-	-	GO:0044699//single-organism process;GO:0044702//single organism reproductive process;GO:0051321//meiotic cell cycle;GO:0007049//cell cycle;GO:0009987//cellular process;GO:0000003//reproduction;GO:0044763//single-organism cellular process;GO:0022414//reproductive process
Dlo_005778.1	PREDICTED: cyclin-dependent protein kinase inhibitor SMR2 [Nelumbo nucifera]	4.91333	2.26	0.596667	0.916667	0.426667	0.14	-	-	-	-	-	-	-
Dlo_005779.1	rotundifolia-like protein [Medicago truncatula]	14.11	2.55667	2.85	2.81667	2.21333	3.9	-	-	-	-	-	-	-
Dlo_005840.1	PREDICTED: probable carboxylesterase 11 [Nelumbo nucifera]	1.48	2.07667	1.65333	3.78333	2.73333	2.47	-	-	-	-	-	GO:0003824//catalytic activity;GO:0016787//hydrolase activity	GO:0008152//metabolic process
Dlo_005844.1	PREDICTED: protein WVD2-like 7 isoform X1 [Juglans regia]	0.883333	6.44667	5.49667	10.7367	11.5733	10.06	-	-	-	-	-	-	-
Dlo_005853.1	PREDICTED: very-long-chain 3-oxoacyl-CoA reductase-like protein At1g24470 [Citrus sinensis]	0.07	1.84667	16.9467	0.62	3.54	16.3367	-	-	-	-	-	GO:0016491//oxidoreductase activity;GO:0003824//catalytic activity	GO:0008152//metabolic process
Dlo_005863.1	PREDICTED: probable pectate lyase 5 [Populus euphratica]	12.0933	137.823	101.007	52.4833	109.4	93.7	Metabolism	Carbohydrate metabolism	ko00040//Pentose and glucuronate interconversions	K01728	-	-	-
Dlo_005874.1	UDP-glucose flavonoid glucosyl-transferase [Litchi chinensis]	0.14	7.8	1.33667	4.59333	10.2967	2.66	Metabolism	Biosynthesis of other secondary metabolites	ko00942//Anthocyanin biosynthesis	K12930	-	GO:0016740//transferase activity;GO:0016757//transferase activity, transferring glycosyl groups;GO:0003824//catalytic activity;GO:0016758//transferase activity, transferring hexosyl groups	GO:0008152//metabolic process
Dlo_005881.1	PREDICTED: aspartic proteinase-like protein 2 [Citrus sinensis]	14.6367	36.2267	38.3367	32.5733	39.08	47.11	-	-	-	-	-	GO:0003824//catalytic activity;GO:0004175//endopeptidase activity;GO:0008233//peptidase activity;GO:0016787//hydrolase activity;GO:0070011//peptidase activity, acting on L-amino acid peptides;GO:0004190//aspartic-type endopeptidase activity;GO:0070001//aspartic-type peptidase activity	GO:0044238//primary metabolic process;GO:0019538//protein metabolic process;GO:0043170//macromolecule metabolic process;GO:0006508//proteolysis;GO:0071704//organic substance metabolic process;GO:0008152//metabolic process
Dlo_005892.1	PREDICTED: transcription factor JUNGBRUNNEN 1-like, partial [Citrus sinensis]	1.38333	0.313333	0.38	0.24	0.11	0.13	-	-	-	-	-	GO:0005488//binding;GO:0003677//DNA binding;GO:1901363//heterocyclic compound binding;GO:0003676//nucleic acid binding;GO:0097159//organic cyclic compound binding	GO:0006355//regulation of transcription, DNA-templated;GO:0051252//regulation of RNA metabolic process;GO:0031326//regulation of cellular biosynthetic process;GO:2001141//regulation of RNA biosynthetic process;GO:1903506//regulation of nucleic acid-templated transcription;GO:0019222//regulation of metabolic process;GO:0060255//regulation of macromolecule metabolic process;GO:0050794//regulation o…
Dlo_005906.1	PREDICTED: zinc finger protein CONSTANS-LIKE 4 [Vitis vinifera]	1.97	2.71333	2.26	5.60667	4.53	2.88	Genetic Information Processing	Translation	ko03008//Ribosome biogenesis in eukaryotes;ko03013//RNA transport	K03539	-	GO:0005515//protein binding;GO:0005488//binding	-
Dlo_005907.1	Interactor of constitutive active ROPs 2 [Theobroma cacao]	22.2067	49.6733	50.7133	49.35	59.3933	53.85	-	-	-	-	GO:0016021//integral component of membrane;GO:0016020//membrane;GO:0031224//intrinsic component of membrane;GO:0044425//membrane part	GO:0005215//transporter activity;GO:0022857//transmembrane transporter activity	-
Dlo_005919.1	PREDICTED: ATP-dependent zinc metalloprotease FTSH 12, chloroplastic [Citrus sinensis]	19.8033	23.5767	25.36	41.44	35.02	19.1867	-	-	-	-	-	GO:0001883//purine nucleoside binding;GO:0097159//organic cyclic compound binding;GO:0035639//purine ribonucleoside triphosphate binding;GO:0005524//ATP binding;GO:0001882//nucleoside binding;GO:0005488//binding;GO:0032549//ribonucleoside binding;GO:0097367//carbohydrate derivative binding;GO:0032555//purine ribonucleotide binding;GO:1901265//nucleoside phosphate binding;GO:0016787//hydrolase act…	GO:0008152//metabolic process;GO:0044238//primary metabolic process;GO:0043170//macromolecule metabolic process;GO:0006508//proteolysis;GO:0071704//organic substance metabolic process;GO:0019538//protein metabolic process
Dlo_005924.1	PREDICTED: probable LRR receptor-like serine/threonine-protein kinase At1g56140 isoform X1 [Juglans regia]	6.56	1.57667	1.76	2.82667	0.686667	2.62333	Organismal Systems;Environmental Information Processing	Signal transduction;Environmental adaptation	ko04626//Plant-pathogen interaction;ko04075//Plant hormone signal transduction	K13416	-	GO:0016772//transferase activity, transferring phosphorus-containing groups;GO:0017076//purine nucleotide binding;GO:0032550//purine ribonucleoside binding;GO:1901363//heterocyclic compound binding;GO:0005488//binding;GO:0032555//purine ribonucleotide binding;GO:0016301//kinase activity;GO:1901265//nucleoside phosphate binding;GO:0097367//carbohydrate derivative binding;GO:0005515//protein bindin…	GO:0043412//macromolecule modification;GO:0071704//organic substance metabolic process;GO:0008152//metabolic process;GO:0006796//phosphate-containing compound metabolic process;GO:0036211//protein modification process;GO:0044260//cellular macromolecule metabolic process;GO:0019538//protein metabolic process;GO:0044238//primary metabolic process;GO:0006464//cellular protein modification process;GO…
Dlo_005934.1	PREDICTED: myb-related protein 330 [Citrus sinensis]	19.37	16.3733	14.72	4.78667	8.73667	9.59333	-	-	-	-	-	GO:0044877//macromolecular complex binding;GO:0003682//chromatin binding;GO:0005488//binding	-
Dlo_005945.1	-	3.99	8.64667	11.68	8.83667	14.7767	14.69	-	-	-	-	-	-	-
Dlo_005961.1	PREDICTED: protein FANTASTIC FOUR 2 [Theobroma cacao]	0.196667	11.55	11.3733	3.38	4.19333	10.4067	-	-	-	-	-	-	-
Dlo_005964.1	SecY/SEC61-alpha family [Corchorus olitorius]	2.99333	1.26667	0.813333	0.143333	0.386667	0.706667	-	-	-	-	-	-	-
Dlo_005975.1	PREDICTED: non-structural maintenance of chromosomes element 4 homolog A [Citrus sinensis]	0.816667	9.77667	10.5167	19.3433	17.9367	15.99	-	-	-	-	GO:0005622//intracellular;GO:0043227//membrane-bounded organelle;GO:0005694//chromosome;GO:0000793//condensed chromosome;GO:0043231//intracellular membrane-bounded organelle;GO:0043228//non-membrane-bounded organelle;GO:0043232//intracellular non-membrane-bounded organelle;GO:0044446//intracellular organelle part;GO:0005623//cell;GO:0043226//organelle;GO:0043234//protein complex;GO:0044422//organ…	-	GO:0033554//cellular response to stress;GO:0009987//cellular process;GO:0044238//primary metabolic process;GO:0008152//metabolic process;GO:0051716//cellular response to stimulus;GO:0044699//single-organism process;GO:0046483//heterocycle metabolic process;GO:0006281//DNA repair;GO:0006807//nitrogen compound metabolic process;GO:0044237//cellular metabolic process;GO:0006139//nucleobase-containin…
Dlo_005985.1	PREDICTED: RNA-binding protein 38 [Citrus sinensis]	0.296667	10.51	14.1267	7.72667	13.5733	17.48	-	-	-	-	-	GO:0003676//nucleic acid binding;GO:0005488//binding;GO:1901363//heterocyclic compound binding;GO:0097159//organic cyclic compound binding	-
Dlo_006032.1	MYB1 [Litchi chinensis]	0	1.03333	0.27	0.996667	3.8	0.526667	-	-	-	-	-	GO:0005488//binding;GO:0044877//macromolecular complex binding;GO:0003682//chromatin binding	-
Dlo_006043.1	PREDICTED: lactosylceramide 4-alpha-galactosyltransferase-like [Citrus sinensis]	2.75667	1.57	1.52667	0.643333	1.37	1.26	Metabolism	Glycan biosynthesis and metabolism	ko00603//Glycosphingolipid biosynthesis - globo series	K01988	-	-	-
Dlo_006045.1	PREDICTED: probable LRR receptor-like serine/threonine-protein kinase At3g47570 [Citrus sinensis]	3.49667	0.95	1.15333	1.30333	1.16667	1.67	Organismal Systems	Environmental adaptation	ko04626//Plant-pathogen interaction	K13428	-	GO:0016740//transferase activity;GO:0097159//organic cyclic compound binding;GO:0016773//phosphotransferase activity, alcohol group as acceptor;GO:0005524//ATP binding;GO:0097367//carbohydrate derivative binding;GO:0001883//purine nucleoside binding;GO:0030554//adenyl nucleotide binding;GO:0032555//purine ribonucleotide binding;GO:0005488//binding;GO:0032550//purine ribonucleoside binding;GO:0036…	GO:0006793//phosphorus metabolic process;GO:0008152//metabolic process;GO:0043170//macromolecule metabolic process;GO:0006464//cellular protein modification process;GO:0043412//macromolecule modification;GO:0006468//protein phosphorylation;GO:0006796//phosphate-containing compound metabolic process;GO:0044267//cellular protein metabolic process;GO:0016310//phosphorylation;GO:0044260//cellular mac…
Dlo_006047.1	PREDICTED: probable LRR receptor-like serine/threonine-protein kinase At3g47570 [Citrus sinensis]	0.986667	0.336667	0.366667	0.223333	0.383333	0.22	Organismal Systems	Environmental adaptation	ko04626//Plant-pathogen interaction	K13428	-	GO:0030554//adenyl nucleotide binding;GO:0036094//small molecule binding;GO:1901363//heterocyclic compound binding;GO:0032553//ribonucleotide binding;GO:0035639//purine ribonucleoside triphosphate binding;GO:0032550//purine ribonucleoside binding;GO:0016740//transferase activity;GO:1901265//nucleoside phosphate binding;GO:0016301//kinase activity;GO:0000166//nucleotide binding;GO:0032549//ribonuc…	GO:0006468//protein phosphorylation;GO:0036211//protein modification process;GO:0006793//phosphorus metabolic process;GO:0009987//cellular process;GO:0044260//cellular macromolecule metabolic process;GO:0006464//cellular protein modification process;GO:0044267//cellular protein metabolic process;GO:0006796//phosphate-containing compound metabolic process;GO:0044238//primary metabolic process;GO:0…
Dlo_006053.1	PREDICTED: disease resistance protein RML1A-like isoform X2 [Citrus sinensis]	0.25	0	0.01	0.0166667	0	0.0133333	Organismal Systems	Environmental adaptation	ko04626//Plant-pathogen interaction	K13460	-	GO:0003824//catalytic activity;GO:0032550//purine ribonucleoside binding;GO:0003676//nucleic acid binding;GO:0034062//RNA polymerase activity;GO:0001882//nucleoside binding;GO:0032559//adenyl ribonucleotide binding;GO:0097367//carbohydrate derivative binding;GO:0043531//ADP binding;GO:0016772//transferase activity, transferring phosphorus-containing groups;GO:0032549//ribonucleoside binding;GO:00…	GO:0009059//macromolecule biosynthetic process;GO:0044700//single organism signaling;GO:0044237//cellular metabolic process;GO:0019438//aromatic compound biosynthetic process;GO:0044271//cellular nitrogen compound biosynthetic process;GO:0006725//cellular aromatic compound metabolic process;GO:0050789//regulation of biological process;GO:0034641//cellular nitrogen compound metabolic process;GO:00…
Dlo_006056.1	PREDICTED: probable disease resistance protein At4g27220 isoform X1 [Citrus sinensis]	8.19667	5.98	3.66333	1.38333	2.71	5.25333	-	-	-	-	-	-	-
Dlo_006090.1	PREDICTED: mitogen-activated protein kinase kinase kinase NPK1 isoform X2 [Citrus sinensis]	3.28	11.81	11.51	14.1733	17.4333	19.3633	-	-	-	-	-	GO:0030554//adenyl nucleotide binding;GO:1901363//heterocyclic compound binding;GO:0016740//transferase activity;GO:0097159//organic cyclic compound binding;GO:0032553//ribonucleotide binding;GO:0036094//small molecule binding;GO:0016772//transferase activity, transferring phosphorus-containing groups;GO:0032555//purine ribonucleotide binding;GO:1901265//nucleoside phosphate binding;GO:0004672//p…	GO:0008152//metabolic process;GO:0019538//protein metabolic process;GO:0044238//primary metabolic process;GO:0016310//phosphorylation;GO:0006793//phosphorus metabolic process;GO:0044260//cellular macromolecule metabolic process;GO:0009987//cellular process;GO:0044267//cellular protein metabolic process;GO:0006468//protein phosphorylation;GO:0044237//cellular metabolic process;GO:0006464//cellular…
Dlo_006100.1	PREDICTED: cell division control protein 48 homolog C [Vitis vinifera]	4.38667	11.33	10.19	9.22	8.71333	12.6267	Genetic Information Processing	Translation	ko03008//Ribosome biogenesis in eukaryotes	K14571	-	GO:0032553//ribonucleotide binding;GO:0000166//nucleotide binding;GO:0032559//adenyl ribonucleotide binding;GO:0032549//ribonucleoside binding;GO:0001882//nucleoside binding;GO:0032550//purine ribonucleoside binding;GO:0043168//anion binding;GO:0017076//purine nucleotide binding;GO:1901265//nucleoside phosphate binding;GO:0097159//organic cyclic compound binding;GO:0005488//binding;GO:1901363//he…	-
Dlo_006101.1	Cell division control protein 48 C isoform 1 [Theobroma cacao]	4.35333	13.0533	11.1333	14.0167	16.39	17.2333	Genetic Information Processing	Translation	ko03008//Ribosome biogenesis in eukaryotes	K14571	-	GO:0005488//binding;GO:0036094//small molecule binding;GO:0032555//purine ribonucleotide binding;GO:0043167//ion binding;GO:0097367//carbohydrate derivative binding;GO:0005524//ATP binding;GO:1901265//nucleoside phosphate binding;GO:0032559//adenyl ribonucleotide binding;GO:0017076//purine nucleotide binding;GO:0035639//purine ribonucleoside triphosphate binding;GO:0030554//adenyl nucleotide bind…	-
Dlo_006103.2	PREDICTED: glucose and ribitol dehydrogenase homolog 1-like [Citrus sinensis]	25.8867	9.64333	6.75333	12.2133	11.19	6.33	-	-	-	-	-	GO:0003824//catalytic activity;GO:0016491//oxidoreductase activity	GO:0008152//metabolic process
Dlo_006105.1	PREDICTED: amidase 1 isoform X2 [Citrus sinensis]	24.5067	6.74333	5.44667	7.84667	4.17	2.91	-	-	-	-	-	GO:0016874//ligase activity;GO:0016879//ligase activity, forming carbon-nitrogen bonds;GO:0003824//catalytic activity;GO:0016884//carbon-nitrogen ligase activity, with glutamine as amido-N-donor	-
Dlo_006108.1	transmembrane protein [Arabidopsis thaliana]	0.236667	1.18333	1.28333	1.40333	1.88333	3	-	-	-	-	-	-	-
Dlo_006111.1	PREDICTED: disease resistance protein RPP13-like [Citrus sinensis]	0.246667	0.0833333	0.07	0.0566667	0.0333333	0.0366667	-	-	-	-	-	GO:0097159//organic cyclic compound binding;GO:0032555//purine ribonucleotide binding;GO:1901265//nucleoside phosphate binding;GO:0043531//ADP binding;GO:1901363//heterocyclic compound binding;GO:0032559//adenyl ribonucleotide binding;GO:0017076//purine nucleotide binding;GO:0001883//purine nucleoside binding;GO:0097367//carbohydrate derivative binding;GO:0000166//nucleotide binding;GO:0032549//r…	-
Dlo_006115.1	PREDICTED: increased DNA methylation 2-like isoform X1 [Juglans regia]	8.51	4.19333	4.34333	3.77	3.18333	2.72	-	-	-	-	-	-	-
Dlo_006128.1	PREDICTED: serine/arginine repetitive matrix protein 1 [Jatropha curcas]	1.33	6.03	5.18333	10.06	7.58333	9.60667	-	-	-	-	-	-	-
Dlo_006130.1	PREDICTED: pentatricopeptide repeat-containing protein At1g73710 [Citrus sinensis]	17.0667	31.0533	29.2767	39.18	34.04	17.3133	Environmental Information Processing	Signal transduction	ko04075//Plant hormone signal transduction	K13415	-	GO:0005515//protein binding;GO:0032555//purine ribonucleotide binding;GO:0017076//purine nucleotide binding;GO:1901363//heterocyclic compound binding;GO:0030554//adenyl nucleotide binding;GO:0035639//purine ribonucleoside triphosphate binding;GO:0036094//small molecule binding;GO:0003824//catalytic activity;GO:0005488//binding;GO:0032550//purine ribonucleoside binding;GO:0032559//adenyl ribonucle…	GO:0006796//phosphate-containing compound metabolic process;GO:0044238//primary metabolic process;GO:0008152//metabolic process;GO:0006793//phosphorus metabolic process;GO:0006464//cellular protein modification process;GO:0016310//phosphorylation;GO:0043412//macromolecule modification;GO:0071704//organic substance metabolic process;GO:0044267//cellular protein metabolic process;GO:0019538//protei…
Dlo_006153.1	leucoanthocyanidin reductase-like [Gossypium arboreum]	67.9833	291.623	418.013	147.607	234.243	729.093	-	-	-	-	-	-	-
Dlo_006159.1	PREDICTED: CLAVATA3/ESR (CLE)-related protein 12-like [Gossypium hirsutum]	3.23333	0.336667	0.493333	0.156667	0.59	0.266667	-	-	-	-	-	-	-
Dlo_006173.1	PREDICTED: protein MIZU-KUSSEI 1 [Theobroma cacao]	8.37333	19.0233	17.5467	22.38	15.4367	9.07333	-	-	-	-	-	-	-
Dlo_006180.1	PREDICTED: ethylene-responsive transcription factor ERF098-like [Malus domestica]	2.57	0.336667	0.23	0.156667	0.346667	0.38	-	-	-	-	-	GO:0003700//transcription factor activity, sequence-specific DNA binding;GO:0001071//nucleic acid binding transcription factor activity	GO:0080090//regulation of primary metabolic process;GO:0051252//regulation of RNA metabolic process;GO:0019219//regulation of nucleobase-containing compound metabolic process;GO:0010556//regulation of macromolecule biosynthetic process;GO:0050794//regulation of cellular process;GO:0051171//regulation of nitrogen compound metabolic process;GO:0009889//regulation of biosynthetic process;GO:0031323/…
Dlo_006183.1	PREDICTED: probable acyl-activating enzyme 17, peroxisomal isoform X1 [Citrus sinensis]	56.3933	37.8867	34.1167	26.9167	26.6733	37.5533	-	-	-	-	-	GO:0003824//catalytic activity	GO:0008152//metabolic process
Dlo_006190.2	PREDICTED: enolase 1, chloroplastic [Citrus sinensis]	27.3267	77.1867	95.8267	71.4367	99.4467	91.82	Genetic Information Processing;Metabolism	Global and Overview;Carbohydrate metabolism;Folding, sorting and degradation	ko03018//RNA degradation;ko01200//Carbon metabolism;ko01230//Biosynthesis of amino acids;ko00010//Glycolysis / Gluconeogenesis	K01689	GO:0044444//cytoplasmic part;GO:1902494//catalytic complex;GO:0005829//cytosol;GO:0005737//cytoplasm;GO:0044424//intracellular part;GO:0000015//phosphopyruvate hydratase complex;GO:0005623//cell;GO:0044464//cell part;GO:0044445//cytosolic part;GO:0043234//protein complex;GO:0032991//macromolecular complex;GO:0005622//intracellular	GO:0016836//hydro-lyase activity;GO:0016829//lyase activity;GO:0043169//cation binding;GO:0043167//ion binding;GO:0003824//catalytic activity;GO:0000287//magnesium ion binding;GO:0005488//binding;GO:0046872//metal ion binding;GO:0004634//phosphopyruvate hydratase activity;GO:0016835//carbon-oxygen lyase activity	GO:0009167//purine ribonucleoside monophosphate metabolic process;GO:0006082//organic acid metabolic process;GO:0006091//generation of precursor metabolites and energy;GO:0016052//carbohydrate catabolic process;GO:0006732//coenzyme metabolic process;GO:0006796//phosphate-containing compound metabolic process;GO:0009199//ribonucleoside triphosphate metabolic process;GO:0046034//ATP metabolic proce…
Dlo_006197.1	PREDICTED: bifunctional L-3-cyanoalanine synthase/cysteine synthase D2-like isoform X3 [Citrus sinensis]	0.86	1.65333	1.06333	2.86667	2.21	0.933333	Metabolism	Amino acid metabolism;Global and Overview;Energy metabolism	ko01200//Carbon metabolism;ko01230//Biosynthesis of amino acids;ko00270//Cysteine and methionine metabolism;ko00920//Sulfur metabolism	K01738	-	-	-
Dlo_006198.1	PREDICTED: ribonuclease 3-like protein 1 isoform X2 [Citrus sinensis]	4.79	1.8	2.34333	1.36	2.25667	4.51	-	-	-	-	-	-	-
Dlo_006200.1	PREDICTED: ethylene-responsive transcription factor ERF003-like [Jatropha curcas]	19.5733	4.91333	3.52	2.16667	3.58667	5.27667	-	-	-	-	-	GO:0003700//transcription factor activity, sequence-specific DNA binding;GO:0001071//nucleic acid binding transcription factor activity	GO:0010556//regulation of macromolecule biosynthetic process;GO:0051252//regulation of RNA metabolic process;GO:2001141//regulation of RNA biosynthetic process;GO:0019222//regulation of metabolic process;GO:0019219//regulation of nucleobase-containing compound metabolic process;GO:0065007//biological regulation;GO:0009889//regulation of biosynthetic process;GO:1903506//regulation of nucleic acid-…
Dlo_006207.1	MAM33 domain-containing protein [Cephalotus follicularis]	8.36333	9.67	9.67333	19.33	15.3133	10.38	-	-	-	-	GO:0044464//cell part;GO:0044446//intracellular organelle part;GO:0043233//organelle lumen;GO:0005759//mitochondrial matrix;GO:0044429//mitochondrial part;GO:0043229//intracellular organelle;GO:0005623//cell;GO:0005737//cytoplasm;GO:0043231//intracellular membrane-bounded organelle;GO:0070013//intracellular organelle lumen;GO:0005739//mitochondrion;GO:0044422//organelle part;GO:0031974//membrane-…	-	-
Dlo_006219.1	NBS-LRR disease resistance protein NBS47 [Dimocarpus longan]	2.66	0.836667	0.886667	1.02667	0.723333	0.583333	Organismal Systems	Environmental adaptation	ko04626//Plant-pathogen interaction	K13457	-	GO:1901363//heterocyclic compound binding;GO:0043531//ADP binding;GO:0036094//small molecule binding;GO:0032555//purine ribonucleotide binding;GO:0030554//adenyl nucleotide binding;GO:0097159//organic cyclic compound binding;GO:0032549//ribonucleoside binding;GO:0032553//ribonucleotide binding;GO:0005488//binding;GO:0097367//carbohydrate derivative binding;GO:0001883//purine nucleoside binding;GO…	-
Dlo_006222.1	NBS type disease resistance protein [Populus trichocarpa]	4.17	2.43667	2.17333	1.92	1.27333	1.23333	Organismal Systems	Environmental adaptation	ko04626//Plant-pathogen interaction	K13457	-	GO:0001882//nucleoside binding;GO:0032553//ribonucleotide binding;GO:0043168//anion binding;GO:1901363//heterocyclic compound binding;GO:0032549//ribonucleoside binding;GO:0032550//purine ribonucleoside binding;GO:1901265//nucleoside phosphate binding;GO:0000166//nucleotide binding;GO:0017076//purine nucleotide binding;GO:0043531//ADP binding;GO:0032555//purine ribonucleotide binding;GO:0097367//…	-
Dlo_006261.1	Avr9/Cf-9 rapidly elicited protein 65 [Solanum tuberosum]	2.29333	0.293333	0.62	0	0.07	0.176667	-	-	-	-	-	-	-
Dlo_006310.1	rossmann-fold NAD(P)-binding domain protein [Medicago truncatula]	0.24	0.48	0.473333	2.35667	2.22333	0.953333	-	-	-	-	-	-	-
Dlo_006317.1	PREDICTED: myb-like protein H isoform X1 [Populus euphratica]	6.61	3.21667	3.55333	3.21333	1.41	2.35667	-	-	-	-	-	-	-
Dlo_006325.1	PREDICTED: ankyrin-1-like [Jatropha curcas]	0	0	0	0.526667	0.1	0.42	-	-	-	-	-	-	-
Dlo_006344.1	PREDICTED: ADP,ATP carrier protein 1, mitochondrial [Citrus sinensis]	13.2967	27.6833	36.35	27.2267	43.3933	61.5367	-	-	-	-	GO:0044464//cell part;GO:0044424//intracellular part;GO:0044422//organelle part;GO:0043231//intracellular membrane-bounded organelle;GO:0044429//mitochondrial part;GO:0031966//mitochondrial membrane;GO:0043227//membrane-bounded organelle;GO:0005739//mitochondrion;GO:0005737//cytoplasm;GO:0031967//organelle envelope;GO:0043226//organelle;GO:0016020//membrane;GO:0044444//cytoplasmic part;GO:0031975…	GO:0005215//transporter activity	GO:1902578//single-organism localization;GO:0009987//cellular process;GO:0044699//single-organism process;GO:0044763//single-organism cellular process;GO:0044765//single-organism transport;GO:0051234//establishment of localization;GO:0006810//transport;GO:0051179//localization;GO:0055085//transmembrane transport
Dlo_006386.1	PREDICTED: 3-hydroxybenzoate 6-hydroxylase 1 [Ricinus communis]	5.51333	2.17333	2.28	1.49	0.953333	1.17667	-	-	-	-	-	GO:0003824//catalytic activity;GO:0016491//oxidoreductase activity	GO:0008152//metabolic process
Dlo_006389.1	PREDICTED: 3-hydroxybenzoate 6-hydroxylase 1 [Ricinus communis]	3.78	1.59	1.77667	1.24667	0.743333	1.26333	-	-	-	-	-	GO:0003824//catalytic activity;GO:0016491//oxidoreductase activity	GO:0008152//metabolic process
Dlo_006416.1	PREDICTED: probable LRR receptor-like serine/threonine-protein kinase At3g47570 [Citrus sinensis]	0.41	0.126667	0.23	0.103333	0.266667	0.32	Organismal Systems	Environmental adaptation	ko04626//Plant-pathogen interaction	K13428	-	GO:0005515//protein binding;GO:0017076//purine nucleotide binding;GO:0043167//ion binding;GO:1901265//nucleoside phosphate binding;GO:0097159//organic cyclic compound binding;GO:0097367//carbohydrate derivative binding;GO:0005524//ATP binding;GO:0032553//ribonucleotide binding;GO:0000166//nucleotide binding;GO:1901363//heterocyclic compound binding;GO:0005488//binding;GO:0036094//small molecule b…	GO:0043170//macromolecule metabolic process;GO:0044237//cellular metabolic process;GO:0019538//protein metabolic process;GO:0044260//cellular macromolecule metabolic process;GO:0006468//protein phosphorylation;GO:0009987//cellular process;GO:0044238//primary metabolic process;GO:0071704//organic substance metabolic process;GO:0006793//phosphorus metabolic process;GO:0016310//phosphorylation;GO:00…
Dlo_006432.1	PREDICTED: protein E6-like [Citrus sinensis]	20.1333	54.8267	45.8867	9.99	37.73	65.23	-	-	-	-	-	-	-
Dlo_006445.1	PREDICTED: autophagy-related protein 18a [Citrus sinensis]	7.42	2	2.53333	2.26333	0.973333	1.16667	-	-	-	-	-	GO:0005488//binding;GO:0005515//protein binding	-
Dlo_006449.1	PREDICTED: formin-like protein 11 [Citrus sinensis]	0.593333	7.85667	10.3333	6.75333	7.84333	7.19	-	-	-	-	-	-	-
Dlo_006459.2	PREDICTED: heparan-alpha-glucosaminide N-acetyltransferase isoform X2 [Citrus sinensis]	37.2033	12.0867	12.7467	15.0367	13.4633	13.3633	-	-	-	-	-	-	-
Dlo_006464.1	PREDICTED: serine/arginine-rich splicing factor SR30 [Cucumis melo]	178.33	58.27	62.7633	72.0267	49.6933	81.8633	-	-	-	-	-	GO:0003676//nucleic acid binding;GO:1901363//heterocyclic compound binding;GO:0005488//binding;GO:0097159//organic cyclic compound binding	-
Dlo_006499.1	phosphatase 2C (PP2C)-like protein [Corchorus olitorius]	49.15	74.2467	81.2967	159.927	125.49	54.0467	-	-	-	-	-	GO:0003824//catalytic activity	-
Dlo_006509.1	PREDICTED: ankyrin repeat-containing protein At5g02620-like [Citrus sinensis]	3.04667	1.84	1.66	1	0.88	1.47333	-	-	-	-	-	GO:0005515//protein binding;GO:0005488//binding	-
Dlo_006514.1	PREDICTED: ankyrin repeat-containing protein At5g02620-like [Citrus sinensis]	2.25667	1.46333	1.18667	0.306667	1.12	1.23	-	-	-	-	-	GO:0005488//binding;GO:0005515//protein binding	-
Dlo_006539.2	PREDICTED: protein yippee-like At5g53940 isoform X3 [Gossypium hirsutum]	3.41667	1.06333	1.77	1.01667	1.01	1.09333	-	-	-	-	-	-	-
Dlo_006541.3	PREDICTED: ribosomal protein L11 methyltransferase-like isoform X3 [Citrus sinensis]	3.22667	5.49667	5.01667	11.4333	8.28667	5.50333	-	-	-	-	-	-	-
Dlo_006546.2	PREDICTED: probable membrane-associated kinase regulator 3 [Jatropha curcas]	1.13667	3.27	2.27667	3.69333	4.60333	3.33667	-	-	-	-	-	-	-
Dlo_006549.2	PREDICTED: squamosa promoter-binding-like protein 4 [Theobroma cacao]	0.75	13.03	27.3633	14.0267	14.75	53.9167	-	-	-	-	GO:0043229//intracellular organelle;GO:0005623//cell;GO:0005634//nucleus;GO:0044424//intracellular part;GO:0043231//intracellular membrane-bounded organelle;GO:0005622//intracellular;GO:0044464//cell part;GO:0043227//membrane-bounded organelle;GO:0043226//organelle	GO:0097159//organic cyclic compound binding;GO:0003677//DNA binding;GO:1901363//heterocyclic compound binding;GO:0005488//binding;GO:0003676//nucleic acid binding	-
Dlo_006556.1	PREDICTED: calcium sensing receptor, chloroplastic isoform X2 [Citrus sinensis]	19.2633	14.3133	13.0067	7.79	8.46667	6.8	-	-	-	-	-	-	-
Dlo_006566.1	PREDICTED: double-stranded RNA-binding protein 3 isoform X1 [Theobroma cacao]	6.13333	11.78	15.98	20.6433	17.8967	21.8467	-	-	-	-	-	-	-
Dlo_006584.1	PREDICTED: binding partner of ACD11 1 [Citrus sinensis]	9.79667	29.5167	28.7833	31.3667	40.7433	27.9233	-	-	-	-	-	GO:0097159//organic cyclic compound binding;GO:0005488//binding;GO:1901363//heterocyclic compound binding;GO:0003676//nucleic acid binding	-
Dlo_006587.1	PREDICTED: inactive protein RESTRICTED TEV MOVEMENT 2-like [Ziziphus jujuba]	1.68333	18.4833	9.72667	5.22333	17.71	16.15	Genetic Information Processing	Folding, sorting and degradation	ko04141//Protein processing in endoplasmic reticulum	K13993	-	-	-
Dlo_006589.1	Plastocyanin-like protein [Corchorus capsularis]	0.953333	0.28	0.0733333	0	0	0	-	-	-	-	-	GO:0009055//electron carrier activity	-
Dlo_006619.1	PREDICTED: pyruvate kinase, cytosolic isozyme-like [Citrus sinensis]	4.18667	19.3267	21.8733	13.44	18.8167	11.8133	Metabolism	Nucleotide metabolism;Global and Overview;Carbohydrate metabolism	ko01200//Carbon metabolism;ko01230//Biosynthesis of amino acids;ko00230//Purine metabolism;ko00010//Glycolysis / Gluconeogenesis;ko00620//Pyruvate metabolism	K00873	-	GO:0043169//cation binding;GO:0016773//phosphotransferase activity, alcohol group as acceptor;GO:0016772//transferase activity, transferring phosphorus-containing groups;GO:0043167//ion binding;GO:0000287//magnesium ion binding;GO:0031420//alkali metal ion binding;GO:0046872//metal ion binding;GO:0003824//catalytic activity;GO:0004743//pyruvate kinase activity;GO:0005488//binding;GO:0030955//pota…	GO:0006757//ATP generation from ADP;GO:0019752//carboxylic acid metabolic process;GO:0009116//nucleoside metabolic process;GO:0006090//pyruvate metabolic process;GO:0006793//phosphorus metabolic process;GO:0055086//nucleobase-containing small molecule metabolic process;GO:0046031//ADP metabolic process;GO:0046496//nicotinamide nucleotide metabolic process;GO:0009259//ribonucleotide metabolic proc…
Dlo_006635.1	PREDICTED: tyrosine-specific transport protein isoform X1 [Citrus sinensis]	9.52333	15.03	14.1967	20.3867	19.3867	13.8833	-	-	-	-	-	-	GO:0015711//organic anion transport;GO:0046942//carboxylic acid transport;GO:0071702//organic substance transport;GO:0051179//localization;GO:0006810//transport;GO:0006811//ion transport;GO:0044699//single-organism process;GO:0055085//transmembrane transport;GO:0071705//nitrogen compound transport;GO:0034220//ion transmembrane transport;GO:0006820//anion transport;GO:0051234//establishment of loc…
Dlo_006639.1	PREDICTED: cytochrome b561 and DOMON domain-containing protein At3g07570 [Citrus sinensis]	11.1733	14.0867	21.5867	5.2	14.0833	16.4633	-	-	-	-	GO:0031224//intrinsic component of membrane;GO:0016021//integral component of membrane;GO:0016020//membrane;GO:0044425//membrane part	-	-
Dlo_006655.1	PREDICTED: phosphate transporter PHO1 isoform X2 [Citrus sinensis]	0.18	0.58	0.593333	0	0.213333	0.34	-	-	-	-	GO:0044425//membrane part;GO:0016021//integral component of membrane;GO:0031224//intrinsic component of membrane;GO:0016020//membrane	-	-
Dlo_006669.1	-	0.0666667	1.65	1.56	1.00333	2.46333	0.843333	-	-	-	-	-	-	-
Dlo_006679.1	PREDICTED: senescence-specific cysteine protease SAG39 [Theobroma cacao]	0.18	0.236667	0.106667	0.9	0.396667	0.276667	-	-	-	-	-	GO:0070011//peptidase activity, acting on L-amino acid peptides;GO:0008234//cysteine-type peptidase activity;GO:0016787//hydrolase activity;GO:0008233//peptidase activity;GO:0003824//catalytic activity	GO:0019538//protein metabolic process;GO:0043170//macromolecule metabolic process;GO:0071704//organic substance metabolic process;GO:0008152//metabolic process;GO:0006508//proteolysis;GO:0044238//primary metabolic process
Dlo_006711.1	PREDICTED: ferredoxin, leaf L-A-like [Citrus sinensis]	35.65	117.393	69.29	158.227	187.24	70.9733	Metabolism	Energy metabolism	ko00195//Photosynthesis	K02639	-	GO:0051540//metal cluster binding;GO:0005488//binding;GO:0051536//iron-sulfur cluster binding;GO:0051537//2 iron, 2 sulfur cluster binding;GO:0009055//electron carrier activity	-
Dlo_006758.1	Beta-galactosidase [Dorcoceras hygrometricum]	0.84	0.916667	1.22	2.34	1.87333	1.23	Genetic Information Processing	Translation;Folding, sorting and degradation	ko03018//RNA degradation;ko03008//Ribosome biogenesis in eukaryotes	K12619	-	-	GO:0043170//macromolecule metabolic process;GO:0006259//DNA metabolic process;GO:0044260//cellular macromolecule metabolic process;GO:0006139//nucleobase-containing compound metabolic process;GO:0046483//heterocycle metabolic process;GO:0071704//organic substance metabolic process;GO:0034641//cellular nitrogen compound metabolic process;GO:0015074//DNA integration;GO:0008152//metabolic process;GO…
Dlo_006781.2	PREDICTED: DUF21 domain-containing protein At2g14520 [Citrus sinensis]	30.6267	12.9233	16.2467	15.0833	13.2867	27.04	-	-	-	-	-	-	-
Dlo_006813.1	VQ motif-containing protein [Corchorus capsularis]	11.03	3.65	5.72333	4.65333	4.54	4.83333	-	-	-	-	-	-	-
Dlo_006820.1	PREDICTED: synaptotagmin-2 [Vitis vinifera]	10.9767	23.4367	25.7567	24.6467	33.3167	44.6933	-	-	-	-	-	GO:0005488//binding;GO:0005515//protein binding	-
Dlo_006872.1	zinc finger family protein [Populus trichocarpa]	29.5767	20.4333	18.89	13.97	10.4733	11.7567	-	-	-	-	-	GO:0008270//zinc ion binding;GO:0043169//cation binding;GO:0046914//transition metal ion binding;GO:0046872//metal ion binding;GO:0005488//binding;GO:0005515//protein binding;GO:0043167//ion binding	-
Dlo_006885.3	cell wall protein precursor [Arabidopsis thaliana]	0.806667	58.9933	50.03	14.52	22.4267	59.1333	-	-	-	-	-	-	-
Dlo_006890.1	DUF789 domain-containing protein [Cephalotus follicularis]	115.223	69.7333	65.6767	54.7333	52.14	44.62	-	-	-	-	-	-	-
Dlo_006899.1	glutaredoxin family protein [Populus trichocarpa]	6.25667	16.3033	14.09	15.4567	14.5867	12.5233	-	-	-	-	-	GO:0016667//oxidoreductase activity, acting on a sulfur group of donors;GO:0003824//catalytic activity;GO:0015036//disulfide oxidoreductase activity;GO:0016491//oxidoreductase activity;GO:0009055//electron carrier activity;GO:0015035//protein disulfide oxidoreductase activity	GO:0065007//biological regulation;GO:0050789//regulation of biological process;GO:0042592//homeostatic process;GO:0045454//cell redox homeostasis;GO:0050794//regulation of cellular process;GO:0065008//regulation of biological quality;GO:0044699//single-organism process;GO:0019725//cellular homeostasis;GO:0044763//single-organism cellular process;GO:0009987//cellular process
Dlo_006926.1	PREDICTED: sec-independent protein translocase protein TATC, chloroplastic [Ziziphus jujuba]	13.85	31.45	33.0467	36.09	49.3467	55.8933	-	-	-	-	-	-	-
Dlo_006930.1	PREDICTED: rac-like GTP-binding protein RAC1 [Ziziphus jujuba]	37.67	77.65	79.9967	78.41	94.16	78.35	Cellular Processes;Human Diseases	Endocrine and metabolic diseases;Transport and catabolism	ko04145//Phagosome;ko04933//AGE-RAGE signaling pathway in diabetic complications	K04392	GO:0005623//cell;GO:0016020//membrane;GO:0044464//cell part;GO:0005622//intracellular	GO:0017076//purine nucleotide binding;GO:0032553//ribonucleotide binding;GO:0036094//small molecule binding;GO:0019001//guanyl nucleotide binding;GO:0043167//ion binding;GO:0001883//purine nucleoside binding;GO:0005488//binding;GO:1901363//heterocyclic compound binding;GO:0043168//anion binding;GO:0001882//nucleoside binding;GO:0032550//purine ribonucleoside binding;GO:0032555//purine ribonucleot…	GO:0009987//cellular process;GO:0007154//cell communication;GO:0007165//signal transduction;GO:0044700//single organism signaling;GO:0006810//transport;GO:0050794//regulation of cellular process;GO:0044699//single-organism process;GO:0007264//small GTPase mediated signal transduction;GO:0033036//macromolecule localization;GO:0023052//signaling;GO:0050896//response to stimulus;GO:0051716//cellular…
Dlo_006942.1	BnaA10g15350D [Brassica napus]	107.79	43.9567	36.7667	34.3633	29.8433	51.9367	-	-	-	-	-	-	-
Dlo_006947.1	PREDICTED: FAD-dependent urate hydroxylase-like [Citrus sinensis]	3.81667	0.593333	1.59333	0.506667	0.133333	0.966667	-	-	-	-	-	GO:0003824//catalytic activity;GO:0016491//oxidoreductase activity	GO:0008152//metabolic process
Dlo_007015.1	heavy metal transport/detoxification superfamily protein [Medicago truncatula]	0	0.29	0.136667	0.423333	0.54	0.513333	-	-	-	-	-	-	-
Dlo_007016.1	PREDICTED: pentatricopeptide repeat-containing protein At2g13600 [Citrus sinensis]	1.84667	0.926667	2.06	5.24333	3.28667	2.83333	-	-	-	-	-	-	-
Dlo_007043.1	PREDICTED: probable leucine-rich repeat receptor-like protein kinase At1g68400 [Citrus sinensis]	3.91333	21.4833	21.58	27.61	32.59	34.53	Environmental Information Processing	Signal transduction	ko04075//Plant hormone signal transduction	K13415	-	GO:0016301//kinase activity;GO:0036094//small molecule binding;GO:0043167//ion binding;GO:1901265//nucleoside phosphate binding;GO:0030554//adenyl nucleotide binding;GO:0005515//protein binding;GO:1901363//heterocyclic compound binding;GO:0001883//purine nucleoside binding;GO:0016773//phosphotransferase activity, alcohol group as acceptor;GO:0001882//nucleoside binding;GO:0043168//anion binding;G…	GO:0009987//cellular process;GO:0006464//cellular protein modification process;GO:0071704//organic substance metabolic process;GO:0044260//cellular macromolecule metabolic process;GO:0006796//phosphate-containing compound metabolic process;GO:0044267//cellular protein metabolic process;GO:0019538//protein metabolic process;GO:0043170//macromolecule metabolic process;GO:0044237//cellular metabolic…
Dlo_007046.2	Peroxisomal membrane protein 2 [Morus notabilis]	6.31	3.52	2.44	2.56333	2.14	1.59	-	-	-	-	GO:0044425//membrane part;GO:0031224//intrinsic component of membrane;GO:0016021//integral component of membrane;GO:0016020//membrane	-	-
Dlo_007055.1	PREDICTED: HVA22-like protein e [Citrus sinensis]	26.9033	10.4567	8.53667	4.54667	8.57333	6.01667	-	-	-	-	-	-	-
Dlo_007059.1	PREDICTED: zinc finger protein 8 isoform X2 [Ricinus communis]	2.75	6.40667	4.58	6.76333	4.43	2.07667	-	-	-	-	-	GO:0046872//metal ion binding;GO:0043167//ion binding;GO:0043169//cation binding;GO:0005488//binding	-
Dlo_007073.4	PREDICTED: centromere-associated protein E isoform X1 [Citrus sinensis]	1.59667	3.95333	4.49333	4.74333	5.47	8.78667	-	-	-	-	GO:0005871//kinesin complex;GO:0005622//intracellular;GO:0005875//microtubule associated complex;GO:0043232//intracellular non-membrane-bounded organelle;GO:0044430//cytoskeletal part;GO:0043226//organelle;GO:0005623//cell;GO:0005856//cytoskeleton;GO:0044446//intracellular organelle part;GO:0044422//organelle part;GO:0015630//microtubule cytoskeleton;GO:0032991//macromolecular complex;GO:0043228/…	GO:0017111//nucleoside-triphosphatase activity;GO:0005524//ATP binding;GO:0008092//cytoskeletal protein binding;GO:0005515//protein binding;GO:0032553//ribonucleotide binding;GO:0005488//binding;GO:0030554//adenyl nucleotide binding;GO:0097367//carbohydrate derivative binding;GO:0032549//ribonucleoside binding;GO:0003824//catalytic activity;GO:0044877//macromolecular complex binding;GO:0001882//n…	GO:0044763//single-organism cellular process;GO:0009987//cellular process;GO:0044699//single-organism process;GO:0007017//microtubule-based process;GO:0006928//movement of cell or subcellular component;GO:0007018//microtubule-based movement
Dlo_007095.1	PREDICTED: histone H2AX [Juglans regia]	59.08	104.017	95.2333	148.893	113.547	92.15	-	-	-	-	GO:0005634//nucleus;GO:0043229//intracellular organelle;GO:0043226//organelle;GO:0044464//cell part;GO:0044815//DNA packaging complex;GO:0005622//intracellular;GO:0044427//chromosomal part;GO:0043231//intracellular membrane-bounded organelle;GO:0044424//intracellular part;GO:0044422//organelle part;GO:0043227//membrane-bounded organelle;GO:0000786//nucleosome;GO:0044446//intracellular organelle p…	GO:0003677//DNA binding;GO:1901363//heterocyclic compound binding;GO:0097159//organic cyclic compound binding;GO:0005488//binding;GO:0003676//nucleic acid binding	-
Dlo_007115.1	PREDICTED: pentatricopeptide repeat-containing protein At3g29290 [Citrus sinensis]	15.4433	7.27667	8.02	6.01333	5.77333	6.52667	-	-	-	-	-	-	-
Dlo_007117.1	PREDICTED: probable LRR receptor-like serine/threonine-protein kinase At4g08850 [Citrus sinensis]	0.503333	1.59	2.06333	0	0.663333	1.56333	Organismal Systems	Environmental adaptation	ko04626//Plant-pathogen interaction	K13420	-	GO:0005488//binding;GO:0005515//protein binding	-
Dlo_007118.2	PREDICTED: LOW QUALITY PROTEIN: cytochrome P450 71A9-like [Citrus sinensis]	2.58333	0.423333	0.74	0.266667	0.12	0.173333	Metabolism	Metabolism of terpenoids and polyketides;Biosynthesis of other secondary metabolites	ko00945//Stilbenoid, diarylheptanoid and gingerol biosynthesis;ko00903//Limonene and pinene degradation	K00517	-	GO:0046872//metal ion binding;GO:0043169//cation binding;GO:0005506//iron ion binding;GO:1901363//heterocyclic compound binding;GO:0003824//catalytic activity;GO:0046914//transition metal ion binding;GO:0097159//organic cyclic compound binding;GO:0016491//oxidoreductase activity;GO:0020037//heme binding;GO:0046906//tetrapyrrole binding;GO:0043167//ion binding;GO:0005488//binding;GO:0016705//oxido…	GO:0044699//single-organism process;GO:0008152//metabolic process;GO:0044710//single-organism metabolic process;GO:0055114//oxidation-reduction process
Dlo_007120.1	PREDICTED: cytochrome P450 71A25 [Vitis vinifera]	0.616667	0.0833333	0.0366667	0	0	0.0366667	Metabolism	Amino acid metabolism	ko00380//Tryptophan metabolism	K11868	-	GO:0097159//organic cyclic compound binding;GO:0020037//heme binding;GO:0046872//metal ion binding;GO:0003824//catalytic activity;GO:0016705//oxidoreductase activity, acting on paired donors, with incorporation or reduction of molecular oxygen;GO:0046906//tetrapyrrole binding;GO:0016491//oxidoreductase activity;GO:0046914//transition metal ion binding;GO:0043169//cation binding;GO:1901363//hetero…	GO:0044710//single-organism metabolic process;GO:0008152//metabolic process;GO:0044699//single-organism process;GO:0055114//oxidation-reduction process
Dlo_007124.1	PREDICTED: serine/threonine-protein kinase AFC2 isoform X1 [Citrus sinensis]	161.093	74.6567	78.7733	79.5267	75.1667	87	-	-	-	-	-	GO:0032559//adenyl ribonucleotide binding;GO:0030554//adenyl nucleotide binding;GO:0032553//ribonucleotide binding;GO:0035639//purine ribonucleoside triphosphate binding;GO:0001882//nucleoside binding;GO:0000166//nucleotide binding;GO:0005488//binding;GO:0001883//purine nucleoside binding;GO:0043168//anion binding;GO:0097159//organic cyclic compound binding;GO:0003824//catalytic activity;GO:00325…	GO:0044238//primary metabolic process;GO:0043170//macromolecule metabolic process;GO:0006468//protein phosphorylation;GO:0006793//phosphorus metabolic process;GO:0043412//macromolecule modification;GO:0044260//cellular macromolecule metabolic process;GO:0009987//cellular process;GO:0071704//organic substance metabolic process;GO:0044237//cellular metabolic process;GO:0044267//cellular protein met…
Dlo_007132.1	PREDICTED: cyclic nucleotide-gated ion channel 2 [Citrus sinensis]	109.397	277.863	223.973	271.707	366.213	150.423	Organismal Systems	Environmental adaptation	ko04626//Plant-pathogen interaction	K05391	GO:0016020//membrane	GO:0022892//substrate-specific transporter activity;GO:0022857//transmembrane transporter activity;GO:0005215//transporter activity;GO:0015075//ion transmembrane transporter activity;GO:0022838//substrate-specific channel activity;GO:0022803//passive transmembrane transporter activity;GO:0015267//channel activity;GO:0022891//substrate-specific transmembrane transporter activity;GO:0005216//ion ch…	GO:0009987//cellular process;GO:0051234//establishment of localization;GO:0055085//transmembrane transport;GO:0006810//transport;GO:0051179//localization;GO:0044699//single-organism process;GO:0044763//single-organism cellular process;GO:1902578//single-organism localization;GO:0006811//ion transport;GO:0044765//single-organism transport
Dlo_007138.1	PREDICTED: probable ubiquitin conjugation factor E4 [Theobroma cacao]	3.50333	1.29667	0.496667	1.00333	0.926667	1.55	Genetic Information Processing	Folding, sorting and degradation	ko04141//Protein processing in endoplasmic reticulum;ko04120//Ubiquitin mediated proteolysis	K10597	GO:0044424//intracellular part;GO:1990234//transferase complex;GO:0005622//intracellular;GO:0005623//cell;GO:1902494//catalytic complex;GO:0032991//macromolecular complex;GO:0043234//protein complex;GO:0044464//cell part;GO:0000151//ubiquitin ligase complex	GO:0019787//ubiquitin-like protein transferase activity;GO:0061630//ubiquitin protein ligase activity;GO:0016740//transferase activity;GO:0061659//ubiquitin-like protein ligase activity;GO:0003824//catalytic activity;GO:0004842//ubiquitin-protein transferase activity;GO:0034450//ubiquitin-ubiquitin ligase activity	GO:0009056//catabolic process;GO:0019941//modification-dependent protein catabolic process;GO:0044260//cellular macromolecule metabolic process;GO:0044237//cellular metabolic process;GO:0019538//protein metabolic process;GO:0071704//organic substance metabolic process;GO:0006508//proteolysis;GO:0009987//cellular process;GO:0044238//primary metabolic process;GO:0044265//cellular macromolecule cata…
Dlo_007140.1	PREDICTED: probable ubiquitin conjugation factor E4 [Citrus sinensis]	4.00667	1.66	1.59667	1.51667	1.18	1.47	Genetic Information Processing	Folding, sorting and degradation	ko04141//Protein processing in endoplasmic reticulum;ko04120//Ubiquitin mediated proteolysis	K10597	GO:0005622//intracellular;GO:0044464//cell part;GO:0000151//ubiquitin ligase complex;GO:0043234//protein complex;GO:0032991//macromolecular complex;GO:1902494//catalytic complex;GO:1990234//transferase complex;GO:0044424//intracellular part;GO:0005623//cell	GO:0016740//transferase activity;GO:0034450//ubiquitin-ubiquitin ligase activity;GO:0061630//ubiquitin protein ligase activity;GO:0004842//ubiquitin-protein transferase activity;GO:0019787//ubiquitin-like protein transferase activity;GO:0003824//catalytic activity;GO:0061659//ubiquitin-like protein ligase activity	GO:0044238//primary metabolic process;GO:0009987//cellular process;GO:0044237//cellular metabolic process;GO:0043632//modification-dependent macromolecule catabolic process;GO:0051603//proteolysis involved in cellular protein catabolic process;GO:0009057//macromolecule catabolic process;GO:0019941//modification-dependent protein catabolic process;GO:0044248//cellular catabolic process;GO:1901575/…
Dlo_007192.1	alpha/beta-Hydrolases superfamily protein [Citrus limon]	9.37667	29.3733	31.2533	29.17	31.5733	39.1067	Environmental Information Processing	Signal transduction	ko04075//Plant hormone signal transduction	K14493	-	GO:0016787//hydrolase activity;GO:0003824//catalytic activity	GO:0008152//metabolic process
Dlo_007198.1	PREDICTED: basic leucine zipper 34 [Theobroma cacao]	0.0466667	4.58333	8.35	4	5.25667	14.2767	-	-	-	-	-	GO:1901363//heterocyclic compound binding;GO:0005488//binding;GO:0043565//sequence-specific DNA binding;GO:0001071//nucleic acid binding transcription factor activity;GO:0097159//organic cyclic compound binding;GO:0003676//nucleic acid binding;GO:0003677//DNA binding;GO:0003700//transcription factor activity, sequence-specific DNA binding	GO:0019219//regulation of nucleobase-containing compound metabolic process;GO:0010468//regulation of gene expression;GO:0060255//regulation of macromolecule metabolic process;GO:0050794//regulation of cellular process;GO:0031323//regulation of cellular metabolic process;GO:0031326//regulation of cellular biosynthetic process;GO:2000112//regulation of cellular macromolecule biosynthetic process;GO…
Dlo_007205.1	DUF581 domain-containing protein [Cephalotus follicularis]	20.05	59.3633	49.7567	71.83	62.9	36.6867	-	-	-	-	-	-	-
Dlo_007207.1	PREDICTED: leucine-rich repeat extensin-like protein 3 [Theobroma cacao]	1.90667	5.30667	5.00667	4.43667	4.22333	7.62	Organismal Systems	Environmental adaptation	ko04626//Plant-pathogen interaction	K13420	-	GO:0005515//protein binding;GO:0005488//binding	-
Dlo_007217.1	PREDICTED: perakine reductase-like [Prunus mume]	94.5933	80.9033	80.66	24.6967	42.97	40.73	-	-	-	-	-	-	-
Dlo_007218.1	PREDICTED: perakine reductase [Citrus sinensis]	25.3233	15.56	16.2733	11.2167	12.6767	8.99333	-	-	-	-	-	GO:0016491//oxidoreductase activity;GO:0003824//catalytic activity	GO:0055114//oxidation-reduction process;GO:0044699//single-organism process;GO:0044710//single-organism metabolic process;GO:0008152//metabolic process
Dlo_007219.1	PREDICTED: early light-induced protein 1, chloroplastic [Citrus sinensis]	214.19	447.153	556.107	462.063	767.253	431.627	-	-	-	-	-	-	-
Dlo_007244.1	PREDICTED: fatty-acid-binding protein 3, chloroplastic [Citrus sinensis]	3.19333	4.54667	5.78333	7.58333	9.09333	8.35	Genetic Information Processing	Folding, sorting and degradation	ko03018//RNA degradation	K14442	-	GO:0003824//catalytic activity;GO:0016853//isomerase activity;GO:0016872//intramolecular lyase activity	-
Dlo_007274.1	cytochrome P450 family protein [Populus trichocarpa]	0	0.973333	2.08333	0.386667	0.603333	0.7	Metabolism	Biosynthesis of other secondary metabolites	ko00940//Phenylpropanoid biosynthesis	K09755	-	GO:0046906//tetrapyrrole binding;GO:0005488//binding;GO:0046914//transition metal ion binding;GO:1901363//heterocyclic compound binding;GO:0043169//cation binding;GO:0097159//organic cyclic compound binding;GO:0003824//catalytic activity;GO:0046872//metal ion binding;GO:0020037//heme binding;GO:0005506//iron ion binding;GO:0043167//ion binding;GO:0016491//oxidoreductase activity;GO:0016705//oxido…	GO:0055114//oxidation-reduction process;GO:0044710//single-organism metabolic process;GO:0044699//single-organism process;GO:0008152//metabolic process
Dlo_007292.1	PREDICTED: separase isoform X2 [Citrus sinensis]	2.04667	4.28667	4.35667	4.79333	5.32667	6.63	-	-	-	-	GO:0044464//cell part;GO:0043226//organelle;GO:0043229//intracellular organelle;GO:0005623//cell;GO:0005634//nucleus;GO:0005622//intracellular;GO:0044424//intracellular part;GO:0043227//membrane-bounded organelle;GO:0043231//intracellular membrane-bounded organelle	GO:0003824//catalytic activity;GO:0008233//peptidase activity;GO:0016787//hydrolase activity	GO:0071704//organic substance metabolic process;GO:0006508//proteolysis;GO:0043170//macromolecule metabolic process;GO:0019538//protein metabolic process;GO:0008152//metabolic process;GO:0044238//primary metabolic process
Dlo_007308.1	PREDICTED: dihydrodipicolinate reductase-like protein CRR1, chloroplastic isoform X3 [Citrus sinensis]	3.88333	5.60333	4.84333	9.23667	7.15333	4.04667	-	-	-	-	-	GO:0003824//catalytic activity;GO:0016491//oxidoreductase activity;GO:0016627//oxidoreductase activity, acting on the CH-CH group of donors;GO:0016628//oxidoreductase activity, acting on the CH-CH group of donors, NAD or NADP as acceptor;GO:0008839//4-hydroxy-tetrahydrodipicolinate reductase	GO:0009987//cellular process;GO:0044238//primary metabolic process;GO:0043648//dicarboxylic acid metabolic process;GO:1901607//alpha-amino acid biosynthetic process;GO:0044281//small molecule metabolic process;GO:0006520//cellular amino acid metabolic process;GO:0009089//lysine biosynthetic process via diaminopimelate;GO:0006807//nitrogen compound metabolic process;GO:0044237//cellular metabolic …
Dlo_007323.1	Sorbitol Dehydrogenase family protein [Populus trichocarpa]	85.7933	56.0433	52.11	39.19	38.9367	30.8667	-	-	-	-	-	GO:0043169//cation binding;GO:0003824//catalytic activity;GO:0008270//zinc ion binding;GO:0016491//oxidoreductase activity;GO:0005488//binding;GO:0046872//metal ion binding;GO:0046914//transition metal ion binding;GO:0043167//ion binding	GO:0008152//metabolic process;GO:0055114//oxidation-reduction process;GO:0044710//single-organism metabolic process;GO:0044699//single-organism process
Dlo_007324.1	PREDICTED: sorbitol dehydrogenase-like isoform X1 [Citrus sinensis]	138.477	15.4767	14.2433	63.5933	29.22	16.2567	-	-	-	-	-	GO:0043167//ion binding;GO:0003824//catalytic activity;GO:0016491//oxidoreductase activity;GO:0046914//transition metal ion binding;GO:0043169//cation binding;GO:0005488//binding;GO:0046872//metal ion binding;GO:0008270//zinc ion binding	GO:0055114//oxidation-reduction process;GO:0044710//single-organism metabolic process;GO:0044699//single-organism process;GO:0008152//metabolic process
Dlo_007334.1	PREDICTED: peroxidase 66 [Theobroma cacao]	0.376667	1.44667	3.09667	0	0.393333	1.36	Metabolism	Biosynthesis of other secondary metabolites	ko00940//Phenylpropanoid biosynthesis	K00430	-	GO:0005488//binding;GO:0003824//catalytic activity;GO:0016209//antioxidant activity;GO:0097159//organic cyclic compound binding;GO:0046906//tetrapyrrole binding;GO:0020037//heme binding;GO:0004601//peroxidase activity;GO:0016684//oxidoreductase activity, acting on peroxide as acceptor;GO:1901363//heterocyclic compound binding;GO:0016491//oxidoreductase activity	GO:0006979//response to oxidative stress;GO:0055114//oxidation-reduction process;GO:0006950//response to stress;GO:0050896//response to stimulus;GO:0008152//metabolic process;GO:0044699//single-organism process;GO:0044710//single-organism metabolic process
Dlo_007351.1	PREDICTED: DDB1- and CUL4-associated factor 13 [Citrus sinensis]	20.1667	27.0467	33.3667	40.5633	39.51	37.52	-	-	-	-	-	GO:0005488//binding;GO:0005515//protein binding	-
Dlo_007415.1	peroxidase 64 [Dorcoceras hygrometricum]	2.91333	1.10667	1.99333	1.11333	0.533333	0.796667	-	-	-	-	-	-	GO:0034641//cellular nitrogen compound metabolic process;GO:0009987//cellular process;GO:1901360//organic cyclic compound metabolic process;GO:0043170//macromolecule metabolic process;GO:0090304//nucleic acid metabolic process;GO:0015074//DNA integration;GO:0008152//metabolic process;GO:0071704//organic substance metabolic process;GO:0006139//nucleobase-containing compound metabolic process;GO:00…
Dlo_007443.1	PREDICTED: LRR receptor-like serine/threonine-protein kinase FLS2 [Vitis vinifera]	0.07	0.423333	0.21	0.346667	0.42	0.0633333	-	-	-	-	-	GO:0005515//protein binding;GO:0005488//binding	-
Dlo_007446.1	PREDICTED: receptor-like protein 12 [Theobroma cacao]	0.366667	0.19	0.17	1.87333	0.56	0.553333	Organismal Systems	Environmental adaptation	ko04626//Plant-pathogen interaction	K13420	-	GO:0005488//binding;GO:0005515//protein binding	-
Dlo_007448.1	PREDICTED: uncharacterized RNA methyltransferase pc1998 [Citrus sinensis]	37.82	13.8567	14.17	18.8	13.08	16.1067	-	-	-	-	-	GO:0008173//RNA methyltransferase activity;GO:0003824//catalytic activity;GO:0016740//transferase activity;GO:0016741//transferase activity, transferring one-carbon groups;GO:0008168//methyltransferase activity	GO:0046483//heterocycle metabolic process;GO:0009987//cellular process;GO:0008152//metabolic process;GO:0044237//cellular metabolic process;GO:1901360//organic cyclic compound metabolic process;GO:0043170//macromolecule metabolic process;GO:0006725//cellular aromatic compound metabolic process;GO:0090304//nucleic acid metabolic process;GO:0006396//RNA processing;GO:0071704//organic substance meta…
Dlo_007453.1	PREDICTED: nudix hydrolase 3 [Citrus sinensis]	4.03333	4.10667	4.14667	1.88667	2.08	2.32333	-	-	-	-	-	GO:0016787//hydrolase activity;GO:0003824//catalytic activity	-
Dlo_007458.1	PREDICTED: probable mannitol dehydrogenase [Citrus sinensis]	74.0267	190.417	249.463	191.093	269.573	381.447	Metabolism	Biosynthesis of other secondary metabolites	ko00940//Phenylpropanoid biosynthesis	K00083	-	GO:0046914//transition metal ion binding;GO:0003824//catalytic activity;GO:0016491//oxidoreductase activity;GO:0043169//cation binding;GO:0008270//zinc ion binding;GO:0046872//metal ion binding;GO:0043167//ion binding;GO:0005488//binding	GO:0008152//metabolic process;GO:0044710//single-organism metabolic process;GO:0044699//single-organism process;GO:0055114//oxidation-reduction process
Dlo_007490.2	PREDICTED: WD repeat domain-containing protein 83 [Theobroma cacao]	20.8133	12.2033	15.0433	8.83	7.20667	12.5967	-	-	-	-	-	GO:0005515//protein binding;GO:0005488//binding	-
Dlo_007512.2	PREDICTED: ribonucleoside-diphosphate reductase large subunit-like [Citrus sinensis]	17.3333	60.1333	61.1333	63.9967	62.0833	112.017	Metabolism	Nucleotide metabolism;Metabolism of other amino acids	ko00240//Pyrimidine metabolism;ko00230//Purine metabolism;ko00480//Glutathione metabolism	K10807	-	GO:0003824//catalytic activity;GO:0032559//adenyl ribonucleotide binding;GO:0004748//ribonucleoside-diphosphate reductase activity, thioredoxin disulfide as acceptor;GO:1901363//heterocyclic compound binding;GO:0016491//oxidoreductase activity;GO:0016725//oxidoreductase activity, acting on CH or CH2 groups;GO:0035639//purine ribonucleoside triphosphate binding;GO:1901265//nucleoside phosphate bin…	GO:0006139//nucleobase-containing compound metabolic process;GO:1901576//organic substance biosynthetic process;GO:0071704//organic substance metabolic process;GO:0043170//macromolecule metabolic process;GO:0006259//DNA metabolic process;GO:0006807//nitrogen compound metabolic process;GO:0008152//metabolic process;GO:0046483//heterocycle metabolic process;GO:0044699//single-organism process;GO:00…
Dlo_007549.1	Ankyrin repeat-containing protein [Glycine soja]	0.876667	0.433333	0.446667	0.353333	0.276667	0.31	-	-	-	-	-	GO:0005488//binding;GO:0005515//protein binding	-
Dlo_007557.1	Ankyrin repeat-containing protein [Glycine soja]	3.51667	2.63667	1.99667	1.35667	1.56	1.26667	-	-	-	-	-	GO:0005515//protein binding;GO:0005488//binding	-
Dlo_007584.1	PREDICTED: probable pectate lyase 13 [Citrus sinensis]	4.7	78.6467	72.7367	67.26	126.26	101.097	Metabolism	Carbohydrate metabolism	ko00040//Pentose and glucuronate interconversions	K01728	-	-	-
Dlo_007595.1	BnaA10g24370D [Brassica napus]	2.69	12.8367	14.9367	26.3133	26.4667	21.93	-	-	-	-	-	-	-
Dlo_007598.1	PREDICTED: probable leucine-rich repeat receptor-like protein kinase At5g49770 [Citrus sinensis]	4.4	11.9733	11.82	8.99	16.1333	11.04	-	-	-	-	-	GO:0032550//purine ribonucleoside binding;GO:0001882//nucleoside binding;GO:0005515//protein binding;GO:0032553//ribonucleotide binding;GO:0005524//ATP binding;GO:1901265//nucleoside phosphate binding;GO:0016772//transferase activity, transferring phosphorus-containing groups;GO:0016301//kinase activity;GO:0032559//adenyl ribonucleotide binding;GO:0043167//ion binding;GO:0016773//phosphotransfera…	GO:0044260//cellular macromolecule metabolic process;GO:0043412//macromolecule modification;GO:0019538//protein metabolic process;GO:0006464//cellular protein modification process;GO:0008152//metabolic process;GO:0044237//cellular metabolic process;GO:0006468//protein phosphorylation;GO:0043170//macromolecule metabolic process;GO:0044238//primary metabolic process;GO:0006796//phosphate-containing…
Dlo_007630.1	60S acidic ribosomal protein PO, partial [Euphorbia esula]	234.003	427.467	514.517	684.8	746.757	657.48	Genetic Information Processing	Translation	ko03010//Ribosome	K02941	GO:0005622//intracellular;GO:0005623//cell;GO:0044464//cell part	-	GO:0044085//cellular component biogenesis;GO:0022613//ribonucleoprotein complex biogenesis;GO:0071840//cellular component organization or biogenesis;GO:0042254//ribosome biogenesis
Dlo_007632.2	PREDICTED: uracil phosphoribosyltransferase isoform X3 [Jatropha curcas]	39.16	52.79	52.8933	80.5233	77.0533	52.8633	Metabolism	Nucleotide metabolism	ko00240//Pyrimidine metabolism	K00761	-	-	-
Dlo_007638.4	PREDICTED: aldo-keto reductase family 4 member C9-like isoform X2 [Citrus sinensis]	11.2833	5.76	7.90667	5.24333	4.77	7.85	-	-	-	-	-	GO:0016491//oxidoreductase activity;GO:0003824//catalytic activity	GO:0044710//single-organism metabolic process;GO:0008152//metabolic process;GO:0055114//oxidation-reduction process;GO:0044699//single-organism process
Dlo_007639.1	PREDICTED: CASP-like protein 5B2 [Theobroma cacao]	4.66	14.5033	12.1233	16.0267	16.5333	12.57	-	-	-	-	-	-	-
Dlo_007661.1	PREDICTED: high-light-induced protein, chloroplastic [Daucus carota subsp. sativus] [Daucus carota]	11.9267	18.89	10.6933	26.87	25.23	6.15	-	-	-	-	-	-	-
Dlo_007668.1	PREDICTED: aspartic proteinase PCS1 [Citrus sinensis]	1.37667	3.17	3.11	2.99333	4.34	6.99667	-	-	-	-	-	GO:0003824//catalytic activity;GO:0008233//peptidase activity;GO:0004175//endopeptidase activity;GO:0004190//aspartic-type endopeptidase activity;GO:0070011//peptidase activity, acting on L-amino acid peptides;GO:0070001//aspartic-type peptidase activity;GO:0016787//hydrolase activity	GO:0008152//metabolic process;GO:0044238//primary metabolic process;GO:0006508//proteolysis;GO:0071704//organic substance metabolic process;GO:0019538//protein metabolic process;GO:0043170//macromolecule metabolic process
Dlo_007669.1	PREDICTED: laccase-17-like [Citrus sinensis]	4.06	43.9133	28.1933	11.7767	65.5833	21.7733	Metabolism	Carbohydrate metabolism	ko00053//Ascorbate and aldarate metabolism	K00423	-	GO:0046872//metal ion binding;GO:0043169//cation binding;GO:0043167//ion binding;GO:0016491//oxidoreductase activity;GO:0003824//catalytic activity;GO:0005507//copper ion binding;GO:0005488//binding;GO:0046914//transition metal ion binding	GO:0044699//single-organism process;GO:0008152//metabolic process;GO:0055114//oxidation-reduction process;GO:0044710//single-organism metabolic process
Dlo_007670.1	PREDICTED: laccase-17-like [Citrus sinensis]	0.746667	20.4733	15.82	4.60667	38.8033	31.08	Metabolism	Carbohydrate metabolism	ko00053//Ascorbate and aldarate metabolism	K00423	-	GO:0043167//ion binding;GO:0003824//catalytic activity;GO:0046914//transition metal ion binding;GO:0046872//metal ion binding;GO:0005488//binding;GO:0005507//copper ion binding;GO:0043169//cation binding;GO:0016491//oxidoreductase activity	GO:0044699//single-organism process;GO:0055114//oxidation-reduction process;GO:0008152//metabolic process;GO:0044710//single-organism metabolic process
Dlo_007671.1	PREDICTED: probable protein S-acyltransferase 16 isoform X1 [Citrus sinensis]	33.0833	16.0867	18.51	15.3567	15.9967	18.5633	-	-	-	-	-	GO:0046872//metal ion binding;GO:0005488//binding;GO:0043167//ion binding;GO:0046914//transition metal ion binding;GO:0008270//zinc ion binding;GO:0043169//cation binding	-
Dlo_007689.1	PREDICTED: telomere repeat-binding protein 5 isoform X1 [Theobroma cacao]	12.9133	19.3533	21.4767	31.9533	37.8967	20.6733	-	-	-	-	-	GO:0044877//macromolecular complex binding;GO:0003682//chromatin binding;GO:0005488//binding	-
Dlo_007693.1	expansin 1 [Dimocarpus longan]	15.7833	98.68	119.457	65.84	69.4233	183.96	-	-	-	-	GO:0005576//extracellular region	-	GO:0071555//cell wall organization;GO:0009664//plant-type cell wall organization;GO:0045229//external encapsulating structure organization;GO:0071840//cellular component organization or biogenesis;GO:0009987//cellular process;GO:0071554//cell wall organization or biogenesis;GO:0071669//plant-type cell wall organization or biogenesis;GO:0016043//cellular component organization
Dlo_007708.2	DnaJ protein [Ananas comosus]	5.39667	2.05	3.30333	1.23667	1.38667	1.36667	-	-	-	-	-	-	-
Dlo_007710.1	PREDICTED: probable potassium transporter 17 [Capsicum annuum]	35.1	14.7933	9.77	8.38333	6.16	9.00333	-	-	-	-	GO:0016020//membrane	GO:0005215//transporter activity;GO:0022892//substrate-specific transporter activity;GO:0015079//potassium ion transmembrane transporter activity;GO:0022857//transmembrane transporter activity;GO:0046873//metal ion transmembrane transporter activity;GO:0022890//inorganic cation transmembrane transporter activity;GO:0008324//cation transmembrane transporter activity;GO:0015075//ion transmembrane t…	GO:0006810//transport;GO:0055085//transmembrane transport;GO:0051179//localization;GO:0044699//single-organism process;GO:0015672//monovalent inorganic cation transport;GO:0051234//establishment of localization;GO:0006811//ion transport;GO:1902578//single-organism localization;GO:0071805//potassium ion transmembrane transport;GO:0098655//cation transmembrane transport;GO:0030001//metal ion transp…
Dlo_007711.1	-	26.53	1.01	1.21	0.943333	0.236667	1.19667	-	-	-	-	-	-	-
Dlo_007724.1	PREDICTED: Golgi to ER traffic protein 4 homolog [Citrus sinensis]	6.53333	10.5667	11.9267	14.64	17.91	14.39	-	-	-	-	-	-	-
Dlo_007726.1	PREDICTED: disease resistance protein At4g27190-like isoform X1 [Citrus sinensis]	2.25667	0.443333	0.423333	0.31	0.21	0.546667	Organismal Systems	Environmental adaptation	ko04626//Plant-pathogen interaction	K13459	GO:0005737//cytoplasm;GO:0044424//intracellular part;GO:0044464//cell part;GO:0005623//cell;GO:0005622//intracellular	GO:1901363//heterocyclic compound binding;GO:0032550//purine ribonucleoside binding;GO:0003723//RNA binding;GO:0032559//adenyl ribonucleotide binding;GO:0043168//anion binding;GO:0008135//translation factor activity, RNA binding;GO:0001883//purine nucleoside binding;GO:0032549//ribonucleoside binding;GO:0000166//nucleotide binding;GO:0036094//small molecule binding;GO:0005488//binding;GO:0017076/…	GO:0034645//cellular macromolecule biosynthetic process;GO:0006807//nitrogen compound metabolic process;GO:0006518//peptide metabolic process;GO:1901566//organonitrogen compound biosynthetic process;GO:0043604//amide biosynthetic process;GO:0043043//peptide biosynthetic process;GO:1901576//organic substance biosynthetic process;GO:0019538//protein metabolic process;GO:0034641//cellular nitrogen c…
Dlo_007730.1	PREDICTED: probable disease resistance protein At4g27220 [Citrus sinensis]	15.2667	6.58667	7.48333	6.33333	4.41	8.49333	Organismal Systems	Environmental adaptation	ko04626//Plant-pathogen interaction	K13459	-	-	-
Dlo_007748.1	PREDICTED: chalcone synthase 2-like [Citrus sinensis]	0.606667	3.27667	3.10667	4.6	6.69	5.69667	Organismal Systems;Metabolism	Environmental adaptation;Biosynthesis of other secondary metabolites	ko00941//Flavonoid biosynthesis;ko04712//Circadian rhythm - plant	K00660	-	GO:0003824//catalytic activity;GO:0016740//transferase activity;GO:0016746//transferase activity, transferring acyl groups	GO:0009058//biosynthetic process;GO:0008152//metabolic process
Dlo_007749.1	PREDICTED: MATH domain and coiled-coil domain-containing protein At3g58200-like [Citrus sinensis]	2.64667	37.8267	21.9733	9.93	59.4433	39.6567	-	-	-	-	-	GO:0005515//protein binding;GO:0005488//binding	-
Dlo_007750.1	PREDICTED: MATH domain and coiled-coil domain-containing protein At3g58200-like [Citrus sinensis]	0.56	7.68	4.12667	1.86	8.6	6.29667	-	-	-	-	-	GO:0005488//binding;GO:0005515//protein binding	-
Dlo_007763.2	PREDICTED: protein PELOTA 1 [Citrus sinensis]	33.98	24.4167	20.7767	15.8933	15.99	17.2433	Genetic Information Processing	Translation	ko03015//mRNA surveillance pathway	K06965	-	-	GO:0009057//macromolecule catabolic process;GO:1901575//organic substance catabolic process;GO:1901360//organic cyclic compound metabolic process;GO:0009987//cellular process;GO:0070966//nuclear-transcribed mRNA catabolic process, no-go decay;GO:0043170//macromolecule metabolic process;GO:0070481//nuclear-transcribed mRNA catabolic process, non-stop decay;GO:0016070//RNA metabolic process;GO:0044…
Dlo_007769.1	PREDICTED: DDB1- and CUL4-associated factor 8 [Citrus sinensis]	67.08	35.2067	35.66	30.3033	24.5433	23.25	-	-	-	-	-	GO:0005488//binding;GO:0005515//protein binding	-
Dlo_007770.2	BnaA10g12980D [Brassica napus]	1.05333	9.73333	10.47	15.3	17.3533	17.3733	-	-	-	-	-	-	-
Dlo_007776.1	Mannose-1-phosphate guanyltransferase [Gossypium arboreum]	5.57	8.46333	9.86333	15.2333	15.09	17.7233	-	-	-	-	-	-	-
Dlo_007790.1	PREDICTED: TMV resistance protein N-like isoform X2 [Citrus sinensis]	4.87333	1.87667	1.30667	0.506667	0.536667	0.723333	-	-	-	-	-	GO:0032550//purine ribonucleoside binding;GO:1901363//heterocyclic compound binding;GO:0097159//organic cyclic compound binding;GO:0017076//purine nucleotide binding;GO:0036094//small molecule binding;GO:0001882//nucleoside binding;GO:0043531//ADP binding;GO:0097367//carbohydrate derivative binding;GO:0001883//purine nucleoside binding;GO:0043167//ion binding;GO:0000166//nucleotide binding;GO:003…	-
Dlo_007801.2	PREDICTED: ATPase family AAA domain-containing protein At1g05910 [Citrus sinensis]	17.4233	29.29	30.67	36.3433	37.84	28.0567	-	-	-	-	-	GO:0001883//purine nucleoside binding;GO:0043168//anion binding;GO:0032553//ribonucleotide binding;GO:0005488//binding;GO:0032555//purine ribonucleotide binding;GO:1901363//heterocyclic compound binding;GO:0032550//purine ribonucleoside binding;GO:0005524//ATP binding;GO:0001882//nucleoside binding;GO:0000166//nucleotide binding;GO:0032549//ribonucleoside binding;GO:0017076//purine nucleotide bin…	-
Dlo_007816.1	Tetrapyrrole-binding family protein [Populus trichocarpa]	11.95	22.52	15.1633	26.7	19.6167	15.76	-	-	-	-	-	-	-
Dlo_007848.1	-	0.146667	0	0.343333	0.983333	0.273333	0.45	-	-	-	-	-	-	-
Dlo_007862.1	PREDICTED: GATA transcription factor 8 [Citrus sinensis]	53.84	90.4667	90.82	23.7533	46.58	74.8933	-	-	-	-	-	GO:0001071//nucleic acid binding transcription factor activity;GO:0008270//zinc ion binding;GO:0005488//binding;GO:0046872//metal ion binding;GO:0043565//sequence-specific DNA binding;GO:0043167//ion binding;GO:0003677//DNA binding;GO:1901363//heterocyclic compound binding;GO:0097159//organic cyclic compound binding;GO:0043169//cation binding;GO:0046914//transition metal ion binding;GO:0003700//t…	GO:0051252//regulation of RNA metabolic process;GO:0080090//regulation of primary metabolic process;GO:0051171//regulation of nitrogen compound metabolic process;GO:0006355//regulation of transcription, DNA-templated;GO:0050789//regulation of biological process;GO:0010468//regulation of gene expression;GO:0060255//regulation of macromolecule metabolic process;GO:0010556//regulation of macromolecu…
Dlo_007874.2	PREDICTED: vacuolar amino acid transporter 1 [Citrus sinensis]	15.9133	11.1567	9.51667	6.79	7.39	4.62333	-	-	-	-	-	-	-
Dlo_007890.1	-	3.46	0.656667	0.74	0.08	0.196667	0.346667	-	-	-	-	-	-	-
Dlo_007897.1	ACC oxidase [Dimocarpus longan]	139.803	238.937	153.15	595.54	309.707	253.94	-	-	-	-	-	GO:0016705//oxidoreductase activity, acting on paired donors, with incorporation or reduction of molecular oxygen;GO:0003824//catalytic activity;GO:0016491//oxidoreductase activity;GO:0051213//dioxygenase activity;GO:0016706//oxidoreductase activity, acting on paired donors, with incorporation or reduction of molecular oxygen, 2-oxoglutarate as one donor, and incorporation of one atom each of oxy…	GO:0055114//oxidation-reduction process;GO:0044699//single-organism process;GO:0008152//metabolic process;GO:0044710//single-organism metabolic process
Dlo_007904.1	PREDICTED: glucan endo-1,3-beta-glucosidase 12 [Citrus sinensis]	51.5	218.51	223.31	356.303	316.503	430.347	Environmental Information Processing	Signal transduction	ko04075//Plant hormone signal transduction	K14489	-	GO:0004553//hydrolase activity, hydrolyzing O-glycosyl compounds;GO:0016787//hydrolase activity;GO:0003824//catalytic activity;GO:0016798//hydrolase activity, acting on glycosyl bonds	GO:0008152//metabolic process;GO:0005975//carbohydrate metabolic process;GO:0044238//primary metabolic process;GO:0071704//organic substance metabolic process
Dlo_007915.1	PREDICTED: aspartate, glycine, lysine and serine-rich protein [Citrus sinensis]	24.9267	7.69	10.7567	5.08667	5.73667	4.47667	-	-	-	-	-	GO:0005515//protein binding;GO:0005488//binding	-
Dlo_007922.1	PREDICTED: glucan endo-1,3-beta-glucosidase 14 [Citrus sinensis]	2.9	21.5933	14.05	16.9267	26.6967	15.8167	-	-	-	-	-	GO:0004553//hydrolase activity, hydrolyzing O-glycosyl compounds;GO:0003824//catalytic activity;GO:0016798//hydrolase activity, acting on glycosyl bonds;GO:0016787//hydrolase activity	GO:0044238//primary metabolic process;GO:0071704//organic substance metabolic process;GO:0008152//metabolic process;GO:0005975//carbohydrate metabolic process
Dlo_007929.1	PREDICTED: cucumber peeling cupredoxin-like isoform X2 [Citrus sinensis]	66.6267	8.78667	7.94	10.1533	5.98333	7.25	-	-	-	-	-	GO:0009055//electron carrier activity	-
Dlo_007936.1	PREDICTED: G-type lectin S-receptor-like serine/threonine-protein kinase RLK1 [Solanum pennellii]	0.35	0.09	0.156667	0.0266667	0.0133333	0.0333333	Organismal Systems;Environmental Information Processing	Signal transduction;Environmental adaptation	ko04626//Plant-pathogen interaction;ko04075//Plant hormone signal transduction	K13416	-	GO:0003824//catalytic activity;GO:0005488//binding;GO:0001882//nucleoside binding;GO:0043168//anion binding;GO:0016772//transferase activity, transferring phosphorus-containing groups;GO:0005524//ATP binding;GO:0032550//purine ribonucleoside binding;GO:0043167//ion binding;GO:0032555//purine ribonucleotide binding;GO:0000166//nucleotide binding;GO:0032559//adenyl ribonucleotide binding;GO:0016301…	GO:0044699//single-organism process;GO:0071704//organic substance metabolic process;GO:0016310//phosphorylation;GO:0044703//multi-organism reproductive process;GO:0044706//multi-multicellular organism process;GO:0009875//pollen-pistil interaction;GO:0008152//metabolic process;GO:0000003//reproduction;GO:0008037//cell recognition;GO:0006793//phosphorus metabolic process;GO:0009987//cellular proces…
Dlo_007955.1	Cryptochrome/DNA photolyase, class 1 [Corchorus capsularis]	0	0.0266667	0	0.22	0.216667	0.0833333	-	-	-	-	-	-	-
Dlo_007967.1	PREDICTED: cytochrome P450 71D9-like [Pyrus x bretschneideri]	2.30667	0.126667	0.246667	0.143333	0.02	0.0366667	Metabolism	Metabolism of terpenoids and polyketides;Biosynthesis of other secondary metabolites	ko00945//Stilbenoid, diarylheptanoid and gingerol biosynthesis;ko00903//Limonene and pinene degradation	K00517	-	GO:0046872//metal ion binding;GO:1901363//heterocyclic compound binding;GO:0046914//transition metal ion binding;GO:0097159//organic cyclic compound binding;GO:0003824//catalytic activity;GO:0043169//cation binding;GO:0016705//oxidoreductase activity, acting on paired donors, with incorporation or reduction of molecular oxygen;GO:0005488//binding;GO:0043167//ion binding;GO:0020037//heme binding;G…	GO:0044699//single-organism process;GO:0044710//single-organism metabolic process;GO:0055114//oxidation-reduction process;GO:0008152//metabolic process
Dlo_007971.1	PREDICTED: cytochrome P450 71D11-like isoform X1 [Citrus sinensis]	1.83	0.56	0.886667	0.65	0.606667	1.3	Metabolism	Metabolism of terpenoids and polyketides;Biosynthesis of other secondary metabolites	ko00945//Stilbenoid, diarylheptanoid and gingerol biosynthesis;ko00903//Limonene and pinene degradation	K00517	-	GO:0005506//iron ion binding;GO:0046914//transition metal ion binding;GO:0046906//tetrapyrrole binding;GO:0043169//cation binding;GO:0046872//metal ion binding;GO:0016705//oxidoreductase activity, acting on paired donors, with incorporation or reduction of molecular oxygen;GO:0005488//binding;GO:0043167//ion binding;GO:1901363//heterocyclic compound binding;GO:0020037//heme binding;GO:0097159//or…	GO:0044699//single-organism process;GO:0008152//metabolic process;GO:0055114//oxidation-reduction process;GO:0044710//single-organism metabolic process
Dlo_007972.1	PREDICTED: cytochrome P450 71D11-like [Citrus sinensis]	0.373333	0.0233333	0	0.02	0.02	0.04	Metabolism	Metabolism of terpenoids and polyketides;Biosynthesis of other secondary metabolites	ko00945//Stilbenoid, diarylheptanoid and gingerol biosynthesis;ko00903//Limonene and pinene degradation	K00517	-	GO:0005488//binding;GO:0005506//iron ion binding;GO:0043167//ion binding;GO:0020037//heme binding;GO:0046872//metal ion binding;GO:0003824//catalytic activity;GO:0046906//tetrapyrrole binding;GO:0046914//transition metal ion binding;GO:0043169//cation binding;GO:1901363//heterocyclic compound binding;GO:0016491//oxidoreductase activity;GO:0016705//oxidoreductase activity, acting on paired donors,…	GO:0055114//oxidation-reduction process;GO:0044710//single-organism metabolic process;GO:0044699//single-organism process;GO:0008152//metabolic process
Dlo_007973.1	PREDICTED: cytochrome P450 71D9-like, partial [Prunus mume]	1.49667	0.0933333	0.0866667	0.123333	0	0	Metabolism	Metabolism of terpenoids and polyketides;Biosynthesis of other secondary metabolites	ko00945//Stilbenoid, diarylheptanoid and gingerol biosynthesis;ko00903//Limonene and pinene degradation	K00517	-	GO:0016491//oxidoreductase activity;GO:1901363//heterocyclic compound binding;GO:0046906//tetrapyrrole binding;GO:0043169//cation binding;GO:0005506//iron ion binding;GO:0043167//ion binding;GO:0003824//catalytic activity;GO:0016705//oxidoreductase activity, acting on paired donors, with incorporation or reduction of molecular oxygen;GO:0005488//binding;GO:0020037//heme binding;GO:0046872//metal …	GO:0044699//single-organism process;GO:0044710//single-organism metabolic process;GO:0008152//metabolic process;GO:0055114//oxidation-reduction process
Dlo_007990.1	PREDICTED: ras GTPase-activating protein-binding protein 2-like [Prunus mume]	1.05333	1.83667	1.39333	3.24	3.64667	2.41667	-	-	-	-	GO:0005623//cell;GO:0044464//cell part;GO:0005622//intracellular	-	GO:0051179//localization;GO:0051234//establishment of localization;GO:0006810//transport
Dlo_007998.1	Transposase, MuDR, plant [Corchorus capsularis]	0.476667	3.54333	4.08	8.40333	8.81667	7.62667	-	-	-	-	-	-	-
Dlo_008052.1	PREDICTED: stress response protein NST1 [Citrus sinensis]	2.25333	2.79333	3.81	5.46333	4.32667	6.67667	-	-	-	-	-	-	-
Dlo_008054.1	PREDICTED: beta-xylosidase/alpha-L-arabinofuranosidase 2-like [Juglans regia]	3.56	3.2	9.75667	1.37333	1.38667	4.36	-	-	-	-	-	GO:0016798//hydrolase activity, acting on glycosyl bonds;GO:0003824//catalytic activity;GO:0004553//hydrolase activity, hydrolyzing O-glycosyl compounds;GO:0016787//hydrolase activity	GO:0044238//primary metabolic process;GO:0008152//metabolic process;GO:0005975//carbohydrate metabolic process;GO:0071704//organic substance metabolic process
Dlo_008060.1	PREDICTED: 14-3-3-like protein D [Citrus sinensis]	51.6	120.457	129.803	113.707	175.813	99.4567	-	-	-	-	-	GO:0019904//protein domain specific binding;GO:0005515//protein binding;GO:0005488//binding	-
Dlo_008079.1	Transposon Ty3-G Gag-Pol polyprotein [Triticum urartu]	0.49	0.0733333	0.283333	0.0866667	0.0733333	0.133333	-	-	-	-	-	GO:0005488//binding;GO:0043169//cation binding;GO:1901363//heterocyclic compound binding;GO:0046872//metal ion binding;GO:0046914//transition metal ion binding;GO:0097159//organic cyclic compound binding;GO:0008270//zinc ion binding;GO:0043167//ion binding;GO:0003676//nucleic acid binding	-
Dlo_008083.1	PREDICTED: nucleobase-ascorbate transporter 2 [Citrus sinensis]	9.19667	44.62	44.97	78.94	84.3	61.9367	-	-	-	-	GO:0016020//membrane	GO:0005215//transporter activity	GO:0044765//single-organism transport;GO:0055085//transmembrane transport;GO:0051234//establishment of localization;GO:0051179//localization;GO:1902578//single-organism localization;GO:0044763//single-organism cellular process;GO:0009987//cellular process;GO:0044699//single-organism process;GO:0006810//transport
Dlo_008089.1	PREDICTED: leucine-rich repeat receptor-like protein kinase PXL2 [Citrus sinensis]	3.57667	13.83	14.3267	9.98667	11.7767	18.2067	Organismal Systems	Environmental adaptation	ko04626//Plant-pathogen interaction	K13420	-	GO:0005488//binding;GO:0005515//protein binding	-
Dlo_008091.1	PREDICTED: WD repeat-containing protein 53 [Citrus sinensis]	41.1267	19.8633	21.1133	18.34	12.6667	27.7633	-	-	-	-	-	GO:0005515//protein binding;GO:0005488//binding	-
Dlo_008093.1	DUF1685 domain-containing protein [Cephalotus follicularis]	91.3067	11.3033	14.2067	21.0833	9.51667	41.2067	-	-	-	-	-	-	-
Dlo_008106.1	PREDICTED: U-box domain-containing protein 17 [Theobroma cacao]	55.9133	30.43	30.0333	16.8533	20.07	30.5967	-	-	-	-	-	GO:0004842//ubiquitin-protein transferase activity;GO:0003824//catalytic activity;GO:0005488//binding;GO:0005515//protein binding;GO:0016740//transferase activity;GO:0019787//ubiquitin-like protein transferase activity	GO:0071704//organic substance metabolic process;GO:0036211//protein modification process;GO:0044237//cellular metabolic process;GO:0008152//metabolic process;GO:0043412//macromolecule modification;GO:0044260//cellular macromolecule metabolic process;GO:0032446//protein modification by small protein conjugation;GO:0006464//cellular protein modification process;GO:0044267//cellular protein metaboli…
Dlo_008113.1	BnaA02g21920D [Brassica napus]	5.33667	4.69333	4.89667	1.73333	3.23667	5.73667	-	-	-	-	-	-	-
Dlo_008122.1	PREDICTED: actin-related protein 4 [Citrus sinensis]	48.53	48.61	53.33	101.51	85.7233	68.0733	-	-	-	-	GO:0031011//Ino80 complex;GO:0097346//INO80-type complex;GO:0033202//DNA helicase complex;GO:0043189//H4/H2A histone acetyltransferase complex;GO:0000790//nuclear chromatin;GO:1902494//catalytic complex;GO:0000812//Swr1 complex;GO:0044446//intracellular organelle part;GO:0031248//protein acetyltransferase complex;GO:0005634//nucleus;GO:0032991//macromolecular complex;GO:0005623//cell;GO:1902493//…	-	GO:0071840//cellular component organization or biogenesis;GO:0006139//nucleobase-containing compound metabolic process;GO:0044238//primary metabolic process;GO:0006355//regulation of transcription, DNA-templated;GO:0006338//chromatin remodeling;GO:0051171//regulation of nitrogen compound metabolic process;GO:0051252//regulation of RNA metabolic process;GO:2000112//regulation of cellular macromole…
Dlo_008139.4	PREDICTED: serine/arginine-rich splicing factor SR45a-like [Gossypium hirsutum]	0.256667	1.37333	0.813333	3.68333	1.73333	2.32333	Genetic Information Processing	Transcription	ko03040//Spliceosome	K12897	-	GO:1901363//heterocyclic compound binding;GO:0005488//binding;GO:0003676//nucleic acid binding;GO:0097159//organic cyclic compound binding	-
Dlo_008152.1	PREDICTED: homeobox-DDT domain protein RLT2-like isoform X3 [Juglans regia]	11.79	9.55667	9.44667	3.91	5.06	4.20667	-	-	-	-	-	-	-
Dlo_008227.1	hypersensitive-induced response protein [Carica papaya]	0.466667	3.95667	38.9967	2.58333	3.64333	62.1867	-	-	-	-	GO:0016020//membrane	-	-
Dlo_008231.1	PREDICTED: kinetochore protein Nuf2 [Citrus sinensis]	1.54667	8.61	9.05667	12.2833	11.0233	11.2133	-	-	-	-	GO:0044422//organelle part;GO:0043229//intracellular organelle;GO:0043226//organelle;GO:0044427//chromosomal part;GO:0000775//chromosome, centromeric region;GO:0043232//intracellular non-membrane-bounded organelle;GO:0098687//chromosomal region;GO:0044446//intracellular organelle part;GO:0043228//non-membrane-bounded organelle;GO:0044424//intracellular part;GO:0044464//cell part;GO:0005622//intra…	-	GO:1903047//mitotic cell cycle process;GO:0022402//cell cycle process;GO:0071840//cellular component organization or biogenesis;GO:0000278//mitotic cell cycle;GO:0006996//organelle organization;GO:0007067//mitotic nuclear division;GO:0009987//cellular process;GO:0000280//nuclear division;GO:1902589//single-organism organelle organization;GO:0048285//organelle fission;GO:0016043//cellular componen…
Dlo_008250.1	PREDICTED: mediator of RNA polymerase II transcription subunit 31 isoform X2 [Ziziphus jujuba]	0.31	0	0.26	0	0	0.883333	-	-	-	-	GO:0043229//intracellular organelle;GO:0043226//organelle;GO:0044428//nuclear part;GO:0043233//organelle lumen;GO:0031981//nuclear lumen;GO:0044464//cell part;GO:0044446//intracellular organelle part;GO:0005654//nucleoplasm;GO:0005622//intracellular;GO:0043227//membrane-bounded organelle;GO:0044424//intracellular part;GO:0031974//membrane-enclosed lumen;GO:0044451//nucleoplasm part;GO:0032991//ma…	GO:0000988//transcription factor activity, protein binding;GO:0009055//electron carrier activity;GO:0001076//transcription factor activity, RNA polymerase II transcription factor binding;GO:0001104//RNA polymerase II transcription cofactor activity;GO:0003712//transcription cofactor activity;GO:0000989//transcription factor activity, transcription factor binding	GO:0009889//regulation of biosynthetic process;GO:0031326//regulation of cellular biosynthetic process;GO:0050789//regulation of biological process;GO:0060255//regulation of macromolecule metabolic process;GO:0080090//regulation of primary metabolic process;GO:0050794//regulation of cellular process;GO:0051252//regulation of RNA metabolic process;GO:0019219//regulation of nucleobase-containing co…
Dlo_008307.1	PREDICTED: 7-ethoxycoumarin O-deethylase [Vitis vinifera]	25.1233	12.5433	12.7533	6.64667	11.5933	25.21	Metabolism	Metabolism of terpenoids and polyketides;Biosynthesis of other secondary metabolites	ko00945//Stilbenoid, diarylheptanoid and gingerol biosynthesis;ko00903//Limonene and pinene degradation	K00517	-	GO:0016705//oxidoreductase activity, acting on paired donors, with incorporation or reduction of molecular oxygen;GO:1901363//heterocyclic compound binding;GO:0003824//catalytic activity;GO:0005488//binding;GO:0043169//cation binding;GO:0046906//tetrapyrrole binding;GO:0046914//transition metal ion binding;GO:0020037//heme binding;GO:0046872//metal ion binding;GO:0005506//iron ion binding;GO:0097…	GO:0044710//single-organism metabolic process;GO:0008152//metabolic process;GO:0055114//oxidation-reduction process;GO:0044699//single-organism process
Dlo_008315.1	repetitive proline-rich cell wall protein 2 [Cajanus cajan]	10144.7	7057.9	7177.52	4742.06	8803.58	7681.46	-	-	-	-	-	GO:0005199//structural constituent of cell wall;GO:0005198//structural molecule activity	-
Dlo_008337.1	PREDICTED: 14 kDa zinc-binding protein isoform X2 [Populus euphratica]	7.86667	6.20333	4.97	3.04	4.51333	4.68	-	-	-	-	-	GO:0003824//catalytic activity	-
Dlo_008370.1	PREDICTED: endoglucanase E1-like [Citrus sinensis]	0.38	0.173333	0.113333	0	0	0	-	-	-	-	-	GO:0004553//hydrolase activity, hydrolyzing O-glycosyl compounds;GO:0016798//hydrolase activity, acting on glycosyl bonds;GO:0003824//catalytic activity;GO:0016787//hydrolase activity	GO:0071704//organic substance metabolic process;GO:0008152//metabolic process;GO:0005975//carbohydrate metabolic process;GO:0044238//primary metabolic process
Dlo_008377.1	PREDICTED: probable pectate lyase 12 [Citrus sinensis]	1.95667	13.06	12.6	10.2633	13.54	13.25	Metabolism	Carbohydrate metabolism	ko00040//Pentose and glucuronate interconversions	K01728	-	-	-
Dlo_008392.1	PREDICTED: glucan endo-1,3-beta-glucosidase 2 [Citrus sinensis]	24.1167	54	59.3733	60.3167	69.4867	65.1467	Environmental Information Processing	Signal transduction	ko04075//Plant hormone signal transduction	K14489	-	GO:0004553//hydrolase activity, hydrolyzing O-glycosyl compounds;GO:0016787//hydrolase activity;GO:0003824//catalytic activity;GO:0016798//hydrolase activity, acting on glycosyl bonds	GO:0071704//organic substance metabolic process;GO:0044238//primary metabolic process;GO:0005975//carbohydrate metabolic process;GO:0008152//metabolic process
Dlo_008459.1	inactive rhomboid protein [Arabidopsis thaliana]	1.4	5.08	5.41667	9.53667	9.64333	7.79667	-	-	-	-	-	-	-
Dlo_008465.1	Histone acetyltransferase KAT6A [Anthurium amnicola]	144.597	72.2067	50.1967	64.8567	60.0867	26.3967	-	-	-	-	-	-	-
Dlo_008466.1	PREDICTED: cyclic dof factor 3-like [Citrus sinensis]	6.18333	27.4233	24.7533	18.91	22.7267	13.7067	-	-	-	-	-	GO:0097159//organic cyclic compound binding;GO:0003677//DNA binding;GO:1901363//heterocyclic compound binding;GO:0005488//binding;GO:0003676//nucleic acid binding	GO:0009889//regulation of biosynthetic process;GO:0010468//regulation of gene expression;GO:0031326//regulation of cellular biosynthetic process;GO:0051252//regulation of RNA metabolic process;GO:0065007//biological regulation;GO:0051171//regulation of nitrogen compound metabolic process;GO:0050789//regulation of biological process;GO:1903506//regulation of nucleic acid-templated transcription;GO…
Dlo_008512.1	DUF946 domain-containing protein/DUF1162 domain-containing protein/Chorein_N domain-containing protein [Cephalotus follicularis]	25.1933	20.6367	24.3367	11.2233	10.6033	13.8433	-	-	-	-	-	-	-
Dlo_008524.2	PREDICTED: peroxisomal 2,4-dienoyl-CoA reductase-like [Musa acuminata subsp. malaccensis] [Musa acuminata]	0.25	0.183333	0.23	0.8	0.396667	0.323333	Cellular Processes	Transport and catabolism	ko04146//Peroxisome	K13237	-	-	-
Dlo_008531.1	S_locus_glycop domain-containing protein/B_lectin domain-containing protein/PAN_2 domain-containing protein [Cephalotus follicularis]	1.51333	0.0233333	0.123333	0.586667	0.223333	0.0633333	-	-	-	-	-	GO:0005488//binding;GO:0005515//protein binding	GO:0022414//reproductive process;GO:0044763//single-organism cellular process;GO:0000003//reproduction;GO:0009856//pollination;GO:0044706//multi-multicellular organism process;GO:0048544//recognition of pollen;GO:0044699//single-organism process;GO:0044702//single organism reproductive process;GO:0009987//cellular process;GO:0007154//cell communication;GO:0051704//multi-organism process;GO:000803…
Dlo_008544.1	PREDICTED: cytochrome P450 81D11-like [Citrus sinensis]	34.73	24.5067	25.67	11.1833	14.9867	34.0033	Metabolism	Metabolism of terpenoids and polyketides;Biosynthesis of other secondary metabolites	ko00945//Stilbenoid, diarylheptanoid and gingerol biosynthesis;ko00903//Limonene and pinene degradation	K00517	-	GO:0005506//iron ion binding;GO:0043169//cation binding;GO:0003824//catalytic activity;GO:0046872//metal ion binding;GO:0046914//transition metal ion binding;GO:1901363//heterocyclic compound binding;GO:0016705//oxidoreductase activity, acting on paired donors, with incorporation or reduction of molecular oxygen;GO:0016491//oxidoreductase activity;GO:0020037//heme binding;GO:0043167//ion binding;…	GO:0008152//metabolic process;GO:0044710//single-organism metabolic process;GO:0055114//oxidation-reduction process;GO:0044699//single-organism process
Dlo_008587.1	A-kinase anchor protein 12, partial [Anthurium amnicola]	0	0	0	0.466667	0.28	0.0466667	-	-	-	-	-	-	-
Dlo_008599.1	NAC transcription factor-like protein [Medicago truncatula]	3.56333	1.97	1.77	0.843333	1.03667	0.753333	-	-	-	-	-	GO:0003677//DNA binding;GO:0003676//nucleic acid binding;GO:0097159//organic cyclic compound binding;GO:1901363//heterocyclic compound binding;GO:0005488//binding	GO:0009889//regulation of biosynthetic process;GO:0050789//regulation of biological process;GO:0010556//regulation of macromolecule biosynthetic process;GO:0019219//regulation of nucleobase-containing compound metabolic process;GO:0019222//regulation of metabolic process;GO:0050794//regulation of cellular process;GO:0031326//regulation of cellular biosynthetic process;GO:0010468//regulation of ge…
Dlo_008611.2	PREDICTED: photosynthetic NDH subunit of subcomplex B 1, chloroplastic [Theobroma cacao]	13.5933	28.25	18.7433	35.4233	40.8467	18.2967	-	-	-	-	-	-	-
Dlo_008616.1	PREDICTED: gamma-glutamyltranspeptidase 1-like isoform X2 [Citrus sinensis]	3.8	7.64333	8.48333	8.56333	12.0467	12.69	-	-	-	-	-	GO:0016755//transferase activity, transferring amino-acyl groups;GO:0003840//gamma-glutamyltransferase activity;GO:0016746//transferase activity, transferring acyl groups;GO:0003824//catalytic activity;GO:0016740//transferase activity	GO:1901564//organonitrogen compound metabolic process;GO:0006575//cellular modified amino acid metabolic process;GO:0006518//peptide metabolic process;GO:0044237//cellular metabolic process;GO:0009987//cellular process;GO:0008152//metabolic process;GO:0006790//sulfur compound metabolic process;GO:0034641//cellular nitrogen compound metabolic process;GO:0006749//glutathione metabolic process;GO:00…
Dlo_008625.1	PREDICTED: SOSS complex subunit B homolog [Ricinus communis]	27.54	15.47	15.66	12.02	12.36	14.1767	-	-	-	-	-	-	-
Dlo_008642.1	PREDICTED: protein TOO MANY MOUTHS [Citrus sinensis]	0.12	5.09333	5.03667	2.77667	8.32667	3.94333	Organismal Systems	Environmental adaptation	ko04626//Plant-pathogen interaction	K13420	-	GO:0005488//binding;GO:0005515//protein binding	-
Dlo_008647.1	PREDICTED: phosphatidylcholine:diacylglycerol cholinephosphotransferase 1 [Theobroma cacao]	10.1133	5.37	8.48333	1.47333	4.01333	18.26	-	-	-	-	-	-	-
Dlo_008650.1	PREDICTED: palmitoyl-monogalactosyldiacylglycerol delta-7 desaturase, chloroplastic [Citrus sinensis]	1.36	4.63667	6.12	3.09333	4.32667	8.55667	Metabolism	Global and Overview;Lipid metabolism	ko01212//Fatty acid metabolism;ko01040//Biosynthesis of unsaturated fatty acids	K00507	-	GO:0016717//oxidoreductase activity, acting on paired donors, with oxidation of a pair of donors resulting in the reduction of molecular oxygen to two molecules of water;GO:0016705//oxidoreductase activity, acting on paired donors, with incorporation or reduction of molecular oxygen;GO:0003824//catalytic activity;GO:0016491//oxidoreductase activity	GO:0044699//single-organism process;GO:0008152//metabolic process;GO:0006629//lipid metabolic process;GO:0044710//single-organism metabolic process;GO:0071704//organic substance metabolic process;GO:0055114//oxidation-reduction process;GO:0044238//primary metabolic process
Dlo_008667.1	PREDICTED: senescence-induced receptor-like serine/threonine-protein kinase isoform X2 [Juglans regia]	3.02667	0.853333	1.00333	0.81	0.44	0.436667	Environmental Information Processing	Signal transduction	ko04075//Plant hormone signal transduction	K13415	-	GO:0032559//adenyl ribonucleotide binding;GO:0035639//purine ribonucleoside triphosphate binding;GO:0043167//ion binding;GO:0005524//ATP binding;GO:0000166//nucleotide binding;GO:0016740//transferase activity;GO:1901363//heterocyclic compound binding;GO:0032549//ribonucleoside binding;GO:0097367//carbohydrate derivative binding;GO:0032553//ribonucleotide binding;GO:1901265//nucleoside phosphate b…	GO:0036211//protein modification process;GO:0044267//cellular protein metabolic process;GO:0016310//phosphorylation;GO:0044237//cellular metabolic process;GO:0044238//primary metabolic process;GO:0006464//cellular protein modification process;GO:0008152//metabolic process;GO:0019538//protein metabolic process;GO:0009987//cellular process;GO:0006796//phosphate-containing compound metabolic process…
Dlo_008692.1	rubredoxin family protein [Populus trichocarpa]	6.95667	9.26667	8.61	14.52	15.7167	9.02333	-	-	-	-	-	GO:0005506//iron ion binding;GO:0005488//binding;GO:0046914//transition metal ion binding;GO:0043167//ion binding;GO:0043169//cation binding;GO:0046872//metal ion binding	-
Dlo_008698.1	PREDICTED: probable serine/threonine-protein kinase WNK9 [Citrus sinensis]	14.3567	38.9133	32.8033	40.6433	36.0233	19.8367	-	-	-	-	-	GO:0003824//catalytic activity;GO:0016772//transferase activity, transferring phosphorus-containing groups;GO:0032559//adenyl ribonucleotide binding;GO:0036094//small molecule binding;GO:0016773//phosphotransferase activity, alcohol group as acceptor;GO:0097159//organic cyclic compound binding;GO:0016301//kinase activity;GO:0032555//purine ribonucleotide binding;GO:0032550//purine ribonucleoside …	GO:0008152//metabolic process;GO:0006468//protein phosphorylation;GO:0071704//organic substance metabolic process;GO:0006793//phosphorus metabolic process;GO:0006796//phosphate-containing compound metabolic process;GO:0009987//cellular process;GO:0016310//phosphorylation;GO:0043170//macromolecule metabolic process;GO:0044237//cellular metabolic process;GO:0043412//macromolecule modification;GO:00…
Dlo_008713.1	PREDICTED: CRC domain-containing protein TSO1 isoform X3 [Citrus sinensis]	0.78	3.84333	4.26	2.68333	2.84	3	-	-	-	-	-	-	-
Dlo_008724.1	PREDICTED: G-type lectin S-receptor-like serine/threonine-protein kinase RLK1 isoform X1 [Citrus sinensis]	0	0	0	0.516667	0.0833333	0.0666667	-	-	-	-	-	GO:0016772//transferase activity, transferring phosphorus-containing groups;GO:0032550//purine ribonucleoside binding;GO:0016773//phosphotransferase activity, alcohol group as acceptor;GO:0035639//purine ribonucleoside triphosphate binding;GO:0043167//ion binding;GO:1901363//heterocyclic compound binding;GO:0032559//adenyl ribonucleotide binding;GO:0005488//binding;GO:0001883//purine nucleoside b…	GO:0071704//organic substance metabolic process;GO:0022414//reproductive process;GO:0043412//macromolecule modification;GO:0006793//phosphorus metabolic process;GO:0044238//primary metabolic process;GO:0008037//cell recognition;GO:0006464//cellular protein modification process;GO:0007154//cell communication;GO:0036211//protein modification process;GO:0044763//single-organism cellular process;GO:0…
Dlo_008744.1	PREDICTED: non-specific lipid-transfer protein 2 [Populus euphratica]	39.0033	19.2967	15.3933	12.6033	26.4267	23.9067	-	-	-	-	-	-	-
Dlo_008745.1	PREDICTED: L-Ala-D/L-amino acid epimerase-like isoform X2 [Citrus sinensis]	1.75667	9.00333	7.42667	4.09667	7.15	5.96667	-	-	-	-	-	GO:0003824//catalytic activity	GO:0008152//metabolic process
Dlo_008748.1	PREDICTED: probable inactive leucine-rich repeat receptor-like protein kinase At1g66830 [Citrus sinensis]	5.74	3.30667	4.15333	2.69667	2.35	1.95667	Environmental Information Processing	Signal transduction	ko04075//Plant hormone signal transduction	K13415	-	GO:0043167//ion binding;GO:0036094//small molecule binding;GO:0017076//purine nucleotide binding;GO:0004672//protein kinase activity;GO:0097159//organic cyclic compound binding;GO:0016301//kinase activity;GO:1901363//heterocyclic compound binding;GO:0000166//nucleotide binding;GO:0016772//transferase activity, transferring phosphorus-containing groups;GO:0016740//transferase activity;GO:1901265//…	GO:0043170//macromolecule metabolic process;GO:0006796//phosphate-containing compound metabolic process;GO:0019538//protein metabolic process;GO:0044237//cellular metabolic process;GO:0036211//protein modification process;GO:0006468//protein phosphorylation;GO:0044260//cellular macromolecule metabolic process;GO:0009987//cellular process;GO:0016310//phosphorylation;GO:0044267//cellular protein me…
Dlo_008770.1	DUF4228 domain-containing protein [Cephalotus follicularis]	19.81	3.34667	4.85333	2.79333	2.65667	8.64	-	-	-	-	-	-	-
Dlo_008788.1	PREDICTED: codeine O-demethylase-like [Citrus sinensis]	47.25	8.33667	8.21333	15.2033	14.7567	11.72	Metabolism	Biosynthesis of other secondary metabolites	ko00941//Flavonoid biosynthesis	K05278	-	GO:0051213//dioxygenase activity;GO:0016706//oxidoreductase activity, acting on paired donors, with incorporation or reduction of molecular oxygen, 2-oxoglutarate as one donor, and incorporation of one atom each of oxygen into both donors;GO:0016705//oxidoreductase activity, acting on paired donors, with incorporation or reduction of molecular oxygen;GO:0016491//oxidoreductase activity;GO:0003824…	GO:0055114//oxidation-reduction process;GO:0044710//single-organism metabolic process;GO:0044699//single-organism process;GO:0008152//metabolic process
Dlo_008815.1	Concanavalin A-like lectin/glucanase, subgroup [Cynara cardunculus var. scolymus] [Cynara cardunculus]	0.493333	0.166667	0.133333	0.156667	0.0666667	0.463333	Organismal Systems	Environmental adaptation	ko04626//Plant-pathogen interaction	K13420	-	GO:0032559//adenyl ribonucleotide binding;GO:0017076//purine nucleotide binding;GO:0016740//transferase activity;GO:0097367//carbohydrate derivative binding;GO:1901265//nucleoside phosphate binding;GO:0001883//purine nucleoside binding;GO:0043168//anion binding;GO:0016773//phosphotransferase activity, alcohol group as acceptor;GO:1901363//heterocyclic compound binding;GO:0030554//adenyl nucleotid…	GO:0006468//protein phosphorylation;GO:0019538//protein metabolic process;GO:0006464//cellular protein modification process;GO:0036211//protein modification process;GO:0044267//cellular protein metabolic process;GO:0016310//phosphorylation;GO:0043170//macromolecule metabolic process;GO:0043412//macromolecule modification;GO:0044260//cellular macromolecule metabolic process;GO:0008152//metabolic p…
Dlo_008847.1	PREDICTED: (-)-germacrene D synthase-like [Citrus sinensis]	11.2933	29.7167	15.4367	70.97	34.05	13.08	Metabolism	Metabolism of terpenoids and polyketides	ko00904//Diterpenoid biosynthesis	K12929	-	GO:0043167//ion binding;GO:0005488//binding;GO:0016838//carbon-oxygen lyase activity, acting on phosphates;GO:0000287//magnesium ion binding;GO:0043169//cation binding;GO:0016835//carbon-oxygen lyase activity;GO:0046872//metal ion binding;GO:0010333//terpene synthase activity;GO:0016829//lyase activity;GO:0003824//catalytic activity	GO:0008152//metabolic process
Dlo_008851.1	2OG-FeII_Oxy domain-containing protein/DIOX_N domain-containing protein [Cephalotus follicularis]	9.30667	5.21667	5.18	4.26	4.22667	2.36333	-	-	-	-	-	GO:0003824//catalytic activity;GO:0016705//oxidoreductase activity, acting on paired donors, with incorporation or reduction of molecular oxygen;GO:0016706//oxidoreductase activity, acting on paired donors, with incorporation or reduction of molecular oxygen, 2-oxoglutarate as one donor, and incorporation of one atom each of oxygen into both donors;GO:0016491//oxidoreductase activity;GO:0051213//…	GO:0055114//oxidation-reduction process;GO:0008152//metabolic process;GO:0044699//single-organism process;GO:0044710//single-organism metabolic process
Dlo_008856.3	PREDICTED: TMV resistance protein N-like [Citrus sinensis]	7.33333	1.39667	1.52333	3.19333	1.38333	2.55667	-	-	-	-	-	GO:0005488//binding;GO:0005515//protein binding	-
Dlo_008857.1	PREDICTED: helicase and polymerase-containing protein TEBICHI [Citrus sinensis]	1.05667	2.29667	2.33667	2.69333	3.13	4.07	-	-	-	-	-	GO:0016740//transferase activity;GO:0003676//nucleic acid binding;GO:0034061//DNA polymerase activity;GO:0003824//catalytic activity;GO:0003677//DNA binding;GO:0097159//organic cyclic compound binding;GO:0016772//transferase activity, transferring phosphorus-containing groups;GO:0016779//nucleotidyltransferase activity;GO:1901363//heterocyclic compound binding;GO:0005488//binding;GO:0003887//DNA-…	GO:0006807//nitrogen compound metabolic process;GO:0009987//cellular process;GO:0044260//cellular macromolecule metabolic process;GO:0071704//organic substance metabolic process;GO:0044237//cellular metabolic process;GO:0009059//macromolecule biosynthetic process;GO:1901576//organic substance biosynthetic process;GO:0006725//cellular aromatic compound metabolic process;GO:0006260//DNA replication…
Dlo_008858.1	PREDICTED: protein MIZU-KUSSEI 1 [Citrus sinensis]	1.17333	3.41333	3.3	3.61	4.02	2.30667	-	-	-	-	-	-	-
Dlo_008888.1	PREDICTED: zeatin O-glucosyltransferase-like [Vitis vinifera]	81.6133	25.0433	26.2067	25.6367	18.2033	16.3833	Metabolism	Metabolism of terpenoids and polyketides	ko00908//Zeatin biosynthesis	K13495	-	GO:0016740//transferase activity;GO:0016758//transferase activity, transferring hexosyl groups;GO:0016757//transferase activity, transferring glycosyl groups;GO:0003824//catalytic activity	GO:0008152//metabolic process
Dlo_008889.1	PREDICTED: zeatin O-glucosyltransferase-like [Citrus sinensis]	2.83667	1.42333	1.85	0.456667	0.763333	6.62	-	-	-	-	-	GO:0016740//transferase activity;GO:0016757//transferase activity, transferring glycosyl groups;GO:0003824//catalytic activity;GO:0016758//transferase activity, transferring hexosyl groups	GO:0008152//metabolic process
Dlo_008891.1	Translational activator gcn1 [Gossypium arboreum]	7.3	16.1967	18.8033	21.81	29.2033	33.1033	-	-	-	-	-	-	-
Dlo_008918.1	Mediator of RNA polymerase II transcription subunit 23 [Theobroma cacao]	47.9633	11.2733	10.71	23.8633	23.1333	8.45	-	-	-	-	-	-	-
Dlo_008930.1	PREDICTED: WAT1-related protein At5g07050-like [Citrus sinensis]	2.86667	4.87333	4.28	6.02	4.97333	6.75333	-	-	-	-	GO:0031224//intrinsic component of membrane;GO:0016020//membrane;GO:0044425//membrane part;GO:0016021//integral component of membrane	GO:0005215//transporter activity;GO:0022857//transmembrane transporter activity	-
Dlo_008935.1	PREDICTED: WAT1-related protein At5g07050-like [Citrus sinensis]	0	0	0	0.836667	0.0333333	0.123333	-	-	-	-	GO:0016021//integral component of membrane;GO:0016020//membrane;GO:0031224//intrinsic component of membrane;GO:0044425//membrane part	GO:0022857//transmembrane transporter activity;GO:0005215//transporter activity	-
Dlo_008948.2	PREDICTED: myosin-11 isoform X2 [Citrus sinensis]	52.4433	28.11	24.7067	23.07	16.9033	16.0933	-	-	-	-	-	-	-
Dlo_008950.1	-	1.35667	2.02667	2.18	5.36	3.90667	2.39333	-	-	-	-	-	-	-
Dlo_008966.1	PREDICTED: F-box/kelch-repeat protein At3g06240-like [Prunus mume]	13.8433	7.95333	5.64667	6.42	4.56	2.57	-	-	-	-	-	GO:0005515//protein binding;GO:0005488//binding	-
Dlo_009003.1	PREDICTED: oxygen-dependent coproporphyrinogen-III oxidase, chloroplastic [Citrus sinensis]	28.16	42.5033	43.6267	57.6333	70.74	77.5	Metabolism	Metabolism of cofactors and vitamins	ko00860//Porphyrin and chlorophyll metabolism	K00228	-	GO:0004109//coproporphyrinogen oxidase activity;GO:0016634//oxidoreductase activity, acting on the CH-CH group of donors, oxygen as acceptor;GO:0016491//oxidoreductase activity;GO:0016627//oxidoreductase activity, acting on the CH-CH group of donors;GO:0003824//catalytic activity	GO:0055114//oxidation-reduction process;GO:0044249//cellular biosynthetic process;GO:0009058//biosynthetic process;GO:0034641//cellular nitrogen compound metabolic process;GO:0006725//cellular aromatic compound metabolic process;GO:1901362//organic cyclic compound biosynthetic process;GO:0033014//tetrapyrrole biosynthetic process;GO:0046483//heterocycle metabolic process;GO:0044710//single-organi…
Dlo_009009.1	-	29.49	12.1133	12.8033	10.4933	8.08667	12.9767	-	-	-	-	-	-	-
Dlo_009012.1	PREDICTED: UDP-galactose transporter 2-like [Nelumbo nucifera]	9.70667	33.2267	36.8233	22.3333	47.1367	30.4967	-	-	-	-	-	-	-
Dlo_009026.1	DUF761 domain-containing protein [Cephalotus follicularis]	3.63333	7.42333	6.37	7.52667	12.1733	10.62	-	-	-	-	-	-	-
Dlo_009037.1	PREDICTED: transcription factor ORG2 [Vitis vinifera]	1.20667	0.48	0.73	0	0	0.28	-	-	-	-	-	GO:0005488//binding;GO:0097159//organic cyclic compound binding;GO:0003677//DNA binding;GO:1901363//heterocyclic compound binding;GO:0003676//nucleic acid binding;GO:0005515//protein binding;GO:0046983//protein dimerization activity	-
Dlo_009050.1	PREDICTED: probable 3-beta-hydroxysteroid-Delta(8),Delta(7)-isomerase [Citrus sinensis]	12.2633	29.3367	26.03	30.4167	36.0267	24.2733	-	-	-	-	GO:0031224//intrinsic component of membrane;GO:0016021//integral component of membrane;GO:0016020//membrane;GO:0044425//membrane part	GO:0016863//intramolecular oxidoreductase activity, transposing C=C bonds;GO:0003676//nucleic acid binding;GO:0005488//binding;GO:0016853//isomerase activity;GO:0003824//catalytic activity;GO:1901363//heterocyclic compound binding;GO:0016860//intramolecular oxidoreductase activity;GO:0097159//organic cyclic compound binding;GO:0047750//cholestenol delta-isomerase activity	GO:0006629//lipid metabolic process;GO:0071704//organic substance metabolic process;GO:1901615//organic hydroxy compound metabolic process;GO:1901360//organic cyclic compound metabolic process;GO:0044281//small molecule metabolic process;GO:0044699//single-organism process;GO:0044710//single-organism metabolic process;GO:0008202//steroid metabolic process;GO:0044238//primary metabolic process;GO:…
Dlo_009058.1	PREDICTED: 21 kDa protein [Citrus sinensis]	1.09	1.47667	1.08667	0.233333	0.436667	0.376667	Metabolism	Carbohydrate metabolism	ko00500//Starch and sucrose metabolism;ko00040//Pentose and glucuronate interconversions	K01051	-	GO:0052689//carboxylic ester hydrolase activity;GO:0016788//hydrolase activity, acting on ester bonds;GO:0003824//catalytic activity;GO:0030599//pectinesterase activity;GO:0004857//enzyme inhibitor activity;GO:0030234//enzyme regulator activity;GO:0016787//hydrolase activity;GO:0098772//molecular function regulator	-
Dlo_009063.1	PREDICTED: caffeoylshikimate esterase [Citrus sinensis]	5.17	5.43333	5.69333	1.92333	4.44667	8.10667	-	-	-	-	-	-	-
Dlo_009075.1	Glyco_hydro_1 domain-containing protein [Cephalotus follicularis]	5.95333	0.25	0.373333	0.126667	0.02	0.196667	Metabolism	Carbohydrate metabolism;Metabolism of other amino acids;Biosynthesis of other secondary metabolites	ko00500//Starch and sucrose metabolism;ko00940//Phenylpropanoid biosynthesis;ko00460//Cyanoamino acid metabolism	K01188	-	GO:0016798//hydrolase activity, acting on glycosyl bonds;GO:0016787//hydrolase activity;GO:0004553//hydrolase activity, hydrolyzing O-glycosyl compounds;GO:0003824//catalytic activity	GO:0005975//carbohydrate metabolic process;GO:0008152//metabolic process;GO:0071704//organic substance metabolic process;GO:0044238//primary metabolic process
Dlo_009085.1	PREDICTED: ubiquitin-like-specific protease ESD4 isoform X2 [Vitis vinifera]	1.49	1.66667	1.54	3.59333	2.07667	1.4	-	-	-	-	-	GO:0070011//peptidase activity, acting on L-amino acid peptides;GO:0008234//cysteine-type peptidase activity;GO:0003824//catalytic activity;GO:0016787//hydrolase activity;GO:0008233//peptidase activity	GO:0008152//metabolic process;GO:0006508//proteolysis;GO:0044238//primary metabolic process;GO:0043170//macromolecule metabolic process;GO:0071704//organic substance metabolic process;GO:0019538//protein metabolic process
Dlo_009119.1	PREDICTED: aquaporin PIP1-3 [Arachis ipaensis]	6.18667	1.32667	1.67333	1.39333	1.01667	2.63667	-	-	-	-	GO:0016020//membrane	GO:0005215//transporter activity	GO:0006810//transport;GO:0051179//localization;GO:0051234//establishment of localization
Dlo_009130.3	PREDICTED: rop guanine nucleotide exchange factor 3 [Citrus sinensis]	1.73	6.1	5.31333	5.55667	8.01	7.53667	-	-	-	-	-	GO:0005088//Ras guanyl-nucleotide exchange factor activity;GO:0098772//molecular function regulator;GO:0005089//Rho guanyl-nucleotide exchange factor activity;GO:0005085//guanyl-nucleotide exchange factor activity	-
Dlo_009133.1	PREDICTED: feruloyl CoA ortho-hydroxylase 2 [Vitis vinifera]	0.07	0.43	0.523333	1.27667	1.16	0.29	-	-	-	-	-	GO:0003824//catalytic activity;GO:0051213//dioxygenase activity;GO:0016706//oxidoreductase activity, acting on paired donors, with incorporation or reduction of molecular oxygen, 2-oxoglutarate as one donor, and incorporation of one atom each of oxygen into both donors;GO:0016705//oxidoreductase activity, acting on paired donors, with incorporation or reduction of molecular oxygen;GO:0016491//oxi…	GO:0044699//single-organism process;GO:0044710//single-organism metabolic process;GO:0008152//metabolic process;GO:0055114//oxidation-reduction process
Dlo_009134.1	bHLH1 [Litchi chinensis]	23.4567	43.2367	34.22	52.5233	47.6167	46.3667	Environmental Information Processing	Signal transduction	ko04075//Plant hormone signal transduction	K13422	-	GO:0046983//protein dimerization activity;GO:0005515//protein binding;GO:0005488//binding	-
Dlo_009136.1	DUF1446 domain-containing protein [Cephalotus follicularis]	28.09	11.7633	11.4933	13.5167	10.2733	24.9667	-	-	-	-	-	-	-
Dlo_009139.1	short vegetative phase 2 [Dimocarpus longan]	16.8667	15.0433	9.47667	37.96	26.2933	5.71	-	-	-	-	GO:0043229//intracellular organelle;GO:0044464//cell part;GO:0005634//nucleus;GO:0044424//intracellular part;GO:0043226//organelle;GO:0005622//intracellular;GO:0043227//membrane-bounded organelle;GO:0043231//intracellular membrane-bounded organelle;GO:0005623//cell	GO:1901363//heterocyclic compound binding;GO:0003700//transcription factor activity, sequence-specific DNA binding;GO:0005515//protein binding;GO:0046983//protein dimerization activity;GO:0003677//DNA binding;GO:0097159//organic cyclic compound binding;GO:0001071//nucleic acid binding transcription factor activity;GO:0005488//binding;GO:0003676//nucleic acid binding	GO:0006355//regulation of transcription, DNA-templated;GO:1903506//regulation of nucleic acid-templated transcription;GO:0051252//regulation of RNA metabolic process;GO:0019222//regulation of metabolic process;GO:0050789//regulation of biological process;GO:0031326//regulation of cellular biosynthetic process;GO:0050794//regulation of cellular process;GO:0080090//regulation of primary metabolic p…
Dlo_009142.1	-	27.2	53.22	49.44	59.1933	51.7033	61.0967	-	-	-	-	-	-	-
Dlo_009151.1	zf-RanBP domain-containing protein [Cephalotus follicularis]	0	0	0	1.37667	0	0.0766667	-	-	-	-	-	-	-
Dlo_009168.1	PREDICTED: GDSL esterase/lipase At5g18430 [Citrus sinensis]	16.9967	165.613	185.66	99.56	216.47	224.69	-	-	-	-	-	GO:0016787//hydrolase activity;GO:0003824//catalytic activity;GO:0016788//hydrolase activity, acting on ester bonds	-
Dlo_009234.2	PREDICTED: ethylene-responsive transcription factor RAP2-7 isoform X1 [Citrus sinensis]	13.35	37.6233	45.35	27.0133	40.66	33.4167	-	-	-	-	-	GO:0001071//nucleic acid binding transcription factor activity;GO:0003700//transcription factor activity, sequence-specific DNA binding	GO:0050789//regulation of biological process;GO:0050794//regulation of cellular process;GO:0031323//regulation of cellular metabolic process;GO:0080090//regulation of primary metabolic process;GO:0051171//regulation of nitrogen compound metabolic process;GO:2001141//regulation of RNA biosynthetic process;GO:0006355//regulation of transcription, DNA-templated;GO:0060255//regulation of macromolecul…
Dlo_009245.1	2OG-FeII_Oxy domain-containing protein/DIOX_N domain-containing protein [Cephalotus follicularis]	9.30667	5.21667	5.18	4.26	4.22667	2.36333	-	-	-	-	-	GO:0003824//catalytic activity;GO:0016491//oxidoreductase activity;GO:0016705//oxidoreductase activity, acting on paired donors, with incorporation or reduction of molecular oxygen;GO:0051213//dioxygenase activity;GO:0016706//oxidoreductase activity, acting on paired donors, with incorporation or reduction of molecular oxygen, 2-oxoglutarate as one donor, and incorporation of one atom each of oxy…	GO:0044710//single-organism metabolic process;GO:0044699//single-organism process;GO:0055114//oxidation-reduction process;GO:0008152//metabolic process
Dlo_009323.1	PREDICTED: disease resistance protein At4g27190 [Citrus sinensis]	1.46	0.23	0.25	0	0	0	-	-	-	-	-	-	-
Dlo_009327.1	PREDICTED: disease resistance protein At4g27190-like [Ziziphus jujuba]	0.606667	1.50667	1.18667	1.35	1.91	0.943333	Organismal Systems	Environmental adaptation	ko04626//Plant-pathogen interaction	K13459	-	GO:0032553//ribonucleotide binding;GO:0043167//ion binding;GO:1901265//nucleoside phosphate binding;GO:0017076//purine nucleotide binding;GO:0097159//organic cyclic compound binding;GO:1901363//heterocyclic compound binding;GO:0000166//nucleotide binding;GO:0030554//adenyl nucleotide binding;GO:0036094//small molecule binding;GO:0032549//ribonucleoside binding;GO:0001883//purine nucleoside bindin…	-
Dlo_009334.1	PREDICTED: pentatricopeptide repeat-containing protein At4g04790, mitochondrial [Vitis vinifera]	5.56333	6.73333	7.08	11.4933	9.79667	6.45	-	-	-	-	-	-	-
Dlo_009340.1	PREDICTED: gibberellin 2-beta-dioxygenase 8 [Citrus sinensis]	1.12667	0.853333	1.41667	0.27	0.873333	1.39333	-	-	-	-	-	GO:0016491//oxidoreductase activity;GO:0016706//oxidoreductase activity, acting on paired donors, with incorporation or reduction of molecular oxygen, 2-oxoglutarate as one donor, and incorporation of one atom each of oxygen into both donors;GO:0003824//catalytic activity;GO:0016705//oxidoreductase activity, acting on paired donors, with incorporation or reduction of molecular oxygen;GO:0051213//…	GO:0044710//single-organism metabolic process;GO:0055114//oxidation-reduction process;GO:0044699//single-organism process;GO:0008152//metabolic process
Dlo_009342.2	ubiquitin 11 [Arabidopsis thaliana]	477.81	339.04	348.867	216.983	204.273	263.507	-	-	-	-	-	GO:0005488//binding;GO:0005515//protein binding	-
Dlo_009343.2	PREDICTED: protein translation factor SUI1 homolog [Erythranthe guttata]	479.657	182.82	147.453	237.82	107.11	104.897	Genetic Information Processing	Translation	ko03013//RNA transport	K03113	-	GO:0008135//translation factor activity, RNA binding;GO:1901363//heterocyclic compound binding;GO:0003723//RNA binding;GO:0003676//nucleic acid binding;GO:0005488//binding;GO:0003743//translation initiation factor activity;GO:0097159//organic cyclic compound binding	GO:0071704//organic substance metabolic process;GO:0043603//cellular amide metabolic process;GO:0010467//gene expression;GO:1901566//organonitrogen compound biosynthetic process;GO:1901576//organic substance biosynthetic process;GO:0044271//cellular nitrogen compound biosynthetic process;GO:0044237//cellular metabolic process;GO:1901564//organonitrogen compound metabolic process;GO:0044260//cellu…
Dlo_009349.1	PREDICTED: systemin receptor SR160-like [Citrus sinensis]	13.0967	4.89	4.67333	4.89667	2.62333	2.69667	Organismal Systems	Environmental adaptation	ko04626//Plant-pathogen interaction	K13420	-	GO:0005488//binding;GO:0005515//protein binding	-
Dlo_009354.1	PREDICTED: early nodulin-like protein 3 [Citrus sinensis]	3.23	16.7333	10.7133	9.79333	22.96	15.8267	-	-	-	-	-	GO:0009055//electron carrier activity	-
Dlo_009355.1	PREDICTED: early nodulin-like protein 3 [Citrus sinensis]	3.23	16.7333	10.7133	9.79333	22.96	15.8267	-	-	-	-	-	GO:0009055//electron carrier activity	-
Dlo_009377.1	PREDICTED: fatty-acid-binding protein 3, chloroplastic [Citrus sinensis]	3.19333	4.54667	5.78333	7.58333	9.09333	8.35	Genetic Information Processing	Folding, sorting and degradation	ko03018//RNA degradation	K14442	-	GO:0003824//catalytic activity;GO:0016872//intramolecular lyase activity;GO:0016853//isomerase activity	-
Dlo_009393.2	PREDICTED: chaperonin 60 subunit alpha 2, chloroplastic [Citrus sinensis]	6.67667	11.8067	13.7833	21.8867	20.0633	10.7533	-	-	-	-	GO:0044424//intracellular part;GO:0005622//intracellular;GO:0005623//cell;GO:0044464//cell part;GO:0005737//cytoplasm	GO:1901363//heterocyclic compound binding;GO:0036094//small molecule binding;GO:0005488//binding;GO:0001883//purine nucleoside binding;GO:0001882//nucleoside binding;GO:0032553//ribonucleotide binding;GO:0043167//ion binding;GO:0032555//purine ribonucleotide binding;GO:1901265//nucleoside phosphate binding;GO:0043168//anion binding;GO:0035639//purine ribonucleoside triphosphate binding;GO:0030554…	GO:0009987//cellular process;GO:0006457//protein folding;GO:0042026//protein refolding
Dlo_009400.1	PREDICTED: chaperonin 60 subunit alpha 2, chloroplastic [Citrus sinensis]	2.08667	3.29667	4.05667	6.46333	6.10667	2.60667	Genetic Information Processing	Folding, sorting and degradation	ko03018//RNA degradation	K04077	GO:0044424//intracellular part;GO:0005737//cytoplasm;GO:0005622//intracellular;GO:0005623//cell;GO:0044464//cell part	GO:0032559//adenyl ribonucleotide binding;GO:1901265//nucleoside phosphate binding;GO:0000166//nucleotide binding;GO:0030554//adenyl nucleotide binding;GO:0043168//anion binding;GO:0005524//ATP binding;GO:0035639//purine ribonucleoside triphosphate binding;GO:0032549//ribonucleoside binding;GO:0001883//purine nucleoside binding;GO:0005488//binding;GO:0036094//small molecule binding;GO:0032550//pu…	GO:0009987//cellular process;GO:0006457//protein folding
Dlo_009409.1	Glyoxal_oxid_N domain-containing protein/DUF1929 domain-containing protein, partial [Cephalotus follicularis]	2.83333	2.06333	2.14333	0.503333	1.39333	2.61	-	-	-	-	-	-	-
Dlo_009413.1	Drug/metabolite transporter [Corchorus olitorius]	5.46667	3.12	2.01667	2.01	1.73	3.1	-	-	-	-	GO:0005694//chromosome;GO:0044464//cell part;GO:0044427//chromosomal part;GO:0005622//intracellular;GO:0043234//protein complex;GO:0044422//organelle part;GO:0032993//protein-DNA complex;GO:0000785//chromatin;GO:0044424//intracellular part;GO:0044446//intracellular organelle part;GO:0032991//macromolecular complex;GO:0044815//DNA packaging complex;GO:0043228//non-membrane-bounded organelle;GO:004…	GO:0003677//DNA binding;GO:0097159//organic cyclic compound binding;GO:1901363//heterocyclic compound binding;GO:0005488//binding;GO:0003676//nucleic acid binding	-
Dlo_009418.1	maternal effect embryoarrest 60 [Zostera marina]	22.98	52.3067	48.1133	76.7067	71.11	33.6833	-	-	-	-	-	-	-
Dlo_009419.1	PREDICTED: cation/H(+) antiporter 26 [Citrus sinensis]	0.0133333	0.0833333	0.14	0.333333	0.253333	0.136667	-	-	-	-	GO:0016021//integral component of membrane;GO:0031224//intrinsic component of membrane;GO:0016020//membrane;GO:0044425//membrane part	GO:0022857//transmembrane transporter activity;GO:0015075//ion transmembrane transporter activity;GO:0005215//transporter activity;GO:0015298//solute:cation antiporter activity;GO:0005451//monovalent cation:proton antiporter activity;GO:0022892//substrate-specific transporter activity;GO:0022804//active transmembrane transporter activity;GO:0022891//substrate-specific transmembrane transporter ac…	GO:0044699//single-organism process;GO:0015672//monovalent inorganic cation transport;GO:0051179//localization;GO:1902578//single-organism localization;GO:0051234//establishment of localization;GO:0006811//ion transport;GO:0006812//cation transport;GO:0009987//cellular process;GO:0055085//transmembrane transport;GO:0030001//metal ion transport;GO:0006814//sodium ion transport;GO:0006810//transpor…
Dlo_009422.1	PREDICTED: porphobilinogen deaminase, chloroplastic [Ricinus communis]	58.4533	61.38	62.86	117.183	106.063	69.7233	Metabolism	Metabolism of cofactors and vitamins	ko00860//Porphyrin and chlorophyll metabolism	K01749	-	GO:0004418//hydroxymethylbilane synthase activity;GO:0003824//catalytic activity;GO:0016765//transferase activity, transferring alkyl or aryl (other than methyl) groups;GO:0016740//transferase activity	GO:0018130//heterocycle biosynthetic process;GO:1901566//organonitrogen compound biosynthetic process;GO:1901576//organic substance biosynthetic process;GO:0044238//primary metabolic process;GO:0046483//heterocycle metabolic process;GO:0018193//peptidyl-amino acid modification;GO:0009058//biosynthetic process;GO:0044249//cellular biosynthetic process;GO:0044237//cellular metabolic process;GO:0006…
Dlo_009427.1	PREDICTED: purple acid phosphatase 15-like isoform X1 [Citrus sinensis]	3.11667	12.1133	11.82	7.81667	12.3533	13.1233	-	-	-	-	-	GO:0003824//catalytic activity;GO:0016787//hydrolase activity	-
Dlo_009429.1	PREDICTED: cytochrome P450 724B1-like [Citrus sinensis]	2.98667	10.28	13.33	8.84	14.7033	14.72	Metabolism	Metabolism of terpenoids and polyketides	ko00905//Brassinosteroid biosynthesis	K12639	-	GO:0005488//binding;GO:0046914//transition metal ion binding;GO:0043167//ion binding;GO:0005506//iron ion binding;GO:0046872//metal ion binding;GO:0097159//organic cyclic compound binding;GO:0046906//tetrapyrrole binding;GO:0043169//cation binding;GO:0016705//oxidoreductase activity, acting on paired donors, with incorporation or reduction of molecular oxygen;GO:1901363//heterocyclic compound bin…	GO:0044699//single-organism process;GO:0044710//single-organism metabolic process;GO:0008152//metabolic process;GO:0055114//oxidation-reduction process
Dlo_009433.1	PREDICTED: LOW QUALITY PROTEIN: tyrosine-specific transport protein-like [Ziziphus jujuba]	0.06	1.12333	0.183333	1.87	2.10333	0.933333	-	-	-	-	-	-	GO:1902578//single-organism localization;GO:0071702//organic substance transport;GO:0071705//nitrogen compound transport;GO:0034220//ion transmembrane transport;GO:0046942//carboxylic acid transport;GO:1903825//organic acid transmembrane transport;GO:0006865//amino acid transport;GO:0098656//anion transmembrane transport;GO:0044699//single-organism process;GO:0055085//transmembrane transport;GO:0…
Dlo_009440.1	PREDICTED: probable disease resistance protein At4g27220 isoform X1 [Citrus sinensis]	0.786667	0.296667	0.25	0.126667	0.146667	0.0466667	-	-	-	-	-	-	-
Dlo_009445.1	PREDICTED: eukaryotic translation initiation factor 2A [Citrus sinensis]	31.2233	33.11	35.0833	71.7433	61.6067	48.2433	-	-	-	-	-	-	-
Dlo_009450.2	PREDICTED: C2 and GRAM domain-containing protein At1g03370-like isoform X5 [Citrus sinensis]	23	14.63	13.4933	7.70333	7.50333	6.89	-	-	-	-	-	GO:0005488//binding;GO:0005515//protein binding	-
Dlo_009454.1	PREDICTED: serine/threonine-protein kinase pakD isoform X2 [Cucumis melo]	1.23	11.48	7.25333	14.15	16.84	10.3933	-	-	-	-	-	-	-
Dlo_009458.1	Calcineurin-like metallo-phosphoesterase superfamily protein [Theobroma cacao]	1.79	5.67333	3.85333	7.68667	6.26667	5.66	-	-	-	-	-	GO:0016787//hydrolase activity;GO:0003824//catalytic activity	-
Dlo_009459.1	Calcineurin-like metallo-phosphoesterase superfamily protein [Theobroma cacao]	5.86333	4.22	5.18	2.8	5.66667	3.79	-	-	-	-	-	GO:0016787//hydrolase activity;GO:0003824//catalytic activity	-
Dlo_009462.1	PREDICTED: protein FAM136A [Citrus sinensis]	5.23333	13.1833	9.66667	14.4733	15.2767	12.6367	-	-	-	-	-	-	-
Dlo_009468.4	PREDICTED: TMV resistance protein N-like isoform X2 [Citrus sinensis]	0.19	0.683333	0.353333	0.596667	0.433333	0.576667	-	-	-	-	-	GO:0005488//binding;GO:0005515//protein binding	GO:0050789//regulation of biological process;GO:0044763//single-organism cellular process;GO:0023052//signaling;GO:0009987//cellular process;GO:0007165//signal transduction;GO:0044699//single-organism process;GO:0065007//biological regulation;GO:0050896//response to stimulus;GO:0007154//cell communication;GO:0044700//single organism signaling;GO:0051716//cellular response to stimulus;GO:0050794//…
Dlo_009489.1	PREDICTED: pentatricopeptide repeat-containing protein At4g16390, chloroplastic [Citrus sinensis]	0.29	0.663333	0.366667	0.846667	0.893333	0.556667	-	-	-	-	-	-	-
Dlo_009561.1	PREDICTED: syntaxin-121-like [Gossypium arboreum]	75.5033	49.3267	55.62	35.9033	25.1133	52.3667	Genetic Information Processing	Folding, sorting and degradation	ko04130//SNARE interactions in vesicular transport	K08486	GO:0016020//membrane	GO:0005515//protein binding;GO:0005484//SNAP receptor activity;GO:0005488//binding	GO:0051179//localization;GO:0051234//establishment of localization;GO:0033036//macromolecule localization;GO:0034613//cellular protein localization;GO:0051641//cellular localization;GO:0070727//cellular macromolecule localization;GO:0045184//establishment of protein localization;GO:0008104//protein localization;GO:0051649//establishment of localization in cell;GO:0046907//intracellular transport;…
Dlo_009582.1	PREDICTED: protein CHROMOSOME TRANSMISSION FIDELITY 7 [Citrus sinensis]	0.81	2.41333	2.86667	3.1	3.10333	6.26667	-	-	-	-	-	-	-
Dlo_009591.1	BnaAnng32750D [Brassica napus]	4.43	21.44	21.9333	20.9767	39.26	24.19	-	-	-	-	-	-	-
Dlo_009594.1	PREDICTED: probable aspartyl protease At4g16563 [Gossypium arboreum]	11.01	82.6033	80.4233	55.7633	112.253	93.2933	-	-	-	-	-	GO:0070001//aspartic-type peptidase activity;GO:0003824//catalytic activity;GO:0008233//peptidase activity;GO:0004190//aspartic-type endopeptidase activity;GO:0016787//hydrolase activity;GO:0004175//endopeptidase activity;GO:0070011//peptidase activity, acting on L-amino acid peptides	GO:0019538//protein metabolic process;GO:0043170//macromolecule metabolic process;GO:0071704//organic substance metabolic process;GO:0044238//primary metabolic process;GO:0008152//metabolic process;GO:0006508//proteolysis
Dlo_009599.1	PREDICTED: transcription factor E2FA isoform X2 [Citrus sinensis]	6.37667	8.83333	10.8633	13.21	14.98	10.9067	-	-	-	-	GO:0005622//intracellular;GO:0043234//protein complex;GO:0005667//transcription factor complex;GO:0044464//cell part;GO:0044424//intracellular part;GO:0032991//macromolecular complex;GO:0005623//cell	GO:0003700//transcription factor activity, sequence-specific DNA binding;GO:0001071//nucleic acid binding transcription factor activity	GO:0019219//regulation of nucleobase-containing compound metabolic process;GO:0080090//regulation of primary metabolic process;GO:0050789//regulation of biological process;GO:0006355//regulation of transcription, DNA-templated;GO:0010468//regulation of gene expression;GO:2001141//regulation of RNA biosynthetic process;GO:2000112//regulation of cellular macromolecule biosynthetic process;GO:001055…
Dlo_009603.1	PREDICTED: transcription repressor OFP6 [Citrus sinensis]	1.91	6.78333	5.85667	8.73333	6.56667	6.17667	-	-	-	-	-	-	-
Dlo_009605.1	PREDICTED: transcription repressor OFP13 [Theobroma cacao]	3.58667	5.16667	6.76667	7.66	3.84333	9.16667	-	-	-	-	-	-	-
Dlo_009608.1	serine/threonine-protein kinase pakG-like [Cajanus cajan]	1.83333	4.43333	6.37667	4.85	5.18667	4.75667	-	-	-	-	-	-	-
Dlo_009618.1	PREDICTED: IAA-amino acid hydrolase ILR1-like 3 [Citrus sinensis]	0.336667	4.27333	5.40667	5.52	7.16333	5.45667	-	-	-	-	-	GO:0003824//catalytic activity;GO:0016787//hydrolase activity	GO:0008152//metabolic process
Dlo_009623.1	PREDICTED: centromere protein F isoform X2 [Vitis vinifera]	12.66	25.2333	26.5733	30.7167	33.17	31.08	-	-	-	-	-	-	-
Dlo_009625.2	PREDICTED: lysosomal Pro-X carboxypeptidase [Vitis vinifera]	8.06667	25.16	33.4133	20.1167	43.64	66.7033	-	-	-	-	-	GO:0017171//serine hydrolase activity;GO:0016787//hydrolase activity;GO:0008233//peptidase activity;GO:0003824//catalytic activity;GO:0008236//serine-type peptidase activity;GO:0070011//peptidase activity, acting on L-amino acid peptides	GO:0071704//organic substance metabolic process;GO:0044238//primary metabolic process;GO:0043170//macromolecule metabolic process;GO:0019538//protein metabolic process;GO:0006508//proteolysis;GO:0008152//metabolic process
Dlo_009638.1	PREDICTED: WD repeat-containing protein LWD1-like [Juglans regia]	8.20333	35.5367	40.1267	19.5267	25.9633	50.6	-	-	-	-	-	GO:0005515//protein binding;GO:0005488//binding	-
Dlo_009645.1	Alpha-amylase, partial [Anthurium amnicola]	4.37333	11.94	8.67	17.5767	18.83	8.38667	-	-	-	-	-	-	-
Dlo_009649.1	PREDICTED: tropinone reductase-like 1 [Citrus sinensis]	3.84667	1.29667	6.28667	0.74	0.576667	11.0533	Metabolism	Metabolism of terpenoids and polyketides	ko00906//Carotenoid biosynthesis	K09841	-	GO:0003824//catalytic activity;GO:0016491//oxidoreductase activity	GO:0008152//metabolic process
Dlo_009676.1	BnaC08g23910D [Brassica napus]	19.44	23.0933	24.6733	8.25667	12.7667	22.8367	-	-	-	-	-	-	-
Dlo_009699.1	PREDICTED: germin-like protein subfamily 3 member 2 [Citrus sinensis]	0.85	10.0067	8.45333	5.69667	16.19	6.81	-	-	-	-	-	GO:0030145//manganese ion binding;GO:0043167//ion binding;GO:0005488//binding;GO:0046914//transition metal ion binding;GO:0043169//cation binding;GO:0045735//nutrient reservoir activity;GO:0046872//metal ion binding	-
Dlo_009703.1	BnaAnng07520D [Brassica napus]	4.21	1.43667	1.24667	0.223333	0.833333	2.32333	-	-	-	-	-	-	-
Dlo_009710.1	PREDICTED: zinc finger A20 and AN1 domain-containing stress-associated protein 6 [Citrus sinensis]	74.6567	69.9933	66.0933	32.4833	43.0133	59.64	-	-	-	-	-	GO:0008270//zinc ion binding;GO:0046872//metal ion binding;GO:0046914//transition metal ion binding;GO:0003676//nucleic acid binding;GO:0005488//binding;GO:0043169//cation binding;GO:0043167//ion binding;GO:0003677//DNA binding;GO:1901363//heterocyclic compound binding;GO:0097159//organic cyclic compound binding	-
Dlo_009748.1	PREDICTED: LRR receptor-like serine/threonine-protein kinase GSO1 [Citrus sinensis]	0.0266667	0.13	0.15	0.42	0.173333	0.456667	Organismal Systems	Environmental adaptation	ko04626//Plant-pathogen interaction	K13420	-	GO:0005515//protein binding;GO:0005488//binding	-
Dlo_009773.1	PREDICTED: heat shock cognate 70 kDa protein 2-like isoform X1 [Ziziphus jujuba]	0	0.556667	0.45	0.976667	0.566667	0.93	-	-	-	-	-	GO:0016491//oxidoreductase activity;GO:0047134//protein-disulfide reductase activity;GO:0016667//oxidoreductase activity, acting on a sulfur group of donors;GO:0016668//oxidoreductase activity, acting on a sulfur group of donors, NAD(P) as acceptor;GO:0016651//oxidoreductase activity, acting on NAD(P)H;GO:0003824//catalytic activity	GO:0007154//cell communication;GO:0007165//signal transduction;GO:0050794//regulation of cellular process;GO:0044700//single organism signaling;GO:0050789//regulation of biological process;GO:0050896//response to stimulus;GO:0055114//oxidation-reduction process;GO:0009987//cellular process;GO:0051716//cellular response to stimulus;GO:0044710//single-organism metabolic process;GO:0044763//single-o…
Dlo_009789.1	triosphosphate isomerase-like protein type II [Dimocarpus longan]	78.95	148.057	183.197	181.47	200.593	203.323	Metabolism	Global and Overview;Energy metabolism;Carbohydrate metabolism	ko01200//Carbon metabolism;ko01230//Biosynthesis of amino acids;ko00010//Glycolysis / Gluconeogenesis;ko00710//Carbon fixation in photosynthetic organisms;ko00562//Inositol phosphate metabolism;ko00051//Fructose and mannose metabolism	K01803	-	GO:0016853//isomerase activity;GO:0004807//triose-phosphate isomerase activity;GO:0016860//intramolecular oxidoreductase activity;GO:0003824//catalytic activity;GO:0016861//intramolecular oxidoreductase activity, interconverting aldoses and ketoses	GO:0008152//metabolic process
Dlo_009809.1	PREDICTED: titin isoform X2 [Citrus sinensis]	22.66	11.5367	9.68667	4.73	5.95333	7.47667	-	-	-	-	-	-	-
Dlo_009839.1	PREDICTED: probable inactive receptor kinase At4g23740 [Citrus sinensis]	17.23	36.2633	34.5267	37.8267	39.7033	35.4067	Environmental Information Processing	Signal transduction	ko04075//Plant hormone signal transduction	K13415	-	GO:0032549//ribonucleoside binding;GO:0004672//protein kinase activity;GO:0003824//catalytic activity;GO:0035639//purine ribonucleoside triphosphate binding;GO:0030554//adenyl nucleotide binding;GO:0016773//phosphotransferase activity, alcohol group as acceptor;GO:0032550//purine ribonucleoside binding;GO:0016740//transferase activity;GO:0001883//purine nucleoside binding;GO:0032555//purine ribon…	GO:0008152//metabolic process;GO:0016310//phosphorylation;GO:0009987//cellular process;GO:0019538//protein metabolic process;GO:0006464//cellular protein modification process;GO:0006793//phosphorus metabolic process;GO:0006468//protein phosphorylation;GO:0043170//macromolecule metabolic process;GO:0044267//cellular protein metabolic process;GO:0044238//primary metabolic process;GO:0036211//protei…
Dlo_009841.1	PREDICTED: ubiquitin-conjugating enzyme E2-17 kDa-like [Nicotiana tomentosiformis]	8.58667	4.71667	3.05333	4.26333	2.78333	2.79333	Genetic Information Processing	Folding, sorting and degradation	ko04141//Protein processing in endoplasmic reticulum;ko04120//Ubiquitin mediated proteolysis	K06689	-	-	-
Dlo_009845.1	Nucleotide-sugar transporter [Corchorus capsularis]	24.78	2.30667	1.71667	3.05667	1.07667	0.756667	-	-	-	-	-	-	-
Dlo_009846.1	Nucleotide-sugar transporter [Corchorus capsularis]	10.88	2.93	2.33	1.17333	1.31	2.07333	-	-	-	-	-	-	-
Dlo_009849.1	PREDICTED: serine/threonine-protein kinase ATG1 [Citrus sinensis]	1.71333	0.526667	1.20333	0.336667	0.193333	1.09	-	-	-	-	-	GO:0032549//ribonucleoside binding;GO:0032559//adenyl ribonucleotide binding;GO:0036094//small molecule binding;GO:0017076//purine nucleotide binding;GO:0000166//nucleotide binding;GO:1901363//heterocyclic compound binding;GO:0043168//anion binding;GO:0016740//transferase activity;GO:0016301//kinase activity;GO:0004672//protein kinase activity;GO:0032555//purine ribonucleotide binding;GO:1901265/…	GO:0019538//protein metabolic process;GO:0044267//cellular protein metabolic process;GO:0006468//protein phosphorylation;GO:0008152//metabolic process;GO:0071704//organic substance metabolic process;GO:0044237//cellular metabolic process;GO:0009987//cellular process;GO:0006796//phosphate-containing compound metabolic process;GO:0044238//primary metabolic process;GO:0043170//macromolecule metaboli…
Dlo_009856.3	PREDICTED: mitochondrial adenine nucleotide transporter ADNT1-like [Gossypium raimondii]	37.6633	18.33	18.78	18.2833	15.48	27.5433	-	-	-	-	-	-	GO:0051179//localization;GO:0044699//single-organism process;GO:0055085//transmembrane transport;GO:0009987//cellular process;GO:1902578//single-organism localization;GO:0051234//establishment of localization;GO:0044763//single-organism cellular process;GO:0006810//transport;GO:0044765//single-organism transport
Dlo_009861.1	PREDICTED: probable GABA transporter 2 [Citrus sinensis]	54.1733	34.8733	31.5467	16.09	20.0933	17.61	Environmental Information Processing	Signal transduction	ko04075//Plant hormone signal transduction	K13946	-	-	-
Dlo_009862.1	PREDICTED: probable inactive serine/threonine-protein kinase slob1 isoform X1 [Ziziphus jujuba]	62.7733	16.1267	16.52	15.34	9.48333	8.44	-	-	-	-	-	-	-
Dlo_009873.1	PREDICTED: probable polygalacturonase [Citrus sinensis]	15.2633	37.0133	35.1733	35.96	42.1833	47.22	Metabolism	Carbohydrate metabolism	ko00500//Starch and sucrose metabolism;ko00040//Pentose and glucuronate interconversions	K01184	-	GO:0016798//hydrolase activity, acting on glycosyl bonds;GO:0004650//polygalacturonase activity;GO:0016787//hydrolase activity;GO:0003824//catalytic activity;GO:0004553//hydrolase activity, hydrolyzing O-glycosyl compounds	GO:0008152//metabolic process;GO:0005975//carbohydrate metabolic process;GO:0044238//primary metabolic process;GO:0071704//organic substance metabolic process
Dlo_009888.2	PREDICTED: RING-H2 finger protein ATL20-like [Citrus sinensis]	5.42667	1.73667	1.69333	1.52667	0.893333	1.73	-	-	-	-	-	GO:0001871//pattern binding;GO:0030246//carbohydrate binding;GO:0046914//transition metal ion binding;GO:0043167//ion binding;GO:0046872//metal ion binding;GO:0008270//zinc ion binding;GO:0005488//binding;GO:0043169//cation binding;GO:0030247//polysaccharide binding;GO:0005515//protein binding	-
Dlo_009897.1	UDP-glucuronosyl/UDP-glucosyltransferase [Corchorus olitorius]	12.7667	30.5967	24.19	33.4067	37.78	17.65	-	-	-	-	-	GO:0016740//transferase activity;GO:0003824//catalytic activity;GO:0016758//transferase activity, transferring hexosyl groups;GO:0016757//transferase activity, transferring glycosyl groups	GO:0008152//metabolic process
Dlo_009902.1	PREDICTED: E3 ubiquitin-protein ligase RHA1B [Citrus sinensis]	121.057	16.5467	31.8733	16.1467	9.23667	59.82	-	-	-	-	-	GO:0043167//ion binding;GO:0008270//zinc ion binding;GO:0005515//protein binding;GO:0046872//metal ion binding;GO:0046914//transition metal ion binding;GO:0005488//binding;GO:0043169//cation binding	-
Dlo_009936.1	PREDICTED: RING-H2 finger protein ATL16 [Citrus sinensis]	0.35	1.92333	1.21	1.80333	2.44333	0.82	-	-	-	-	-	GO:0046872//metal ion binding;GO:0008270//zinc ion binding;GO:0005515//protein binding;GO:0043169//cation binding;GO:0005488//binding;GO:0046914//transition metal ion binding;GO:0043167//ion binding	-
Dlo_009940.1	PREDICTED: vegetative cell wall protein gp1-like [Jatropha curcas]	0.503333	10.8033	4.25	4.25333	16.44	4.27333	-	-	-	-	-	-	-
Dlo_009950.1	PREDICTED: alpha-copaene synthase-like [Citrus sinensis]	13.71	56.3333	33.92	64.2667	56.23	35.95	Metabolism	Metabolism of terpenoids and polyketides	ko00904//Diterpenoid biosynthesis	K12929	-	GO:0043167//ion binding;GO:0000287//magnesium ion binding;GO:0005488//binding;GO:0016838//carbon-oxygen lyase activity, acting on phosphates;GO:0016835//carbon-oxygen lyase activity;GO:0016829//lyase activity;GO:0043169//cation binding;GO:0010333//terpene synthase activity;GO:0003824//catalytic activity;GO:0046872//metal ion binding	GO:0008152//metabolic process
Dlo_009954.1	PREDICTED: glycine-rich RNA-binding protein 3, mitochondrial [Ziziphus jujuba]	7.50333	19.91	17.9433	20.1733	27.13	17.3533	-	-	-	-	-	GO:1901363//heterocyclic compound binding;GO:0005488//binding;GO:0097159//organic cyclic compound binding;GO:0003676//nucleic acid binding	-
Dlo_009955.1	PREDICTED: glycine-rich RNA-binding protein 3, mitochondrial [Ziziphus jujuba]	6.99667	15.5867	17.1067	20.57	26.7333	20.35	-	-	-	-	-	GO:1901363//heterocyclic compound binding;GO:0097159//organic cyclic compound binding;GO:0003676//nucleic acid binding;GO:0005488//binding	-
Dlo_009961.1	PREDICTED: multiple organellar RNA editing factor 9, chloroplastic [Citrus sinensis]	0	0	0	0.553333	0.0966667	0.296667	-	-	-	-	-	-	-
Dlo_009971.1	PREDICTED: G-type lectin S-receptor-like serine/threonine-protein kinase At4g27290 isoform X8 [Citrus sinensis]	14.1833	7.42	7.26667	5.38	6.45	6.53667	-	-	-	-	-	GO:0016301//kinase activity;GO:0016772//transferase activity, transferring phosphorus-containing groups;GO:0003824//catalytic activity;GO:0016740//transferase activity;GO:0016773//phosphotransferase activity, alcohol group as acceptor;GO:0004672//protein kinase activity;GO:0004674//protein serine/threonine kinase activity	GO:0022414//reproductive process;GO:0009856//pollination;GO:0051704//multi-organism process;GO:0007154//cell communication;GO:0008037//cell recognition;GO:0044706//multi-multicellular organism process;GO:0044763//single-organism cellular process;GO:0044703//multi-organism reproductive process;GO:0000003//reproduction;GO:0009875//pollen-pistil interaction;GO:0044702//single organism reproductive p…
Dlo_009981.1	PREDICTED: receptor-like serine/threonine-protein kinase SD1-6 [Citrus sinensis]	0.906667	0.06	0.26	0.21	0	0.293333	Organismal Systems	Environmental adaptation	ko04626//Plant-pathogen interaction	K13417	-	GO:0005524//ATP binding;GO:0003824//catalytic activity;GO:0030554//adenyl nucleotide binding;GO:0097367//carbohydrate derivative binding;GO:0016740//transferase activity;GO:0032553//ribonucleotide binding;GO:0016773//phosphotransferase activity, alcohol group as acceptor;GO:1901363//heterocyclic compound binding;GO:0032559//adenyl ribonucleotide binding;GO:0016301//kinase activity;GO:0005488//bin…	GO:0009875//pollen-pistil interaction;GO:0051704//multi-organism process;GO:0044237//cellular metabolic process;GO:0043412//macromolecule modification;GO:0044703//multi-organism reproductive process;GO:0009987//cellular process;GO:0044238//primary metabolic process;GO:0044763//single-organism cellular process;GO:0044267//cellular protein metabolic process;GO:0006793//phosphorus metabolic process;…
Dlo_009988.1	PREDICTED: G-type lectin S-receptor-like serine/threonine-protein kinase At4g27290 [Malus domestica]	7.56	1.83	2.3	3.69	2.01	3.21667	-	-	-	-	-	GO:0016301//kinase activity;GO:0001883//purine nucleoside binding;GO:0032559//adenyl ribonucleotide binding;GO:0035639//purine ribonucleoside triphosphate binding;GO:0016773//phosphotransferase activity, alcohol group as acceptor;GO:1901363//heterocyclic compound binding;GO:0032555//purine ribonucleotide binding;GO:1901265//nucleoside phosphate binding;GO:0043167//ion binding;GO:0032553//ribonucl…	GO:0044699//single-organism process;GO:0048544//recognition of pollen;GO:0006464//cellular protein modification process;GO:0044763//single-organism cellular process;GO:0044260//cellular macromolecule metabolic process;GO:0008037//cell recognition;GO:0016310//phosphorylation;GO:0009856//pollination;GO:0006793//phosphorus metabolic process;GO:0044703//multi-organism reproductive process;GO:0044238/…
Dlo_009990.1	PREDICTED: G-type lectin S-receptor-like serine/threonine-protein kinase At4g27290 isoform X2 [Citrus sinensis]	3.99667	0.893333	1.06333	0.626667	0.47	0.993333	-	-	-	-	-	GO:0001883//purine nucleoside binding;GO:0032559//adenyl ribonucleotide binding;GO:0016772//transferase activity, transferring phosphorus-containing groups;GO:0017076//purine nucleotide binding;GO:0035639//purine ribonucleoside triphosphate binding;GO:0036094//small molecule binding;GO:1901363//heterocyclic compound binding;GO:0003824//catalytic activity;GO:0000166//nucleotide binding;GO:0016773/…	GO:0044267//cellular protein metabolic process;GO:0044706//multi-multicellular organism process;GO:0051704//multi-organism process;GO:0044763//single-organism cellular process;GO:0019538//protein metabolic process;GO:0032501//multicellular organismal process;GO:0008037//cell recognition;GO:0044260//cellular macromolecule metabolic process;GO:0006464//cellular protein modification process;GO:00431…
Dlo_009997.1	PREDICTED: receptor-like serine/threonine-protein kinase SD1-6 [Citrus sinensis]	6.68333	1.83	2.08	1.60333	1.18	3.61333	Organismal Systems;Environmental Information Processing	Signal transduction;Environmental adaptation	ko04626//Plant-pathogen interaction;ko04075//Plant hormone signal transduction	K13416	-	GO:0016301//kinase activity;GO:1901363//heterocyclic compound binding;GO:0005488//binding;GO:0043167//ion binding;GO:0005524//ATP binding;GO:0000166//nucleotide binding;GO:0016772//transferase activity, transferring phosphorus-containing groups;GO:0016773//phosphotransferase activity, alcohol group as acceptor;GO:0030554//adenyl nucleotide binding;GO:0097367//carbohydrate derivative binding;GO:00…	GO:0019538//protein metabolic process;GO:0006793//phosphorus metabolic process;GO:0051704//multi-organism process;GO:0008037//cell recognition;GO:0007154//cell communication;GO:0009856//pollination;GO:0022414//reproductive process;GO:0043170//macromolecule metabolic process;GO:0044702//single organism reproductive process;GO:0044763//single-organism cellular process;GO:0044238//primary metabolic …
Dlo_010000.2	PREDICTED: receptor-like serine/threonine-protein kinase SD1-6 [Citrus sinensis]	5.82	1.88	3.53333	2.77	1.90333	4.72333	-	-	-	-	-	GO:0036094//small molecule binding;GO:0016772//transferase activity, transferring phosphorus-containing groups;GO:0032553//ribonucleotide binding;GO:0035639//purine ribonucleoside triphosphate binding;GO:1901265//nucleoside phosphate binding;GO:0032550//purine ribonucleoside binding;GO:0032549//ribonucleoside binding;GO:0000166//nucleotide binding;GO:0003824//catalytic activity;GO:0043168//anion …	GO:0044699//single-organism process;GO:0009987//cellular process;GO:0016310//phosphorylation;GO:0008152//metabolic process;GO:0006796//phosphate-containing compound metabolic process;GO:0006468//protein phosphorylation;GO:0044702//single organism reproductive process;GO:0044238//primary metabolic process;GO:0032501//multicellular organismal process;GO:0044763//single-organism cellular process;GO:…
Dlo_010005.1	PREDICTED: receptor-like serine/threonine-protein kinase SD1-8 isoform X2 [Citrus sinensis]	8.65333	2.12	1.91	2.46333	2.66667	1.05	-	-	-	-	-	GO:0032553//ribonucleotide binding;GO:0097159//organic cyclic compound binding;GO:0003824//catalytic activity;GO:0001883//purine nucleoside binding;GO:1901363//heterocyclic compound binding;GO:1901265//nucleoside phosphate binding;GO:0017076//purine nucleotide binding;GO:0004674//protein serine/threonine kinase activity;GO:0001882//nucleoside binding;GO:0036094//small molecule binding;GO:0016740/…	GO:0071704//organic substance metabolic process;GO:0044238//primary metabolic process;GO:0008037//cell recognition;GO:0007154//cell communication;GO:0043170//macromolecule metabolic process;GO:0043412//macromolecule modification;GO:0032501//multicellular organismal process;GO:0009987//cellular process;GO:0019538//protein metabolic process;GO:0044702//single organism reproductive process;GO:000679…
Dlo_010072.1	PREDICTED: protein YLS2-like [Populus euphratica]	11.07	2.47333	2.41	2.24667	1.44	1.66	-	-	-	-	-	-	-
Dlo_010077.1	12-oxophytodienoate reductase [Citrus limon]	1.10667	11.9933	7.57	7.23667	10.9067	13.4667	Metabolism	Lipid metabolism	ko00592//alpha-Linolenic acid metabolism	K05894	-	GO:0097367//carbohydrate derivative binding;GO:0010181//FMN binding;GO:1901363//heterocyclic compound binding;GO:0032553//ribonucleotide binding;GO:0043167//ion binding;GO:0016491//oxidoreductase activity;GO:1901265//nucleoside phosphate binding;GO:0043168//anion binding;GO:0005488//binding;GO:0048037//cofactor binding;GO:0036094//small molecule binding;GO:0000166//nucleotide binding;GO:0097159//…	GO:0055114//oxidation-reduction process;GO:0008152//metabolic process;GO:0044699//single-organism process;GO:0044710//single-organism metabolic process
Dlo_010086.1	PREDICTED: elongation factor G-2, chloroplastic [Citrus sinensis]	27.68	41.88	35.8067	67.2067	77.8667	28.28	-	-	-	-	-	GO:0016462//pyrophosphatase activity;GO:0032549//ribonucleoside binding;GO:0000166//nucleotide binding;GO:0019001//guanyl nucleotide binding;GO:0097159//organic cyclic compound binding;GO:0043168//anion binding;GO:0005525//GTP binding;GO:0016818//hydrolase activity, acting on acid anhydrides, in phosphorus-containing anhydrides;GO:0003824//catalytic activity;GO:0001882//nucleoside binding;GO:0005…	-
Dlo_010127.2	PREDICTED: protein DETOXIFICATION 46, chloroplastic-like isoform X3 [Citrus sinensis]	3.68333	7.93333	9.03333	8.68	7.37	4.60667	-	-	-	-	-	-	-
Dlo_010131.1	PREDICTED: protease HtpX homolog [Citrus sinensis]	36.8467	12.6333	13.6767	12.0133	8.94667	12.35	-	-	-	-	GO:0016020//membrane	GO:0008233//peptidase activity;GO:0004175//endopeptidase activity;GO:0016787//hydrolase activity;GO:0004222//metalloendopeptidase activity;GO:0003824//catalytic activity;GO:0008237//metallopeptidase activity;GO:0070011//peptidase activity, acting on L-amino acid peptides	GO:0006508//proteolysis;GO:0008152//metabolic process;GO:0044238//primary metabolic process;GO:0019538//protein metabolic process;GO:0043170//macromolecule metabolic process;GO:0071704//organic substance metabolic process
Dlo_010137.1	PREDICTED: QWRF motif-containing protein 2 [Citrus sinensis]	7.01	19.1367	24.27	19.81	24.42	20.6533	-	-	-	-	-	-	-
Dlo_010147.2	PREDICTED: probable prolyl 4-hydroxylase 9 [Citrus sinensis]	49.03	40.6067	41.4667	19.3033	20.66	31.9333	Metabolism	Amino acid metabolism	ko00330//Arginine and proline metabolism	K00472	-	GO:0043169//cation binding;GO:0036094//small molecule binding;GO:0031418//L-ascorbic acid binding;GO:0016706//oxidoreductase activity, acting on paired donors, with incorporation or reduction of molecular oxygen, 2-oxoglutarate as one donor, and incorporation of one atom each of oxygen into both donors;GO:0051213//dioxygenase activity;GO:0048029//monosaccharide binding;GO:0016491//oxidoreductase …	GO:0055114//oxidation-reduction process;GO:0008152//metabolic process;GO:0044699//single-organism process;GO:0044710//single-organism metabolic process
Dlo_010150.2	PREDICTED: probable protein phosphatase 2C 63 [Theobroma cacao]	62.5067	28.8333	29.2733	22.21	15.1267	31.28	-	-	-	-	-	GO:0016787//hydrolase activity;GO:0016791//phosphatase activity;GO:0003824//catalytic activity;GO:0004721//phosphoprotein phosphatase activity;GO:0004722//protein serine/threonine phosphatase activity;GO:0016788//hydrolase activity, acting on ester bonds;GO:0042578//phosphoric ester hydrolase activity	GO:0006796//phosphate-containing compound metabolic process;GO:0006793//phosphorus metabolic process;GO:0044237//cellular metabolic process;GO:0016311//dephosphorylation;GO:0006464//cellular protein modification process;GO:0043412//macromolecule modification;GO:0044238//primary metabolic process;GO:0006470//protein dephosphorylation;GO:0008152//metabolic process;GO:0009987//cellular process;GO:00…
Dlo_010155.1	PREDICTED: lysine-rich arabinogalactan protein 18-like [Jatropha curcas]	30.3033	184.823	163.923	115.26	258.277	218.047	-	-	-	-	-	-	-
Dlo_010160.1	PREDICTED: thioredoxin domain-containing protein 9 homolog [Citrus sinensis]	36.2633	33.35	34.6367	17.0233	22.3967	58.7433	-	-	-	-	-	-	-
Dlo_010183.1	Aminoglycoside phosphotransferase [Corchorus olitorius]	223.843	146.783	146.153	103.98	94.1733	116.327	-	-	-	-	-	-	-
Dlo_010184.1	PREDICTED: triacylglycerol lipase 1 isoform X2 [Citrus sinensis]	8.74667	4.02333	2.74	3.43	2.56333	4.21667	-	-	-	-	-	-	GO:0006629//lipid metabolic process;GO:0071704//organic substance metabolic process;GO:0008152//metabolic process;GO:0044710//single-organism metabolic process;GO:0044699//single-organism process;GO:0044238//primary metabolic process
Dlo_010185.1	UGT84A13 [Quercus robur]	68.6533	308.883	413.38	330.05	216.52	491.08	Metabolism	Biosynthesis of other secondary metabolites	ko00940//Phenylpropanoid biosynthesis	K13068	-	GO:0016757//transferase activity, transferring glycosyl groups;GO:0016740//transferase activity;GO:0003824//catalytic activity;GO:0016758//transferase activity, transferring hexosyl groups	GO:0008152//metabolic process
Dlo_010193.1	PREDICTED: transcription factor MYB44-like [Citrus sinensis]	6.55	2.70667	2.11667	2.11333	1.43	4.45667	-	-	-	-	-	GO:0044877//macromolecular complex binding;GO:0005488//binding;GO:0003682//chromatin binding	-
Dlo_010206.1	PREDICTED: kynurenine formamidase [Brassica oleracea var. oleracea] [Brassica oleracea]	10.1333	4.16333	3.71333	3.84667	2.66	2.3	-	-	-	-	-	GO:0003824//catalytic activity;GO:0004061//arylformamidase activity;GO:0016810//hydrolase activity, acting on carbon-nitrogen (but not peptide) bonds;GO:0016787//hydrolase activity;GO:0016811//hydrolase activity, acting on carbon-nitrogen (but not peptide) bonds, in linear amides	GO:0006576//cellular biogenic amine metabolic process;GO:0042537//benzene-containing compound metabolic process;GO:0044763//single-organism cellular process;GO:0009987//cellular process;GO:0016054//organic acid catabolic process;GO:0044270//cellular nitrogen compound catabolic process;GO:0042436//indole-containing compound catabolic process;GO:0019441//tryptophan catabolic process to kynurenine;G…
Dlo_010211.1	PREDICTED: cyclin-D3-1 [Citrus sinensis]	34.0733	50.1933	59.9933	90.4533	53.99	62.6433	-	-	-	-	GO:0043227//membrane-bounded organelle;GO:0043231//intracellular membrane-bounded organelle;GO:0005634//nucleus;GO:0044424//intracellular part;GO:0005623//cell;GO:0005622//intracellular;GO:0043226//organelle;GO:0044464//cell part;GO:0043229//intracellular organelle	-	-
Dlo_010218.1	leucine-rich repeat family protein [Citrus trifoliata]	39.2333	50.1733	45.2533	18.2767	31.3567	60.3633	Organismal Systems	Environmental adaptation	ko04626//Plant-pathogen interaction	K13420	-	GO:0005515//protein binding;GO:0005488//binding	-
Dlo_010221.1	PREDICTED: scopoletin glucosyltransferase [Theobroma cacao]	123.357	102.85	86.8067	53.82	61.02	67.5467	-	-	-	-	-	GO:0003824//catalytic activity;GO:0016740//transferase activity;GO:0016757//transferase activity, transferring glycosyl groups;GO:0016758//transferase activity, transferring hexosyl groups	GO:0008152//metabolic process
Dlo_010223.1	PREDICTED: scopoletin glucosyltransferase [Citrus sinensis]	1.03667	0.36	0.816667	0.13	0.0566667	0.273333	-	-	-	-	-	GO:0016758//transferase activity, transferring hexosyl groups;GO:0003824//catalytic activity;GO:0016740//transferase activity;GO:0016757//transferase activity, transferring glycosyl groups	GO:0008152//metabolic process
Dlo_010246.1	PREDICTED: germin-like protein 5-1 [Ricinus communis]	23.03	97.4033	69.65	60.6533	163.963	114.657	-	-	-	-	-	GO:0043167//ion binding;GO:0043169//cation binding;GO:0005488//binding;GO:0046872//metal ion binding;GO:0045735//nutrient reservoir activity;GO:0046914//transition metal ion binding;GO:0030145//manganese ion binding	-
Dlo_010248.2	PREDICTED: loricrin isoform X2 [Pyrus x bretschneideri]	1.92333	0.706667	1.06333	0.33	0.413333	0.953333	-	-	-	-	-	-	-
Dlo_010266.2	PREDICTED: psbP domain-containing protein 7, chloroplastic isoform X2 [Citrus sinensis]	6.66333	9.33333	6.99333	17.1667	15.2567	7.72333	-	-	-	-	GO:0005623//cell;GO:0044436//thylakoid part;GO:1902494//catalytic complex;GO:1990204//oxidoreductase complex;GO:0016020//membrane;GO:0032991//macromolecular complex;GO:0044424//intracellular part;GO:0009523//photosystem II;GO:0009521//photosystem;GO:0042651//thylakoid membrane;GO:0044464//cell part;GO:0044425//membrane part;GO:0019898//extrinsic component of membrane;GO:0009579//thylakoid;GO:0043…	GO:0005509//calcium ion binding;GO:0005488//binding;GO:0046872//metal ion binding;GO:0043169//cation binding;GO:0043167//ion binding	GO:0009987//cellular process;GO:0044237//cellular metabolic process;GO:0015979//photosynthesis;GO:0008152//metabolic process
Dlo_010275.1	PREDICTED: metallothiol transferase FosB [Ricinus communis]	5.03333	1.45333	1.94333	0.793333	1.07	2.43667	-	-	-	-	-	-	-
Dlo_010276.1	PREDICTED: metallothiol transferase FosB [Ricinus communis]	5.03333	1.45333	1.94333	0.793333	1.07	2.43667	-	-	-	-	-	-	-
Dlo_010281.1	PREDICTED: endoglucanase 11 [Theobroma cacao]	5.07667	20.69	16.5833	20.76	19.9133	17.2233	-	-	-	-	-	GO:0004553//hydrolase activity, hydrolyzing O-glycosyl compounds;GO:0003824//catalytic activity;GO:0016787//hydrolase activity;GO:0016798//hydrolase activity, acting on glycosyl bonds	GO:0005975//carbohydrate metabolic process;GO:0044238//primary metabolic process;GO:0071704//organic substance metabolic process;GO:0008152//metabolic process
Dlo_010284.1	PREDICTED: glycine-rich RNA-binding protein 4, mitochondrial-like [Citrus sinensis]	22.17	8.05667	9.54333	9.29667	7.08333	10.42	-	-	-	-	-	GO:0003676//nucleic acid binding;GO:0097159//organic cyclic compound binding;GO:1901363//heterocyclic compound binding;GO:0005488//binding	-
Dlo_010293.1	PREDICTED: vesicle transport v-SNARE 13 [Citrus sinensis]	1.09	1.77333	1.76	2.98667	3.28667	4.00667	Genetic Information Processing	Folding, sorting and degradation	ko04130//SNARE interactions in vesicular transport	K08493	GO:0016020//membrane	-	GO:0051234//establishment of localization;GO:0033036//macromolecule localization;GO:0006886//intracellular protein transport;GO:0071702//organic substance transport;GO:0046907//intracellular transport;GO:0015031//protein transport;GO:0008104//protein localization;GO:0006810//transport;GO:0045184//establishment of protein localization;GO:0051649//establishment of localization in cell;GO:0051179//l…
Dlo_010343.1	PREDICTED: GDSL esterase/lipase At1g74460 [Citrus sinensis]	38.0533	16.54	18.23	4.94667	14.9033	12.5733	Metabolism	Metabolism of terpenoids and polyketides	ko00906//Carotenoid biosynthesis	K00514	-	GO:0016787//hydrolase activity;GO:0016788//hydrolase activity, acting on ester bonds;GO:0003824//catalytic activity	-
Dlo_010362.1	PREDICTED: thioredoxin-like 1-2, chloroplastic [Citrus sinensis]	5.96	0.736667	1.06	1.84333	0.91	3.05	Genetic Information Processing	Replication and repair;Folding, sorting and degradation	ko04120//Ubiquitin mediated proteolysis;ko03420//Nucleotide excision repair	K10610	-	GO:0003824//catalytic activity;GO:0016667//oxidoreductase activity, acting on a sulfur group of donors;GO:0015036//disulfide oxidoreductase activity;GO:0015035//protein disulfide oxidoreductase activity;GO:0016491//oxidoreductase activity	GO:0009987//cellular process;GO:0042592//homeostatic process;GO:0065008//regulation of biological quality;GO:0006662//glycerol ether metabolic process;GO:0045454//cell redox homeostasis;GO:0071704//organic substance metabolic process;GO:0050794//regulation of cellular process;GO:0050789//regulation of biological process;GO:0044699//single-organism process;GO:0065007//biological regulation;GO:0019…
Dlo_010372.1	PPR_1 domain-containing protein/PPR_2 domain-containing protein [Cephalotus follicularis]	16.5033	5.94333	6.51667	7.44667	6.81	10.0467	-	-	-	-	-	-	-
Dlo_010377.1	PREDICTED: DNA polymerase epsilon subunit 2 [Citrus sinensis]	3.05667	5.91333	6.23	9.43667	9.93667	11.5133	Genetic Information Processing;Metabolism	Replication and repair;Nucleotide metabolism	ko00240//Pyrimidine metabolism;ko00230//Purine metabolism;ko03420//Nucleotide excision repair;ko03030//DNA replication;ko03410//Base excision repair	K02325	-	-	-
Dlo_010402.1	PREDICTED: organic cation/carnitine transporter 1 [Jatropha curcas]	6.99667	13.0267	11.5133	14.0033	12.3833	5.48667	-	-	-	-	GO:0016021//integral component of membrane;GO:0044425//membrane part;GO:0031224//intrinsic component of membrane;GO:0016020//membrane	GO:0022857//transmembrane transporter activity;GO:0005215//transporter activity	GO:0044699//single-organism process;GO:0006810//transport;GO:1902578//single-organism localization;GO:0055085//transmembrane transport;GO:0009987//cellular process;GO:0044765//single-organism transport;GO:0051179//localization;GO:0051234//establishment of localization;GO:0044763//single-organism cellular process
Dlo_010443.1	squalene epoxidase 1 protein [Azadirachta indica]	8.42333	21.09	15.3167	18.4633	16.5533	7.7	Metabolism	Metabolism of terpenoids and polyketides;Lipid metabolism	ko00100//Steroid biosynthesis;ko00909//Sesquiterpenoid and triterpenoid biosynthesis	K00511	GO:0016020//membrane;GO:0044425//membrane part;GO:0016021//integral component of membrane;GO:0031224//intrinsic component of membrane	GO:0050660//flavin adenine dinucleotide binding;GO:1901363//heterocyclic compound binding;GO:0005488//binding;GO:1901265//nucleoside phosphate binding;GO:0048037//cofactor binding;GO:0004497//monooxygenase activity;GO:0036094//small molecule binding;GO:0000166//nucleotide binding;GO:0043168//anion binding;GO:0050662//coenzyme binding;GO:0004506//squalene monooxygenase activity;GO:0097159//organic…	GO:0044699//single-organism process;GO:0008152//metabolic process;GO:0055114//oxidation-reduction process;GO:0044710//single-organism metabolic process
Dlo_010448.2	squalene epoxidase 1 protein [Azadirachta indica]	0.76	1.46	1.58333	2.37333	2.44	1.07	Metabolism	Metabolism of terpenoids and polyketides;Lipid metabolism	ko00100//Steroid biosynthesis;ko00909//Sesquiterpenoid and triterpenoid biosynthesis	K00511	GO:0044425//membrane part;GO:0016020//membrane;GO:0031224//intrinsic component of membrane;GO:0016021//integral component of membrane	GO:0000166//nucleotide binding;GO:0004506//squalene monooxygenase activity;GO:0043168//anion binding;GO:0005488//binding;GO:0097159//organic cyclic compound binding;GO:0016491//oxidoreductase activity;GO:1901363//heterocyclic compound binding;GO:0048037//cofactor binding;GO:0016705//oxidoreductase activity, acting on paired donors, with incorporation or reduction of molecular oxygen;GO:0036094//s…	GO:0008152//metabolic process;GO:0044710//single-organism metabolic process;GO:0055114//oxidation-reduction process;GO:0044699//single-organism process
Dlo_010456.1	PREDICTED: pentatricopeptide repeat-containing protein At2g13600-like [Prunus mume]	3.21667	7.60333	7.73333	10.5433	11.71	4.83667	-	-	-	-	-	-	-
Dlo_010461.1	PREDICTED: ubiquitin-like-specific protease ESD4 isoform X2 [Vitis vinifera]	0.96	0.456667	0.59	0.353333	0.103333	0.183333	-	-	-	-	-	GO:0003824//catalytic activity;GO:0008233//peptidase activity;GO:0070011//peptidase activity, acting on L-amino acid peptides;GO:0016787//hydrolase activity;GO:0008234//cysteine-type peptidase activity	GO:0008152//metabolic process;GO:0006508//proteolysis;GO:0044238//primary metabolic process;GO:0071704//organic substance metabolic process;GO:0043170//macromolecule metabolic process;GO:0019538//protein metabolic process
Dlo_010479.1	PREDICTED: ubiquitin-like-specific protease ESD4 isoform X2 [Vitis vinifera]	0.196667	0.0633333	0.0433333	0.663333	0.116667	0.13	-	-	-	-	-	GO:0003824//catalytic activity;GO:0016787//hydrolase activity;GO:0070011//peptidase activity, acting on L-amino acid peptides;GO:0008233//peptidase activity;GO:0008234//cysteine-type peptidase activity	GO:0071704//organic substance metabolic process;GO:0044238//primary metabolic process;GO:0043170//macromolecule metabolic process;GO:0006508//proteolysis;GO:0019538//protein metabolic process;GO:0008152//metabolic process
Dlo_010524.1	BnaA08g01100D [Brassica napus]	5.35	9.29667	10.25	13.3833	14.5933	10.25	-	-	-	-	-	-	-
Dlo_010628.1	PREDICTED: G-type lectin S-receptor-like serine/threonine-protein kinase At1g11410 [Beta vulgaris subsp. vulgaris] [Beta vulgaris]	3.53667	1.20667	0.903333	1.47333	0.383333	2.01333	-	-	-	-	-	GO:0032559//adenyl ribonucleotide binding;GO:0016773//phosphotransferase activity, alcohol group as acceptor;GO:0001882//nucleoside binding;GO:0043168//anion binding;GO:0043167//ion binding;GO:1901363//heterocyclic compound binding;GO:0001883//purine nucleoside binding;GO:0032555//purine ribonucleotide binding;GO:0016740//transferase activity;GO:0017076//purine nucleotide binding;GO:0005524//ATP …	GO:0007154//cell communication;GO:0022414//reproductive process;GO:0019538//protein metabolic process;GO:0016310//phosphorylation;GO:0044703//multi-organism reproductive process;GO:0006468//protein phosphorylation;GO:0044706//multi-multicellular organism process;GO:0032501//multicellular organismal process;GO:0006796//phosphate-containing compound metabolic process;GO:0009875//pollen-pistil inter…
Dlo_010641.1	PREDICTED: protein DJ-1 homolog D [Eucalyptus grandis]	1.92333	1.11333	1.33333	0.663333	1.62667	1.25333	-	-	-	-	-	GO:0003824//catalytic activity;GO:0016787//hydrolase activity;GO:0016798//hydrolase activity, acting on glycosyl bonds	-
Dlo_010663.1	DUF642 domain-containing protein, partial [Cephalotus follicularis]	42.07	134.543	127.71	95.42	123.59	131.473	-	-	-	-	-	-	-
Dlo_010674.1	heat shock family protein [Populus trichocarpa]	0.726667	3.5	1.79667	2.09	2.62333	2.92333	-	-	-	-	-	-	-
Dlo_010675.1	Protein BYPASS-related protein [Corchorus capsularis]	77.7933	35.9667	36.8667	31.3433	36.1833	55.8267	-	-	-	-	-	GO:0005488//binding;GO:0003676//nucleic acid binding;GO:1901363//heterocyclic compound binding;GO:0097159//organic cyclic compound binding	-
Dlo_010694.2	LOW QUALITY PROTEIN: PUF domain-containing protein/DUF4057 domain-containing protein [Cephalotus follicularis]	28.68	52.8933	64.07	90.9367	88.15	108.43	-	-	-	-	-	-	-
Dlo_010710.1	IQ motif, EF-hand binding site [Corchorus capsularis]	13.02	49.4367	37.0933	69.86	69.2467	72.7667	-	-	-	-	-	GO:0005488//binding;GO:0005515//protein binding	-
Dlo_010725.1	PREDICTED: GDSL esterase/lipase At2g04570-like [Citrus sinensis]	42.74	191.163	307.303	98.0267	279.293	428.763	Metabolism	Metabolism of terpenoids and polyketides	ko00906//Carotenoid biosynthesis	K00514	-	GO:0016787//hydrolase activity;GO:0016788//hydrolase activity, acting on ester bonds;GO:0003824//catalytic activity	-
Dlo_010741.1	PREDICTED: beta-glucosidase BoGH3B-like [Citrus sinensis]	19.86	61.7833	62.9533	71.0033	87.59	93.1633	Metabolism	Carbohydrate metabolism;Metabolism of other amino acids;Biosynthesis of other secondary metabolites	ko00500//Starch and sucrose metabolism;ko00940//Phenylpropanoid biosynthesis;ko00460//Cyanoamino acid metabolism	K05349	-	GO:0016787//hydrolase activity;GO:0016798//hydrolase activity, acting on glycosyl bonds;GO:0004553//hydrolase activity, hydrolyzing O-glycosyl compounds;GO:0003824//catalytic activity	GO:0005975//carbohydrate metabolic process;GO:0008152//metabolic process;GO:0044238//primary metabolic process;GO:0071704//organic substance metabolic process
Dlo_010745.2	Spc97/Spc98, partial [Corchorus capsularis]	12.4267	23.1767	23.9533	28.2433	27.8333	23.46	-	-	-	-	GO:0005623//cell;GO:0043232//intracellular non-membrane-bounded organelle;GO:0015630//microtubule cytoskeleton;GO:0005856//cytoskeleton;GO:0000922//spindle pole;GO:0005819//spindle;GO:0044464//cell part;GO:0044424//intracellular part;GO:0044446//intracellular organelle part;GO:0043229//intracellular organelle;GO:0044430//cytoskeletal part;GO:0043228//non-membrane-bounded organelle;GO:0044422//org…	-	GO:0009987//cellular process;GO:0006996//organelle organization;GO:0044699//single-organism process;GO:0071840//cellular component organization or biogenesis;GO:0044763//single-organism cellular process;GO:0016043//cellular component organization;GO:1902589//single-organism organelle organization;GO:0007010//cytoskeleton organization;GO:0007017//microtubule-based process;GO:0000226//microtubule c…
Dlo_010766.1	PREDICTED: rhamnogalacturonate lyase B-like isoform X1 [Citrus sinensis]	35.9133	18.8767	19.4033	11.5167	12.68	15.9867	-	-	-	-	-	-	-
Dlo_010772.1	OPT domain-containing protein [Cephalotus follicularis]	1.04	2.06667	9.14	2.38	3.15333	7.89	-	-	-	-	-	-	GO:0044765//single-organism transport;GO:0055085//transmembrane transport;GO:0051179//localization;GO:0009987//cellular process;GO:1902578//single-organism localization;GO:0044699//single-organism process;GO:0051234//establishment of localization;GO:0006810//transport;GO:0044763//single-organism cellular process
Dlo_010776.1	PREDICTED: probable DNA replication complex GINS protein PSF1 [Citrus sinensis]	0.99	3.45667	2.78333	4.69667	5.71667	7.44	-	-	-	-	-	-	-
Dlo_010784.1	zinc finger family protein [Populus trichocarpa]	9.14667	40.5267	20.52	21.8167	24.9467	33.1367	-	-	-	-	-	GO:0008270//zinc ion binding;GO:0043169//cation binding;GO:0005488//binding;GO:0043167//ion binding;GO:0046914//transition metal ion binding;GO:0046872//metal ion binding	-
Dlo_010791.1	PREDICTED: protein ASPARTIC PROTEASE IN GUARD CELL 2 [Ziziphus jujuba]	26.5367	82.8067	92.9933	61.36	52.0767	70.07	-	-	-	-	-	GO:0004190//aspartic-type endopeptidase activity;GO:0003824//catalytic activity;GO:0004175//endopeptidase activity;GO:0070011//peptidase activity, acting on L-amino acid peptides;GO:0016787//hydrolase activity;GO:0008233//peptidase activity;GO:0070001//aspartic-type peptidase activity	GO:0043170//macromolecule metabolic process;GO:0008152//metabolic process;GO:0019538//protein metabolic process;GO:0044238//primary metabolic process;GO:0006508//proteolysis;GO:0071704//organic substance metabolic process
Dlo_010801.1	PREDICTED: serine/threonine-protein kinase dst1-like isoform X2 [Glycine max]	2.74667	2.26	1.44	0.74	0.936667	1.09	-	-	-	-	-	-	-
Dlo_010804.1	PREDICTED: BRO1 domain-containing protein BROX [Citrus sinensis]	8.95	7.75333	6.78667	18.5167	14.4367	4.59667	-	-	-	-	-	-	-
Dlo_010806.1	PREDICTED: DNA-damage-repair/toleration protein DRT100 [Citrus sinensis]	4.59333	31.2233	24.06	19	28.42	16.8233	Organismal Systems	Environmental adaptation	ko04626//Plant-pathogen interaction	K13420	-	GO:0005488//binding;GO:0005515//protein binding	-
Dlo_010810.1	PREDICTED: CLAVATA3/ESR (CLE)-related protein 27 [Malus domestica]	4.11333	2.21	2.37	1.23	1.29	1.22667	-	-	-	-	-	-	-
Dlo_010836.1	PREDICTED: early nodulin-like protein 2 [Citrus sinensis]	0	0	0.106667	0.83	0	0.286667	-	-	-	-	-	GO:0009055//electron carrier activity	-
Dlo_010852.1	pyrroline-5-carboxylate reductase [Arabidopsis thaliana]	10.9067	4.68	5.72333	5.32	2.18333	3.93667	-	-	-	-	-	-	-
Dlo_010873.1	PREDICTED: probable WRKY transcription factor 74 [Populus euphratica]	16.6033	22.6767	20.0767	43.9133	31.6633	17.6633	Organismal Systems	Environmental adaptation	ko04626//Plant-pathogen interaction	K13425	-	GO:0005488//binding;GO:0003700//transcription factor activity, sequence-specific DNA binding;GO:1901363//heterocyclic compound binding;GO:0001071//nucleic acid binding transcription factor activity;GO:0003677//DNA binding;GO:0097159//organic cyclic compound binding;GO:0043565//sequence-specific DNA binding;GO:0003676//nucleic acid binding	GO:0050789//regulation of biological process;GO:0060255//regulation of macromolecule metabolic process;GO:0010556//regulation of macromolecule biosynthetic process;GO:0051252//regulation of RNA metabolic process;GO:0031326//regulation of cellular biosynthetic process;GO:0019219//regulation of nucleobase-containing compound metabolic process;GO:0080090//regulation of primary metabolic process;GO:0…
Dlo_010888.1	PREDICTED: glutathione S-transferase L3 [Citrus sinensis]	59.6667	35.86	37.3733	17.2633	19.9433	24.3533	Metabolism	Metabolism of other amino acids	ko00480//Glutathione metabolism	K00799	-	GO:0005515//protein binding;GO:0005488//binding	-
Dlo_010912.1	PREDICTED: ubiquitin-like-specific protease ESD4 isoform X2 [Vitis vinifera]	1.49	1.66667	1.54	3.59333	2.07667	1.4	-	-	-	-	-	GO:0016787//hydrolase activity;GO:0070011//peptidase activity, acting on L-amino acid peptides;GO:0008233//peptidase activity;GO:0003824//catalytic activity;GO:0008234//cysteine-type peptidase activity	GO:0044238//primary metabolic process;GO:0019538//protein metabolic process;GO:0071704//organic substance metabolic process;GO:0006508//proteolysis;GO:0008152//metabolic process;GO:0043170//macromolecule metabolic process
Dlo_010918.1	PREDICTED: probable membrane-associated kinase regulator 4 [Citrus sinensis]	0.12	0.146667	0	1.17667	0.733333	0.0433333	-	-	-	-	-	-	-
Dlo_010941.1	PREDICTED: dehydration-responsive protein RD22-like [Populus euphratica]	444.12	352.663	356.743	165.84	464.21	410.213	-	-	-	-	-	-	-
Dlo_010975.1	PREDICTED: LRR receptor-like serine/threonine-protein kinase FLS2 isoform X1 [Citrus sinensis]	1.20667	0.493333	1.08333	0.163333	0.213333	0.913333	Organismal Systems	Environmental adaptation	ko04626//Plant-pathogen interaction	K13420	-	GO:0005515//protein binding;GO:0005488//binding	-
Dlo_010989.1	PREDICTED: zinc transporter 8-like [Citrus sinensis]	19.7467	8.57667	13.67	8.66333	5.7	19.0667	-	-	-	-	GO:0016020//membrane	GO:0022890//inorganic cation transmembrane transporter activity;GO:0022857//transmembrane transporter activity;GO:0046873//metal ion transmembrane transporter activity;GO:0015075//ion transmembrane transporter activity;GO:0008324//cation transmembrane transporter activity;GO:0022891//substrate-specific transmembrane transporter activity;GO:0022892//substrate-specific transporter activity;GO:00052…	GO:0055085//transmembrane transport;GO:0006811//ion transport;GO:0009987//cellular process;GO:0030001//metal ion transport;GO:1902578//single-organism localization;GO:0044763//single-organism cellular process;GO:0044699//single-organism process;GO:0006810//transport;GO:0051179//localization;GO:0006812//cation transport;GO:0051234//establishment of localization;GO:0044765//single-organism transport
Dlo_010992.1	PREDICTED: probable pectinesterase 8 [Citrus sinensis]	0.526667	2.99	3.4	2.80333	4.55333	7.15333	Metabolism	Carbohydrate metabolism	ko00500//Starch and sucrose metabolism;ko00040//Pentose and glucuronate interconversions	K01051	GO:0005618//cell wall;GO:0044464//cell part;GO:0030312//external encapsulating structure;GO:0071944//cell periphery;GO:0005623//cell	GO:0016787//hydrolase activity;GO:0030599//pectinesterase activity;GO:0016788//hydrolase activity, acting on ester bonds;GO:0003824//catalytic activity;GO:0052689//carboxylic ester hydrolase activity	GO:0009987//cellular process;GO:0045229//external encapsulating structure organization;GO:0071554//cell wall organization or biogenesis;GO:0042545//cell wall modification;GO:0071555//cell wall organization;GO:0016043//cellular component organization;GO:0071840//cellular component organization or biogenesis
Dlo_010997.1	PREDICTED: probable peroxidase 61 [Citrus sinensis]	1.13	1.48333	2.21	3.14667	3.15667	1.28333	Metabolism	Biosynthesis of other secondary metabolites	ko00940//Phenylpropanoid biosynthesis	K00430	-	GO:0005488//binding;GO:0020037//heme binding;GO:0016491//oxidoreductase activity;GO:0003824//catalytic activity;GO:1901363//heterocyclic compound binding;GO:0097159//organic cyclic compound binding;GO:0004601//peroxidase activity;GO:0046906//tetrapyrrole binding;GO:0016209//antioxidant activity;GO:0016684//oxidoreductase activity, acting on peroxide as acceptor	GO:0055114//oxidation-reduction process;GO:0006979//response to oxidative stress;GO:0006950//response to stress;GO:0008152//metabolic process;GO:0050896//response to stimulus;GO:0044710//single-organism metabolic process;GO:0044699//single-organism process
Dlo_011008.1	PREDICTED: protein ASPARTIC PROTEASE IN GUARD CELL 1 [Citrus sinensis]	7.34333	33.2333	45.0267	52.9267	60.41	67.8	-	-	-	-	-	GO:0004175//endopeptidase activity;GO:0008233//peptidase activity;GO:0070011//peptidase activity, acting on L-amino acid peptides;GO:0003824//catalytic activity;GO:0070001//aspartic-type peptidase activity;GO:0016787//hydrolase activity;GO:0004190//aspartic-type endopeptidase activity	GO:0006508//proteolysis;GO:0008152//metabolic process;GO:0043170//macromolecule metabolic process;GO:0071704//organic substance metabolic process;GO:0019538//protein metabolic process;GO:0044238//primary metabolic process
Dlo_011012.1	PREDICTED: 1-aminocyclopropane-1-carboxylate oxidase 5 [Ricinus communis]	0.526667	0.03	0	0	0	0	-	-	-	-	-	GO:0016491//oxidoreductase activity;GO:0051213//dioxygenase activity;GO:0003824//catalytic activity;GO:0016705//oxidoreductase activity, acting on paired donors, with incorporation or reduction of molecular oxygen;GO:0016706//oxidoreductase activity, acting on paired donors, with incorporation or reduction of molecular oxygen, 2-oxoglutarate as one donor, and incorporation of one atom each of oxy…	GO:0044710//single-organism metabolic process;GO:0008152//metabolic process;GO:0055114//oxidation-reduction process;GO:0044699//single-organism process
Dlo_011046.1	PREDICTED: DNA-binding protein S1FA [Ricinus communis]	32.8133	26.59	20.5167	14.07	16.98	33.84	-	-	-	-	GO:0043227//membrane-bounded organelle;GO:0044464//cell part;GO:0043229//intracellular organelle;GO:0043226//organelle;GO:0005623//cell;GO:0005634//nucleus;GO:0043231//intracellular membrane-bounded organelle;GO:0044424//intracellular part;GO:0005622//intracellular	GO:1901363//heterocyclic compound binding;GO:0003677//DNA binding;GO:0097159//organic cyclic compound binding;GO:0003676//nucleic acid binding;GO:0005488//binding	GO:0051252//regulation of RNA metabolic process;GO:1903506//regulation of nucleic acid-templated transcription;GO:0031326//regulation of cellular biosynthetic process;GO:0010468//regulation of gene expression;GO:0051171//regulation of nitrogen compound metabolic process;GO:0019222//regulation of metabolic process;GO:0050789//regulation of biological process;GO:2001141//regulation of RNA biosynthe…
Dlo_011047.1	PREDICTED: L-type lectin-domain containing receptor kinase VIII.1 [Jatropha curcas]	3.65	11.39	9.41333	11.93	15.7167	11.83	Organismal Systems;Environmental Information Processing	Signal transduction;Environmental adaptation	ko04626//Plant-pathogen interaction;ko04075//Plant hormone signal transduction	K13416	-	GO:0032549//ribonucleoside binding;GO:0005488//binding;GO:0036094//small molecule binding;GO:0030246//carbohydrate binding;GO:0000166//nucleotide binding;GO:0035639//purine ribonucleoside triphosphate binding;GO:0016772//transferase activity, transferring phosphorus-containing groups;GO:0004672//protein kinase activity;GO:0017076//purine nucleotide binding;GO:0032553//ribonucleotide binding;GO:00…	GO:0019538//protein metabolic process;GO:0071704//organic substance metabolic process;GO:0006796//phosphate-containing compound metabolic process;GO:0043412//macromolecule modification;GO:0044260//cellular macromolecule metabolic process;GO:0006793//phosphorus metabolic process;GO:0006464//cellular protein modification process;GO:0009987//cellular process;GO:0016310//phosphorylation;GO:0044238//p…
Dlo_011051.1	PREDICTED: MLO-like protein 3 isoform X1 [Theobroma cacao]	2.47667	0.523333	0.493333	0.863333	0.163333	0.286667	-	-	-	-	GO:0016021//integral component of membrane;GO:0044425//membrane part;GO:0031224//intrinsic component of membrane;GO:0016020//membrane	-	GO:0050896//response to stimulus;GO:0006950//response to stress;GO:0006952//defense response
Dlo_011076.1	PREDICTED: polyubiquitin 11-like [Ricinus communis]	2458.29	1993.33	1898.11	833.47	1394.87	1788.93	-	-	-	-	-	GO:0005488//binding;GO:0005515//protein binding	-
Dlo_011080.3	PREDICTED: cytokinin riboside 5'-monophosphate phosphoribohydrolase LOG3 [Citrus sinensis]	0.643333	2.61667	2.77667	5.13	2.92333	2.12333	-	-	-	-	-	-	-
Dlo_011085.1	phenylalanine ammonia-lyase [Litchi chinensis]	135.397	621.813	655.95	357.68	515.34	398.59	Metabolism	Amino acid metabolism;Biosynthesis of other secondary metabolites	ko00940//Phenylpropanoid biosynthesis;ko00360//Phenylalanine metabolism	K10775	-	GO:0016840//carbon-nitrogen lyase activity;GO:0003824//catalytic activity;GO:0016829//lyase activity;GO:0016841//ammonia-lyase activity	GO:0008152//metabolic process;GO:0009058//biosynthetic process
Dlo_011093.1	BnaC02g48140D [Brassica napus]	17.9033	2.88333	3.27	7.52667	2.59	1.49667	-	-	-	-	-	-	-
[truncated: 8,795 more rows]

## Sheet: Sheet2
Supplementary Table S4. DEGs between 'SJ' and 'SX' during floral induction.
