# Supplementary material for: Comprehensive analysis of the longan transcriptome reveals distinct regulatory programs during the floral transition
Source: BMC Genomics. 2019 Feb 11;20:126. doi: 10.1186/s12864-019-5461-3 (PMC6371577; doi:10.1186/s12864-019-5461-3)
Supplement: Supplementary file 5 — Significantly enriched GO term analysis of DEGs between ‘SJ’ and ‘SX’ during floral induction. (XLSX 22 kb) [file 12864_2019_5461_MOESM5_ESM.xlsx]

## Sheet: Sheet1
Additional file 5. Significantly enriched GO terms analysis of DEGs between 'SJ' and 'SX' during floral induction.
Samples	GO terms	Description	GeneRatio	BgRatio	pvalue	p.adjust	geneID
SXT1-vs-SJT1	Cellular Component
	GO:0015630	microtubule cytoskeleton	29 (6.61%)	110 (2.56%)	1e-06	0.000154	Dlo_003409.1;Dlo_017157.1;Dlo_029177.1;Dlo_021445.1;Dlo_026443.1;Dlo_007073.4;Dlo_027602.1;Dlo_024898.3;Dlo_032289.1;Dlo_000293.1;Dlo_028028.1;Dlo_012519.2;Dlo_005558.1;Dlo_018122.1;Dlo_031339.1;XLOC_013859;Dlo_029462.1;Dlo_013727.1;Dlo_024020.1;Dlo_020200.3;Dlo_032723.1;Dlo_000499.1;Dlo_011193.1;Dlo_023091.2;Dlo_031367.1;Dlo_010745.2;Dlo_023711.1;XLOC_040019;Dlo_033847.1
	GO:0044430	cytoskeletal part	30 (6.83%)	130 (3.02%)	1.1e-05	0.000974	Dlo_003409.1;Dlo_017157.1;Dlo_029177.1;Dlo_021445.1;Dlo_026443.1;Dlo_007073.4;Dlo_027602.1;Dlo_024898.3;Dlo_032289.1;Dlo_000293.1;Dlo_028028.1;Dlo_012519.2;Dlo_005558.1;Dlo_018122.1;Dlo_031339.1;Dlo_015574.1;Dlo_029462.1;Dlo_013727.1;Dlo_024020.1;Dlo_012936.1;Dlo_020200.3;Dlo_032723.1;Dlo_000499.1;Dlo_011193.1;Dlo_023091.2;Dlo_031367.1;Dlo_010745.2;Dlo_023711.1;XLOC_040019;Dlo_033847.1
	GO:0005856	cytoskeleton	32 (7.29%)	147 (3.42%)	2e-05	0.001192	Dlo_003409.1;Dlo_017157.1;Dlo_029177.1;Dlo_021445.1;Dlo_026443.1;Dlo_007073.4;Dlo_027602.1;Dlo_024898.3;Dlo_032289.1;Dlo_000293.1;Dlo_028028.1;Dlo_012519.2;Dlo_005558.1;Dlo_018122.1;Dlo_031339.1;Dlo_016117.1;XLOC_013859;Dlo_015574.1;Dlo_029462.1;Dlo_013727.1;Dlo_024020.1;Dlo_012936.1;Dlo_020200.3;Dlo_032723.1;Dlo_000499.1;Dlo_011193.1;Dlo_023091.2;Dlo_031367.1;Dlo_010745.2;Dlo_023711.1;XLOC_04001…
	GO:0005875	microtubule associated complex	18 (4.1%)	71 (1.65%)	0.000187	0.007628	Dlo_003409.1;Dlo_017157.1;Dlo_021445.1;Dlo_026443.1;Dlo_007073.4;Dlo_032289.1;Dlo_000293.1;Dlo_028028.1;Dlo_005558.1;Dlo_013727.1;Dlo_024020.1;Dlo_020200.3;Dlo_032723.1;Dlo_000499.1;Dlo_011193.1;Dlo_023091.2;Dlo_031367.1;Dlo_023711.1
	GO:0005871	kinesin complex	15 (3.42%)	54 (1.26%)	0.000217	0.007628	Dlo_003409.1;Dlo_017157.1;Dlo_021445.1;Dlo_026443.1;Dlo_007073.4;Dlo_032289.1;Dlo_000293.1;Dlo_028028.1;Dlo_005558.1;Dlo_020200.3;Dlo_032723.1;Dlo_000499.1;Dlo_023091.2;Dlo_031367.1;Dlo_023711.1
	Molecular Function
	GO:0016491	oxidoreductase activity	265 (14.73%)	1743 (10.43%)	0	1e-06	Dlo_014545.1;Dlo_001859.1;Dlo_007669.1;Dlo_021266.1;Dlo_000555.1;Dlo_018144.1;Dlo_015341.1;Dlo_029019.1;Dlo_001133.1;Dlo_004013.1;Dlo_032000.2;Dlo_020910.1;Dlo_022919.1;Dlo_020719.1;Dlo_025992.1;Dlo_007973.1;Dlo_005691.1;Dlo_005519.1;Dlo_009429.1;Dlo_027106.1;Dlo_007120.1;Dlo_021742.1;Dlo_031411.1;Dlo_019739.2;Dlo_017619.1;Dlo_009649.1;Dlo_032687.1;Dlo_028736.1;Dlo_005574.1;Dlo_018104.1;Dlo_02415…
	GO:0003824	catalytic activity	1041 (57.87%)	8792 (52.63%)	1e-06	0.000388	Dlo_024399.1;Dlo_013150.1;Dlo_003409.1;Dlo_006183.1;Dlo_009459.1;Dlo_010461.1;Dlo_026513.1;XLOC_026380;Dlo_018095.1;Dlo_000774.1;Dlo_025025.1;Dlo_013603.1;Dlo_024872.1;Dlo_015484.1;Dlo_014649.1;Dlo_004481.1;Dlo_025966.1;Dlo_014545.1;Dlo_001859.1;Dlo_007669.1;Dlo_029307.1;Dlo_001987.1;Dlo_021266.1;Dlo_000555.1;Dlo_024529.1;Dlo_032452.1;Dlo_005566.1;Dlo_018144.1;Dlo_002361.1;Dlo_015341.1;Dlo_022651…
	GO:0005507	copper ion binding	23 (1.28%)	83 (0.5%)	1.4e-05	0.002783	Dlo_007669.1;Dlo_001133.1;Dlo_020910.1;Dlo_021742.1;Dlo_033662.1;Dlo_030343.1;Dlo_012599.1;Dlo_000176.1;Dlo_021759.1;Dlo_019171.1;Dlo_001550.1;Dlo_024776.1;Dlo_033658.1;Dlo_023719.1;Dlo_007670.1;Dlo_017693.1;Dlo_033663.1;Dlo_014260.3;Dlo_023357.1;Dlo_012772.1;Dlo_033664.1;Dlo_021758.1;Dlo_005524.1
	GO:0005200	structural constituent of cytoskeleton	8 (0.44%)	15 (0.09%)	5.7e-05	0.008236	Dlo_029177.1;Dlo_027602.1;Dlo_024898.3;Dlo_012519.2;Dlo_018122.1;Dlo_031339.1;Dlo_029462.1;Dlo_033847.1
	GO:0003777	microtubule motor activity	16 (0.89%)	56 (0.34%)	0.000192	0.016668	Dlo_003409.1;Dlo_017157.1;Dlo_021445.1;Dlo_026443.1;Dlo_007073.4;Dlo_032289.1;Dlo_000293.1;Dlo_028028.1;Dlo_005558.1;Dlo_020120.1;Dlo_020200.3;Dlo_032723.1;Dlo_000499.1;Dlo_023091.2;Dlo_031367.1;Dlo_023711.1
	GO:0046906	tetrapyrrole binding	83 (4.61%)	524 (3.14%)	0.000197	0.016668	Dlo_004013.1;Dlo_007973.1;Dlo_005519.1;Dlo_009429.1;Dlo_007120.1;Dlo_019739.2;Dlo_005574.1;Dlo_005575.1;Dlo_008544.1;Dlo_033239.1;Dlo_020263.1;Dlo_018918.1;Dlo_024558.1;XLOC_037656;Dlo_003920.1;Dlo_000154.1;Dlo_024450.1;Dlo_015232.1;Dlo_004010.1;Dlo_029724.1;Dlo_004006.1;Dlo_000331.1;dlo_037376.1;Dlo_025291.1;Dlo_026084.1;Dlo_002153.1;Dlo_031755.1;Dlo_012061.1;Dlo_020570.1;Dlo_031723.1;Dlo_027127…
	GO:0003774	motor activity	18 (1%)	68 (0.41%)	0.000227	0.016668	Dlo_003409.1;Dlo_017157.1;Dlo_021445.1;Dlo_026443.1;Dlo_007073.4;Dlo_032289.1;Dlo_000293.1;Dlo_028028.1;Dlo_005558.1;Dlo_020120.1;Dlo_015574.1;Dlo_012936.1;Dlo_020200.3;Dlo_032723.1;Dlo_000499.1;Dlo_023091.2;Dlo_031367.1;Dlo_023711.1
	GO:0008017	microtubule binding	20 (1.11%)	80 (0.48%)	0.000242	0.016668	Dlo_003409.1;Dlo_017157.1;Dlo_021445.1;Dlo_026443.1;Dlo_007073.4;Dlo_017936.1;Dlo_032289.1;Dlo_000293.1;Dlo_028028.1;Dlo_003756.1;Dlo_005558.1;Dlo_020120.1;Dlo_020200.3;Dlo_032723.1;Dlo_004461.1;Dlo_000499.1;Dlo_023091.2;Dlo_031367.1;Dlo_023711.1;Dlo_000312.1
	GO:0020037	heme binding	82 (4.56%)	521 (3.12%)	0.000265	0.016668	Dlo_004013.1;Dlo_007973.1;Dlo_005519.1;Dlo_009429.1;Dlo_007120.1;Dlo_019739.2;Dlo_005574.1;Dlo_005575.1;Dlo_008544.1;Dlo_033239.1;Dlo_020263.1;Dlo_018918.1;Dlo_024558.1;Dlo_003920.1;Dlo_000154.1;Dlo_024450.1;Dlo_015232.1;Dlo_004010.1;Dlo_029724.1;Dlo_004006.1;Dlo_000331.1;dlo_037376.1;Dlo_025291.1;Dlo_026084.1;Dlo_002153.1;Dlo_031755.1;Dlo_012061.1;Dlo_020570.1;Dlo_031723.1;Dlo_027127.1;Dlo_00400…
	GO:0015631	tubulin binding	20 (1.11%)	81 (0.48%)	0.000289	0.016668	Dlo_003409.1;Dlo_017157.1;Dlo_021445.1;Dlo_026443.1;Dlo_007073.4;Dlo_017936.1;Dlo_032289.1;Dlo_000293.1;Dlo_028028.1;Dlo_003756.1;Dlo_005558.1;Dlo_020120.1;Dlo_020200.3;Dlo_032723.1;Dlo_004461.1;Dlo_000499.1;Dlo_023091.2;Dlo_031367.1;Dlo_023711.1;Dlo_000312.1
	GO:0016705	oxidoreductase activity, acting on paired donors, with incorporation or reduction of molecular oxygen	94 (5.23%)	620 (3.71%)	0.000371	0.019455	Dlo_014545.1;Dlo_025992.1;Dlo_007973.1;Dlo_005519.1;Dlo_009429.1;Dlo_007120.1;Dlo_019739.2;Dlo_028736.1;Dlo_005574.1;Dlo_024159.1;Dlo_005575.1;Dlo_008544.1;Dlo_012528.1;Dlo_033239.1;Dlo_004055.1;Dlo_013510.1;Dlo_020263.1;Dlo_018918.1;Dlo_024558.1;Dlo_000666.1;Dlo_003181.1;XLOC_037656;Dlo_023440.1;Dlo_003920.1;Dlo_023235.1;Dlo_000154.1;dlo_035522.1;Dlo_026512.1;Dlo_020942.1;Dlo_009133.1;Dlo_024450…
	GO:0016838	carbon-oxygen lyase activity, acting on phosphates	23 (1.28%)	108 (0.65%)	0.001019	0.049005	Dlo_012808.1;Dlo_025356.1;Dlo_008847.1;Dlo_005743.1;Dlo_025355.1;Dlo_003519.1;Dlo_005741.1;Dlo_021378.1;Dlo_032887.1;Dlo_024791.1;Dlo_024794.1;Dlo_013584.1;Dlo_009950.1;Dlo_024793.1;Dlo_023504.1;Dlo_022765.1;Dlo_022543.1;Dlo_022542.1;Dlo_028168.1;Dlo_023860.1;Dlo_012896.1;Dlo_003526.1;Dlo_025866.1
	Biological Process
	GO:0055114	oxidation-reduction process	230 (17.79%)	1507 (12.97%)	0	8.1e-05	Dlo_014545.1;Dlo_001859.1;Dlo_007669.1;Dlo_021266.1;Dlo_000555.1;Dlo_015341.1;Dlo_029019.1;Dlo_001133.1;Dlo_004013.1;Dlo_032000.2;Dlo_020910.1;Dlo_022919.1;Dlo_025992.1;Dlo_007973.1;Dlo_005691.1;Dlo_005519.1;Dlo_009429.1;Dlo_027106.1;Dlo_007120.1;Dlo_021742.1;Dlo_031411.1;Dlo_019739.2;Dlo_032687.1;Dlo_028736.1;Dlo_005574.1;Dlo_018104.1;Dlo_024159.1;Dlo_005575.1;Dlo_008544.1;Dlo_014479.2;Dlo_03366…
	GO:0007017	microtubule-based process	31 (2.4%)	124 (1.07%)	1e-05	0.004673	Dlo_003409.1;Dlo_017157.1;Dlo_029177.1;Dlo_021445.1;Dlo_026443.1;Dlo_007073.4;Dlo_021186.1;Dlo_027602.1;Dlo_024898.3;Dlo_032289.1;Dlo_000293.1;Dlo_028028.1;Dlo_003756.1;Dlo_012519.2;Dlo_005558.1;Dlo_018122.1;Dlo_031339.1;Dlo_020120.1;Dlo_029462.1;Dlo_013727.1;Dlo_024020.1;Dlo_020200.3;Dlo_032723.1;Dlo_004461.1;Dlo_000499.1;Dlo_011193.1;Dlo_023091.2;Dlo_031367.1;Dlo_010745.2;Dlo_023711.1;Dlo_03384…
SXT2-vs-SJT2	Cellular Component
	Molecular Function
	GO:0004396	hexokinase activity	4 (1.07%)	8 (0.05%)	1.6e-05	0.004546	dlo_035045.1;dlo_035461.1;dlo_034493.1;dlo_035223.1
	GO:0003779	actin binding	6 (1.61%)	37 (0.22%)	0.000154	0.021957	dlo_035373.1;dlo_039259.1;Dlo_020396.1;dlo_036563.1;Dlo_025205.1;dlo_037733.1
	GO:0003682	chromatin binding	17 (4.56%)	290 (1.74%)	0.000295	0.028021	Dlo_012116.1;Dlo_027539.1;Dlo_024905.1;Dlo_014826.1;Dlo_024771.1;Dlo_003602.1;Dlo_024492.1;Dlo_020844.1;Dlo_019036.1;Dlo_030469.1;Dlo_014265.1;Dlo_014264.1;Dlo_030346.1;Dlo_027540.1;Dlo_007698.1;Dlo_006250.1;Dlo_012064.1
	GO:0016301	kinase activity	59 (15.82%)	1723 (10.31%)	0.000567	0.033727	Dlo_031224.1;Dlo_030031.1;Dlo_015584.2;Dlo_002902.1;Dlo_013291.1;Dlo_026022.1;dlo_034949.1;Dlo_011220.1;Dlo_008108.1;Dlo_001805.1;Dlo_019496.1;Dlo_001618.1;Dlo_010032.1;Dlo_007031.1;Dlo_016492.1;Dlo_030495.1;Dlo_030644.1;Dlo_027281.1;Dlo_016055.1;Dlo_002475.1;Dlo_006918.1;Dlo_017475.1;Dlo_015746.1;Dlo_027644.1;dlo_035045.1;Dlo_018616.2;Dlo_020733.1;Dlo_004784.1;Dlo_018894.1;dlo_035461.1;dlo_03449…
	GO:0016773	phosphotransferase activity, alcohol group as acceptor	58 (15.55%)	1689 (10.11%)	0.000592	0.033727	Dlo_031224.1;Dlo_030031.1;Dlo_015584.2;Dlo_002902.1;Dlo_013291.1;Dlo_026022.1;dlo_034949.1;Dlo_011220.1;Dlo_008108.1;Dlo_001805.1;Dlo_019496.1;Dlo_001618.1;Dlo_010032.1;Dlo_007031.1;Dlo_016492.1;Dlo_030495.1;Dlo_030644.1;Dlo_027281.1;Dlo_016055.1;Dlo_002475.1;Dlo_006918.1;Dlo_017475.1;Dlo_015746.1;dlo_035045.1;Dlo_018616.2;Dlo_020733.1;Dlo_004784.1;Dlo_018894.1;dlo_035461.1;dlo_034493.1;dlo_03717…
	Biological Process
SXT3-vs-SJT3	Cellular Component
	Molecular Function
	GO:0001071	nucleic acid binding transcription factor activity	49 (5.17%)	391 (2.34%)	0	6.3e-05	Dlo_028642.1;Dlo_033905.1;XLOC_028207;Dlo_005618.1;Dlo_009145.1;Dlo_030665.1;Dlo_014727.1;Dlo_003898.1;Dlo_025226.1;Dlo_007275.1;Dlo_009558.2;Dlo_001367.1;Dlo_031760.1;Dlo_021352.1;Dlo_016828.1;Dlo_025005.1;Dlo_000250.1;dlo_037584.1;Dlo_009721.1;Dlo_016787.1;Dlo_022588.2;XLOC_014984;Dlo_017929.1;Dlo_005595.1;Dlo_014085.1;Dlo_000290.1;Dlo_005638.1;Dlo_027392.1;Dlo_027012.1;Dlo_014817.1;Dlo_015819.…
	GO:0003700	sequence-specific DNA binding transcription factor activity	47 (4.96%)	386 (2.31%)	1e-06	0.000132	Dlo_028642.1;Dlo_033905.1;Dlo_005618.1;Dlo_009145.1;Dlo_030665.1;Dlo_014727.1;Dlo_003898.1;Dlo_025226.1;Dlo_007275.1;Dlo_009558.2;Dlo_001367.1;Dlo_031760.1;Dlo_021352.1;Dlo_016828.1;Dlo_025005.1;Dlo_000250.1;dlo_037584.1;Dlo_009721.1;Dlo_016787.1;Dlo_022588.2;Dlo_017929.1;Dlo_005595.1;Dlo_014085.1;Dlo_000290.1;Dlo_005638.1;Dlo_027392.1;Dlo_027012.1;Dlo_014817.1;Dlo_015819.1;Dlo_026624.1;Dlo_03075…
	GO:0016717	oxidoreductase activity, acting on paired donors, with oxidation of a pair of donors resulting in the reduction of molecular oxygen to two molecules of water	5 (0.53%)	12 (0.07%)	0.000328	0.047045	Dlo_005176.1;Dlo_019546.1;Dlo_013310.1;Dlo_020633.1;Dlo_031652.1
	Biological Process
	GO:0010468	regulation of gene expression	91 (14.72%)	887 (7.63%)	0	0	Dlo_028642.1;Dlo_033905.1;XLOC_028207;Dlo_005618.1;Dlo_009145.1;Dlo_024934.1;Dlo_030665.1;Dlo_014727.1;Dlo_002610.1;Dlo_003898.1;Dlo_025226.1;Dlo_007275.1;Dlo_021197.1;Dlo_009558.2;Dlo_001367.1;Dlo_031760.1;XLOC_027567;Dlo_021352.1;Dlo_015462.1;Dlo_016828.1;Dlo_025005.1;Dlo_000250.1;Dlo_032102.1;Dlo_012393.1;dlo_037584.1;Dlo_007387.1;Dlo_009721.1;Dlo_030349.1;Dlo_027017.1;Dlo_012643.1;Dlo_016787.…
	GO:0060255	regulation of macromolecule metabolic process	93 (15.05%)	921 (7.93%)	0	0	Dlo_028642.1;Dlo_033905.1;XLOC_028207;Dlo_005618.1;Dlo_009145.1;Dlo_024934.1;Dlo_030665.1;Dlo_014727.1;Dlo_002610.1;Dlo_003898.1;Dlo_025226.1;Dlo_007275.1;Dlo_021197.1;Dlo_009558.2;Dlo_001367.1;Dlo_031760.1;XLOC_027567;Dlo_021352.1;Dlo_015462.1;Dlo_016828.1;Dlo_025005.1;Dlo_000250.1;Dlo_032102.1;Dlo_012393.1;dlo_037584.1;Dlo_007387.1;Dlo_009721.1;Dlo_030349.1;Dlo_027017.1;Dlo_012643.1;Dlo_016787.…
	GO:0019222	regulation of metabolic process	93 (15.05%)	938 (8.07%)	0	0	Dlo_028642.1;Dlo_033905.1;XLOC_028207;Dlo_005618.1;Dlo_009145.1;Dlo_024934.1;Dlo_030665.1;Dlo_014727.1;Dlo_002610.1;Dlo_003898.1;Dlo_025226.1;Dlo_007275.1;Dlo_021197.1;Dlo_009558.2;Dlo_001367.1;Dlo_031760.1;XLOC_027567;Dlo_021352.1;Dlo_015462.1;Dlo_016828.1;Dlo_025005.1;Dlo_000250.1;Dlo_032102.1;Dlo_012393.1;dlo_037584.1;Dlo_007387.1;Dlo_009721.1;Dlo_030349.1;Dlo_027017.1;Dlo_012643.1;Dlo_016787.…
	GO:0019219	regulation of nucleobase-containing compound metabolic process	86 (13.92%)	852 (7.33%)	0	1e-06	Dlo_028642.1;Dlo_033905.1;Dlo_005618.1;Dlo_009145.1;Dlo_024934.1;Dlo_030665.1;Dlo_014727.1;Dlo_002610.1;Dlo_003898.1;Dlo_025226.1;Dlo_007275.1;Dlo_021197.1;Dlo_009558.2;Dlo_001367.1;Dlo_031760.1;Dlo_021352.1;Dlo_015462.1;Dlo_016828.1;Dlo_025005.1;Dlo_000250.1;Dlo_032102.1;Dlo_012393.1;dlo_037584.1;Dlo_007387.1;Dlo_009721.1;Dlo_030349.1;Dlo_027017.1;Dlo_012643.1;Dlo_016787.1;Dlo_022588.2;Dlo_01792…
	GO:0051171	regulation of nitrogen compound metabolic process	86 (13.92%)	852 (7.33%)	0	1e-06	Dlo_028642.1;Dlo_033905.1;Dlo_005618.1;Dlo_009145.1;Dlo_024934.1;Dlo_030665.1;Dlo_014727.1;Dlo_002610.1;Dlo_003898.1;Dlo_025226.1;Dlo_007275.1;Dlo_021197.1;Dlo_009558.2;Dlo_001367.1;Dlo_031760.1;Dlo_021352.1;Dlo_015462.1;Dlo_016828.1;Dlo_025005.1;Dlo_000250.1;Dlo_032102.1;Dlo_012393.1;dlo_037584.1;Dlo_007387.1;Dlo_009721.1;Dlo_030349.1;Dlo_027017.1;Dlo_012643.1;Dlo_016787.1;Dlo_022588.2;Dlo_01792…
	GO:0006355	regulation of transcription, DNA-templated	84 (13.59%)	837 (7.2%)	0	1e-06	Dlo_028642.1;Dlo_033905.1;Dlo_005618.1;Dlo_009145.1;Dlo_024934.1;Dlo_030665.1;Dlo_014727.1;Dlo_002610.1;Dlo_003898.1;Dlo_025226.1;Dlo_007275.1;Dlo_021197.1;Dlo_009558.2;Dlo_001367.1;Dlo_031760.1;Dlo_021352.1;Dlo_015462.1;Dlo_016828.1;Dlo_025005.1;Dlo_000250.1;Dlo_032102.1;Dlo_012393.1;dlo_037584.1;Dlo_007387.1;Dlo_009721.1;Dlo_030349.1;Dlo_027017.1;Dlo_012643.1;Dlo_016787.1;Dlo_022588.2;Dlo_01792…
	GO:1903506	regulation of nucleic acid-templated transcription	84 (13.59%)	837 (7.2%)	0	1e-06	Dlo_028642.1;Dlo_033905.1;Dlo_005618.1;Dlo_009145.1;Dlo_024934.1;Dlo_030665.1;Dlo_014727.1;Dlo_002610.1;Dlo_003898.1;Dlo_025226.1;Dlo_007275.1;Dlo_021197.1;Dlo_009558.2;Dlo_001367.1;Dlo_031760.1;Dlo_021352.1;Dlo_015462.1;Dlo_016828.1;Dlo_025005.1;Dlo_000250.1;Dlo_032102.1;Dlo_012393.1;dlo_037584.1;Dlo_007387.1;Dlo_009721.1;Dlo_030349.1;Dlo_027017.1;Dlo_012643.1;Dlo_016787.1;Dlo_022588.2;Dlo_01792…
	GO:2001141	regulation of RNA biosynthetic process	84 (13.59%)	837 (7.2%)	0	1e-06	Dlo_028642.1;Dlo_033905.1;Dlo_005618.1;Dlo_009145.1;Dlo_024934.1;Dlo_030665.1;Dlo_014727.1;Dlo_002610.1;Dlo_003898.1;Dlo_025226.1;Dlo_007275.1;Dlo_021197.1;Dlo_009558.2;Dlo_001367.1;Dlo_031760.1;Dlo_021352.1;Dlo_015462.1;Dlo_016828.1;Dlo_025005.1;Dlo_000250.1;Dlo_032102.1;Dlo_012393.1;dlo_037584.1;Dlo_007387.1;Dlo_009721.1;Dlo_030349.1;Dlo_027017.1;Dlo_012643.1;Dlo_016787.1;Dlo_022588.2;Dlo_01792…
	GO:0051252	regulation of RNA metabolic process	84 (13.59%)	838 (7.21%)	0	1e-06	Dlo_028642.1;Dlo_033905.1;Dlo_005618.1;Dlo_009145.1;Dlo_024934.1;Dlo_030665.1;Dlo_014727.1;Dlo_002610.1;Dlo_003898.1;Dlo_025226.1;Dlo_007275.1;Dlo_021197.1;Dlo_009558.2;Dlo_001367.1;Dlo_031760.1;Dlo_021352.1;Dlo_015462.1;Dlo_016828.1;Dlo_025005.1;Dlo_000250.1;Dlo_032102.1;Dlo_012393.1;dlo_037584.1;Dlo_007387.1;Dlo_009721.1;Dlo_030349.1;Dlo_027017.1;Dlo_012643.1;Dlo_016787.1;Dlo_022588.2;Dlo_01792…
	GO:0031323	regulation of cellular metabolic process	87 (14.08%)	888 (7.64%)	0	1e-06	Dlo_028642.1;Dlo_033905.1;Dlo_005618.1;Dlo_009145.1;Dlo_024934.1;Dlo_030665.1;Dlo_014727.1;Dlo_002610.1;Dlo_003898.1;Dlo_025226.1;Dlo_007275.1;Dlo_021197.1;Dlo_009558.2;Dlo_001367.1;Dlo_031760.1;Dlo_021352.1;Dlo_015462.1;Dlo_016828.1;Dlo_025005.1;Dlo_000250.1;Dlo_032102.1;Dlo_012393.1;dlo_037584.1;Dlo_007387.1;Dlo_009721.1;Dlo_030349.1;Dlo_027017.1;Dlo_012643.1;Dlo_016787.1;Dlo_022588.2;Dlo_01792…
	GO:0080090	regulation of primary metabolic process	87 (14.08%)	891 (7.67%)	0	1e-06	Dlo_028642.1;Dlo_033905.1;Dlo_005618.1;Dlo_009145.1;Dlo_024934.1;Dlo_030665.1;Dlo_014727.1;Dlo_002610.1;Dlo_003898.1;Dlo_025226.1;Dlo_007275.1;Dlo_021197.1;Dlo_009558.2;Dlo_001367.1;Dlo_031760.1;Dlo_021352.1;Dlo_015462.1;Dlo_016828.1;Dlo_025005.1;Dlo_000250.1;Dlo_032102.1;Dlo_012393.1;dlo_037584.1;Dlo_007387.1;Dlo_009721.1;Dlo_030349.1;Dlo_027017.1;Dlo_012643.1;Dlo_016787.1;Dlo_022588.2;Dlo_01792…
	GO:0010556	regulation of macromolecule biosynthetic process	84 (13.59%)	851 (7.32%)	0	1e-06	Dlo_028642.1;Dlo_033905.1;Dlo_005618.1;Dlo_009145.1;Dlo_024934.1;Dlo_030665.1;Dlo_014727.1;Dlo_002610.1;Dlo_003898.1;Dlo_025226.1;Dlo_007275.1;Dlo_021197.1;Dlo_009558.2;Dlo_001367.1;Dlo_031760.1;Dlo_021352.1;Dlo_015462.1;Dlo_016828.1;Dlo_025005.1;Dlo_000250.1;Dlo_032102.1;Dlo_012393.1;dlo_037584.1;Dlo_007387.1;Dlo_009721.1;Dlo_030349.1;Dlo_027017.1;Dlo_012643.1;Dlo_016787.1;Dlo_022588.2;Dlo_01792…
	GO:0031326	regulation of cellular biosynthetic process	84 (13.59%)	851 (7.32%)	0	1e-06	Dlo_028642.1;Dlo_033905.1;Dlo_005618.1;Dlo_009145.1;Dlo_024934.1;Dlo_030665.1;Dlo_014727.1;Dlo_002610.1;Dlo_003898.1;Dlo_025226.1;Dlo_007275.1;Dlo_021197.1;Dlo_009558.2;Dlo_001367.1;Dlo_031760.1;Dlo_021352.1;Dlo_015462.1;Dlo_016828.1;Dlo_025005.1;Dlo_000250.1;Dlo_032102.1;Dlo_012393.1;dlo_037584.1;Dlo_007387.1;Dlo_009721.1;Dlo_030349.1;Dlo_027017.1;Dlo_012643.1;Dlo_016787.1;Dlo_022588.2;Dlo_01792…
	GO:2000112	regulation of cellular macromolecule biosynthetic process	84 (13.59%)	851 (7.32%)	0	1e-06	Dlo_028642.1;Dlo_033905.1;Dlo_005618.1;Dlo_009145.1;Dlo_024934.1;Dlo_030665.1;Dlo_014727.1;Dlo_002610.1;Dlo_003898.1;Dlo_025226.1;Dlo_007275.1;Dlo_021197.1;Dlo_009558.2;Dlo_001367.1;Dlo_031760.1;Dlo_021352.1;Dlo_015462.1;Dlo_016828.1;Dlo_025005.1;Dlo_000250.1;Dlo_032102.1;Dlo_012393.1;dlo_037584.1;Dlo_007387.1;Dlo_009721.1;Dlo_030349.1;Dlo_027017.1;Dlo_012643.1;Dlo_016787.1;Dlo_022588.2;Dlo_01792…
	GO:0009889	regulation of biosynthetic process	84 (13.59%)	852 (7.33%)	0	1e-06	Dlo_028642.1;Dlo_033905.1;Dlo_005618.1;Dlo_009145.1;Dlo_024934.1;Dlo_030665.1;Dlo_014727.1;Dlo_002610.1;Dlo_003898.1;Dlo_025226.1;Dlo_007275.1;Dlo_021197.1;Dlo_009558.2;Dlo_001367.1;Dlo_031760.1;Dlo_021352.1;Dlo_015462.1;Dlo_016828.1;Dlo_025005.1;Dlo_000250.1;Dlo_032102.1;Dlo_012393.1;dlo_037584.1;Dlo_007387.1;Dlo_009721.1;Dlo_030349.1;Dlo_027017.1;Dlo_012643.1;Dlo_016787.1;Dlo_022588.2;Dlo_01792…
	GO:0065007	biological regulation	119 (19.26%)	1446 (12.45%)	0	2.1e-05	Dlo_028642.1;Dlo_033905.1;XLOC_028207;Dlo_005618.1;Dlo_009145.1;Dlo_024934.1;Dlo_030665.1;Dlo_014727.1;Dlo_002610.1;Dlo_003898.1;Dlo_025226.1;Dlo_007275.1;Dlo_021197.1;Dlo_009558.2;Dlo_001367.1;Dlo_031760.1;XLOC_027567;Dlo_013154.2;Dlo_021352.1;Dlo_015462.1;Dlo_016828.1;Dlo_025005.1;Dlo_000250.1;Dlo_032102.1;Dlo_012393.1;Dlo_013140.1;dlo_037584.1;XLOC_033409;Dlo_007387.1;Dlo_009721.1;Dlo_030349.1…
	GO:0050789	regulation of biological process	116 (18.77%)	1405 (12.09%)	1e-06	2.4e-05	Dlo_028642.1;Dlo_033905.1;XLOC_028207;Dlo_005618.1;Dlo_009145.1;Dlo_024934.1;Dlo_030665.1;Dlo_014727.1;Dlo_002610.1;Dlo_003898.1;Dlo_025226.1;Dlo_007275.1;Dlo_021197.1;Dlo_009558.2;Dlo_001367.1;Dlo_031760.1;XLOC_027567;Dlo_021352.1;Dlo_015462.1;Dlo_016828.1;Dlo_025005.1;Dlo_000250.1;Dlo_032102.1;Dlo_012393.1;Dlo_013140.1;dlo_037584.1;XLOC_033409;Dlo_007387.1;Dlo_009721.1;Dlo_030349.1;Dlo_027017.1…
	GO:0050794	regulation of cellular process	111 (17.96%)	1343 (11.56%)	1e-06	4.1e-05	Dlo_028642.1;Dlo_033905.1;Dlo_005618.1;Dlo_009145.1;Dlo_024934.1;Dlo_030665.1;Dlo_014727.1;Dlo_002610.1;Dlo_003898.1;Dlo_025226.1;Dlo_007275.1;Dlo_021197.1;Dlo_009558.2;Dlo_001367.1;Dlo_031760.1;Dlo_021352.1;Dlo_015462.1;Dlo_016828.1;Dlo_025005.1;Dlo_000250.1;Dlo_032102.1;Dlo_012393.1;Dlo_013140.1;dlo_037584.1;XLOC_033409;Dlo_007387.1;Dlo_009721.1;Dlo_030349.1;Dlo_027017.1;Dlo_012643.1;Dlo_016787…
