# Supplementary material for: Comprehensive analysis of the longan transcriptome reveals distinct regulatory programs during the floral transition
Source: BMC Genomics. 2019 Feb 11;20:126. doi: 10.1186/s12864-019-5461-3 (PMC6371577; doi:10.1186/s12864-019-5461-3)
Supplement: Supplementary file 6 — Significantly enriched KEGG pathway analysis of DEGs between ‘SJ’ and ‘SX’ during floral induction. (XLSX 15 kb) [file 12864_2019_5461_MOESM6_ESM.xlsx]

## Sheet: Sheet1
Additional file 6. Significantly enriched KEGG pathway analysis of DEGs between 'SJ' and 'SX' during floral induction.
Samples	KEGG_A_class	KEGG_B_class	Pathway	Candidate genes with pathway annotation	All genes with pathway annotation	Pvalue	Qvalue	Pathway ID	Genes	K_IDs
SXT1-vs-SJT1	Metabolism	Metabolism of terpenoids and polyketides	Diterpenoid biosynthesis	27	96	6.36781e-07	7.51402e-05	7.51402e-05	ko00904	XLOC_037656;Dlo_029346.1;Dlo_012430.1;Dlo_012528.1;Dlo_009950.1;Dlo_025291.1;Dlo_012808.1;Dlo_013584.1;Dlo_013510.1;Dlo_026512.1;Dlo_025355.1;Dlo_025356.1;Dlo_022542.1;Dlo_022543.1;Dlo_022765.1;Dlo_024793.1;Dlo_024794.1;Dlo_025866.1;Dlo_026847.1;Dlo_028168.1;Dlo_003519.1;Dlo_003526.1;Dlo_032887.1;Dlo_005741.1;Dlo_005743.1;Dlo_008847.1;Dlo_012896.1	K17961+K04124+K04123+K05282+K12929+K04123+K12929+K12929+K04124+K05282+K12929+K12929+K12929+K12929+K12929+K12929+K12929+K12929+K04124+K12929+K12929+K12929+K12929+K12929+K12929+K12929+K12929
	Metabolism	Biosynthesis of other secondary metabolites	Phenylpropanoid biosynthesis	54	299	1.88074e-05	0.00110964	0.00110964	ko00940	Dlo_002153.1;Dlo_029427.2;Dlo_032754.1;Dlo_007458.1;Dlo_012969.1;Dlo_017613.1;Dlo_028732.1;Dlo_028276.1;Dlo_029669.1;Dlo_033098.1;Dlo_031388.1;Dlo_011446.1;Dlo_010185.1;Dlo_003425.1;Dlo_010741.1;Dlo_003787.1;Dlo_004006.1;Dlo_004008.1;Dlo_004011.1;Dlo_004013.1;Dlo_007334.1;Dlo_009075.1;Dlo_014207.1;Dlo_011085.1;Dlo_011630.1;Dlo_013186.2;Dlo_013251.1;Dlo_014064.1;Dlo_014285.1;Dlo_015232.1;Dlo_02439…	K00430+K05349+K13066+K00083+K00430+K01904+K01188+K09753+K13065+K09756+K13065+K13065+K13068+K00430+K05349+K09756+K00430+K00430+K00430+K00430+K00430+K01188+K01188+K10775+K01188+K01188+K00430+K13065+K01188+K00430+K13066+K13066+K05350+K05350+K13065+K00430+K13065+K09754+K09755+K00430+K05350+K13065+K13065+K09756+K00430+K00430+K00083+K00430+K00588+K09755+K00430+K05350+K05350+K01188
	Metabolism	Carbohydrate metabolism	Starch and sucrose metabolism	51	305	0.000245061	0.00963909	0.00963909	ko00500	XLOC_008180;XLOC_016314;XLOC_023614;Dlo_015944.1;Dlo_024604.2;Dlo_026274.1;Dlo_030830.1;Dlo_029427.2;Dlo_005508.1;Dlo_016686.1;Dlo_019907.1;Dlo_028732.1;Dlo_021423.1;Dlo_021451.1;Dlo_028342.2;Dlo_000720.1;Dlo_001453.1;Dlo_010741.1;Dlo_009075.1;Dlo_018095.1;Dlo_009873.1;Dlo_014207.1;Dlo_014216.1;Dlo_010992.1;Dlo_011630.1;Dlo_028471.1;Dlo_013186.2;Dlo_014285.1;dlo_035234.1;Dlo_026513.1;Dlo_023498.1…	K01051+K00695+K00688+K08679+K01187+K01176+K01051+K05349+K01051+K13648+K01184+K01188+K01179+K01051+K00700+K13648+K00847+K05349+K01188+K01179+K01184+K01188+K01051+K01051+K01188+K01051+K01188+K01188+K00844+K01835+K01051+K01051+K05350+K05350+K01051+K00696+K00696+K00975+K01179+K01179+K05350+K01179+K01179+K01179+K01051+K01184+K01051+K01179+K05350+K05350+K01188
	Metabolism	Metabolism of terpenoids and polyketides	Brassinosteroid biosynthesis	7	15	0.000349565	0.0103122	0.0103122	ko00905	XLOC_033026;Dlo_000058.2;Dlo_019739.2;Dlo_024151.1;Dlo_033482.1;Dlo_017331.1;Dlo_009429.1	K15639+K09587+K09587+K09588+K12638+K09587+K12639
	Environmental Information Processing	Signal transduction	Plant hormone signal transduction	106	783	0.00110122	0.0173018	0.0173018	ko04075	XLOC_012250;Dlo_000030.1;Dlo_000274.1;Dlo_000313.1;Dlo_000340.1;Dlo_000392.1;Dlo_000396.1;Dlo_000405.1;Dlo_000497.1;Dlo_030771.2;Dlo_029526.1;Dlo_005566.1;Dlo_005703.1;Dlo_024350.1;Dlo_020303.1;Dlo_011212.2;Dlo_023317.1;Dlo_017093.2;Dlo_014968.1;Dlo_025805.1;Dlo_022309.1;Dlo_022387.1;Dlo_016728.1;Dlo_019465.1;Dlo_021779.1;Dlo_021124.1;Dlo_021365.1;Dlo_021390.2;dlo_034911.1;dlo_035198.1;Dlo_009997…	K14490+K12126+K12126+K13415+K14487+K14489+K14505+K14494+K13422+K14489+K13415+K13415+K13415+K14488+K13415+K14505+K13415+K13415+K14491+K14489+K14516+K13416+K13422+K14494+K14484+K13415+K14432+K14489+K14491+K14491+K13416+K14484+K14489+K14494+K13415+K13416+K13415+K14486+K13422+K13449+K13422+K14510+K14491+K14491+K14489+K13422+K14484+K13946+K13416+K14493+K13416+K13415+K13415+K12126+K13422+K13422+K13422+…
	Metabolism	Carbohydrate metabolism	Ascorbate and aldarate metabolism	18	82	0.0013028	0.0173018	0.0173018	ko00053	XLOC_042203;Dlo_000176.1;Dlo_023357.1;Dlo_018549.1;Dlo_021742.1;Dlo_021758.1;Dlo_021759.1;Dlo_030343.1;Dlo_007669.1;Dlo_007670.1;Dlo_012772.1;Dlo_014260.3;Dlo_019171.1;Dlo_020910.1;Dlo_023719.1;Dlo_033663.1;Dlo_001133.1;Dlo_017693.1	K14085+K00423+K00423+K00128+K00423+K00423+K00423+K00423+K00423+K00423+K00423+K00423+K00423+K00423+K00423+K00423+K00423+K00423
	Metabolism	Metabolism of terpenoids and polyketides	Limonene and pinene degradation	32	181	0.00134618	0.0173018	0.0173018	ko00903	Dlo_000154.1;Dlo_000156.1;Dlo_000331.1;Dlo_026084.1;Dlo_005574.1;Dlo_005575.1;Dlo_020263.1;Dlo_017060.1;Dlo_018549.1;Dlo_003920.1;Dlo_029717.1;Dlo_029718.1;Dlo_029724.1;Dlo_033239.1;Dlo_017273.1;Dlo_008307.1;Dlo_012851.1;Dlo_025373.1;Dlo_025369.1;Dlo_025370.1;Dlo_032947.1;Dlo_001689.1;Dlo_004909.1;Dlo_004911.1;Dlo_007118.2;Dlo_007967.1;Dlo_007971.1;Dlo_007972.1;Dlo_007973.1;Dlo_008544.1;dlo_03839…	K00517+K00517+K00517+K00517+K00517+K00517+K00517+K00517+K00128+K00517+K00517+K00517+K00517+K00517+K00517+K00517+K00517+K00517+K00517+K00517+K00517+K00517+K00517+K00517+K00517+K00517+K00517+K00517+K00517+K00517+K00517+K00517
	Human Diseases	Endocrine and metabolic diseases	AGE-RAGE signaling pathway in diabetic complications	8	23	0.00139128	0.0173018	0.0173018	ko04933	Dlo_000438.1;Dlo_029361.1;Dlo_024982.1;Dlo_016842.1;Dlo_022811.1;Dlo_033046.1;Dlo_002852.1;Dlo_006930.1	K04371+K05857+K04371+K04392+K04392+K04371+K04371+K04392
	Metabolism	Biosynthesis of other secondary metabolites	Stilbenoid, diarylheptanoid and gingerol biosynthesis	41	250	0.00143301	0.0173018	0.0173018	ko00945	Dlo_000154.1;Dlo_000156.1;Dlo_000331.1;Dlo_026084.1;Dlo_005574.1;Dlo_005575.1;Dlo_020263.1;Dlo_017060.1;Dlo_003920.1;Dlo_029669.1;Dlo_029717.1;Dlo_029718.1;Dlo_029724.1;Dlo_031388.1;Dlo_011446.1;Dlo_033239.1;Dlo_017273.1;Dlo_008307.1;Dlo_012851.1;Dlo_014064.1;Dlo_025373.1;Dlo_019329.1;Dlo_025369.1;Dlo_025370.1;dlo_034727.1;Dlo_024558.1;Dlo_032947.1;Dlo_000772.1;Dlo_000773.1;Dlo_001689.1;Dlo_00490…	K00517+K00517+K00517+K00517+K00517+K00517+K00517+K00517+K00517+K13065+K00517+K00517+K00517+K13065+K13065+K00517+K00517+K00517+K00517+K13065+K00517+K13065+K00517+K00517+K13065+K09754+K00517+K13065+K13065+K00517+K00517+K00517+K00588+K00517+K00517+K00517+K00517+K00517+K00517+K00517+K00517
	Metabolism	Metabolism of other amino acids	Cyanoamino acid metabolism	21	103	0.00146625	0.0173018	0.0173018	ko00460	Dlo_026204.1;Dlo_026205.1;Dlo_029427.2;Dlo_018272.1;Dlo_005607.1;Dlo_028732.1;Dlo_002750.1;Dlo_011673.1;Dlo_010741.1;Dlo_003788.1;Dlo_009075.1;Dlo_014207.1;Dlo_011630.1;Dlo_013186.2;Dlo_014285.1;Dlo_018438.1;Dlo_018439.1;Dlo_026011.1;Dlo_013294.1;Dlo_013295.1;Dlo_031461.1	K08248+K08248+K05349+K12153+K08248+K01188+K13030+K08248+K05349+K13030+K01188+K01188+K01188+K01188+K01188+K05350+K05350+K05350+K05350+K05350+K01188
SXT2-vs-SJT2	Organismal Systems	Environmental adaptation	Plant-pathogen interaction	54	1384	1.55444e-06	0.00011192	0.00011192	ko04626	XLOC_041235;Dlo_000117.1;Dlo_002139.1;Dlo_010431.1;Dlo_024679.1;Dlo_017932.1;Dlo_004784.1;Dlo_011267.1;Dlo_016055.1;Dlo_022401.1;Dlo_016404.1;Dlo_018616.2;Dlo_025497.1;Dlo_008798.1;Dlo_029674.2;Dlo_009516.1;Dlo_001392.1;dlo_039065.1;dlo_034981.1;Dlo_007129.1;Dlo_015269.1;Dlo_011283.1;Dlo_012614.1;Dlo_013369.1;Dlo_017039.1;Dlo_018419.1;Dlo_023105.1;Dlo_026508.1;Dlo_016808.1;Dlo_018037.1;Dlo_018042…	K05391+K13448+K13420+K13420+K13420+K13457+K13430+K13416+K13430+K13420+K13425+K13416+K13420+K13457+K13459+K13457+K05391+K13448+K13420+K05391+K13416+K13430+K13457+K05391+K13449+K13457+K13420+K13417+K13457+K13430+K13430+K13416+K13417+K13457+K13459+K13424+K13420+K13417+K13457+K13420+K13459+K13430+K13420+K13420+K13457+K13416+K13428+K13448+K13416+K13459+K13459+K13447+K13430+K13429
	Environmental Information Processing	Signal transduction	Plant hormone signal transduction	31	783	0.000362841	0.0130623	0.0130623	ko04075	XLOC_003528;XLOC_016986;Dlo_000055.1;Dlo_000379.1;Dlo_024250.1;Dlo_009698.1;Dlo_011220.1;Dlo_011267.1;Dlo_013074.1;Dlo_022310.1;Dlo_018616.2;Dlo_030031.1;Dlo_001349.1;Dlo_015269.1;Dlo_009448.1;Dlo_013291.1;Dlo_017039.1;Dlo_018894.1;Dlo_020669.1;Dlo_030622.1;Dlo_030495.1;Dlo_024863.1;Dlo_024771.1;Dlo_024822.1;Dlo_025130.1;Dlo_029638.1;Dlo_029642.1;Dlo_030469.1;Dlo_001972.1;Dlo_006918.1;Dlo_007190.1	K14487+K14490+K14494+K14494+K14488+K14432+K13415+K13416+K14496+K14516+K13416+K13415+K13415+K13416+K12126+K14510+K13449+K13416+K12126+K13415+K13415+K14487+K14491+K14484+K14484+K14488+K13415+K14491+K13416+K13416+K14493
	Organismal Systems	Environmental adaptation	Circadian rhythm - plant	8	97	0.000943568	0.0226456	0.0226456	ko04712	Dlo_032811.1;Dlo_020556.1;Dlo_030409.1;Dlo_006275.1;Dlo_009448.1;Dlo_017664.1;Dlo_015636.1;Dlo_020669.1	K12130+K12135+K12130+K12130+K12126+K10143+K12129+K12126
SXT3-vs-SJT3	Environmental Information Processing	Signal transduction	Plant hormone signal transduction	67	783	8.54281e-06	0.000837196	0.000837196	ko04075	XLOC_010561;Dlo_000086.1;Dlo_003407.1;Dlo_030781.1;Dlo_029506.1;Dlo_015404.1;Dlo_019013.1;Dlo_024338.1;Dlo_024351.1;Dlo_008249.1;Dlo_023269.1;Dlo_022331.1;Dlo_018578.1;Dlo_028592.1;Dlo_032102.1;Dlo_023622.1;Dlo_025009.1;Dlo_002610.1;dlo_038223.1;Dlo_032487.1;Dlo_032295.1;Dlo_030023.1;Dlo_030381.1;Dlo_031307.1;Dlo_003710.1;Dlo_033235.1;Dlo_001190.1;Dlo_011701.2;Dlo_004311.1;Dlo_009786.1;Dlo_002982…	K13946+K14494+K12126+K12126+K14497+K14493+K14484+K14488+K14488+K13416+K14497+K14486+K13422+K14494+K14484+K13416+K14491+K14486+K13415+K14493+K13416+K13415+K13422+K13415+K14504+K13416+K12126+K14497+K14494+K14489+K14491+K14509+K14516+K14432+K14486+K12126+K14489+K14484+K13422+K14486+K13449+K13449+K14495+K14432+K13422+K14494+K13415+K14489+K13416+K13464+K13464+K14489+K14510+K14486+K14486+K12126+K14489+…
	Organismal Systems	Environmental adaptation	Plant-pathogen interaction	98	1384	0.000172864	0.00847035	0.00847035	ko04626	XLOC_001660;XLOC_042804;dlo_036370.1;dlo_036397.1;Dlo_024701.1;Dlo_024710.1;Dlo_026149.1;Dlo_030700.1;Dlo_015373.1;dlo_037584.1;Dlo_006736.1;Dlo_008249.1;Dlo_011260.1;dlo_034664.1;dlo_036221.1;dlo_036839.1;Dlo_017192.1;dlo_034279.1;Dlo_013119.1;Dlo_025860.1;Dlo_016018.1;Dlo_017586.1;Dlo_021105.1;Dlo_003898.1;Dlo_010026.1;Dlo_027443.2;Dlo_027447.1;Dlo_023622.1;Dlo_026352.1;Dlo_032295.1;Dlo_033509.…	K05391+K13459+K13457+K13457+K13420+K13420+K13424+K05391+K13420+K13424+K13457+K13416+K13430+K13458+K13458+K13458+K13460+K13457+K13420+K13457+K13428+K13420+K13420+K13424+K05391+K13457+K13457+K13416+K13412+K13416+K13457+K13457+K13424+K13420+K13416+K13425+K13417+K05391+K13430+K13420+K13417+K13412+K13428+K13459+K13457+K13428+K13457+K13417+K13430+K13457+K13420+K13425+K13457+K13420+K13459+K13459+K13449+…
