# Supplementary material for: Comprehensive analysis of the longan transcriptome reveals distinct regulatory programs during the floral transition
Source: BMC Genomics. 2019 Feb 11;20:126. doi: 10.1186/s12864-019-5461-3 (PMC6371577; doi:10.1186/s12864-019-5461-3)
Supplement: Supplementary file 7 — DEGs in ‘SJ’ during floral induction. (XLS 7620 kb) [file 12864_2019_5461_MOESM7_ESM.xls]

## Sheet: Sheet1
Additional file 7. The DEGs in 'SJ' during floral induction.
Longan genes id	Description	Profile	SJT1_fpkm	SJT2_fpkm	SJT3_fpkm	SXT1_fpkm	SXT2_fpkm	SXT3_fpkm	KEGG_A_class	KEGG_B_class	Pathway	K_ID	GO Component	GO Function	GO Process
Dlo_000058.2	cytochrome P450 90B1 [Cajanus cajan]	0	37.57	21.54	15.96	15.5767	12.6633	9.90333	Metabolism	Metabolism of terpenoids and polyketides	ko00905//Brassinosteroid biosynthesis	K09587	-	GO:1901363//heterocyclic compound binding;GO:0046872//metal ion binding;GO:0016491//oxidoreductase activity;GO:0003824//catalytic activity;GO:0043169//cation binding;GO:0043167//ion binding;GO:0046906//tetrapyrrole binding;GO:0046914//transition metal ion binding;GO:0005488//binding;GO:0016705//oxidoreductase activity, acting on paired donors, with incorporation or reduction of molecular oxygen;G…	GO:0008152//metabolic process;GO:0044699//single-organism process;GO:0044710//single-organism metabolic process;GO:0055114//oxidation-reduction process
Dlo_000079.1	PREDICTED: splicing factor U2af large subunit A isoform X8 [Citrus sinensis]	0	2.79667	0.906667	0.11	0.323333	0.1	0.516667	-	-	-	-	-	-	-
Dlo_000435.1	PREDICTED: phytosulfokines 3 [Vitis vinifera]	0	57.78	27.4933	12.89	9.67	7.14	4.72333	-	-	-	-	GO:0005576//extracellular region	GO:0005488//binding;GO:0005102//receptor binding;GO:0008083//growth factor activity;GO:0005515//protein binding	GO:0044699//single-organism process;GO:0008283//cell proliferation
Dlo_000441.1	PREDICTED: prostamide/prostaglandin F synthase isoform X1 [Jatropha curcas]	0	12.45	8.18667	4.03	8.68	8.01	4.23333	-	-	-	-	-	-	-
Dlo_001157.1	LRR_1 domain-containing protein/NB-ARC domain-containing protein/LRR_8 domain-containing protein [Cephalotus follicularis]	0	2.75667	1.68333	1.35667	6.02	4.67667	8.67667	Organismal Systems	Environmental adaptation	ko04626//Plant-pathogen interaction	K13457	-	GO:1901265//nucleoside phosphate binding;GO:0032553//ribonucleotide binding;GO:0005488//binding;GO:0001882//nucleoside binding;GO:0043531//ADP binding;GO:0000166//nucleotide binding;GO:0032550//purine ribonucleoside binding;GO:0030554//adenyl nucleotide binding;GO:0043168//anion binding;GO:0036094//small molecule binding;GO:1901363//heterocyclic compound binding;GO:0097159//organic cyclic compoun…	-
Dlo_001172.1	PREDICTED: uncharacterized GPI-anchored protein At1g61900 [Citrus sinensis]	0	11.4	6.68667	3.55	8.89333	8.41	6.33667	-	-	-	-	-	-	-
Dlo_001182.2	PREDICTED: pentatricopeptide repeat-containing protein At3g46870-like [Citrus sinensis]	0	9.21333	5.76	3.85667	10.04	8.99333	5.32667	-	-	-	-	-	-	-
Dlo_001205.1	PREDICTED: eukaryotic translation initiation factor 5A-2 [Cucumis sativus]	0	198.397	119.683	95.98	111.14	79.8767	65.8	-	-	-	-	-	GO:0003746//translation elongation factor activity;GO:0043021//ribonucleoprotein complex binding;GO:0008135//translation factor activity, RNA binding;GO:0003723//RNA binding;GO:0003676//nucleic acid binding;GO:0097159//organic cyclic compound binding;GO:0043022//ribosome binding;GO:0044877//macromolecular complex binding;GO:0005488//binding;GO:1901363//heterocyclic compound binding	GO:0048518//positive regulation of biological process;GO:0034248//regulation of cellular amide metabolic process;GO:0009891//positive regulation of biosynthetic process;GO:0019222//regulation of metabolic process;GO:0010557//positive regulation of macromolecule biosynthetic process;GO:0010556//regulation of macromolecule biosynthetic process;GO:0006518//peptide metabolic process;GO:0006417//regul…
Dlo_001392.1	PREDICTED: cyclic nucleotide-gated ion channel 1-like isoform X3 [Citrus sinensis]	0	1.47667	0.466667	0.22	0.753333	0	0.11	Organismal Systems	Environmental adaptation	ko04626//Plant-pathogen interaction	K05391	-	-	-
Dlo_001431.1	Disease resistance protein [Corchorus olitorius]	0	1.22667	0.303333	0.176667	0.363333	0.0366667	0.01	Organismal Systems	Environmental adaptation	ko04626//Plant-pathogen interaction	K13459	-	-	-
Dlo_001509.1	PREDICTED: linoleate 13S-lipoxygenase 2-1, chloroplastic [Citrus sinensis]	0	241.51	141.553	95.69	194.067	225.08	393.8	Metabolism	Lipid metabolism	ko00592//alpha-Linolenic acid metabolism;ko00591//Linoleic acid metabolism	K00454	-	GO:0005515//protein binding;GO:0005488//binding;GO:0043169//cation binding;GO:0016702//oxidoreductase activity, acting on single donors with incorporation of molecular oxygen, incorporation of two atoms of oxygen;GO:0016491//oxidoreductase activity;GO:0043167//ion binding;GO:0051213//dioxygenase activity;GO:0016701//oxidoreductase activity, acting on single donors with incorporation of molecular …	GO:0044710//single-organism metabolic process;GO:0008152//metabolic process;GO:0044699//single-organism process;GO:0055114//oxidation-reduction process
Dlo_001554.1	Chloroplastic drought-induced stress protein of 32 kD [Theobroma cacao]	0	34.3833	14.7267	10.1267	26.1067	19.0533	18.88	-	-	-	-	-	GO:0015036//disulfide oxidoreductase activity;GO:0016667//oxidoreductase activity, acting on a sulfur group of donors;GO:0015035//protein disulfide oxidoreductase activity;GO:0016491//oxidoreductase activity;GO:0003824//catalytic activity	GO:0019725//cellular homeostasis;GO:0008152//metabolic process;GO:0044763//single-organism cellular process;GO:0042592//homeostatic process;GO:0065008//regulation of biological quality;GO:0006662//glycerol ether metabolic process;GO:0018904//ether metabolic process;GO:0050789//regulation of biological process;GO:0065007//biological regulation;GO:0009987//cellular process;GO:0044281//small molecul…
Dlo_001579.1	PREDICTED: pentatricopeptide repeat-containing protein At3g14580, mitochondrial [Citrus sinensis]	0	8.79667	5.24333	3.86	4.94	3.74	4.29667	-	-	-	-	-	-	-
Dlo_001839.1	PREDICTED: disease resistance protein RPM1-like isoform X1 [Citrus sinensis]	0	8.59667	4.6	3.50667	0.666667	0.48	0.45	Organismal Systems	Environmental adaptation	ko04626//Plant-pathogen interaction	K13457	-	GO:0032553//ribonucleotide binding;GO:0097367//carbohydrate derivative binding;GO:0036094//small molecule binding;GO:0030554//adenyl nucleotide binding;GO:0043167//ion binding;GO:0001882//nucleoside binding;GO:0000166//nucleotide binding;GO:0043531//ADP binding;GO:0032549//ribonucleoside binding;GO:0001883//purine nucleoside binding;GO:0043168//anion binding;GO:0017076//purine nucleotide binding;…	-
Dlo_002076.3	embryo-abundant family protein [Populus trichocarpa]	0	19.9067	16.3667	9.92333	65.7	26.75	23.0633	-	-	-	-	-	GO:0016741//transferase activity, transferring one-carbon groups;GO:0016740//transferase activity;GO:0003824//catalytic activity;GO:0008168//methyltransferase activity	GO:0008152//metabolic process
Dlo_002147.1	PREDICTED: peroxidase 4 [Citrus sinensis]	0	49.6533	27.83	22.01	4.32333	3.27333	5.26667	-	-	-	-	-	GO:0005488//binding;GO:0046906//tetrapyrrole binding;GO:0004601//peroxidase activity;GO:0016209//antioxidant activity;GO:1901363//heterocyclic compound binding;GO:0097159//organic cyclic compound binding;GO:0020037//heme binding;GO:0016491//oxidoreductase activity;GO:0016684//oxidoreductase activity, acting on peroxide as acceptor;GO:0003824//catalytic activity	GO:0008152//metabolic process;GO:0006979//response to oxidative stress;GO:0055114//oxidation-reduction process;GO:0044699//single-organism process;GO:0044710//single-organism metabolic process;GO:0006950//response to stress;GO:0050896//response to stimulus
Dlo_002280.2	-	0	1.47333	0.383333	0.183333	0.486667	0.453333	0.933333	-	-	-	-	-	-	-
Dlo_002528.1	Myb domain protein 59 isoform 2 [Theobroma cacao]	0	10.96	4.04667	2.59	1.27	0.926667	0.553333	-	-	-	-	-	GO:0044877//macromolecular complex binding;GO:0003682//chromatin binding;GO:0005488//binding	-
Dlo_002644.1	PREDICTED: G-type lectin S-receptor-like serine/threonine-protein kinase At1g11410 isoform X2 [Citrus sinensis]	0	0.69	0.04	0.0133333	0	0	0	Organismal Systems	Environmental adaptation	ko04626//Plant-pathogen interaction	K13430	-	GO:0000166//nucleotide binding;GO:0035639//purine ribonucleoside triphosphate binding;GO:0032553//ribonucleotide binding;GO:0097367//carbohydrate derivative binding;GO:0016740//transferase activity;GO:0003824//catalytic activity;GO:0016301//kinase activity;GO:0030554//adenyl nucleotide binding;GO:0032549//ribonucleoside binding;GO:0001883//purine nucleoside binding;GO:1901363//heterocyclic compou…	GO:0044237//cellular metabolic process;GO:0032501//multicellular organismal process;GO:0071704//organic substance metabolic process;GO:0007154//cell communication;GO:0008037//cell recognition;GO:0008152//metabolic process;GO:0044267//cellular protein metabolic process;GO:0044702//single organism reproductive process;GO:0006468//protein phosphorylation;GO:0009856//pollination;GO:0044699//single-or…
Dlo_002757.1	PREDICTED: pathogen-related protein-like [Populus euphratica]	0	10.0633	4.19	1.94	3.69	2.28667	0.966667	-	-	-	-	-	-	-
Dlo_002852.1	PREDICTED: mitogen-activated protein kinase 4-like [Citrus sinensis]	0	27.0267	13.8333	10.7067	11.9333	7.47	8.5	Human Diseases	Endocrine and metabolic diseases	ko04933//AGE-RAGE signaling pathway in diabetic complications	K04371	-	GO:1901265//nucleoside phosphate binding;GO:0004672//protein kinase activity;GO:0016740//transferase activity;GO:0036094//small molecule binding;GO:0032553//ribonucleotide binding;GO:0016301//kinase activity;GO:0043168//anion binding;GO:0000166//nucleotide binding;GO:0043167//ion binding;GO:0004871//signal transducer activity;GO:0097367//carbohydrate derivative binding;GO:0032549//ribonucleoside …	GO:0036211//protein modification process;GO:0006464//cellular protein modification process;GO:0044260//cellular macromolecule metabolic process;GO:0044238//primary metabolic process;GO:0071704//organic substance metabolic process;GO:0019538//protein metabolic process;GO:0006796//phosphate-containing compound metabolic process;GO:0016310//phosphorylation;GO:0006468//protein phosphorylation;GO:0044…
Dlo_002998.2	TPT domain-containing protein [Cephalotus follicularis]	0	1.16667	0.396667	0.243333	0.423333	0.49	1.41667	-	-	-	-	GO:0044425//membrane part;GO:0016021//integral component of membrane;GO:0016020//membrane;GO:0031224//intrinsic component of membrane	GO:0005215//transporter activity	-
Dlo_003021.1	PREDICTED: thylakoid lumenal 17.9 kDa protein, chloroplastic [Citrus sinensis]	0	5.82	3.40667	2.40333	4.89667	3.56667	3.24333	-	-	-	-	-	-	-
Dlo_003123.1	PREDICTED: 60S ribosomal protein L37a isoform X1 [Gossypium hirsutum]	0	83.4833	59.3167	41.1367	52.19	45.1667	59.3133	Genetic Information Processing	Translation	ko03010//Ribosome	K02921	GO:0005840//ribosome;GO:0043229//intracellular organelle;GO:0043228//non-membrane-bounded organelle;GO:1990904//ribonucleoprotein complex;GO:0005622//intracellular;GO:0044424//intracellular part;GO:0030529//intracellular ribonucleoprotein complex;GO:0005737//cytoplasm;GO:0032991//macromolecular complex;GO:0044444//cytoplasmic part;GO:0043226//organelle;GO:0044464//cell part;GO:0043232//intracellu…	GO:0005198//structural molecule activity;GO:0003735//structural constituent of ribosome	GO:0043170//macromolecule metabolic process;GO:0044271//cellular nitrogen compound biosynthetic process;GO:0034645//cellular macromolecule biosynthetic process;GO:0009059//macromolecule biosynthetic process;GO:0071704//organic substance metabolic process;GO:0006412//translation;GO:1901564//organonitrogen compound metabolic process;GO:0034641//cellular nitrogen compound metabolic process;GO:004360…
Dlo_003240.1	PREDICTED: E3 ubiquitin-protein ligase RHA1B-like [Vitis vinifera]	0	1.61667	0.776667	0.313333	1.3	0.27	0.256667	-	-	-	-	-	GO:0005488//binding;GO:0046914//transition metal ion binding;GO:0043167//ion binding;GO:0043169//cation binding;GO:0005515//protein binding;GO:0046872//metal ion binding;GO:0008270//zinc ion binding	-
Dlo_003611.1	BnaA05g11040D [Brassica napus]	0	10.14	2.52667	0.916667	0	0	0.106667	-	-	-	-	-	-	-
Dlo_003675.1	PREDICTED: zinc finger CCCH domain-containing protein 16-like isoform X2 [Ziziphus jujuba]	0	6.49667	3.54667	2.20667	2.37	2.07667	1.94333	Genetic Information Processing	Translation	ko03013//RNA transport	K14321	-	GO:0046872//metal ion binding;GO:0005488//binding;GO:0043169//cation binding;GO:0043167//ion binding	-
Dlo_003680.1	PREDICTED: guanine nucleotide-binding protein subunit gamma 2-like isoform X2 [Juglans regia]	0	32.8667	19.26	15.4233	20.24	23.4	18.9833	-	-	-	-	GO:0098552//side of membrane;GO:0019897//extrinsic component of plasma membrane;GO:0019898//extrinsic component of membrane;GO:0005834//heterotrimeric G-protein complex;GO:0098562//cytoplasmic side of membrane;GO:0098796//membrane protein complex;GO:0044464//cell part;GO:0016020//membrane;GO:0044424//intracellular part;GO:0005622//intracellular;GO:1902494//catalytic complex;GO:0044425//membrane p…	GO:0004871//signal transducer activity	GO:0023052//signaling;GO:0044700//single organism signaling;GO:0050794//regulation of cellular process;GO:0009987//cellular process;GO:0007186//G-protein coupled receptor signaling pathway;GO:0050896//response to stimulus;GO:0044699//single-organism process;GO:0007154//cell communication;GO:0051716//cellular response to stimulus;GO:0065007//biological regulation;GO:0050789//regulation of biologic…
Dlo_003685.1	1-deoxy-D-xylulose-5-phosphate synthase 2b [Bixa orellana]	0	33.5667	21.11	10.6867	57.63	37.4933	119.583	Metabolism	Metabolism of cofactors and vitamins;Metabolism of terpenoids and polyketides	ko00900//Terpenoid backbone biosynthesis;ko00730//Thiamine metabolism	K01662	-	GO:0016744//transferase activity, transferring aldehyde or ketonic groups;GO:0016740//transferase activity;GO:0003824//catalytic activity;GO:0008661//1-deoxy-D-xylulose-5-phosphate synthase activity	GO:0016114//terpenoid biosynthetic process;GO:1901576//organic substance biosynthetic process;GO:0044255//cellular lipid metabolic process;GO:0044763//single-organism cellular process;GO:0044238//primary metabolic process;GO:0006721//terpenoid metabolic process;GO:0009058//biosynthetic process;GO:0071704//organic substance metabolic process;GO:0006720//isoprenoid metabolic process;GO:0008299//iso…
Dlo_003995.1	SKP1/ASK-interacting protein 5 isoform 2, partial [Theobroma cacao]	0	1.07333	0.216667	0.0733333	0.46	0.186667	0.266667	-	-	-	-	-	-	-
Dlo_004039.1	PREDICTED: gibberellin 2-beta-dioxygenase 2 [Ricinus communis]	0	5.52333	3.54333	1.76333	2.88333	2.86667	2.81667	-	-	-	-	-	GO:0005506//iron ion binding;GO:0016705//oxidoreductase activity, acting on paired donors, with incorporation or reduction of molecular oxygen;GO:0046872//metal ion binding;GO:0016491//oxidoreductase activity;GO:0003824//catalytic activity;GO:0005488//binding;GO:0043169//cation binding;GO:0043167//ion binding;GO:0051213//dioxygenase activity;GO:0046914//transition metal ion binding;GO:0016706//ox…	GO:0008152//metabolic process;GO:0044699//single-organism process;GO:0055114//oxidation-reduction process;GO:0044710//single-organism metabolic process
Dlo_004053.1	2OG-FeII_Oxy domain-containing protein/DIOX_N domain-containing protein [Cephalotus follicularis]	0	8.73333	3.68333	2.14	4.99	0.883333	5.51	Metabolism	Biosynthesis of other secondary metabolites	ko00402//Benzoxazinoid biosynthesis	K13229	-	GO:0016706//oxidoreductase activity, acting on paired donors, with incorporation or reduction of molecular oxygen, 2-oxoglutarate as one donor, and incorporation of one atom each of oxygen into both donors;GO:0016491//oxidoreductase activity;GO:0051213//dioxygenase activity;GO:0003824//catalytic activity;GO:0016705//oxidoreductase activity, acting on paired donors, with incorporation or reduction…	GO:0055114//oxidation-reduction process;GO:0044699//single-organism process;GO:0008152//metabolic process;GO:0044710//single-organism metabolic process
Dlo_004074.1	voltage-dependent L-type calcium channel subunit [Arabidopsis thaliana]	0	132.067	82.7033	62.7967	75.1933	49.4567	64.2733	-	-	-	-	-	-	-
Dlo_004119.1	NBS-LRR disease resistance protein NBS46 [Dimocarpus longan]	0	3.58667	2.32333	1.75	6.9	4.79333	9.14	Organismal Systems	Environmental adaptation	ko04626//Plant-pathogen interaction	K13457	-	GO:0001883//purine nucleoside binding;GO:0001882//nucleoside binding;GO:0032553//ribonucleotide binding;GO:0017076//purine nucleotide binding;GO:0005515//protein binding;GO:1901265//nucleoside phosphate binding;GO:0097159//organic cyclic compound binding;GO:0032559//adenyl ribonucleotide binding;GO:0043531//ADP binding;GO:1901363//heterocyclic compound binding;GO:0043168//anion binding;GO:0032555…	-
Dlo_004291.1	MuDR family transposase [Citrus limon]	0	1.46333	0.97	0.473333	0.166667	0.27	0.493333	-	-	-	-	-	GO:0043167//ion binding;GO:0008270//zinc ion binding;GO:0005488//binding;GO:0043169//cation binding;GO:0046872//metal ion binding;GO:0046914//transition metal ion binding	-
Dlo_004342.1	PREDICTED: UDP-glycosyltransferase 83A1-like [Citrus sinensis]	0	1.83667	0.91	0.343333	0.216667	0.156667	0.123333	-	-	-	-	-	GO:0016757//transferase activity, transferring glycosyl groups;GO:0016758//transferase activity, transferring hexosyl groups;GO:0016740//transferase activity;GO:0003824//catalytic activity	GO:0008152//metabolic process
Dlo_004509.1	PREDICTED: protein FD [Theobroma cacao]	0	139.743	74.3167	41.8033	60.0867	29.1133	2.41667	Environmental Information Processing	Signal transduction	ko04075//Plant hormone signal transduction	K14432	-	GO:0003677//DNA binding;GO:1901363//heterocyclic compound binding;GO:0003676//nucleic acid binding;GO:0005488//binding;GO:0043565//sequence-specific DNA binding;GO:0003700//transcription factor activity, sequence-specific DNA binding;GO:0001071//nucleic acid binding transcription factor activity;GO:0097159//organic cyclic compound binding	GO:2000112//regulation of cellular macromolecule biosynthetic process;GO:0050794//regulation of cellular process;GO:0010556//regulation of macromolecule biosynthetic process;GO:0051252//regulation of RNA metabolic process;GO:0031323//regulation of cellular metabolic process;GO:0060255//regulation of macromolecule metabolic process;GO:0080090//regulation of primary metabolic process;GO:0019222//re…
Dlo_004609.1	PREDICTED: protein ACCELERATED CELL DEATH 6-like isoform X2 [Citrus sinensis]	0	15.37	9.96333	7.66	10.6467	15.8933	13.25	-	-	-	-	-	GO:0005488//binding;GO:0005515//protein binding	-
Dlo_004666.1	1-aminocyclopropane-1-carboxylate synthase-like [Citrus sinensis]	0	30.6333	11.0267	7.47333	3.43	1.91	12.52	Metabolism	Amino acid metabolism	ko00270//Cysteine and methionine metabolism	K01762	-	GO:0097159//organic cyclic compound binding;GO:0048037//cofactor binding;GO:0005488//binding;GO:0030170//pyridoxal phosphate binding;GO:1901363//heterocyclic compound binding;GO:0043168//anion binding;GO:0043167//ion binding;GO:0003824//catalytic activity	GO:0008152//metabolic process;GO:0009058//biosynthetic process
Dlo_004740.1	PREDICTED: probable glutamyl endopeptidase, chloroplastic isoform X1 [Jatropha curcas]	0	26.3067	20.22	12.1833	17.95	15.0967	10.8867	-	-	-	-	-	-	-
Dlo_004759.1	DUF1262 family protein [Medicago truncatula]	0	5.23667	1.43333	0.633333	1.5	0.746667	1.74333	-	-	-	-	-	-	-
Dlo_004786.1	PREDICTED: receptor-like serine/threonine-protein kinase SD1-6 [Citrus sinensis]	0	0.593333	0.17	0.07	0.536667	0.313333	0.403333	Organismal Systems;Environmental Information Processing	Signal transduction;Environmental adaptation	ko04626//Plant-pathogen interaction;ko04075//Plant hormone signal transduction	K13416	-	-	GO:0009856//pollination;GO:0044699//single-organism process;GO:0051704//multi-organism process;GO:0032501//multicellular organismal process;GO:0044702//single organism reproductive process;GO:0009987//cellular process;GO:0007154//cell communication;GO:0048544//recognition of pollen;GO:0009875//pollen-pistil interaction;GO:0008037//cell recognition;GO:0044703//multi-organism reproductive process;G…
Dlo_004789.1	PREDICTED: G-type lectin S-receptor-like serine/threonine-protein kinase At4g27290 [Jatropha curcas]	0	1.02333	0.506667	0.243333	0.566667	0.286667	0.386667	Organismal Systems	Environmental adaptation	ko04626//Plant-pathogen interaction	K13430	-	GO:0016301//kinase activity;GO:0043167//ion binding;GO:0000166//nucleotide binding;GO:0043168//anion binding;GO:0036094//small molecule binding;GO:0005488//binding;GO:0017076//purine nucleotide binding;GO:0032550//purine ribonucleoside binding;GO:0097159//organic cyclic compound binding;GO:0001882//nucleoside binding;GO:0032559//adenyl ribonucleotide binding;GO:1901265//nucleoside phosphate bindi…	GO:0044260//cellular macromolecule metabolic process;GO:0007154//cell communication;GO:0044237//cellular metabolic process;GO:0016310//phosphorylation;GO:0006793//phosphorus metabolic process;GO:0044702//single organism reproductive process;GO:0006468//protein phosphorylation;GO:0009987//cellular process;GO:0008152//metabolic process;GO:0019538//protein metabolic process;GO:0044238//primary metab…
Dlo_004913.1	PREDICTED: probable disease resistance protein At4g27220 [Theobroma cacao]	0	15.5567	10.0167	6.55667	0.51	0.273333	0.23	-	-	-	-	-	GO:0043531//ADP binding;GO:0017076//purine nucleotide binding;GO:0032559//adenyl ribonucleotide binding;GO:0001882//nucleoside binding;GO:0005488//binding;GO:0032549//ribonucleoside binding;GO:0043167//ion binding;GO:0097159//organic cyclic compound binding;GO:0001883//purine nucleoside binding;GO:0030554//adenyl nucleotide binding;GO:1901363//heterocyclic compound binding;GO:0032553//ribonucleot…	-
Dlo_005328.1	80A08_3 [Brassica rapa subsp. pekinensis] [Brassica rapa]	0	33.3667	9.04	5.39667	27.8367	12.1767	20.8833	-	-	-	-	-	-	-
Dlo_005448.1	Stress up-regulated Nod 19 [Corchorus olitorius]	0	146.537	79.16	52.4633	82.05	49.51	113.84	-	-	-	-	-	-	-
Dlo_005563.1	PREDICTED: 1,4-dihydroxy-2-naphthoyl-CoA synthase, peroxisomal [Ziziphus jujuba]	0	60.5967	40.5067	27.8367	42.43	36.1967	48.2933	Metabolism	Metabolism of cofactors and vitamins	ko00130//Ubiquinone and other terpenoid-quinone biosynthesis	K01661	-	GO:0003824//catalytic activity	GO:0008152//metabolic process
Dlo_005595.1	PREDICTED: agamous-like MADS-box protein AGL19 isoform X2 [Citrus sinensis]	0	57.3333	43.7533	24.5233	91	34.2933	4.24667	-	-	-	-	GO:0005623//cell;GO:0043229//intracellular organelle;GO:0005634//nucleus;GO:0044424//intracellular part;GO:0043231//intracellular membrane-bounded organelle;GO:0043226//organelle;GO:0043227//membrane-bounded organelle;GO:0044464//cell part;GO:0005622//intracellular	GO:0003700//transcription factor activity, sequence-specific DNA binding;GO:0097159//organic cyclic compound binding;GO:1901363//heterocyclic compound binding;GO:0005515//protein binding;GO:0046983//protein dimerization activity;GO:0003677//DNA binding;GO:0005488//binding;GO:0001071//nucleic acid binding transcription factor activity;GO:0003676//nucleic acid binding	GO:0019222//regulation of metabolic process;GO:0031323//regulation of cellular metabolic process;GO:0009889//regulation of biosynthetic process;GO:0031326//regulation of cellular biosynthetic process;GO:0006355//regulation of transcription, DNA-templated;GO:0010556//regulation of macromolecule biosynthetic process;GO:0019219//regulation of nucleobase-containing compound metabolic process;GO:00511…
Dlo_005778.1	PREDICTED: cyclin-dependent protein kinase inhibitor SMR2 [Nelumbo nucifera]	0	4.91333	2.26	0.596667	0.916667	0.426667	0.14	-	-	-	-	-	-	-
Dlo_005828.1	PREDICTED: staphylococcal-like nuclease CAN2 [Jatropha curcas]	0	12.2633	5.80333	4.23	2.99667	2.80333	2.77	-	-	-	-	-	-	-
Dlo_005959.1	PREDICTED: titin-like isoform X2 [Juglans regia]	0	18.65	10.3867	7.32333	16.9467	10.1433	9.52333	-	-	-	-	-	-	-
Dlo_005964.1	SecY/SEC61-alpha family [Corchorus olitorius]	0	2.99333	1.26667	0.813333	0.143333	0.386667	0.706667	-	-	-	-	-	-	-
Dlo_006257.1	PREDICTED: serine/arginine-rich splicing factor SR34A-like [Malus domestica]	0	9.65667	6.96667	4.59333	5.83	5.08333	4.08667	-	-	-	-	-	GO:0005488//binding;GO:0097159//organic cyclic compound binding;GO:0003676//nucleic acid binding;GO:1901363//heterocyclic compound binding	-
Dlo_006433.1	PREDICTED: transcription activator GLK1 isoform X1 [Citrus sinensis]	0	19.3933	12.4033	6.70667	42.3	10.2233	1.41	Environmental Information Processing	Signal transduction	ko04075//Plant hormone signal transduction	K14491	-	GO:0044877//macromolecular complex binding;GO:0005488//binding;GO:0003682//chromatin binding	-
Dlo_006475.1	flavanone-O-glucoside 2''-O-beta-L-rhamnosyltransferase-like protein 4 [Litchi chinensis]	0	6.41333	3.21667	0.99	1.04667	0.316667	0.176667	-	-	-	-	-	GO:0016740//transferase activity;GO:0016758//transferase activity, transferring hexosyl groups;GO:0016757//transferase activity, transferring glycosyl groups;GO:0003824//catalytic activity	GO:0008152//metabolic process
Dlo_006589.1	Plastocyanin-like protein [Corchorus capsularis]	0	0.953333	0.28	0.0733333	0	0	0	-	-	-	-	-	GO:0009055//electron carrier activity	-
Dlo_006717.1	PREDICTED: probable carotenoid cleavage dioxygenase 4, chloroplastic [Citrus sinensis]	0	0.826667	0.336667	0.136667	2.92333	0	0.1	-	-	-	-	-	-	-
Dlo_006880.1	PREDICTED: circadian locomoter output cycles protein kaput [Jatropha curcas]	0	9.51333	4.37667	3.27667	10.0633	10.3733	7.67	-	-	-	-	-	-	-
Dlo_006948.1	PREDICTED: FAD-dependent urate hydroxylase-like [Citrus sinensis]	0	1.75333	0.713333	0.483333	0.92	0.376667	1.77667	-	-	-	-	-	GO:0003824//catalytic activity;GO:0016491//oxidoreductase activity	GO:0008152//metabolic process
Dlo_007046.2	Peroxisomal membrane protein 2 [Morus notabilis]	0	6.31	3.52	2.44	2.56333	2.14	1.59	-	-	-	-	GO:0044425//membrane part;GO:0031224//intrinsic component of membrane;GO:0016021//integral component of membrane;GO:0016020//membrane	-	-
Dlo_007099.2	PREDICTED: probable disease resistance protein At4g27220 isoform X2 [Citrus sinensis]	0	0.936667	0.39	0.166667	0	0	0	Organismal Systems	Environmental adaptation	ko04626//Plant-pathogen interaction	K13459	-	-	-
Dlo_007120.1	PREDICTED: cytochrome P450 71A25 [Vitis vinifera]	0	0.616667	0.0833333	0.0366667	0	0	0.0366667	Metabolism	Amino acid metabolism	ko00380//Tryptophan metabolism	K11868	-	GO:0097159//organic cyclic compound binding;GO:0020037//heme binding;GO:0046872//metal ion binding;GO:0003824//catalytic activity;GO:0016705//oxidoreductase activity, acting on paired donors, with incorporation or reduction of molecular oxygen;GO:0046906//tetrapyrrole binding;GO:0016491//oxidoreductase activity;GO:0046914//transition metal ion binding;GO:0043169//cation binding;GO:1901363//hetero…	GO:0044710//single-organism metabolic process;GO:0008152//metabolic process;GO:0044699//single-organism process;GO:0055114//oxidation-reduction process
Dlo_007138.1	PREDICTED: probable ubiquitin conjugation factor E4 [Theobroma cacao]	0	3.50333	1.29667	0.496667	1.00333	0.926667	1.55	Genetic Information Processing	Folding, sorting and degradation	ko04141//Protein processing in endoplasmic reticulum;ko04120//Ubiquitin mediated proteolysis	K10597	GO:0044424//intracellular part;GO:1990234//transferase complex;GO:0005622//intracellular;GO:0005623//cell;GO:1902494//catalytic complex;GO:0032991//macromolecular complex;GO:0043234//protein complex;GO:0044464//cell part;GO:0000151//ubiquitin ligase complex	GO:0019787//ubiquitin-like protein transferase activity;GO:0061630//ubiquitin protein ligase activity;GO:0016740//transferase activity;GO:0061659//ubiquitin-like protein ligase activity;GO:0003824//catalytic activity;GO:0004842//ubiquitin-protein transferase activity;GO:0034450//ubiquitin-ubiquitin ligase activity	GO:0009056//catabolic process;GO:0019941//modification-dependent protein catabolic process;GO:0044260//cellular macromolecule metabolic process;GO:0044237//cellular metabolic process;GO:0019538//protein metabolic process;GO:0071704//organic substance metabolic process;GO:0006508//proteolysis;GO:0009987//cellular process;GO:0044238//primary metabolic process;GO:0044265//cellular macromolecule cata…
Dlo_007200.1	PREDICTED: LOW QUALITY PROTEIN: squamosa promoter-binding-like protein 1 [Citrus sinensis]	0	16.7667	13.0067	7.8	12.5567	11.5367	11.05	-	-	-	-	GO:0043226//organelle;GO:0043227//membrane-bounded organelle;GO:0043231//intracellular membrane-bounded organelle;GO:0005634//nucleus;GO:0044464//cell part;GO:0044424//intracellular part;GO:0005623//cell;GO:0043229//intracellular organelle;GO:0005622//intracellular	GO:0003677//DNA binding;GO:0097159//organic cyclic compound binding;GO:0003676//nucleic acid binding;GO:1901363//heterocyclic compound binding;GO:0005488//binding	-
Dlo_007302.2	PREDICTED: separase isoform X2 [Ricinus communis]	0	3.37	1.78	1.20333	2.20667	1.93333	3.15333	-	-	-	-	-	-	-
Dlo_007613.1	PREDICTED: protein NRT1/ PTR FAMILY 2.7-like isoform X1 [Populus euphratica]	0	5.34667	3.20333	2.36667	3.89667	4.14	3.40333	-	-	-	-	GO:0016020//membrane	GO:0005215//transporter activity	GO:0006810//transport;GO:0051234//establishment of localization;GO:0051179//localization
Dlo_007655.1	PREDICTED: ribulose bisphosphate carboxylase/oxygenase activase 2, chloroplastic [Citrus sinensis]	0	125.263	76.1367	62.1633	71.1067	66.5833	38.5633	-	-	-	-	-	GO:0000166//nucleotide binding;GO:0032553//ribonucleotide binding;GO:0032549//ribonucleoside binding;GO:0035639//purine ribonucleoside triphosphate binding;GO:0005524//ATP binding;GO:1901265//nucleoside phosphate binding;GO:0001882//nucleoside binding;GO:0032555//purine ribonucleotide binding;GO:0032550//purine ribonucleoside binding;GO:0043168//anion binding;GO:0036094//small molecule binding;GO…	-
Dlo_007666.1	Heat shock protein DnaJ, cysteine-rich domain-containing protein [Cynara cardunculus var. scolymus] [Cynara cardunculus]	0	12.6067	8.46	3.69	15.9633	15.5867	8.13667	-	-	-	-	-	-	-
Dlo_007710.1	PREDICTED: probable potassium transporter 17 [Capsicum annuum]	0	35.1	14.7933	9.77	8.38333	6.16	9.00333	-	-	-	-	GO:0016020//membrane	GO:0005215//transporter activity;GO:0022892//substrate-specific transporter activity;GO:0015079//potassium ion transmembrane transporter activity;GO:0022857//transmembrane transporter activity;GO:0046873//metal ion transmembrane transporter activity;GO:0022890//inorganic cation transmembrane transporter activity;GO:0008324//cation transmembrane transporter activity;GO:0015075//ion transmembrane t…	GO:0006810//transport;GO:0055085//transmembrane transport;GO:0051179//localization;GO:0044699//single-organism process;GO:0015672//monovalent inorganic cation transport;GO:0051234//establishment of localization;GO:0006811//ion transport;GO:1902578//single-organism localization;GO:0071805//potassium ion transmembrane transport;GO:0098655//cation transmembrane transport;GO:0030001//metal ion transp…
Dlo_007772.1	PREDICTED: protein NRT1/ PTR FAMILY 2.7 [Vitis vinifera]	0	8.15	3.49333	2.10333	3.97333	4.15667	5.3	-	-	-	-	GO:0016020//membrane	GO:0005215//transporter activity	GO:0051234//establishment of localization;GO:0006857//oligopeptide transport;GO:0015833//peptide transport;GO:0044699//single-organism process;GO:0071705//nitrogen compound transport;GO:0042886//amide transport;GO:1902578//single-organism localization;GO:0044765//single-organism transport;GO:0051179//localization;GO:0006810//transport;GO:0071702//organic substance transport
Dlo_007790.1	PREDICTED: TMV resistance protein N-like isoform X2 [Citrus sinensis]	0	4.87333	1.87667	1.30667	0.506667	0.536667	0.723333	-	-	-	-	-	GO:0032550//purine ribonucleoside binding;GO:1901363//heterocyclic compound binding;GO:0097159//organic cyclic compound binding;GO:0017076//purine nucleotide binding;GO:0036094//small molecule binding;GO:0001882//nucleoside binding;GO:0043531//ADP binding;GO:0097367//carbohydrate derivative binding;GO:0001883//purine nucleoside binding;GO:0043167//ion binding;GO:0000166//nucleotide binding;GO:003…	-
Dlo_007887.1	-	0	24.2867	8.29	5.42	0.74	0.85	8.51667	-	-	-	-	-	-	-
Dlo_007972.1	PREDICTED: cytochrome P450 71D11-like [Citrus sinensis]	0	0.373333	0.0233333	0	0.02	0.02	0.04	Metabolism	Metabolism of terpenoids and polyketides;Biosynthesis of other secondary metabolites	ko00945//Stilbenoid, diarylheptanoid and gingerol biosynthesis;ko00903//Limonene and pinene degradation	K00517	-	GO:0005488//binding;GO:0005506//iron ion binding;GO:0043167//ion binding;GO:0020037//heme binding;GO:0046872//metal ion binding;GO:0003824//catalytic activity;GO:0046906//tetrapyrrole binding;GO:0046914//transition metal ion binding;GO:0043169//cation binding;GO:1901363//heterocyclic compound binding;GO:0016491//oxidoreductase activity;GO:0016705//oxidoreductase activity, acting on paired donors,…	GO:0055114//oxidation-reduction process;GO:0044710//single-organism metabolic process;GO:0044699//single-organism process;GO:0008152//metabolic process
Dlo_007976.1	DUF2039 domain-containing protein [Cephalotus follicularis]	0	6.57	4.96667	2.69333	9.96	8.61667	4.69	-	-	-	-	-	-	-
Dlo_007997.1	PREDICTED: protein CHLORORESPIRATORY REDUCTION 7, chloroplastic [Citrus sinensis]	0	4.81	1.54667	1.01333	1.23667	4.48333	2.28333	-	-	-	-	-	-	-
Dlo_008292.1	NBS-LRR disease resistance protein NBS46 [Dimocarpus longan]	0	12.3333	7.21	4.87667	12.84	8.25667	12.7467	-	-	-	-	-	GO:0001882//nucleoside binding;GO:0043167//ion binding;GO:0032555//purine ribonucleotide binding;GO:0097159//organic cyclic compound binding;GO:0032559//adenyl ribonucleotide binding;GO:0017076//purine nucleotide binding;GO:0005488//binding;GO:0043168//anion binding;GO:0001883//purine nucleoside binding;GO:0030554//adenyl nucleotide binding;GO:0032553//ribonucleotide binding;GO:1901363//heterocyc…	-
Dlo_008379.1	BnaA05g07570D [Brassica napus]	0	12.2067	9.28333	5.21333	8.06667	8.63667	7.48333	-	-	-	-	-	-	-
Dlo_008448.1	PREDICTED: disease resistance protein At4g27190-like [Citrus sinensis]	0	1.94	0.8	0.26	0	0	0	Organismal Systems	Environmental adaptation	ko04626//Plant-pathogen interaction	K13459	-	GO:1901363//heterocyclic compound binding;GO:0030554//adenyl nucleotide binding;GO:0032553//ribonucleotide binding;GO:0043168//anion binding;GO:0032559//adenyl ribonucleotide binding;GO:0017076//purine nucleotide binding;GO:0043531//ADP binding;GO:0001883//purine nucleoside binding;GO:0005488//binding;GO:0000166//nucleotide binding;GO:0043167//ion binding;GO:0097159//organic cyclic compound bindi…	-
Dlo_008465.1	Histone acetyltransferase KAT6A [Anthurium amnicola]	0	144.597	72.2067	50.1967	64.8567	60.0867	26.3967	-	-	-	-	-	-	-
Dlo_008510.1	PREDICTED: vacuolar protein sorting-associated protein 13-like, partial [Malus domestica]	0	1.74	0.776667	0.133333	0.26	0	0.113333	-	-	-	-	-	-	-
Dlo_008610.1	WRKY transcription factor 5 [Dimocarpus longan]	0	42.0433	27.7067	20.7133	15.8433	8.07	134.1	-	-	-	-	-	GO:0043565//sequence-specific DNA binding;GO:0097159//organic cyclic compound binding;GO:1901363//heterocyclic compound binding;GO:0001071//nucleic acid binding transcription factor activity;GO:0003676//nucleic acid binding;GO:0003700//transcription factor activity, sequence-specific DNA binding;GO:0005488//binding;GO:0003677//DNA binding	GO:0031326//regulation of cellular biosynthetic process;GO:2001141//regulation of RNA biosynthetic process;GO:0031323//regulation of cellular metabolic process;GO:0051171//regulation of nitrogen compound metabolic process;GO:1903506//regulation of nucleic acid-templated transcription;GO:0080090//regulation of primary metabolic process;GO:0010468//regulation of gene expression;GO:0050789//regulati…
Dlo_008785.2	PREDICTED: chaperone protein dnaJ 8, chloroplastic-like [Arachis duranensis]	0	90.1567	42.4333	31.5167	80.98	104.65	37.2967	Genetic Information Processing	Folding, sorting and degradation	ko04141//Protein processing in endoplasmic reticulum	K09518	-	-	-
Dlo_008807.1	PREDICTED: F-box protein At3g07870-like [Citrus sinensis]	0	2.5	1.65	0.836667	3.04	1.38333	10.81	-	-	-	-	-	GO:0005488//binding;GO:0005515//protein binding	-
Dlo_008881.1	PREDICTED: zeatin O-glucosyltransferase [Theobroma cacao]	0	6.81	4.64667	3.35	3.43	2.47667	1.77333	Metabolism	Metabolism of terpenoids and polyketides	ko00908//Zeatin biosynthesis	K13495	-	GO:0016758//transferase activity, transferring hexosyl groups;GO:0016740//transferase activity;GO:0016757//transferase activity, transferring glycosyl groups;GO:0003824//catalytic activity	GO:0008152//metabolic process
Dlo_008886.1	PREDICTED: zeatin O-glucosyltransferase [Theobroma cacao]	0	1.55	0.98	0.31	0.26	0.146667	0.196667	Metabolism	Metabolism of terpenoids and polyketides	ko00908//Zeatin biosynthesis	K13495	-	GO:0003824//catalytic activity;GO:0016740//transferase activity;GO:0016758//transferase activity, transferring hexosyl groups;GO:0016757//transferase activity, transferring glycosyl groups	GO:0008152//metabolic process
Dlo_008917.2	PREDICTED: cytokinin dehydrogenase 1-like [Citrus sinensis]	0	69.1167	40.1433	29.24	37.7467	36.0233	10.2267	-	-	-	-	-	GO:0097159//organic cyclic compound binding;GO:0016614//oxidoreductase activity, acting on CH-OH group of donors;GO:0016616//oxidoreductase activity, acting on the CH-OH group of donors, NAD or NADP as acceptor;GO:0043168//anion binding;GO:0043167//ion binding;GO:0016645//oxidoreductase activity, acting on the CH-NH group of donors;GO:0000166//nucleotide binding;GO:0008762//UDP-N-acetylmuramate d…	GO:0046483//heterocycle metabolic process;GO:0009690//cytokinin metabolic process;GO:0044237//cellular metabolic process;GO:1901564//organonitrogen compound metabolic process;GO:0009308//amine metabolic process;GO:0010817//regulation of hormone levels;GO:0006807//nitrogen compound metabolic process;GO:0042445//hormone metabolic process;GO:0008152//metabolic process;GO:0034754//cellular hormone me…
Dlo_008966.1	PREDICTED: F-box/kelch-repeat protein At3g06240-like [Prunus mume]	0	13.8433	7.95333	5.64667	6.42	4.56	2.57	-	-	-	-	-	GO:0005515//protein binding;GO:0005488//binding	-
Dlo_009079.1	Glyco_hydro_1 domain-containing protein [Cephalotus follicularis]	0	4.32667	1.53333	0.936667	3.28333	0.623333	1.01333	Metabolism	Carbohydrate metabolism;Metabolism of other amino acids;Biosynthesis of other secondary metabolites	ko00500//Starch and sucrose metabolism;ko00940//Phenylpropanoid biosynthesis;ko00460//Cyanoamino acid metabolism	K01188	-	GO:0016798//hydrolase activity, acting on glycosyl bonds;GO:0004553//hydrolase activity, hydrolyzing O-glycosyl compounds;GO:0003824//catalytic activity;GO:0016787//hydrolase activity	GO:0008152//metabolic process;GO:0005975//carbohydrate metabolic process;GO:0071704//organic substance metabolic process;GO:0044238//primary metabolic process
Dlo_009109.1	beta-cyanoalanine synthase family protein [Populus trichocarpa]	0	176.667	87.59	55.5633	117.67	108.477	33.0033	-	-	-	-	-	-	GO:0044272//sulfur compound biosynthetic process;GO:0008152//metabolic process;GO:0006534//cysteine metabolic process;GO:0016053//organic acid biosynthetic process;GO:0006807//nitrogen compound metabolic process;GO:0044238//primary metabolic process;GO:0019344//cysteine biosynthetic process;GO:0006563//L-serine metabolic process;GO:1901566//organonitrogen compound biosynthetic process;GO:0071704/…
Dlo_009303.1	chloroplast chlorophyll A/B binding protein [Dimocarpus longan]	0	93.2767	44.6667	23.51	106.553	103.867	130.087	Metabolism	Energy metabolism	ko00196//Photosynthesis - antenna proteins	K08915	GO:0016020//membrane	-	GO:0044237//cellular metabolic process;GO:0006091//generation of precursor metabolites and energy;GO:0008152//metabolic process;GO:0009987//cellular process;GO:0015979//photosynthesis;GO:0019684//photosynthesis, light reaction;GO:0009765//photosynthesis, light harvesting
Dlo_009392.1	-	0	2.67333	1.00667	0.316667	0.783333	0.876667	0.73	-	-	-	-	-	-	-
Dlo_009841.1	PREDICTED: ubiquitin-conjugating enzyme E2-17 kDa-like [Nicotiana tomentosiformis]	0	8.58667	4.71667	3.05333	4.26333	2.78333	2.79333	Genetic Information Processing	Folding, sorting and degradation	ko04141//Protein processing in endoplasmic reticulum;ko04120//Ubiquitin mediated proteolysis	K06689	-	-	-
Dlo_009893.1	PREDICTED: NAD(P)H-quinone oxidoreductase subunit S, chloroplastic [Citrus sinensis]	0	31.0533	18.39	14.6167	37.9033	41.81	23.4567	-	-	-	-	-	-	-
Dlo_010087.1	PREDICTED: protein YLS3 [Citrus sinensis]	0	10.7	7.67667	5.14	10.1933	12.5033	13.5533	-	-	-	-	-	-	-
Dlo_010090.1	PREDICTED: CBS domain-containing protein CBSX3, mitochondrial-like [Lupinus angustifolius]	0	19.6467	11.92	8.53667	9.73333	12.9433	4.62333	-	-	-	-	-	-	-
Dlo_010184.1	PREDICTED: triacylglycerol lipase 1 isoform X2 [Citrus sinensis]	0	8.74667	4.02333	2.74	3.43	2.56333	4.21667	-	-	-	-	-	-	GO:0006629//lipid metabolic process;GO:0071704//organic substance metabolic process;GO:0008152//metabolic process;GO:0044710//single-organism metabolic process;GO:0044699//single-organism process;GO:0044238//primary metabolic process
Dlo_010251.1	UvrABC system protein C [Theobroma cacao]	0	31.3567	18.4567	14.26	18.7967	14.3433	9.18667	-	-	-	-	-	-	-
Dlo_010373.2	PREDICTED: calcineurin B-like protein 1 isoform X2 [Citrus sinensis]	0	3.12	1.15333	0.743333	1.75667	1.44667	0.613333	-	-	-	-	-	GO:0005488//binding;GO:0005509//calcium ion binding;GO:0043169//cation binding;GO:0043167//ion binding;GO:0046872//metal ion binding	-
Dlo_010595.1	PREDICTED: probable L-type lectin-domain containing receptor kinase II.1 [Juglans regia]	0	0.43	0.0666667	0	0.473333	0.03	0.13	-	-	-	-	-	GO:1901265//nucleoside phosphate binding;GO:0032549//ribonucleoside binding;GO:0030246//carbohydrate binding;GO:0016301//kinase activity;GO:0001883//purine nucleoside binding;GO:0000166//nucleotide binding;GO:0032553//ribonucleotide binding;GO:0043168//anion binding;GO:0030554//adenyl nucleotide binding;GO:0097159//organic cyclic compound binding;GO:0035639//purine ribonucleoside triphosphate bin…	GO:0043170//macromolecule metabolic process;GO:0036211//protein modification process;GO:0071704//organic substance metabolic process;GO:0006793//phosphorus metabolic process;GO:0006796//phosphate-containing compound metabolic process;GO:0043412//macromolecule modification;GO:0044267//cellular protein metabolic process;GO:0008152//metabolic process;GO:0019538//protein metabolic process;GO:0044238/…
Dlo_010624.1	NB-ARC domain-containing disease resistance protein [Citrus limon]	0	1.25333	0.583333	0.44	1.15667	0.763333	1.48	Organismal Systems	Environmental adaptation	ko04626//Plant-pathogen interaction	K13457	-	GO:0036094//small molecule binding;GO:0032559//adenyl ribonucleotide binding;GO:0043531//ADP binding;GO:0097159//organic cyclic compound binding;GO:0001882//nucleoside binding;GO:0043167//ion binding;GO:0005488//binding;GO:0001883//purine nucleoside binding;GO:0032550//purine ribonucleoside binding;GO:0030554//adenyl nucleotide binding;GO:0032549//ribonucleoside binding;GO:1901265//nucleoside pho…	-
Dlo_010697.1	Cell division control protein 1 [Morus notabilis]	0	4.07667	2.29	1.79	1.75	1.74333	5.09	-	-	-	-	-	GO:0003824//catalytic activity;GO:0016787//hydrolase activity	-
Dlo_010703.1	PREDICTED: bZIP transcription factor 2 [Theobroma cacao]	0	8.05	3.58	2.46	2.14	0.446667	0.906667	Human Diseases	Endocrine and metabolic diseases	ko04933//AGE-RAGE signaling pathway in diabetic complications	K04371	-	GO:0097159//organic cyclic compound binding;GO:0005488//binding;GO:0003700//transcription factor activity, sequence-specific DNA binding;GO:1901363//heterocyclic compound binding;GO:0003677//DNA binding;GO:0043565//sequence-specific DNA binding;GO:0001071//nucleic acid binding transcription factor activity;GO:0003676//nucleic acid binding	GO:0050794//regulation of cellular process;GO:0010556//regulation of macromolecule biosynthetic process;GO:0031326//regulation of cellular biosynthetic process;GO:0019219//regulation of nucleobase-containing compound metabolic process;GO:0051252//regulation of RNA metabolic process;GO:0065007//biological regulation;GO:0051171//regulation of nitrogen compound metabolic process;GO:0009889//regulati…
Dlo_010706.1	PREDICTED: bZIP transcription factor 2 [Theobroma cacao]	0	8.05	3.58	2.46	2.14	0.446667	0.906667	Human Diseases	Endocrine and metabolic diseases	ko04933//AGE-RAGE signaling pathway in diabetic complications	K04371	-	GO:1901363//heterocyclic compound binding;GO:0001071//nucleic acid binding transcription factor activity;GO:0005488//binding;GO:0097159//organic cyclic compound binding;GO:0003700//transcription factor activity, sequence-specific DNA binding;GO:0003677//DNA binding;GO:0043565//sequence-specific DNA binding;GO:0003676//nucleic acid binding	GO:0051252//regulation of RNA metabolic process;GO:0031323//regulation of cellular metabolic process;GO:0009889//regulation of biosynthetic process;GO:0010556//regulation of macromolecule biosynthetic process;GO:0031326//regulation of cellular biosynthetic process;GO:0080090//regulation of primary metabolic process;GO:0060255//regulation of macromolecule metabolic process;GO:0010468//regulation o…
Dlo_010707.1	DUF2045 domain-containing protein [Cephalotus follicularis]	0	4.49	2.91	1.38667	3.03	1.97667	2.49667	-	-	-	-	-	-	-
Dlo_011012.1	PREDICTED: 1-aminocyclopropane-1-carboxylate oxidase 5 [Ricinus communis]	0	0.526667	0.03	0	0	0	0	-	-	-	-	-	GO:0016491//oxidoreductase activity;GO:0051213//dioxygenase activity;GO:0003824//catalytic activity;GO:0016705//oxidoreductase activity, acting on paired donors, with incorporation or reduction of molecular oxygen;GO:0016706//oxidoreductase activity, acting on paired donors, with incorporation or reduction of molecular oxygen, 2-oxoglutarate as one donor, and incorporation of one atom each of oxy…	GO:0044710//single-organism metabolic process;GO:0008152//metabolic process;GO:0055114//oxidation-reduction process;GO:0044699//single-organism process
Dlo_011066.2	Pkinase domain-containing protein [Cephalotus follicularis]	0	2.05333	1.23333	0.583333	0.956667	0.83	1.41333	Organismal Systems	Environmental adaptation	ko04626//Plant-pathogen interaction	K13430	-	GO:0030554//adenyl nucleotide binding;GO:0035639//purine ribonucleoside triphosphate binding;GO:0032550//purine ribonucleoside binding;GO:0043168//anion binding;GO:0001882//nucleoside binding;GO:0001883//purine nucleoside binding;GO:0043167//ion binding;GO:0032549//ribonucleoside binding;GO:0016773//phosphotransferase activity, alcohol group as acceptor;GO:0016772//transferase activity, transferr…	GO:0044267//cellular protein metabolic process;GO:0043170//macromolecule metabolic process;GO:0006468//protein phosphorylation;GO:0006793//phosphorus metabolic process;GO:0006796//phosphate-containing compound metabolic process;GO:0044260//cellular macromolecule metabolic process;GO:0008152//metabolic process;GO:0044238//primary metabolic process;GO:0016310//phosphorylation;GO:0009987//cellular p…
Dlo_011096.1	transmembrane protein [Arabidopsis thaliana]	0	8.2	4.68	3.36	5.09667	4.07667	3.41333	-	-	-	-	-	-	-
Dlo_011097.1	transmembrane protein [Arabidopsis thaliana]	0	8.2	4.68	3.36	5.09667	4.07667	3.41333	-	-	-	-	-	-	-
Dlo_011111.1	PREDICTED: stem-specific protein TSJT1 [Theobroma cacao]	0	2.39667	0.813333	0.143333	0.303333	0.293333	0.49	-	-	-	-	-	-	-
Dlo_011229.1	PREDICTED: calcium/calmodulin-regulated receptor-like kinase 1 [Vitis vinifera]	0	1.21	0.563333	0.216667	0.37	0.583333	0.193333	-	-	-	-	-	GO:0043168//anion binding;GO:0016301//kinase activity;GO:0030554//adenyl nucleotide binding;GO:0005488//binding;GO:0043167//ion binding;GO:0035639//purine ribonucleoside triphosphate binding;GO:0097367//carbohydrate derivative binding;GO:0032550//purine ribonucleoside binding;GO:0016773//phosphotransferase activity, alcohol group as acceptor;GO:0005524//ATP binding;GO:0016740//transferase activit…	GO:0044237//cellular metabolic process;GO:0071704//organic substance metabolic process;GO:0044238//primary metabolic process;GO:0044267//cellular protein metabolic process;GO:0019538//protein metabolic process;GO:0043170//macromolecule metabolic process;GO:0016310//phosphorylation;GO:0006793//phosphorus metabolic process;GO:0036211//protein modification process;GO:0044260//cellular macromolecule …
Dlo_011264.1	Thioredoxin [Corchorus capsularis]	0	51.0033	23.0733	17.2367	27.62	20.1433	5.98333	-	-	-	-	-	GO:0015035//protein disulfide oxidoreductase activity;GO:0016667//oxidoreductase activity, acting on a sulfur group of donors;GO:0015036//disulfide oxidoreductase activity;GO:0016491//oxidoreductase activity;GO:0003824//catalytic activity	GO:0044763//single-organism cellular process;GO:0044699//single-organism process;GO:0044281//small molecule metabolic process;GO:0018904//ether metabolic process;GO:0065007//biological regulation;GO:0006662//glycerol ether metabolic process;GO:0008152//metabolic process;GO:0071704//organic substance metabolic process;GO:0009987//cellular process;GO:0050789//regulation of biological process;GO:004…
Dlo_011270.1	PREDICTED: cysteine-rich receptor-like protein kinase 29 isoform X2 [Populus euphratica]	0	1.04333	0.206667	0.05	0.27	0.0266667	0	Organismal Systems	Environmental adaptation	ko04626//Plant-pathogen interaction	K13430	-	GO:0005488//binding;GO:0097159//organic cyclic compound binding;GO:0036094//small molecule binding;GO:0032550//purine ribonucleoside binding;GO:0003824//catalytic activity;GO:0016740//transferase activity;GO:0005524//ATP binding;GO:0032559//adenyl ribonucleotide binding;GO:0001882//nucleoside binding;GO:0035639//purine ribonucleoside triphosphate binding;GO:0016773//phosphotransferase activity, a…	GO:0044237//cellular metabolic process;GO:0071704//organic substance metabolic process;GO:0043412//macromolecule modification;GO:0044267//cellular protein metabolic process;GO:0019538//protein metabolic process;GO:0009987//cellular process;GO:0044238//primary metabolic process;GO:0016310//phosphorylation;GO:0036211//protein modification process;GO:0044260//cellular macromolecule metabolic process…
Dlo_011555.1	PREDICTED: receptor-like serine/threonine-protein kinase SD1-8 [Populus euphratica]	0	3.72	1.62	0.82	0.753333	0.306667	0.713333	-	-	-	-	-	GO:0032550//purine ribonucleoside binding;GO:0036094//small molecule binding;GO:0097159//organic cyclic compound binding;GO:0043167//ion binding;GO:0016772//transferase activity, transferring phosphorus-containing groups;GO:0030554//adenyl nucleotide binding;GO:0004672//protein kinase activity;GO:0000166//nucleotide binding;GO:0005488//binding;GO:0032549//ribonucleoside binding;GO:0043168//anion …	GO:0044238//primary metabolic process;GO:0032501//multicellular organismal process;GO:0008037//cell recognition;GO:0000003//reproduction;GO:0044699//single-organism process;GO:0043170//macromolecule metabolic process;GO:0044702//single organism reproductive process;GO:0044260//cellular macromolecule metabolic process;GO:0022414//reproductive process;GO:0044267//cellular protein metabolic process;…
Dlo_011717.1	PREDICTED: solute carrier family 25 member 44 [Arachis ipaensis]	0	5.70333	3.69333	2.15	4.87	4.33333	3.21667	-	-	-	-	-	-	GO:0051179//localization;GO:0044763//single-organism cellular process;GO:0044765//single-organism transport;GO:0051234//establishment of localization;GO:0044699//single-organism process;GO:1902578//single-organism localization;GO:0055085//transmembrane transport;GO:0009987//cellular process;GO:0006810//transport
Dlo_011830.1	Serine/threonine-protein phosphatase 6 regulatory ankyrin repeat subunit B [Gossypium arboreum]	0	0.313333	0.0266667	0.00333333	0.133333	0.12	0.11	-	-	-	-	-	GO:0005488//binding;GO:0005515//protein binding	-
Dlo_012073.1	PREDICTED: protein SRG1-like [Citrus sinensis]	0	87.22	51.8567	39.55	26.1233	25.3967	17.29	-	-	-	-	-	GO:0016705//oxidoreductase activity, acting on paired donors, with incorporation or reduction of molecular oxygen;GO:0016491//oxidoreductase activity;GO:0016706//oxidoreductase activity, acting on paired donors, with incorporation or reduction of molecular oxygen, 2-oxoglutarate as one donor, and incorporation of one atom each of oxygen into both donors;GO:0004497//monooxygenase activity;GO:00185…	GO:0055114//oxidation-reduction process;GO:0044710//single-organism metabolic process;GO:0044699//single-organism process;GO:0008152//metabolic process
Dlo_012158.1	transmembrane protein [Arabidopsis thaliana]	0	19.0333	10.0433	7.66667	11.79	8.68333	10.2133	-	-	-	-	-	-	-
Dlo_012275.1	PREDICTED: probable plastidic glucose transporter 1 isoform X6 [Citrus sinensis]	0	4.53667	2.23333	1.30333	1.37	1.87	3.02333	-	-	-	-	GO:0016021//integral component of membrane;GO:0044425//membrane part;GO:0016020//membrane;GO:0031224//intrinsic component of membrane	GO:0022857//transmembrane transporter activity;GO:0022891//substrate-specific transmembrane transporter activity;GO:0005215//transporter activity;GO:0022892//substrate-specific transporter activity	GO:0009987//cellular process;GO:0044763//single-organism cellular process;GO:1902578//single-organism localization;GO:0055085//transmembrane transport;GO:0044699//single-organism process;GO:0051234//establishment of localization;GO:0044765//single-organism transport;GO:0051179//localization;GO:0006810//transport
Dlo_012332.1	PREDICTED: protein DELETION OF SUV3 SUPPRESSOR 1(I)-like [Malus domestica]	0	793.237	464.793	381.53	444.14	376.717	323.373	Genetic Information Processing	Replication and repair;Folding, sorting and degradation	ko03050//Proteasome;ko03440//Homologous recombination	K10881	-	-	-
Dlo_012378.2	PREDICTED: two-component response regulator ARR5 [Ricinus communis]	0	8.72333	5.30667	3.08	7.40667	3.56667	1.85333	Environmental Information Processing	Signal transduction	ko04075//Plant hormone signal transduction	K14492	-	-	GO:0007154//cell communication;GO:0000160//phosphorelay signal transduction system;GO:0065007//biological regulation;GO:0050896//response to stimulus;GO:0044700//single organism signaling;GO:0023052//signaling;GO:0009987//cellular process;GO:0050794//regulation of cellular process;GO:0050789//regulation of biological process;GO:0035556//intracellular signal transduction;GO:0051716//cellular respo…
Dlo_012427.1	nitrate transporter [Citrus trifoliata]	0	69.7567	38.0033	25.32	13.2967	8.42667	4.07	-	-	-	-	GO:0016020//membrane	GO:0005215//transporter activity	GO:0051234//establishment of localization;GO:0006810//transport;GO:0051179//localization
Dlo_012566.3	PREDICTED: protein BUD31 homolog 2 [Sesamum indicum]	0	8.80667	5.52667	3.98	3.25333	3.44	3.00667	Genetic Information Processing	Transcription	ko03040//Spliceosome	K12873	GO:0043229//intracellular organelle;GO:0005634//nucleus;GO:0043227//membrane-bounded organelle;GO:0005623//cell;GO:0043226//organelle;GO:0044424//intracellular part;GO:0043231//intracellular membrane-bounded organelle;GO:0044464//cell part;GO:0005622//intracellular	-	-
Dlo_012577.1	reverse transcriptase [Corchorus capsularis]	0	1.19333	0.526667	0.326667	1.02333	1.23	3.09667	-	-	-	-	-	GO:0046914//transition metal ion binding;GO:1901363//heterocyclic compound binding;GO:0008270//zinc ion binding;GO:0005488//binding;GO:0043167//ion binding;GO:0043169//cation binding;GO:0046872//metal ion binding;GO:0097159//organic cyclic compound binding;GO:0003676//nucleic acid binding	-
Dlo_012922.1	U3 small nucleolar RNA-associated protein 14 B isoform 1 [Theobroma cacao]	0	18.68	10.76	7.11667	5.73667	6.09667	3.54667	-	-	-	-	-	-	-
Dlo_012939.1	PREDICTED: pathogen-related protein-like [Populus euphratica]	0	10.0633	4.19	1.94	3.69	2.28667	0.966667	-	-	-	-	-	-	-
Dlo_012988.1	Proactivator polypeptide [Gossypium arboreum]	0	62.6133	34.24	23.4567	19.6167	22.3833	16.3533	-	-	-	-	-	-	GO:0044699//single-organism process;GO:0071704//organic substance metabolic process;GO:0006629//lipid metabolic process;GO:0008152//metabolic process;GO:0044238//primary metabolic process;GO:0044710//single-organism metabolic process
Dlo_013048.2	Sel1-like protein [Corchorus capsularis]	0	10.9267	6.75333	3.58	4.59667	5.93333	6.72	-	-	-	-	-	-	-
Dlo_013090.1	PREDICTED: lectin-domain containing receptor kinase VI.3-like [Citrus sinensis]	0	0.92	0.4	0.286667	0.473333	0.176667	0.08	-	-	-	-	-	GO:0097159//organic cyclic compound binding;GO:0035639//purine ribonucleoside triphosphate binding;GO:0016301//kinase activity;GO:0032553//ribonucleotide binding;GO:0017076//purine nucleotide binding;GO:0032555//purine ribonucleotide binding;GO:0032559//adenyl ribonucleotide binding;GO:0003824//catalytic activity;GO:0004672//protein kinase activity;GO:0005524//ATP binding;GO:0000166//nucleotide b…	GO:0006464//cellular protein modification process;GO:0043412//macromolecule modification;GO:0008152//metabolic process;GO:0036211//protein modification process;GO:0006796//phosphate-containing compound metabolic process;GO:0044237//cellular metabolic process;GO:0016310//phosphorylation;GO:0019538//protein metabolic process;GO:0006468//protein phosphorylation;GO:0009987//cellular process;GO:000679…
Dlo_013578.2	PREDICTED: pentatricopeptide repeat-containing protein At2g31400, chloroplastic [Jatropha curcas]	0	9.19	4.24	2.91667	4.88333	4.96333	3.46667	-	-	-	-	-	-	-
Dlo_013837.1	PREDICTED: thaumatin-like protein 1b [Citrus sinensis]	0	14.2633	7.56667	5.48333	14.5167	17.4967	8.65667	-	-	-	-	-	-	-
Dlo_013998.1	PREDICTED: MATE efflux family protein 8-like [Jatropha curcas]	0	3.57667	1.52	0.906667	3.07333	1.46	0.376667	-	-	-	-	GO:0016020//membrane	GO:0015238//drug transmembrane transporter activity;GO:0015297//antiporter activity;GO:0005215//transporter activity;GO:0015291//secondary active transmembrane transporter activity;GO:0090484//drug transporter activity;GO:0022857//transmembrane transporter activity;GO:0022804//active transmembrane transporter activity	GO:0044699//single-organism process;GO:0042493//response to drug;GO:0006855//drug transmembrane transport;GO:0055085//transmembrane transport;GO:0051234//establishment of localization;GO:0051179//localization;GO:0009987//cellular process;GO:0044763//single-organism cellular process;GO:0042221//response to chemical;GO:0050896//response to stimulus;GO:0044765//single-organism transport;GO:1902578//…
Dlo_014056.1	Wound-responsive family protein [Theobroma cacao]	0	2.50333	0.84	0.123333	0	0.213333	37.3433	-	-	-	-	-	-	-
Dlo_014139.1	PREDICTED: rhodanese-like domain-containing protein 14, chloroplastic isoform X2 [Citrus sinensis]	0	35.6567	25.7433	17.1933	39.2367	34.2767	22.9633	-	-	-	-	-	-	-
Dlo_014701.1	PREDICTED: mediator of RNA polymerase II transcription subunit 23 isoform X3 [Ricinus communis]	0	6	2.33	1	2.82	1.24	1.81333	-	-	-	-	-	-	-
Dlo_014775.1	PREDICTED: glycine-rich RNA-binding protein GRP1A-like [Nelumbo nucifera]	0	77.8067	46.9667	36.3633	53.6833	55.51	21.5133	-	-	-	-	-	-	-
Dlo_014950.1	PREDICTED: phosphoribulokinase, chloroplastic [Vitis vinifera]	0	59.54	36.1767	29.6633	49.0533	57.1933	37.6633	Metabolism	Global and Overview;Energy metabolism	ko01200//Carbon metabolism;ko00710//Carbon fixation in photosynthetic organisms	K00855	-	GO:0016740//transferase activity;GO:0032553//ribonucleotide binding;GO:1901363//heterocyclic compound binding;GO:0005488//binding;GO:1901265//nucleoside phosphate binding;GO:0043167//ion binding;GO:0035639//purine ribonucleoside triphosphate binding;GO:0008974//phosphoribulokinase activity;GO:0032555//purine ribonucleotide binding;GO:0016301//kinase activity;GO:0005524//ATP binding;GO:0036094//sm…	GO:0071704//organic substance metabolic process;GO:0044238//primary metabolic process;GO:0005975//carbohydrate metabolic process;GO:0008152//metabolic process
Dlo_014993.1	PREDICTED: proline-rich receptor-like protein kinase PERK2 isoform X1 [Juglans regia]	0	14.18	9.27	6.13333	3.71667	8.55667	4.73333	-	-	-	-	-	-	-
Dlo_015108.1	NBS-LRR disease resistance protein NBS46 [Dimocarpus longan]	0	6.44	3.86667	3.13667	3.59	3.35667	3.19667	Organismal Systems	Environmental adaptation	ko04626//Plant-pathogen interaction	K13457	-	GO:0097367//carbohydrate derivative binding;GO:0001882//nucleoside binding;GO:0032550//purine ribonucleoside binding;GO:0032559//adenyl ribonucleotide binding;GO:0017076//purine nucleotide binding;GO:0000166//nucleotide binding;GO:0097159//organic cyclic compound binding;GO:1901363//heterocyclic compound binding;GO:0043168//anion binding;GO:0043531//ADP binding;GO:0001883//purine nucleoside bindi…	-
Dlo_015134.1	PREDICTED: neurofilament light polypeptide-like [Gossypium hirsutum]	0	73.3533	41.3867	32.6433	70.8067	62.3633	23.3067	-	-	-	-	-	GO:0043167//ion binding;GO:0005488//binding;GO:0043169//cation binding;GO:0046872//metal ion binding	GO:0006811//ion transport;GO:1902578//single-organism localization;GO:0044699//single-organism process;GO:0006812//cation transport;GO:0006810//transport;GO:0044765//single-organism transport;GO:0030001//metal ion transport;GO:0051179//localization;GO:0051234//establishment of localization
Dlo_015548.1	PREDICTED: protein PHOSPHATE STARVATION RESPONSE 3-like [Nelumbo nucifera]	0	0.266667	0.0266667	0	0.05	0	0	Environmental Information Processing	Signal transduction	ko04075//Plant hormone signal transduction	K14491	-	GO:0005488//binding;GO:0003682//chromatin binding;GO:0044877//macromolecular complex binding	-
Dlo_015566.1	oxidoreductase/transition metal ion-binding protein [Medicago truncatula]	0	10.1333	5.63667	3.42	2.97333	2.80333	1.28667	-	-	-	-	-	-	-
Dlo_015568.2	DUF936 domain-containing protein [Cephalotus follicularis]	0	5.68667	3.70333	2.64333	2.18333	2.51667	2.16333	-	-	-	-	-	-	-
Dlo_015645.1	PREDICTED: receptor-like serine/threonine-protein kinase SD1-6 [Citrus sinensis]	0	25.64	15.0467	11.41	32.0767	23.0733	20.7167	-	-	-	-	-	-	GO:0051704//multi-organism process;GO:0048544//recognition of pollen;GO:0007154//cell communication;GO:0000003//reproduction;GO:0044706//multi-multicellular organism process;GO:0009875//pollen-pistil interaction;GO:0009987//cellular process;GO:0022414//reproductive process;GO:0009856//pollination;GO:0044703//multi-organism reproductive process;GO:0044702//single organism reproductive process;GO:0…
Dlo_015801.1	PREDICTED: receptor-like serine/threonine-protein kinase SD1-8 [Populus euphratica]	0	0.55	0.143333	0.0166667	0.226667	0.09	0.06	-	-	-	-	-	GO:0032559//adenyl ribonucleotide binding;GO:0036094//small molecule binding;GO:0000166//nucleotide binding;GO:0032549//ribonucleoside binding;GO:0097367//carbohydrate derivative binding;GO:0003824//catalytic activity;GO:0097159//organic cyclic compound binding;GO:0032553//ribonucleotide binding;GO:1901265//nucleoside phosphate binding;GO:0001883//purine nucleoside binding;GO:0035639//purine ribo…	GO:0008037//cell recognition;GO:0016310//phosphorylation;GO:0022414//reproductive process;GO:0036211//protein modification process;GO:0009987//cellular process;GO:0000003//reproduction;GO:0044763//single-organism cellular process;GO:0043170//macromolecule metabolic process;GO:0051704//multi-organism process;GO:0044706//multi-multicellular organism process;GO:0007154//cell communication;GO:0044260…
Dlo_016012.1	PREDICTED: UPF0057 membrane protein At4g30660 [Theobroma cacao]	0	16.0833	8.47	6.46667	4.44	6.77	6.19667	-	-	-	-	GO:0016021//integral component of membrane;GO:0044425//membrane part;GO:0016020//membrane;GO:0031224//intrinsic component of membrane	-	-
Dlo_016112.1	Magnesium/proton exchanger isoform 1 [Theobroma cacao]	0	4.43667	1.81333	1.28667	0.636667	1.06667	0.383333	-	-	-	-	-	-	-
Dlo_016205.1	PREDICTED: upstream activation factor subunit UAF30-like [Ipomoea nil]	0	10.8967	6.44667	4.06333	6.27333	7.29333	9.34333	-	-	-	-	-	GO:0005515//protein binding;GO:0005488//binding	-
Dlo_016505.1	PREDICTED: receptor-like protein 12 isoform X1 [Citrus sinensis]	0	1.12333	0.03	0	0.106667	0	0	Organismal Systems	Environmental adaptation	ko04626//Plant-pathogen interaction	K13420	-	GO:0005488//binding;GO:0005515//protein binding	-
Dlo_016618.1	Protein IDA [Glycine soja]	0	2.36667	0.973333	0.46	0.933333	0	0.263333	-	-	-	-	-	-	-
Dlo_016719.1	valine-tRNA ligase [Arabidopsis thaliana]	0	4.68	2.42	1.27	2.54	2.68333	2.65333	-	-	-	-	-	-	-
Dlo_017081.1	PREDICTED: nuclear transcription factor Y subunit B-3-like [Vigna radiata var. radiata] [Vigna radiata]	0	19.9167	11.3767	6.08667	18.5033	13.1733	12.56	-	-	-	-	GO:0005623//cell;GO:0005622//intracellular;GO:0044424//intracellular part;GO:0043229//intracellular organelle;GO:0043231//intracellular membrane-bounded organelle;GO:0043227//membrane-bounded organelle;GO:0044464//cell part;GO:0043226//organelle;GO:0005634//nucleus	GO:1901363//heterocyclic compound binding;GO:0043565//sequence-specific DNA binding;GO:0097159//organic cyclic compound binding;GO:0005488//binding;GO:0003676//nucleic acid binding;GO:0003677//DNA binding	GO:0009889//regulation of biosynthetic process;GO:0051171//regulation of nitrogen compound metabolic process;GO:0065007//biological regulation;GO:0060255//regulation of macromolecule metabolic process;GO:0010468//regulation of gene expression;GO:0031326//regulation of cellular biosynthetic process;GO:0050794//regulation of cellular process;GO:0080090//regulation of primary metabolic process;GO:00…
Dlo_017204.1	PREDICTED: peptidyl-prolyl cis-trans isomerase FKBP16-1, chloroplastic isoform X1 [Citrus sinensis]	0	7.63333	3.78	2.7	3.3	3.53	3.09333	-	-	-	-	-	-	GO:0009987//cellular process;GO:0006457//protein folding
Dlo_017263.1	Wound-responsive family protein [Theobroma cacao]	0	4.67667	0.46	0	0.973333	0.193333	35.0033	-	-	-	-	-	-	-
Dlo_017677.1	PREDICTED: probable disease resistance RPP8-like protein 4 [Vitis vinifera]	0	4.00333	1.92333	1.44333	1.11333	0.993333	0.756667	Organismal Systems	Environmental adaptation	ko04626//Plant-pathogen interaction	K13457	-	GO:0043531//ADP binding;GO:0001883//purine nucleoside binding;GO:0032555//purine ribonucleotide binding;GO:1901363//heterocyclic compound binding;GO:0001882//nucleoside binding;GO:1901265//nucleoside phosphate binding;GO:0032553//ribonucleotide binding;GO:0032549//ribonucleoside binding;GO:0005515//protein binding;GO:0000166//nucleotide binding;GO:0032559//adenyl ribonucleotide binding;GO:0032550…	-
Dlo_017864.1	PREDICTED: receptor-like protein 12 [Prunus mume]	0	1.65667	0.54	0.276667	0.246667	0.136667	0.153333	Organismal Systems	Environmental adaptation	ko04626//Plant-pathogen interaction	K13420	-	GO:0005515//protein binding;GO:0005488//binding	-
Dlo_017890.1	-	0	23.8433	11.4233	7.85	21.6767	11.8467	1.32333	-	-	-	-	-	-	-
Dlo_017991.1	BnaC08g24610D [Brassica napus]	0	0.74	0.333333	0.106667	0.253333	0.593333	0.563333	-	-	-	-	-	GO:0003824//catalytic activity;GO:0016855//racemase and epimerase activity, acting on amino acids and derivatives;GO:0008837//diaminopimelate epimerase activity;GO:0016853//isomerase activity;GO:0016854//racemase and epimerase activity;GO:0036361//racemase activity, acting on amino acids and derivatives;GO:0047661//amino-acid racemase activity	GO:1901564//organonitrogen compound metabolic process;GO:1901566//organonitrogen compound biosynthetic process;GO:0046451//diaminopimelate metabolic process;GO:0008152//metabolic process;GO:1901576//organic substance biosynthetic process;GO:0016053//organic acid biosynthetic process;GO:0044711//single-organism biosynthetic process;GO:0006520//cellular amino acid metabolic process;GO:0044763//sing…
Dlo_018093.1	PREDICTED: TMV resistance protein N-like [Citrus sinensis]	0	1.00333	0.353333	0.233333	0.79	0.193333	0.156667	-	-	-	-	-	GO:0005515//protein binding;GO:0005488//binding	-
Dlo_018216.1	PREDICTED: cysteine-rich repeat secretory protein 38 [Citrus sinensis]	0	1.38667	0.27	0.0466667	0.403333	0.53	0.243333	-	-	-	-	-	-	-
Dlo_018248.1	NB-ARC domain-containing disease resistance protein, partial [Citrus limon]	0	4.32333	2.87667	1.88	0.65	0.456667	0.646667	Organismal Systems	Environmental adaptation	ko04626//Plant-pathogen interaction	K13457	-	GO:0097367//carbohydrate derivative binding;GO:0032549//ribonucleoside binding;GO:0032555//purine ribonucleotide binding;GO:1901265//nucleoside phosphate binding;GO:0001883//purine nucleoside binding;GO:1901363//heterocyclic compound binding;GO:0005488//binding;GO:0032553//ribonucleotide binding;GO:0001882//nucleoside binding;GO:0043531//ADP binding;GO:0043168//anion binding;GO:0000166//nucleotid…	-
Dlo_018359.1	NBS-LRR disease resistance protein NBS46 [Dimocarpus longan]	0	7	4.04	2.99333	0.986667	0.736667	1.74333	Organismal Systems	Environmental adaptation	ko04626//Plant-pathogen interaction	K13457	-	GO:0032549//ribonucleoside binding;GO:0005488//binding;GO:0001882//nucleoside binding;GO:0032559//adenyl ribonucleotide binding;GO:0000166//nucleotide binding;GO:0032550//purine ribonucleoside binding;GO:0097159//organic cyclic compound binding;GO:0030554//adenyl nucleotide binding;GO:0032555//purine ribonucleotide binding;GO:0043168//anion binding;GO:0043531//ADP binding;GO:0001883//purine nucle…	-
Dlo_018397.1	PREDICTED: receptor-like serine/threonine-protein kinase SD1-6 [Citrus sinensis]	0	8.06	3.54667	2.28667	5.82333	5.45333	6.52	-	-	-	-	-	-	GO:0044703//multi-organism reproductive process;GO:0007154//cell communication;GO:0044763//single-organism cellular process;GO:0008037//cell recognition;GO:0022414//reproductive process;GO:0051704//multi-organism process;GO:0000003//reproduction;GO:0048544//recognition of pollen;GO:0044699//single-organism process;GO:0009875//pollen-pistil interaction;GO:0009856//pollination;GO:0044706//multi-mul…
Dlo_018507.1	serine/threonine-protein phosphatase PP1 [Medicago truncatula]	0	2.88333	0.783333	0.323333	0.293333	0.53	1.49333	Genetic Information Processing;Human Diseases	Endocrine and metabolic diseases;Translation	ko03015//mRNA surveillance pathway;ko04931//Insulin resistance	K06269	-	-	-
Dlo_018632.1	Tetratricopeptide repeat-like superfamily protein [Theobroma cacao]	0	60.1	33.6367	25.8133	34	31.5467	46.3667	-	-	-	-	-	GO:0005515//protein binding;GO:0005488//binding	-
Dlo_018718.1	PREDICTED: uncharacterized protein LOC102613425 isoform X1 [Citrus sinensis]	0	1.78667	0.82	0.46	0.41	0.273333	0.563333	-	-	-	-	-	-	-
Dlo_018827.2	PREDICTED: E3 ubiquitin-protein ligase RNF144A [Juglans regia]	0	1.02667	0.34	0.18	1.96	1.16333	0.913333	-	-	-	-	-	GO:0008270//zinc ion binding;GO:0043167//ion binding;GO:0005515//protein binding;GO:0043169//cation binding;GO:0046872//metal ion binding;GO:0005488//binding;GO:0046914//transition metal ion binding	-
Dlo_018839.1	PREDICTED: 17.4 kDa class III heat shock protein [Vitis vinifera]	0	22.1567	12.2	9.22333	24.84	14.2333	9.69333	Genetic Information Processing	Folding, sorting and degradation	ko04141//Protein processing in endoplasmic reticulum	K13993	-	-	-
Dlo_019226.1	PREDICTED: ferric reduction oxidase 8, mitochondrial [Citrus sinensis]	0	8.17333	4.98	3.26	5.00667	5.67667	2.36333	-	-	-	-	-	GO:0003824//catalytic activity;GO:0016491//oxidoreductase activity	GO:0055114//oxidation-reduction process;GO:0044699//single-organism process;GO:0008152//metabolic process;GO:0044710//single-organism metabolic process
Dlo_019298.1	PREDICTED: GATA zinc finger domain-containing protein 8-like [Solanum lycopersicum]	0	26.17	11.3067	7.37	5.07	5.72667	4.34333	-	-	-	-	-	-	-
Dlo_019384.1	PREDICTED: 2-alkenal reductase (NADP(+)-dependent)-like [Prunus mume]	0	85.38	58.31	42.5833	113.963	23.9533	3.13667	-	-	-	-	-	GO:0008270//zinc ion binding;GO:0046872//metal ion binding;GO:0005488//binding;GO:0003824//catalytic activity;GO:0043169//cation binding;GO:0043167//ion binding;GO:0046914//transition metal ion binding;GO:0016491//oxidoreductase activity	GO:0055114//oxidation-reduction process;GO:0044710//single-organism metabolic process;GO:0044699//single-organism process;GO:0008152//metabolic process
Dlo_019430.2	Plastid transcriptionally active 5 isoform 1 [Theobroma cacao]	0	1.89667	0.703333	0.243333	0.476667	0.0733333	0.473333	-	-	-	-	-	-	-
Dlo_019541.1	PREDICTED: photosystem I reaction center subunit XI, chloroplastic [Citrus sinensis]	0	276.003	163.267	131.617	367.047	304.297	208.753	Metabolism	Energy metabolism	ko00195//Photosynthesis	K02699	GO:0009538//photosystem I reaction center;GO:0005623//cell;GO:0016020//membrane;GO:0098796//membrane protein complex;GO:0043234//protein complex;GO:0009579//thylakoid;GO:0005622//intracellular;GO:0009521//photosystem;GO:0044436//thylakoid part;GO:0009522//photosystem I;GO:0044425//membrane part;GO:0032991//macromolecular complex;GO:0044424//intracellular part;GO:0044464//cell part;GO:0034357//pho…	-	GO:0008152//metabolic process;GO:0015979//photosynthesis;GO:0044237//cellular metabolic process;GO:0009987//cellular process
Dlo_019721.1	-	0	32.5267	20.9167	15.8467	23.88	23.6967	18.1567	-	-	-	-	-	-	-
Dlo_019778.1	PREDICTED: flavin-dependent oxidoreductase FOX5-like [Citrus sinensis]	0	4.62	2.02667	1.03333	6.65333	1.22333	0.983333	-	-	-	-	-	GO:0016614//oxidoreductase activity, acting on CH-OH group of donors;GO:0016491//oxidoreductase activity;GO:0008762//UDP-N-acetylmuramate dehydrogenase activity;GO:0048037//cofactor binding;GO:0050660//flavin adenine dinucleotide binding;GO:0043168//anion binding;GO:0097159//organic cyclic compound binding;GO:0000166//nucleotide binding;GO:0043167//ion binding;GO:0005488//binding;GO:0003824//cata…	GO:0044710//single-organism metabolic process;GO:0008152//metabolic process;GO:0044699//single-organism process;GO:0055114//oxidation-reduction process
Dlo_019832.1	vegetative storage protein [Litchi chinensis]	0	1505.94	498.987	307.84	708.273	177.747	109.433	-	-	-	-	-	GO:0098772//molecular function regulator;GO:0030414//peptidase inhibitor activity;GO:0061134//peptidase regulator activity;GO:0004866//endopeptidase inhibitor activity;GO:0030234//enzyme regulator activity;GO:0004857//enzyme inhibitor activity;GO:0061135//endopeptidase regulator activity	-
Dlo_019842.1	PREDICTED: 21 kDa seed protein-like, partial [Citrus sinensis]	0	4827.85	3804.29	2303.09	7327.93	4388.7	1651.59	-	-	-	-	-	GO:0030234//enzyme regulator activity;GO:0030414//peptidase inhibitor activity;GO:0004866//endopeptidase inhibitor activity;GO:0061134//peptidase regulator activity;GO:0098772//molecular function regulator;GO:0004857//enzyme inhibitor activity;GO:0061135//endopeptidase regulator activity	-
Dlo_019846.1	PREDICTED: 21 kDa seed protein-like [Citrus sinensis]	0	1276.43	613.447	355.453	1611.4	1105.31	339.357	-	-	-	-	-	GO:0030234//enzyme regulator activity;GO:0030414//peptidase inhibitor activity;GO:0061134//peptidase regulator activity;GO:0061135//endopeptidase regulator activity;GO:0004857//enzyme inhibitor activity;GO:0004866//endopeptidase inhibitor activity;GO:0098772//molecular function regulator	-
Dlo_019847.1	PREDICTED: 21 kDa seed protein-like, partial [Citrus sinensis]	0	3969.6	1730.54	1228.79	4364.26	3077.36	1024.56	-	-	-	-	-	GO:0030414//peptidase inhibitor activity;GO:0004866//endopeptidase inhibitor activity;GO:0061134//peptidase regulator activity;GO:0098772//molecular function regulator;GO:0030234//enzyme regulator activity;GO:0061135//endopeptidase regulator activity;GO:0004857//enzyme inhibitor activity	-
Dlo_020179.1	aspartate carbamoyltransferase [Arabidopsis thaliana]	0	1.22	0.123333	0	0.323333	0	0.103333	-	-	-	-	-	-	-
Dlo_020238.1	Serine incorporator 4 [Anthurium amnicola]	0	37.2833	18.68	14.15	16.5433	8.59333	2.22333	-	-	-	-	-	-	-
Dlo_020361.1	transmembrane protein [Arabidopsis thaliana]	0	36.9633	12.3667	8.12667	15.7167	8.61	5.46333	-	-	-	-	-	-	-
Dlo_020376.1	Nudix hydrolase [Theobroma cacao]	0	12.64	9.74667	5.19333	5.07333	4.33	5.08333	-	-	-	-	-	GO:0003824//catalytic activity;GO:0016787//hydrolase activity	-
Dlo_020389.1	transmembrane protein [Arabidopsis thaliana]	0	17.7367	8.04333	5.71667	10.76	9.8	14.2967	-	-	-	-	-	-	-
Dlo_020440.1	PREDICTED: glutathione gamma-glutamylcysteinyltransferase 3-like [Citrus sinensis]	0	51.0633	19.1	11.0333	10.3767	10.13	87.5267	-	-	-	-	-	GO:0016755//transferase activity, transferring amino-acyl groups;GO:0043169//cation binding;GO:0046872//metal ion binding;GO:0016756//glutathione gamma-glutamylcysteinyltransferase activity;GO:0005488//binding;GO:0043167//ion binding;GO:0003824//catalytic activity;GO:0016746//transferase activity, transferring acyl groups;GO:0016740//transferase activity	GO:0044550//secondary metabolite biosynthetic process;GO:1901566//organonitrogen compound biosynthetic process;GO:0006807//nitrogen compound metabolic process;GO:0010038//response to metal ion;GO:0008152//metabolic process;GO:0006518//peptide metabolic process;GO:1901576//organic substance biosynthetic process;GO:0046937//phytochelatin metabolic process;GO:0050896//response to stimulus;GO:0034641…
Dlo_020454.1	PREDICTED: probable LRR receptor-like serine/threonine-protein kinase At4g08850 [Citrus sinensis]	0	2.29333	1.43333	1.1	1.46667	0.86	0.356667	-	-	-	-	-	GO:0043168//anion binding;GO:0032559//adenyl ribonucleotide binding;GO:0005515//protein binding;GO:0001883//purine nucleoside binding;GO:0035639//purine ribonucleoside triphosphate binding;GO:0005488//binding;GO:0030554//adenyl nucleotide binding;GO:0097159//organic cyclic compound binding;GO:0032555//purine ribonucleotide binding;GO:0097367//carbohydrate derivative binding;GO:1901265//nucleoside…	GO:0044260//cellular macromolecule metabolic process;GO:0044237//cellular metabolic process;GO:0044238//primary metabolic process;GO:0006468//protein phosphorylation;GO:0006464//cellular protein modification process;GO:0016310//phosphorylation;GO:0019538//protein metabolic process;GO:0044267//cellular protein metabolic process;GO:0043412//macromolecule modification;GO:0006793//phosphorus metaboli…
Dlo_020475.1	PREDICTED: photosynthetic NDH subunit of lumenal location 1, chloroplastic [Citrus sinensis]	0	4.59	2.94333	1.56	5.80667	5.35667	2.37667	Metabolism	Energy metabolism	ko00195//Photosynthesis	K02717	GO:0044424//intracellular part;GO:0005623//cell;GO:0043234//protein complex;GO:0009654//photosystem II oxygen evolving complex;GO:1902494//catalytic complex;GO:0019898//extrinsic component of membrane;GO:0034357//photosynthetic membrane;GO:0009521//photosystem;GO:0042651//thylakoid membrane;GO:0005622//intracellular;GO:0016020//membrane;GO:0032991//macromolecular complex;GO:0009579//thylakoid;GO:…	GO:0005488//binding;GO:0005509//calcium ion binding;GO:0043167//ion binding;GO:0046872//metal ion binding;GO:0043169//cation binding	GO:0015979//photosynthesis;GO:0009987//cellular process;GO:0008152//metabolic process;GO:0044237//cellular metabolic process
Dlo_020582.1	PREDICTED: cytochrome P450 CYP72A219-like [Citrus sinensis]	0	42.21	28.8933	19.0733	25.0533	21.3033	11.8333	-	-	-	-	-	-	-
Dlo_020769.1	PREDICTED: disease resistance protein At4g27190-like [Citrus sinensis]	0	3.67333	1.75667	1.20667	1.62667	1.64667	1.22333	Organismal Systems	Environmental adaptation	ko04626//Plant-pathogen interaction	K13459	-	GO:0036094//small molecule binding;GO:0030554//adenyl nucleotide binding;GO:0032550//purine ribonucleoside binding;GO:0005488//binding;GO:0001882//nucleoside binding;GO:0032553//ribonucleotide binding;GO:0097159//organic cyclic compound binding;GO:1901265//nucleoside phosphate binding;GO:0043167//ion binding;GO:0000166//nucleotide binding;GO:0032559//adenyl ribonucleotide binding;GO:1901363//hete…	-
Dlo_020819.1	PREDICTED: enoyl-CoA hydratase 2, peroxisomal [Juglans regia]	0	0.486667	0.04	0	0.08	0	0.0966667	-	-	-	-	-	-	-
Dlo_020936.1	Ribophorin_II domain-containing protein [Cephalotus follicularis]	0	1.41	0.47	0.313333	0.62	0.513333	1.03	-	-	-	-	GO:0044432//endoplasmic reticulum part;GO:1902494//catalytic complex;GO:0005783//endoplasmic reticulum;GO:0043227//membrane-bounded organelle;GO:1990234//transferase complex;GO:0016020//membrane;GO:0005622//intracellular;GO:0005737//cytoplasm;GO:0043226//organelle;GO:0012505//endomembrane system;GO:0044422//organelle part;GO:0032991//macromolecular complex;GO:0042175//nuclear outer membrane-endop…	-	GO:0019538//protein metabolic process;GO:1901137//carbohydrate derivative biosynthetic process;GO:0009058//biosynthetic process;GO:0044238//primary metabolic process;GO:0034645//cellular macromolecule biosynthetic process;GO:0043412//macromolecule modification;GO:0005975//carbohydrate metabolic process;GO:0070085//glycosylation;GO:0044710//single-organism metabolic process;GO:0044249//cellular bi…
Dlo_020971.1	PREDICTED: protein BOLA2 [Gossypium raimondii]	0	30.2333	19.2	14.0467	17.0467	20.4767	9.79	-	-	-	-	-	-	-
Dlo_021050.1	Cytochrome oxidase assembly protein 3, mitochondrial [Anthurium amnicola]	0	16.3533	8.96667	6.35667	15.0567	13.4033	5.37333	-	-	-	-	-	-	-
Dlo_021084.1	PREDICTED: probable tetraacyldisaccharide 4'-kinase, mitochondrial isoform X1 [Citrus sinensis]	0	4.66333	2.13	1.54	2.81	2.29	4.24333	-	-	-	-	-	GO:1901265//nucleoside phosphate binding;GO:0005488//binding;GO:0016740//transferase activity;GO:0032549//ribonucleoside binding;GO:0097367//carbohydrate derivative binding;GO:0016301//kinase activity;GO:0030554//adenyl nucleotide binding;GO:0000166//nucleotide binding;GO:0017076//purine nucleotide binding;GO:0043168//anion binding;GO:0003824//catalytic activity;GO:0016772//transferase activity, …	GO:0009311//oligosaccharide metabolic process;GO:1901137//carbohydrate derivative biosynthetic process;GO:0006793//phosphorus metabolic process;GO:1901135//carbohydrate derivative metabolic process;GO:0044723//single-organism carbohydrate metabolic process;GO:0009312//oligosaccharide biosynthetic process;GO:0006629//lipid metabolic process;GO:0044699//single-organism process;GO:1901271//lipooligo…
Dlo_021203.1	PREDICTED: protein kinase 2A, chloroplastic-like [Populus euphratica]	0	5.4	3.03667	2.29	4.10667	2.7	3.23	-	-	-	-	-	GO:0016301//kinase activity;GO:0004672//protein kinase activity;GO:0043167//ion binding;GO:1901363//heterocyclic compound binding;GO:0001882//nucleoside binding;GO:0003824//catalytic activity;GO:0097367//carbohydrate derivative binding;GO:0005524//ATP binding;GO:0035639//purine ribonucleoside triphosphate binding;GO:0032550//purine ribonucleoside binding;GO:0017076//purine nucleotide binding;GO:0…	GO:0019538//protein metabolic process;GO:0006468//protein phosphorylation;GO:0006796//phosphate-containing compound metabolic process;GO:0043170//macromolecule metabolic process;GO:0006793//phosphorus metabolic process;GO:0044237//cellular metabolic process;GO:0071704//organic substance metabolic process;GO:0036211//protein modification process;GO:0016310//phosphorylation;GO:0009987//cellular pro…
Dlo_021227.1	PREDICTED: RING-H2 finger protein ATL11-like [Citrus sinensis]	0	5.74667	2.62	1.94333	0.15	0.22	0.366667	-	-	-	-	-	GO:0005488//binding;GO:0043167//ion binding;GO:0008270//zinc ion binding;GO:0046914//transition metal ion binding;GO:0046872//metal ion binding;GO:0043169//cation binding;GO:0005515//protein binding	-
Dlo_021283.1	PREDICTED: 2-alkenal reductase (NADP(+)-dependent) [Citrus sinensis]	0	93.8233	54.8167	44.9	53.1133	59.9733	362.94	-	-	-	-	-	GO:0016491//oxidoreductase activity;GO:0046914//transition metal ion binding;GO:0003824//catalytic activity;GO:0005488//binding;GO:0043169//cation binding;GO:0046872//metal ion binding;GO:0008270//zinc ion binding;GO:0043167//ion binding	GO:0044710//single-organism metabolic process;GO:0044699//single-organism process;GO:0055114//oxidation-reduction process;GO:0008152//metabolic process
Dlo_021313.1	Disease resistance protein [Corchorus olitorius]	0	1.45667	0.643333	0.423333	0.943333	1.09	2.39667	-	-	-	-	-	-	-
Dlo_021368.1	PREDICTED: UPF0434 protein Mmwyl1_2153-like [Gossypium hirsutum]	0	20.9867	14.9033	9.73	12.7133	13.1633	7.83333	-	-	-	-	-	-	-
Dlo_021469.1	PREDICTED: glutaredoxin-C3 isoform X2 [Citrus sinensis]	0	19.6233	11.18	9.00667	10.2433	7.55333	10.4867	-	-	-	-	-	GO:0009055//electron carrier activity;GO:0015035//protein disulfide oxidoreductase activity;GO:0003824//catalytic activity;GO:0016667//oxidoreductase activity, acting on a sulfur group of donors;GO:0016491//oxidoreductase activity;GO:0015036//disulfide oxidoreductase activity	GO:0044763//single-organism cellular process;GO:0065008//regulation of biological quality;GO:0050789//regulation of biological process;GO:0009987//cellular process;GO:0045454//cell redox homeostasis;GO:0019725//cellular homeostasis;GO:0050794//regulation of cellular process;GO:0065007//biological regulation;GO:0042592//homeostatic process;GO:0044699//single-organism process
Dlo_021664.1	PREDICTED: protein DETOXIFICATION 16-like [Citrus sinensis]	0	3.71	2.21667	1.11333	0.576667	0.253333	0.27	-	-	-	-	GO:0016020//membrane	GO:0015238//drug transmembrane transporter activity;GO:0015291//secondary active transmembrane transporter activity;GO:0015297//antiporter activity;GO:0022857//transmembrane transporter activity;GO:0005215//transporter activity;GO:0022804//active transmembrane transporter activity;GO:0090484//drug transporter activity	GO:0044699//single-organism process;GO:0006810//transport;GO:0050896//response to stimulus;GO:0015893//drug transport;GO:0044765//single-organism transport;GO:0009987//cellular process;GO:0051234//establishment of localization;GO:0051179//localization;GO:0042493//response to drug;GO:0044763//single-organism cellular process;GO:0006855//drug transmembrane transport;GO:0055085//transmembrane transp…
Dlo_021837.1	PREDICTED: GABA transporter 1-like [Malus domestica]	0	1.78667	0.836667	0.6	2.82333	1.13333	0.696667	Environmental Information Processing	Signal transduction	ko04075//Plant hormone signal transduction	K13946	-	-	-
Dlo_021947.1	PREDICTED: remorin-like [Citrus sinensis]	0	99.9533	54.0633	38.1867	63.48	44.6667	13.5567	-	-	-	-	-	-	-
Dlo_022060.2	PREDICTED: chlorophyll a-b binding protein CP26, chloroplastic [Citrus sinensis]	0	102.36	60.0333	45.1667	198.727	184.01	173.88	Metabolism	Energy metabolism	ko00196//Photosynthesis - antenna proteins	K08916	GO:0016020//membrane	-	GO:0044237//cellular metabolic process;GO:0015979//photosynthesis;GO:0019684//photosynthesis, light reaction;GO:0009765//photosynthesis, light harvesting;GO:0008152//metabolic process;GO:0009987//cellular process;GO:0006091//generation of precursor metabolites and energy
Dlo_022090.1	PREDICTED: purine permease 3 [Theobroma cacao]	0	57.87	40.3033	25.3933	16.02	9.49333	3.79667	-	-	-	-	GO:0044425//membrane part;GO:0031224//intrinsic component of membrane;GO:0016021//integral component of membrane;GO:0016020//membrane	GO:0005215//transporter activity	-
Dlo_022095.1	NAD-dependent epimerase/dehydratase [Corchorus capsularis]	0	91.09	55.2633	42.6467	48.0767	66.4267	45.4633	Metabolism	Biosynthesis of other secondary metabolites	ko00940//Phenylpropanoid biosynthesis	K09753	-	GO:0003824//catalytic activity;GO:0005488//binding;GO:0050662//coenzyme binding;GO:0048037//cofactor binding	-
Dlo_022227.1	PREDICTED: patatin-like protein 2 [Juglans regia]	0	2.68667	1.21667	0.613333	0.156667	0.363333	0.11	-	-	-	-	-	-	GO:0071704//organic substance metabolic process;GO:0008152//metabolic process;GO:0044710//single-organism metabolic process;GO:0044699//single-organism process;GO:0044238//primary metabolic process;GO:0006629//lipid metabolic process
Dlo_022310.1	ethylene response factor 1-like protein ERF1-1 [Dimocarpus longan]	0	60.0967	41.9267	28.25	37.8833	12.8267	49.9833	Environmental Information Processing	Signal transduction	ko04075//Plant hormone signal transduction	K14516	-	GO:0003700//transcription factor activity, sequence-specific DNA binding;GO:0001071//nucleic acid binding transcription factor activity	GO:0006355//regulation of transcription, DNA-templated;GO:0050789//regulation of biological process;GO:0060255//regulation of macromolecule metabolic process;GO:0065007//biological regulation;GO:0010556//regulation of macromolecule biosynthetic process;GO:0051171//regulation of nitrogen compound metabolic process;GO:0051252//regulation of RNA metabolic process;GO:0031323//regulation of cellular m…
Dlo_022324.1	Transcription elongation factor 1 isoform 1 [Theobroma cacao]	0	66.0633	33.22	20.7233	30.4533	19.5067	19.85	-	-	-	-	-	-	-
Dlo_022499.1	PREDICTED: ruvB-like protein 1 [Citrus sinensis]	0	4.66333	1.59	0.94	0	0	0	-	-	-	-	-	GO:0032553//ribonucleotide binding;GO:0030554//adenyl nucleotide binding;GO:0042623//ATPase activity, coupled;GO:0004386//helicase activity;GO:0016787//hydrolase activity;GO:0005524//ATP binding;GO:1901363//heterocyclic compound binding;GO:0097367//carbohydrate derivative binding;GO:0017076//purine nucleotide binding;GO:0036094//small molecule binding;GO:0097159//organic cyclic compound binding;G…	-
Dlo_022598.1	transmembrane protein [Arabidopsis thaliana]	0	20.41	10.8867	7.62333	4.71333	3.19	3.55	-	-	-	-	-	-	-
Dlo_022717.1	Arginine--tRNA ligase [Gossypium arboreum]	0	6.87667	4.50333	2.10667	2.61	1.47	6.98333	-	-	-	-	-	-	-
Dlo_022718.1	PREDICTED: copper transporter 5 [Citrus sinensis]	0	46.86	28.6667	22.8167	22.3767	21.95	17.3967	-	-	-	-	GO:0044425//membrane part;GO:0016020//membrane;GO:0016021//integral component of membrane;GO:0031224//intrinsic component of membrane	GO:0022891//substrate-specific transmembrane transporter activity;GO:0008324//cation transmembrane transporter activity;GO:0005375//copper ion transmembrane transporter activity;GO:0015075//ion transmembrane transporter activity;GO:0046873//metal ion transmembrane transporter activity;GO:0022857//transmembrane transporter activity;GO:0022890//inorganic cation transmembrane transporter activity;GO…	GO:0051234//establishment of localization;GO:0098662//inorganic cation transmembrane transport;GO:0044699//single-organism process;GO:0030001//metal ion transport;GO:0006812//cation transport;GO:0055085//transmembrane transport;GO:0044765//single-organism transport;GO:0006810//transport;GO:0006825//copper ion transport;GO:0051179//localization;GO:0098660//inorganic ion transmembrane transport;GO:…
Dlo_022773.1	PREDICTED: L-type lectin-domain containing receptor kinase IX.1-like [Citrus sinensis]	0	0.533333	0.263333	0.0833333	0.23	0.0166667	0.07	-	-	-	-	-	GO:0036094//small molecule binding;GO:0005524//ATP binding;GO:1901363//heterocyclic compound binding;GO:0017076//purine nucleotide binding;GO:0000166//nucleotide binding;GO:0004672//protein kinase activity;GO:0032549//ribonucleoside binding;GO:0032553//ribonucleotide binding;GO:0030554//adenyl nucleotide binding;GO:0016773//phosphotransferase activity, alcohol group as acceptor;GO:0030246//carboh…	GO:0044260//cellular macromolecule metabolic process;GO:0044237//cellular metabolic process;GO:0006464//cellular protein modification process;GO:0009987//cellular process;GO:0043170//macromolecule metabolic process;GO:0036211//protein modification process;GO:0008152//metabolic process;GO:0071704//organic substance metabolic process;GO:0006796//phosphate-containing compound metabolic process;GO:00…
Dlo_022825.1	Thioesterase superfamily [Corchorus capsularis]	0	4.14667	1.78667	1.26	1.66	1.14667	2.26667	-	-	-	-	-	-	-
Dlo_022843.1	PREDICTED: histidine-containing phosphotransfer protein 5 [Jatropha curcas]	0	37.9467	24.0433	17.7333	23.23	17.1567	15.3133	-	-	-	-	-	GO:0004871//signal transducer activity	GO:0044763//single-organism cellular process;GO:0023052//signaling;GO:0007154//cell communication;GO:0007165//signal transduction;GO:0051716//cellular response to stimulus;GO:0050789//regulation of biological process;GO:0035556//intracellular signal transduction;GO:0050794//regulation of cellular process;GO:0050896//response to stimulus;GO:0009987//cellular process;GO:0044699//single-organism pro…
Dlo_022862.1	uncharacterized LOC100275286 [Zea mays]	0	3.86667	1.95667	0.766667	0.116667	0	0	-	-	-	-	-	-	-
Dlo_023032.1	PREDICTED: G-type lectin S-receptor-like serine/threonine-protein kinase LECRK2 isoform X1 [Juglans regia]	0	2.64333	1.33667	0.513333	0.653333	0.736667	1.2	-	-	-	-	-	-	-
Dlo_023033.1	PREDICTED: G-type lectin S-receptor-like serine/threonine-protein kinase RLK1 [Citrus sinensis]	0	15.5367	10.2067	5.95	6.27333	6.66667	3.68333	-	-	-	-	-	GO:0016772//transferase activity, transferring phosphorus-containing groups;GO:0004672//protein kinase activity;GO:0032549//ribonucleoside binding;GO:0016301//kinase activity;GO:0005524//ATP binding;GO:0003824//catalytic activity;GO:1901363//heterocyclic compound binding;GO:0016773//phosphotransferase activity, alcohol group as acceptor;GO:1901265//nucleoside phosphate binding;GO:0035639//purine …	GO:0043170//macromolecule metabolic process;GO:0006468//protein phosphorylation;GO:0006796//phosphate-containing compound metabolic process;GO:0044260//cellular macromolecule metabolic process;GO:0019538//protein metabolic process;GO:0008152//metabolic process;GO:0044267//cellular protein metabolic process;GO:0044237//cellular metabolic process;GO:0009987//cellular process;GO:0071704//organic sub…
Dlo_023234.1	PREDICTED: protein DMR6-LIKE OXYGENASE 2 [Theobroma cacao]	0	46.44	11.26	6.16667	5.60667	1.92333	6.13667	-	-	-	-	-	GO:0016705//oxidoreductase activity, acting on paired donors, with incorporation or reduction of molecular oxygen;GO:0051213//dioxygenase activity;GO:0043169//cation binding;GO:0016491//oxidoreductase activity;GO:0043167//ion binding;GO:0005506//iron ion binding;GO:0003824//catalytic activity;GO:0046914//transition metal ion binding;GO:0016706//oxidoreductase activity, acting on paired donors, wi…	GO:0008152//metabolic process;GO:0044699//single-organism process;GO:0044710//single-organism metabolic process;GO:0055114//oxidation-reduction process
Dlo_023250.1	PREDICTED: cytochrome P450 82C4-like [Citrus sinensis]	0	5.13667	2.86	2.06	3.54667	2.63667	2.12667	Metabolism	Metabolism of terpenoids and polyketides;Biosynthesis of other secondary metabolites	ko00945//Stilbenoid, diarylheptanoid and gingerol biosynthesis;ko00903//Limonene and pinene degradation	K00517	-	GO:0016491//oxidoreductase activity;GO:0020037//heme binding;GO:0046906//tetrapyrrole binding;GO:0097159//organic cyclic compound binding;GO:1901363//heterocyclic compound binding;GO:0046914//transition metal ion binding;GO:0003824//catalytic activity;GO:0043169//cation binding;GO:0005488//binding;GO:0046872//metal ion binding;GO:0016705//oxidoreductase activity, acting on paired donors, with inc…	GO:0044699//single-organism process;GO:0008152//metabolic process;GO:0044710//single-organism metabolic process;GO:0055114//oxidation-reduction process
Dlo_023466.1	Ku70/Ku80 beta-barrel domain-containing protein [Cynara cardunculus var. scolymus] [Cynara cardunculus]	0	3.56333	2	1.41667	1.31667	1.01667	1.04333	-	-	-	-	GO:0005622//intracellular;GO:0043564//Ku70:Ku80 complex;GO:0005623//cell;GO:0005634//nucleus;GO:0043227//membrane-bounded organelle;GO:0044446//intracellular organelle part;GO:0043226//organelle;GO:0043234//protein complex;GO:0043229//intracellular organelle;GO:0044428//nuclear part;GO:0044422//organelle part;GO:0032991//macromolecular complex;GO:0044464//cell part;GO:0043231//intracellular membr…	GO:0043565//sequence-specific DNA binding;GO:0042162//telomeric DNA binding;GO:0016818//hydrolase activity, acting on acid anhydrides, in phosphorus-containing anhydrides;GO:0016887//ATPase activity;GO:0017111//nucleoside-triphosphatase activity;GO:0004386//helicase activity;GO:0016787//hydrolase activity;GO:0003678//DNA helicase activity;GO:0008026//ATP-dependent helicase activity;GO:0070035//pu…	GO:0044238//primary metabolic process;GO:0042592//homeostatic process;GO:1902589//single-organism organelle organization;GO:0033554//cellular response to stress;GO:0044699//single-organism process;GO:0006974//cellular response to DNA damage stimulus;GO:0006302//double-strand break repair;GO:0000723//telomere maintenance;GO:0006303//double-strand break repair via nonhomologous end joining;GO:00447…
Dlo_023488.1	Bifunctional inhibitor/plant lipid transfer protein/seed storage helical domain-containing protein [Cynara cardunculus var. scolymus] [Cynara cardunculus]	0	5.32667	2.68	1.51	5.87	2.89	1.79667	-	-	-	-	-	-	-
Dlo_023496.1	PREDICTED: auxin-responsive protein SAUR36 [Citrus sinensis]	0	95.1667	40.84	27.3633	27.2067	13.3533	7.96	Environmental Information Processing	Signal transduction	ko04075//Plant hormone signal transduction	K14488	-	-	-
Dlo_023545.1	PREDICTED: indole-3-acetic acid-induced protein ARG2 [Theobroma cacao]	0	207.877	126.777	54.7533	80.9767	44.33	59.79	-	-	-	-	-	-	GO:0050896//response to stimulus;GO:0006950//response to stress
Dlo_023620.1	-	0	9.18667	6.1	4.03	9.77333	5.66	5.20333	-	-	-	-	-	-	-
Dlo_023622.1	PREDICTED: L-type lectin-domain containing receptor kinase I.8-like [Citrus sinensis]	0	0.33	0.05	0.0133333	0.0966667	0.06	0.22	Organismal Systems;Environmental Information Processing	Signal transduction;Environmental adaptation	ko04626//Plant-pathogen interaction;ko04075//Plant hormone signal transduction	K13416	-	GO:0097367//carbohydrate derivative binding;GO:0030246//carbohydrate binding;GO:0016773//phosphotransferase activity, alcohol group as acceptor;GO:0003824//catalytic activity;GO:0004672//protein kinase activity;GO:1901265//nucleoside phosphate binding;GO:0005488//binding;GO:0016772//transferase activity, transferring phosphorus-containing groups;GO:0005524//ATP binding;GO:0016301//kinase activity…	GO:0006468//protein phosphorylation;GO:0044267//cellular protein metabolic process;GO:0006793//phosphorus metabolic process;GO:0006796//phosphate-containing compound metabolic process;GO:0043170//macromolecule metabolic process;GO:0036211//protein modification process;GO:0044260//cellular macromolecule metabolic process;GO:0044238//primary metabolic process;GO:0008152//metabolic process;GO:001631…
Dlo_023648.1	PREDICTED: probable peptide/nitrate transporter At3g43790 isoform X2 [Theobroma cacao]	0	10.3833	6.28	3.24667	5.38	4.48667	5.58333	-	-	-	-	GO:0031224//intrinsic component of membrane;GO:0016021//integral component of membrane;GO:0044425//membrane part;GO:0016020//membrane	-	GO:0044699//single-organism process;GO:0055085//transmembrane transport;GO:0009987//cellular process;GO:1902578//single-organism localization;GO:0044763//single-organism cellular process;GO:0006810//transport;GO:0051179//localization;GO:0044765//single-organism transport;GO:0051234//establishment of localization
Dlo_023752.1	PREDICTED: SPX domain-containing protein 2-like [Citrus sinensis]	0	0.583333	0.07	0	0.216667	0.36	0.126667	-	-	-	-	-	-	-
Dlo_023863.1	PSI reaction center subunit II [Citrus sinensis]	0	197.58	89.44	58.9967	214.047	191.75	169.297	Metabolism	Energy metabolism	ko00195//Photosynthesis	K02692	GO:0032991//macromolecular complex;GO:0044425//membrane part;GO:0009521//photosystem;GO:0005623//cell;GO:0044424//intracellular part;GO:0044436//thylakoid part;GO:0098796//membrane protein complex;GO:0044464//cell part;GO:0005622//intracellular;GO:0034357//photosynthetic membrane;GO:0009579//thylakoid;GO:0016020//membrane;GO:0009522//photosystem I;GO:0009538//photosystem I reaction center;GO:0043…	-	GO:0009987//cellular process;GO:0008152//metabolic process;GO:0015979//photosynthesis;GO:0044237//cellular metabolic process
Dlo_023883.1	LTP_2 domain-containing protein [Cephalotus follicularis]	0	5.88	2.85667	1.87333	0.356667	0.43	0.933333	-	-	-	-	-	-	-
Dlo_023897.1	PREDICTED: sulfate transporter 3.1 [Citrus sinensis]	0	5.07333	2.87	1.89667	2.80333	5.95	1.54	-	-	-	-	GO:0043231//intracellular membrane-bounded organelle;GO:0016021//integral component of membrane;GO:0044444//cytoplasmic part;GO:0044425//membrane part;GO:0005737//cytoplasm;GO:0043229//intracellular organelle;GO:0043227//membrane-bounded organelle;GO:0031224//intrinsic component of membrane;GO:0044424//intracellular part;GO:0005622//intracellular;GO:0016020//membrane;GO:0005623//cell;GO:0009536//…	GO:0015291//secondary active transmembrane transporter activity;GO:0022804//active transmembrane transporter activity;GO:0008509//anion transmembrane transporter activity;GO:0015075//ion transmembrane transporter activity;GO:0008271//secondary active sulfate transmembrane transporter activity;GO:0022892//substrate-specific transporter activity;GO:0015116//sulfate transmembrane transporter activit…	GO:1902578//single-organism localization;GO:0055085//transmembrane transport;GO:0015698//inorganic anion transport;GO:0044763//single-organism cellular process;GO:0006810//transport;GO:0072348//sulfur compound transport;GO:0044765//single-organism transport;GO:0009987//cellular process;GO:0006820//anion transport;GO:0051234//establishment of localization;GO:0051179//localization;GO:0044699//singl…
Dlo_023923.1	PREDICTED: calmodulin [Ricinus communis]	0	4.11	0.716667	0.34	0.526667	0.123333	0.17	Organismal Systems	Environmental adaptation	ko04626//Plant-pathogen interaction	K13448	-	GO:0043167//ion binding;GO:0043169//cation binding;GO:0005509//calcium ion binding;GO:0046872//metal ion binding;GO:0005488//binding	-
Dlo_023943.1	PREDICTED: V-type proton ATPase subunit F [Sesamum indicum]	0	37.4033	23.5967	18.6933	15.9833	16.0533	15.9467	Cellular Processes;Metabolism	Transport and catabolism;Energy metabolism	ko00190//Oxidative phosphorylation;ko04145//Phagosome	K02151	GO:0044425//membrane part;GO:0016020//membrane;GO:0032991//macromolecular complex;GO:0033178//proton-transporting two-sector ATPase complex, catalytic domain;GO:0016469//proton-transporting two-sector ATPase complex;GO:0043234//protein complex;GO:0033176//proton-transporting V-type ATPase complex;GO:0098796//membrane protein complex;GO:0033180//proton-transporting V-type ATPase, V1 domain	GO:0022857//transmembrane transporter activity;GO:0016820//hydrolase activity, acting on acid anhydrides, catalyzing transmembrane movement of substances;GO:0022891//substrate-specific transmembrane transporter activity;GO:0022892//substrate-specific transporter activity;GO:0005215//transporter activity;GO:0016462//pyrophosphatase activity;GO:0022890//inorganic cation transmembrane transporter ac…	GO:0006810//transport;GO:0015988//energy coupled proton transmembrane transport, against electrochemical gradient;GO:0098655//cation transmembrane transport;GO:0034220//ion transmembrane transport;GO:0090662//ATP hydrolysis coupled transmembrane transport;GO:0051234//establishment of localization;GO:0044763//single-organism cellular process;GO:0006818//hydrogen transport;GO:0055085//transmembrane…
Dlo_023956.1	PREDICTED: photosystem II reaction center W protein, chloroplastic [Citrus sinensis]	0	89.47	61.75	41.1567	138.663	105.757	73.77	-	-	-	-	GO:0044444//cytoplasmic part;GO:0043227//membrane-bounded organelle;GO:0043229//intracellular organelle;GO:0009579//thylakoid;GO:0009507//chloroplast;GO:0009523//photosystem II;GO:0005623//cell;GO:0043226//organelle;GO:0005622//intracellular;GO:0009536//plastid;GO:0098796//membrane protein complex;GO:0043234//protein complex;GO:0044436//thylakoid part;GO:0009521//photosystem;GO:0044425//membrane …	-	GO:0008152//metabolic process;GO:0009987//cellular process;GO:0044237//cellular metabolic process;GO:0015979//photosynthesis
Dlo_024104.1	galactinol synthase 2 splice variant 2 [Cicer arietinum]	0	0.593333	0.0233333	0	0.05	0	0.02	-	-	-	-	-	GO:0035250//UDP-galactosyltransferase activity;GO:0016757//transferase activity, transferring glycosyl groups;GO:0047216//inositol 3-alpha-galactosyltransferase activity;GO:0016740//transferase activity;GO:0016758//transferase activity, transferring hexosyl groups;GO:0003824//catalytic activity;GO:0008378//galactosyltransferase activity;GO:0008194//UDP-glycosyltransferase activity	GO:0044281//small molecule metabolic process;GO:0005996//monosaccharide metabolic process;GO:0044710//single-organism metabolic process;GO:0019318//hexose metabolic process;GO:0044699//single-organism process;GO:0006012//galactose metabolic process;GO:0071704//organic substance metabolic process;GO:0044723//single-organism carbohydrate metabolic process;GO:0044238//primary metabolic process;GO:00…
Dlo_024206.1	PREDICTED: (R,S)-reticuline 7-O-methyltransferase [Theobroma cacao]	0	8.38333	5.83667	3.42	44.3367	18.61	3.47	Metabolism	Biosynthesis of other secondary metabolites	ko00940//Phenylpropanoid biosynthesis	K13066	-	GO:0008171//O-methyltransferase activity;GO:0005488//binding;GO:0008168//methyltransferase activity;GO:0046983//protein dimerization activity;GO:0005515//protein binding;GO:0016740//transferase activity;GO:0003824//catalytic activity;GO:0016741//transferase activity, transferring one-carbon groups	-
Dlo_024437.1	AP2 domain-containing protein [Cephalotus follicularis]	0	105.283	85.0567	52.3833	39.5533	24.7267	7.59667	-	-	-	-	-	GO:0003700//transcription factor activity, sequence-specific DNA binding;GO:0001071//nucleic acid binding transcription factor activity	GO:0065007//biological regulation;GO:0050794//regulation of cellular process;GO:1903506//regulation of nucleic acid-templated transcription;GO:0051252//regulation of RNA metabolic process;GO:0006355//regulation of transcription, DNA-templated;GO:0010468//regulation of gene expression;GO:0060255//regulation of macromolecule metabolic process;GO:0009889//regulation of biosynthetic process;GO:200114…
Dlo_024465.1	mediator of RNA polymerase II transcription subunit [Arabidopsis thaliana]	0	8.19	2.21667	0.993333	0.46	1.24333	2.87	-	-	-	-	-	-	-
Dlo_024540.1	PREDICTED: transcription factor bHLH75 [Citrus sinensis]	0	19.6	7.58333	4.86667	3.26	1.01333	0.65	Organismal Systems;Environmental Information Processing	Signal transduction;Environmental adaptation	ko04075//Plant hormone signal transduction;ko04712//Circadian rhythm - plant	K12126	-	GO:0005488//binding;GO:0046983//protein dimerization activity;GO:0005515//protein binding	-
Dlo_024570.1	-	0	16.3033	9.48	5.36	3.48333	2.33	3.39	-	-	-	-	-	-	-
Dlo_024807.1	12-oxophytodienoate reductase, partial [Citrus limon]	0	31.4067	15.5167	10.84	15.1767	17.23	11.5367	Metabolism	Lipid metabolism	ko00592//alpha-Linolenic acid metabolism	K05894	-	GO:1901265//nucleoside phosphate binding;GO:0050662//coenzyme binding;GO:1901363//heterocyclic compound binding;GO:0036094//small molecule binding;GO:0048037//cofactor binding;GO:0043167//ion binding;GO:0097159//organic cyclic compound binding;GO:0016491//oxidoreductase activity;GO:0032553//ribonucleotide binding;GO:0010181//FMN binding;GO:0005488//binding;GO:0003824//catalytic activity;GO:009736…	GO:0055114//oxidation-reduction process;GO:0044710//single-organism metabolic process;GO:0044699//single-organism process;GO:0008152//metabolic process
Dlo_024895.1	PREDICTED: ruvB-like protein 1 [Citrus sinensis]	0	4.66333	1.59	0.94	0	0	0	-	-	-	-	-	GO:0030554//adenyl nucleotide binding;GO:0001882//nucleoside binding;GO:0017111//nucleoside-triphosphatase activity;GO:0016462//pyrophosphatase activity;GO:0043139//5'-3' DNA helicase activity;GO:0070035//purine NTP-dependent helicase activity;GO:0097159//organic cyclic compound binding;GO:0097367//carbohydrate derivative binding;GO:0017076//purine nucleotide binding;GO:0003678//DNA helicase acti…	-
Dlo_024927.1	Proteasome inhibitor-related [Theobroma cacao]	0	215.77	121.423	96.19	66.8333	51.1433	35.5633	-	-	-	-	-	-	-
Dlo_024962.2	-	0	69.7433	49.1433	26.49	38.1567	52.31	59.3067	-	-	-	-	-	-	-
Dlo_025366.1	PREDICTED: cytochrome P450 71D9 [Theobroma cacao]	0	12.7433	4.24333	2.66333	2.15667	0.623333	0.25	Metabolism	Metabolism of terpenoids and polyketides;Biosynthesis of other secondary metabolites	ko00945//Stilbenoid, diarylheptanoid and gingerol biosynthesis;ko00903//Limonene and pinene degradation	K00517	-	GO:0016491//oxidoreductase activity;GO:0046914//transition metal ion binding;GO:1901363//heterocyclic compound binding;GO:0097159//organic cyclic compound binding;GO:0005488//binding;GO:0046872//metal ion binding;GO:0046906//tetrapyrrole binding;GO:0043169//cation binding;GO:0005506//iron ion binding;GO:0016705//oxidoreductase activity, acting on paired donors, with incorporation or reduction of …	GO:0044699//single-organism process;GO:0055114//oxidation-reduction process;GO:0044710//single-organism metabolic process;GO:0008152//metabolic process
Dlo_025368.1	Importin subunit alpha [Morus notabilis]	0	1.89	0.1	0	0.38	0.0866667	0	-	-	-	-	-	-	-
Dlo_025442.2	Cyclin-dependent kinase 2-interacting protein, partial [Anthurium amnicola]	0	9.96667	5.73	3.89333	5.10667	4.88333	4.69333	-	-	-	-	-	-	-
Dlo_025736.1	PREDICTED: zinc finger CCCH domain-containing protein 15 homolog [Juglans regia]	0	23.99	15.2333	9.35	10.5433	13.55	15.0133	-	-	-	-	-	-	-
Dlo_025961.1	BnaC05g51090D [Brassica napus]	0	1.24	0.146667	0.0566667	0.68	0.283333	0	-	-	-	-	-	-	-
Dlo_026106.1	Chromatin modification-related protein EAF7, partial [Anthurium amnicola]	0	5.71667	2.31667	1.22	2.45333	1.41333	5.54667	-	-	-	-	GO:1902562//H4 histone acetyltransferase complex;GO:0070013//intracellular organelle lumen;GO:0005622//intracellular;GO:1902493//acetyltransferase complex;GO:1902494//catalytic complex;GO:0043234//protein complex;GO:0044424//intracellular part;GO:0032991//macromolecular complex;GO:0044422//organelle part;GO:0043233//organelle lumen;GO:0005654//nucleoplasm;GO:0031981//nuclear lumen;GO:0005623//cel…	-	GO:0010468//regulation of gene expression;GO:0050789//regulation of biological process;GO:0060255//regulation of macromolecule metabolic process;GO:0010556//regulation of macromolecule biosynthetic process;GO:0051252//regulation of RNA metabolic process;GO:0031326//regulation of cellular biosynthetic process;GO:0019219//regulation of nucleobase-containing compound metabolic process;GO:0031323//re…
Dlo_026332.1	-	0	12.36	6.62333	4.25	2.24667	0.653333	1.28333	-	-	-	-	-	-	-
Dlo_026398.1	PREDICTED: auxin-responsive protein SAUR71 [Theobroma cacao]	0	28.8033	16.0833	12.45	2.66667	2.23	1.33667	-	-	-	-	-	-	-
Dlo_026487.1	PREDICTED: ABSCISIC ACID-INSENSITIVE 5-like protein 4 [Gossypium hirsutum]	0	33.1633	21.44	14.41	27.4167	19.9467	11.43	Environmental Information Processing	Signal transduction	ko04075//Plant hormone signal transduction	K14432	-	GO:0003700//transcription factor activity, sequence-specific DNA binding;GO:0005488//binding;GO:0003677//DNA binding;GO:1901363//heterocyclic compound binding;GO:0043565//sequence-specific DNA binding;GO:0097159//organic cyclic compound binding;GO:0003676//nucleic acid binding;GO:0001071//nucleic acid binding transcription factor activity	GO:0065007//biological regulation;GO:1903506//regulation of nucleic acid-templated transcription;GO:0051252//regulation of RNA metabolic process;GO:0031323//regulation of cellular metabolic process;GO:2000112//regulation of cellular macromolecule biosynthetic process;GO:0019222//regulation of metabolic process;GO:0050789//regulation of biological process;GO:0051171//regulation of nitrogen compoun…
Dlo_026656.1	PREDICTED: probable inactive purple acid phosphatase 29 [Citrus sinensis]	0	24.42	17.46	10.7867	22.4767	21.9067	7.09333	-	-	-	-	-	GO:0003824//catalytic activity;GO:0016787//hydrolase activity	-
Dlo_026952.1	-	0	0.72	0.306667	0.0433333	0	0	0	-	-	-	-	-	-	-
Dlo_026968.1	PREDICTED: small heat shock protein, chloroplastic [Citrus sinensis]	0	6.33333	3.60667	2.70333	3.65	2.59	12.5367	-	-	-	-	-	-	-
Dlo_026969.1	PREDICTED: transcription repressor MYB6 [Citrus sinensis]	0	3.4	2.14667	1.00667	2.75667	2.7	2.45333	-	-	-	-	-	-	-
Dlo_027010.1	PREDICTED: protein NIM1-INTERACTING 2-like [Sesamum indicum]	0	48.57	29.95	21.23	22.0467	17.4933	22.5333	-	-	-	-	-	-	-
Dlo_027046.1	PREDICTED: disease resistance protein RGA2-like isoform X1 [Gossypium raimondii]	0	3.2	2.08	1.47667	0.436667	0.716667	0.56	Organismal Systems	Environmental adaptation	ko04626//Plant-pathogen interaction	K13457	-	GO:0032549//ribonucleoside binding;GO:0097159//organic cyclic compound binding;GO:1901265//nucleoside phosphate binding;GO:0043168//anion binding;GO:0001883//purine nucleoside binding;GO:0001882//nucleoside binding;GO:0032553//ribonucleotide binding;GO:0000166//nucleotide binding;GO:0097367//carbohydrate derivative binding;GO:0043167//ion binding;GO:1901363//heterocyclic compound binding;GO:00325…	-
Dlo_027216.1	glutathione transferase, partial [Dimocarpus longan]	0	1.25333	0.47	0.106667	0.663333	0.236667	0.16	-	-	-	-	-	GO:0005515//protein binding;GO:0005488//binding	-
Dlo_027249.1	zinc finger family protein [Populus trichocarpa]	0	135.54	91.1467	60.8633	29.45	29.1	22.45	-	-	-	-	-	-	-
Dlo_027379.1	PREDICTED: metal-nicotianamine transporter YSL1 [Citrus sinensis]	0	49.81	26.3933	19.6833	36.3367	22.7867	18.16	-	-	-	-	-	-	GO:0051234//establishment of localization;GO:0009987//cellular process;GO:0044765//single-organism transport;GO:0044699//single-organism process;GO:0051179//localization;GO:1902578//single-organism localization;GO:0044763//single-organism cellular process;GO:0006810//transport;GO:0055085//transmembrane transport
Dlo_027387.1	PREDICTED: methionine gamma-lyase [Ziziphus jujuba]	0	31.6633	16.0167	8.3	11.9167	8.29333	6.03667	-	-	-	-	-	GO:0097159//organic cyclic compound binding;GO:0048037//cofactor binding;GO:0030170//pyridoxal phosphate binding;GO:0005488//binding;GO:1901363//heterocyclic compound binding;GO:0043167//ion binding;GO:0043168//anion binding	-
Dlo_027512.1	PREDICTED: DCC family protein At1g52590, chloroplastic [Citrus sinensis]	0	27.6467	12.9033	8.89667	18.5733	12.97	11.4667	-	-	-	-	-	-	-
Dlo_027544.1	early flowering 4 like-4 protein [Dimocarpus longan]	0	58.41	22.59	15.5033	29.25	18.1233	9.71667	-	-	-	-	-	-	-
Dlo_027549.1	PREDICTED: RING-H2 finger protein ATL39 [Theobroma cacao]	0	10.2033	4.25	3.05333	4.26667	2.97333	2.06	-	-	-	-	-	GO:0005515//protein binding;GO:0043167//ion binding;GO:0005488//binding;GO:0043169//cation binding;GO:0008270//zinc ion binding;GO:0046872//metal ion binding;GO:0046914//transition metal ion binding	-
Dlo_028048.1	PREDICTED: small heat shock protein, chloroplastic [Jatropha curcas]	0	1.29667	0.223333	0.09	10.2633	4.03667	2.63333	Genetic Information Processing	Folding, sorting and degradation	ko04141//Protein processing in endoplasmic reticulum	K13993	-	-	-
Dlo_028196.1	Sua5_yciO_yrdC domain-containing protein [Cephalotus follicularis]	0	4.49333	1.67333	1.09333	2.08333	1.24333	2.27667	-	-	-	-	-	GO:0003676//nucleic acid binding;GO:1901363//heterocyclic compound binding;GO:0097159//organic cyclic compound binding;GO:0005488//binding;GO:0003723//RNA binding;GO:0003725//double-stranded RNA binding	-
Dlo_028273.1	subtilisin-like protease [Arabidopsis thaliana]	0	10.3467	5.35	3.38667	3.69	2.91667	3.90667	-	-	-	-	-	-	-
Dlo_028348.1	U-box domain-containing protein/KAP domain-containing protein, partial [Cephalotus follicularis]	0	1.76667	1.22	0.473333	0.9	0.566667	0.216667	-	-	-	-	-	GO:0016740//transferase activity;GO:0019787//ubiquitin-like protein transferase activity;GO:0004842//ubiquitin-protein transferase activity;GO:0003824//catalytic activity	GO:0044267//cellular protein metabolic process;GO:0071704//organic substance metabolic process;GO:0043170//macromolecule metabolic process;GO:0043412//macromolecule modification;GO:0032446//protein modification by small protein conjugation;GO:0036211//protein modification process;GO:0009987//cellular process;GO:0016567//protein ubiquitination;GO:0008152//metabolic process;GO:0044237//cellular met…
Dlo_028383.2	PREDICTED: alcohol dehydrogenase-like 7 [Jatropha curcas]	0	10.2967	6.39667	3.80333	6.02	9.57667	5.00333	Metabolism	Amino acid metabolism;Global and Overview;Carbohydrate metabolism;Lipid metabolism	ko01200//Carbon metabolism;ko00010//Glycolysis / Gluconeogenesis;ko00071//Fatty acid degradation;ko00350//Tyrosine metabolism;ko01220//Degradation of aromatic compounds	K00121	-	GO:0046872//metal ion binding;GO:0016491//oxidoreductase activity;GO:0043169//cation binding;GO:0005488//binding;GO:0008270//zinc ion binding;GO:0046914//transition metal ion binding;GO:0043167//ion binding;GO:0003824//catalytic activity	GO:0055114//oxidation-reduction process;GO:0044710//single-organism metabolic process;GO:0044699//single-organism process;GO:0008152//metabolic process
Dlo_028464.1	PREDICTED: programmed cell death protein 4-like [Gossypium raimondii]	0	45.7067	31.2467	18	81.8167	53.6467	22.8933	-	-	-	-	-	-	-
Dlo_028846.1	PREDICTED: histidine kinase CKI1-like [Citrus sinensis]	0	0.24	0.143333	0.0366667	0.0533333	0.136667	0.2	-	-	-	-	-	-	GO:0007165//signal transduction;GO:0050789//regulation of biological process;GO:0044699//single-organism process;GO:0023052//signaling;GO:0044763//single-organism cellular process;GO:0065007//biological regulation;GO:0051716//cellular response to stimulus;GO:0006950//response to stress;GO:0044700//single organism signaling;GO:0007154//cell communication;GO:0009987//cellular process;GO:0035556//in…
Dlo_028882.1	forkhead box protein G1 [Arabidopsis thaliana]	0	7.50667	2.94	1.62	0.893333	1.53	1.92	-	-	-	-	-	-	-
Dlo_029451.1	DUF674 family protein [Medicago truncatula]	0	45.3033	28.6633	22.6467	18.9267	14.59	11.08	-	-	-	-	-	-	-
Dlo_029481.1	PREDICTED: universal stress protein PHOS32 [Theobroma cacao]	0	38.0367	12.92	6.41	8.46667	6.07667	7.32333	-	-	-	-	-	-	GO:0050896//response to stimulus;GO:0006950//response to stress
Dlo_029491.1	PREDICTED: GATA zinc finger domain-containing protein 8 isoform X1 [Theobroma cacao]	0	2.33	0.64	0.326667	4.50333	0.836667	0.666667	-	-	-	-	-	-	-
Dlo_029507.1	PREDICTED: tropinone reductase homolog At5g06060 [Eucalyptus grandis]	0	42.0633	23.01	12.5433	43.0533	24.4733	12.67	Metabolism	Biosynthesis of other secondary metabolites	ko00960//Tropane, piperidine and pyridine alkaloid biosynthesis	K08081	-	GO:0003824//catalytic activity;GO:0016491//oxidoreductase activity	GO:0008152//metabolic process
Dlo_029511.1	PREDICTED: tropinone reductase homolog At2g29170-like [Citrus sinensis]	0	38.2533	21.88	11.96	8.99	6.04333	2.40667	Metabolism	Biosynthesis of other secondary metabolites	ko00960//Tropane, piperidine and pyridine alkaloid biosynthesis	K08081	-	GO:0016491//oxidoreductase activity;GO:0003824//catalytic activity	GO:0008152//metabolic process
Dlo_029655.1	PREDICTED: S-norcoclaurine synthase 2-like [Gossypium hirsutum]	0	15.66	10.48	6.23667	1.51667	1.98	1.02	-	-	-	-	-	-	GO:0009607//response to biotic stimulus;GO:0050896//response to stimulus;GO:0006950//response to stress;GO:0006952//defense response
Dlo_029691.1	PREDICTED: disease resistance protein At4g27190-like isoform X2 [Citrus sinensis]	0	1.47667	0.923333	0.693333	0.973333	0.796667	1.02667	Organismal Systems	Environmental adaptation	ko04626//Plant-pathogen interaction	K13459	-	GO:0030554//adenyl nucleotide binding;GO:0001882//nucleoside binding;GO:0043167//ion binding;GO:1901363//heterocyclic compound binding;GO:0097159//organic cyclic compound binding;GO:0001883//purine nucleoside binding;GO:0017076//purine nucleotide binding;GO:0043168//anion binding;GO:0097367//carbohydrate derivative binding;GO:0005488//binding;GO:1901265//nucleoside phosphate binding;GO:0032559//a…	-
Dlo_029738.1	PREDICTED: protein STRICTOSIDINE SYNTHASE-LIKE 4-like [Citrus sinensis]	0	41.71	11.95	6.81667	17.9267	8.29667	3.83333	-	-	-	-	-	GO:0016829//lyase activity;GO:0003824//catalytic activity;GO:0016844//strictosidine synthase activity;GO:0016840//carbon-nitrogen lyase activity;GO:0016843//amine-lyase activity	GO:0009058//biosynthetic process;GO:0008152//metabolic process
Dlo_030023.1	PREDICTED: probable leucine-rich repeat receptor-like protein kinase At1g35710 [Citrus sinensis]	0	9.84667	5.24333	3.84667	7.34	6.23667	22.7033	Environmental Information Processing	Signal transduction	ko04075//Plant hormone signal transduction	K13415	-	GO:0005524//ATP binding;GO:0043168//anion binding;GO:0032549//ribonucleoside binding;GO:0016772//transferase activity, transferring phosphorus-containing groups;GO:0003824//catalytic activity;GO:0030554//adenyl nucleotide binding;GO:0001882//nucleoside binding;GO:0005515//protein binding;GO:0000166//nucleotide binding;GO:0043167//ion binding;GO:0005488//binding;GO:1901363//heterocyclic compound b…	GO:0071704//organic substance metabolic process;GO:0043170//macromolecule metabolic process;GO:0043412//macromolecule modification;GO:0044260//cellular macromolecule metabolic process;GO:0006793//phosphorus metabolic process;GO:0019538//protein metabolic process;GO:0044238//primary metabolic process;GO:0009987//cellular process;GO:0044267//cellular protein metabolic process;GO:0006468//protein ph…
Dlo_030072.1	PREDICTED: pathogenesis-related protein PR-4A [Citrus sinensis]	0	263.617	165.907	112.62	53.8433	176.74	48.3233	-	-	-	-	-	-	GO:0009620//response to fungus;GO:0042742//defense response to bacterium;GO:0051707//response to other organism;GO:0006952//defense response;GO:0098542//defense response to other organism;GO:0051704//multi-organism process;GO:0050896//response to stimulus;GO:0009617//response to bacterium;GO:0006950//response to stress;GO:0043207//response to external biotic stimulus;GO:0050832//defense response …
Dlo_030195.1	expressed protein [Arabidopsis thaliana]	0	180.98	112.217	64.85	165.637	236.147	105.9	-	-	-	-	-	-	-
Dlo_030206.1	PREDICTED: protein SPIRAL1-like 5 [Theobroma cacao]	0	156.213	52.9033	31.9867	52.33	24.9733	6.33	-	-	-	-	-	-	-
Dlo_030271.1	PREDICTED: 22.7 kDa class IV heat shock protein-like [Solanum lycopersicum]	0	0.87	0.14	0.03	0.103333	0	0.68	Genetic Information Processing	Folding, sorting and degradation	ko04141//Protein processing in endoplasmic reticulum	K13993	-	-	-
Dlo_030283.1	PREDICTED: chlorophyll a-b binding protein 6A, chloroplastic [Cucumis melo]	0	98.17	46.52	35.2667	167.503	139.443	120.57	-	-	-	-	GO:0016020//membrane	-	GO:0008152//metabolic process;GO:0009765//photosynthesis, light harvesting;GO:0006091//generation of precursor metabolites and energy;GO:0044237//cellular metabolic process;GO:0019684//photosynthesis, light reaction;GO:0009987//cellular process;GO:0015979//photosynthesis
Dlo_030370.1	PREDICTED: cytochrome b5 isoform E [Citrus sinensis]	0	22.2133	13.34	6.78333	11.3367	9.36333	6.99333	-	-	-	-	-	GO:0005488//binding;GO:0097159//organic cyclic compound binding;GO:0020037//heme binding;GO:0046906//tetrapyrrole binding;GO:1901363//heterocyclic compound binding	-
Dlo_030590.1	PREDICTED: LEAF RUST 10 DISEASE-RESISTANCE LOCUS RECEPTOR-LIKE PROTEIN KINASE-like 2.1 isoform X1 [Theobroma cacao]	0	4.37	1.73333	1.08667	3.14333	2.22667	11.5	Organismal Systems;Environmental Information Processing	Signal transduction;Environmental adaptation	ko04626//Plant-pathogen interaction;ko04075//Plant hormone signal transduction	K13416	-	GO:0016773//phosphotransferase activity, alcohol group as acceptor;GO:0003824//catalytic activity;GO:0032555//purine ribonucleotide binding;GO:0097367//carbohydrate derivative binding;GO:0004672//protein kinase activity;GO:0005524//ATP binding;GO:0032553//ribonucleotide binding;GO:0000166//nucleotide binding;GO:0016772//transferase activity, transferring phosphorus-containing groups;GO:0097159//o…	GO:0006468//protein phosphorylation;GO:0043170//macromolecule metabolic process;GO:0008152//metabolic process;GO:0071704//organic substance metabolic process;GO:0044267//cellular protein metabolic process;GO:0036211//protein modification process;GO:0006793//phosphorus metabolic process;GO:0006464//cellular protein modification process;GO:0043412//macromolecule modification;GO:0016310//phosphoryla…
Dlo_030624.1	PREDICTED: lecithin-cholesterol acyltransferase-like 4 isoform X3 [Jatropha curcas]	0	21.3	15.1533	10.1467	6.79667	6.42333	3.84333	-	-	-	-	-	-	-
Dlo_030809.2	PREDICTED: probable galacturonosyltransferase 15 [Citrus sinensis]	0	23.9033	15.87	11.7533	14.73	14.61	104.243	Metabolism	Carbohydrate metabolism	ko00500//Starch and sucrose metabolism;ko00520//Amino sugar and nucleotide sugar metabolism	K13648	-	GO:0016757//transferase activity, transferring glycosyl groups;GO:0016740//transferase activity;GO:0008194//UDP-glycosyltransferase activity;GO:0016758//transferase activity, transferring hexosyl groups;GO:0047262//polygalacturonate 4-alpha-galacturonosyltransferase activity;GO:0003824//catalytic activity	-
Dlo_030937.1	PREDICTED: lactoylglutathione lyase-like [Jatropha curcas]	0	31.18	19.1867	14.84	14.1167	11.8833	20.3733	-	-	-	-	-	-	-
Dlo_030946.1	PREDICTED: FRIGIDA-like protein 4a [Populus euphratica]	0	60.7333	48.1867	29.3633	15.8967	9.37	19.3267	-	-	-	-	-	-	-
Dlo_031082.1	chloroplast chlorophyll A/B binding protein [Dimocarpus longan]	0	425.903	265.433	179.56	653.043	484.473	574.207	Metabolism	Energy metabolism	ko00196//Photosynthesis - antenna proteins	K08912	GO:0016020//membrane	-	GO:0044237//cellular metabolic process;GO:0006091//generation of precursor metabolites and energy;GO:0009765//photosynthesis, light harvesting;GO:0008152//metabolic process;GO:0019684//photosynthesis, light reaction;GO:0009987//cellular process;GO:0015979//photosynthesis
Dlo_031168.1	PREDICTED: probable LRR receptor-like serine/threonine-protein kinase RFK1 [Juglans regia]	0	4.67667	1.93667	1.22667	1.84333	0.663333	0.516667	Organismal Systems;Environmental Information Processing	Signal transduction;Environmental adaptation	ko04626//Plant-pathogen interaction;ko04075//Plant hormone signal transduction	K13416	-	GO:0032550//purine ribonucleoside binding;GO:0030554//adenyl nucleotide binding;GO:0016301//kinase activity;GO:0016773//phosphotransferase activity, alcohol group as acceptor;GO:0036094//small molecule binding;GO:0001882//nucleoside binding;GO:0000166//nucleotide binding;GO:0032549//ribonucleoside binding;GO:0032555//purine ribonucleotide binding;GO:0016740//transferase activity;GO:0016772//trans…	GO:0044267//cellular protein metabolic process;GO:0044260//cellular macromolecule metabolic process;GO:0036211//protein modification process;GO:0008152//metabolic process;GO:0071704//organic substance metabolic process;GO:0006796//phosphate-containing compound metabolic process;GO:0043170//macromolecule metabolic process;GO:0006468//protein phosphorylation;GO:0006464//cellular protein modificatio…
Dlo_031210.1	PREDICTED: myeloid leukemia factor 1 isoform X1 [Prunus mume]	0	35.8933	21.0033	16.9867	15.0333	12.5333	22.4967	-	-	-	-	-	-	-
Dlo_031233.1	PREDICTED: serine/arginine-rich SC35-like splicing factor SCL33 [Theobroma cacao]	0	20.8267	12.53	9.54667	12.8933	7.86333	20.44	-	-	-	-	-	-	-
Dlo_031252.1	PREDICTED: probable plastid-lipid-associated protein 4, chloroplastic isoform X3 [Juglans regia]	0	10.1467	8.05667	4.79333	7.36	7.99	6.08333	-	-	-	-	-	-	-
Dlo_031292.1	PREDICTED: TMV resistance protein N-like isoform X3 [Pyrus x bretschneideri]	0	0.8	0.223333	0.126667	13.5967	8.59	28.33	-	-	-	-	-	-	-
Dlo_031446.1	PREDICTED: UDP-glycosyltransferase 74E2-like isoform X1 [Juglans regia]	0	39.65	15.5333	9.74667	9.14333	8.47	10.32	-	-	-	-	-	GO:0016757//transferase activity, transferring glycosyl groups;GO:0016758//transferase activity, transferring hexosyl groups;GO:0016740//transferase activity;GO:0003824//catalytic activity	GO:0008152//metabolic process
Dlo_031447.1	PREDICTED: UDP-glycosyltransferase 74E2-like isoform X1 [Juglans regia]	0	49.9067	29.7367	18.1867	31.6967	25.25	27.6367	-	-	-	-	-	GO:0016757//transferase activity, transferring glycosyl groups;GO:0016740//transferase activity;GO:0016758//transferase activity, transferring hexosyl groups;GO:0003824//catalytic activity	GO:0008152//metabolic process
Dlo_031754.1	PREDICTED: abscisic acid 8'-hydroxylase 4 isoform X2 [Theobroma cacao]	0	97.0267	22.9233	11.0533	17.0467	3.18333	2.02333	-	-	-	-	-	GO:0046906//tetrapyrrole binding;GO:0005506//iron ion binding;GO:0043167//ion binding;GO:0043169//cation binding;GO:1901363//heterocyclic compound binding;GO:0003824//catalytic activity;GO:0016705//oxidoreductase activity, acting on paired donors, with incorporation or reduction of molecular oxygen;GO:0097159//organic cyclic compound binding;GO:0046914//transition metal ion binding;GO:0016491//ox…	GO:0008152//metabolic process;GO:0044710//single-organism metabolic process;GO:0044699//single-organism process;GO:0055114//oxidation-reduction process
Dlo_031781.1	PREDICTED: zinc finger protein CONSTANS-LIKE 14-like [Citrus sinensis]	0	8.61	2.95667	1.99	8.36667	3.48	14.3767	Organismal Systems	Environmental adaptation	ko04712//Circadian rhythm - plant	K12135	GO:0044464//cell part;GO:0005622//intracellular;GO:0005623//cell	GO:0008270//zinc ion binding;GO:0043169//cation binding;GO:0043167//ion binding;GO:0046914//transition metal ion binding;GO:0005488//binding;GO:0046872//metal ion binding	-
Dlo_031947.1	PREDICTED: uncharacterized acetyltransferase At3g50280 [Citrus sinensis]	0	50.2367	38.4133	24.83	60.12	33.17	17.41	Metabolism	Biosynthesis of other secondary metabolites	ko00940//Phenylpropanoid biosynthesis;ko00945//Stilbenoid, diarylheptanoid and gingerol biosynthesis;ko00941//Flavonoid biosynthesis	K13065	-	GO:0016740//transferase activity;GO:0016746//transferase activity, transferring acyl groups;GO:0003824//catalytic activity;GO:0016747//transferase activity, transferring acyl groups other than amino-acyl groups	-
Dlo_032026.1	DUF296 domain-containing protein [Cephalotus follicularis]	0	3.67	1.8	1.08	0.686667	0.503333	0.256667	-	-	-	-	-	-	-
Dlo_032203.1	PREDICTED: ubiquitin-like-specific protease ESD4 [Vitis vinifera]	0	2.40667	1.12	0.753333	0.326667	0.226667	0.14	-	-	-	-	-	GO:0070011//peptidase activity, acting on L-amino acid peptides;GO:0008234//cysteine-type peptidase activity;GO:0016787//hydrolase activity;GO:0003824//catalytic activity;GO:0008233//peptidase activity	GO:0019538//protein metabolic process;GO:0044238//primary metabolic process;GO:0008152//metabolic process;GO:0071704//organic substance metabolic process;GO:0006508//proteolysis;GO:0043170//macromolecule metabolic process
Dlo_032235.1	PREDICTED: protein MARD1 [Theobroma cacao]	0	19.5233	7.92667	5.09667	8.52	6.11667	6.75333	-	-	-	-	-	-	-
Dlo_032287.2	PREDICTED: photosystem II 10 kDa polypeptide, chloroplastic [Arachis ipaensis]	0	510.587	327.767	235.24	342.047	308.003	173.94	-	-	-	-	GO:0044464//cell part;GO:0009521//photosystem;GO:1990204//oxidoreductase complex;GO:0098796//membrane protein complex;GO:0009654//photosystem II oxygen evolving complex;GO:0044425//membrane part;GO:0043234//protein complex;GO:0032991//macromolecular complex;GO:0009579//thylakoid;GO:0044436//thylakoid part;GO:1902494//catalytic complex;GO:0042651//thylakoid membrane;GO:0044424//intracellular part;…	-	GO:0015979//photosynthesis;GO:0009987//cellular process;GO:0008152//metabolic process;GO:0044237//cellular metabolic process
Dlo_032351.1	NBS-LRR disease resistance protein NBS47 [Dimocarpus longan]	0	4.29	2.05333	1.04	1.5	0.98	0.723333	Organismal Systems	Environmental adaptation	ko04626//Plant-pathogen interaction	K13457	-	GO:0032559//adenyl ribonucleotide binding;GO:0036094//small molecule binding;GO:0017076//purine nucleotide binding;GO:0043531//ADP binding;GO:0032549//ribonucleoside binding;GO:0097367//carbohydrate derivative binding;GO:0001883//purine nucleoside binding;GO:1901265//nucleoside phosphate binding;GO:0000166//nucleotide binding;GO:0001882//nucleoside binding;GO:0005488//binding;GO:0043168//anion bi…	-
Dlo_032473.2	PREDICTED: photosystem I subunit O [Theobroma cacao]	0	49.78	34.0033	18.77	78.91	53.68	40.7967	-	-	-	-	-	-	-
Dlo_032510.1	PREDICTED: glucan endo-1,3-beta-glucosidase 14 [Ricinus communis]	0	17.8067	11.7733	8.07667	10.17	16.5033	31.13	-	-	-	-	-	GO:0016787//hydrolase activity;GO:0004553//hydrolase activity, hydrolyzing O-glycosyl compounds;GO:0016798//hydrolase activity, acting on glycosyl bonds;GO:0003824//catalytic activity	GO:0008152//metabolic process;GO:0005975//carbohydrate metabolic process;GO:0044238//primary metabolic process;GO:0071704//organic substance metabolic process
Dlo_032647.1	PREDICTED: feruloyl CoA ortho-hydroxylase 1-like [Populus euphratica]	0	0.646667	0.06	0	0.0533333	0	0	-	-	-	-	-	GO:0016706//oxidoreductase activity, acting on paired donors, with incorporation or reduction of molecular oxygen, 2-oxoglutarate as one donor, and incorporation of one atom each of oxygen into both donors;GO:0016705//oxidoreductase activity, acting on paired donors, with incorporation or reduction of molecular oxygen;GO:0016491//oxidoreductase activity;GO:0003824//catalytic activity;GO:0051213//…	GO:0044699//single-organism process;GO:0044710//single-organism metabolic process;GO:0008152//metabolic process;GO:0055114//oxidation-reduction process
Dlo_032855.1	PREDICTED: methylmalonate-semialdehyde dehydrogenase [acylating], mitochondrial [Jatropha curcas]	0	56.42	25.8833	18.5867	17.2467	13.5467	12.1067	Metabolism	Amino acid metabolism;Global and Overview;Carbohydrate metabolism;Metabolism of other amino acids	ko01200//Carbon metabolism;ko00562//Inositol phosphate metabolism;ko00280//Valine, leucine and isoleucine degradation;ko00640//Propanoate metabolism;ko00410//beta-Alanine metabolism	K00140	-	GO:0016903//oxidoreductase activity, acting on the aldehyde or oxo group of donors;GO:0016491//oxidoreductase activity;GO:0003824//catalytic activity;GO:0004491//methylmalonate-semialdehyde dehydrogenase (acylating) activity;GO:0016620//oxidoreductase activity, acting on the aldehyde or oxo group of donors, NAD or NADP as acceptor	GO:0044699//single-organism process;GO:0055114//oxidation-reduction process;GO:0044710//single-organism metabolic process;GO:0008152//metabolic process
Dlo_033046.1	PREDICTED: mitogen-activated protein kinase 4-like [Citrus sinensis]	0	27.0267	13.8333	10.7067	11.9333	7.47	8.5	Human Diseases	Endocrine and metabolic diseases	ko04933//AGE-RAGE signaling pathway in diabetic complications	K04371	-	GO:0035639//purine ribonucleoside triphosphate binding;GO:0004707//MAP kinase activity;GO:0032555//purine ribonucleotide binding;GO:0005524//ATP binding;GO:0016772//transferase activity, transferring phosphorus-containing groups;GO:0005488//binding;GO:1901265//nucleoside phosphate binding;GO:0004871//signal transducer activity;GO:0016773//phosphotransferase activity, alcohol group as acceptor;GO:…	GO:0019538//protein metabolic process;GO:0016310//phosphorylation;GO:0044237//cellular metabolic process;GO:0006796//phosphate-containing compound metabolic process;GO:0043170//macromolecule metabolic process;GO:0008152//metabolic process;GO:0044267//cellular protein metabolic process;GO:0006468//protein phosphorylation;GO:0006793//phosphorus metabolic process;GO:0044238//primary metabolic proces…
Dlo_033214.2	NUDIX domain-containing protein [Cephalotus follicularis]	0	163.783	100.567	69.3967	149.197	155.643	78.18	-	-	-	-	-	GO:0016787//hydrolase activity;GO:0003824//catalytic activity	-
Dlo_033259.1	PREDICTED: ethylene-responsive transcription factor 2-like [Populus euphratica]	0	15.9833	8.80667	6.86333	8.32667	3.62	12.6067	-	-	-	-	-	GO:0003700//transcription factor activity, sequence-specific DNA binding;GO:0001071//nucleic acid binding transcription factor activity	GO:0031326//regulation of cellular biosynthetic process;GO:0060255//regulation of macromolecule metabolic process;GO:0010468//regulation of gene expression;GO:0006355//regulation of transcription, DNA-templated;GO:0050794//regulation of cellular process;GO:0010556//regulation of macromolecule biosynthetic process;GO:0031323//regulation of cellular metabolic process;GO:0080090//regulation of prima…
Dlo_033304.1	PREDICTED: aquaporin TIP1-3 [Ziziphus jujuba]	0	172.06	73.5433	52.6567	32.7233	41.61	71.3067	-	-	-	-	GO:0016020//membrane	GO:0005215//transporter activity	GO:0051234//establishment of localization;GO:0006810//transport;GO:0051179//localization
Dlo_033336.1	Cationic amino acid transporter 5 [Theobroma cacao]	0	0.44	0.213333	0.0533333	0.0333333	0	0.0166667	-	-	-	-	GO:0016020//membrane	GO:0046943//carboxylic acid transmembrane transporter activity;GO:0022892//substrate-specific transporter activity;GO:0022891//substrate-specific transmembrane transporter activity;GO:0008509//anion transmembrane transporter activity;GO:0022857//transmembrane transporter activity;GO:0008514//organic anion transmembrane transporter activity;GO:0015075//ion transmembrane transporter activity;GO:000…	GO:0051179//localization;GO:0046942//carboxylic acid transport;GO:1903825//organic acid transmembrane transport;GO:0071705//nitrogen compound transport;GO:0006820//anion transport;GO:0044765//single-organism transport;GO:0009987//cellular process;GO:0044763//single-organism cellular process;GO:0034220//ion transmembrane transport;GO:0006810//transport;GO:0006811//ion transport;GO:0098656//anion t…
Dlo_033363.1	PREDICTED: G-type lectin S-receptor-like serine/threonine-protein kinase At4g03230 isoform X1 [Citrus sinensis]	0	0.156667	0.0266667	0	0.146667	0.03	0.02	Metabolism	Carbohydrate metabolism	ko00520//Amino sugar and nucleotide sugar metabolism	K01183	-	GO:0016773//phosphotransferase activity, alcohol group as acceptor;GO:0097159//organic cyclic compound binding;GO:0032553//ribonucleotide binding;GO:0004672//protein kinase activity;GO:0030554//adenyl nucleotide binding;GO:0032549//ribonucleoside binding;GO:0004553//hydrolase activity, hydrolyzing O-glycosyl compounds;GO:0000166//nucleotide binding;GO:0003824//catalytic activity;GO:0001883//purin…	GO:1901564//organonitrogen compound metabolic process;GO:0006040//amino sugar metabolic process;GO:1901136//carbohydrate derivative catabolic process;GO:0043170//macromolecule metabolic process;GO:0044260//cellular macromolecule metabolic process;GO:0008152//metabolic process;GO:0043412//macromolecule modification;GO:0046348//amino sugar catabolic process;GO:0006793//phosphorus metabolic process;…
Dlo_033535.1	hypothetical protein CISIN_1g034102mg [Citrus sinensis]	0	5.56667	1.60667	0.773333	0.513333	0.356667	0.833333	-	-	-	-	-	-	-
Dlo_033536.1	hypothetical protein CISIN_1g034102mg [Citrus sinensis]	0	5.56667	1.60667	0.773333	0.513333	0.356667	0.833333	-	-	-	-	-	-	-
Dlo_033619.1	PREDICTED: chitinase-3-like protein 1 [Citrus sinensis]	0	0.41	0.15	0.0233333	0.16	0.0866667	0.0966667	Metabolism	Carbohydrate metabolism	ko00520//Amino sugar and nucleotide sugar metabolism	K01183	-	GO:0003824//catalytic activity;GO:0016798//hydrolase activity, acting on glycosyl bonds;GO:0004553//hydrolase activity, hydrolyzing O-glycosyl compounds;GO:0016787//hydrolase activity;GO:0004568//chitinase activity	GO:0006026//aminoglycan catabolic process;GO:0006030//chitin metabolic process;GO:1901071//glucosamine-containing compound metabolic process;GO:1901136//carbohydrate derivative catabolic process;GO:0008152//metabolic process;GO:1901564//organonitrogen compound metabolic process;GO:0044238//primary metabolic process;GO:1901072//glucosamine-containing compound catabolic process;GO:0071704//organic …
Dlo_033854.3	PREDICTED: ribosomal RNA small subunit methyltransferase E [Citrus sinensis]	0	7.88	4.33667	3.35667	9.66	5.11333	4.46333	-	-	-	-	-	GO:0008168//methyltransferase activity;GO:0016741//transferase activity, transferring one-carbon groups;GO:0016740//transferase activity;GO:0003824//catalytic activity	GO:0022613//ribonucleoprotein complex biogenesis;GO:0008152//metabolic process;GO:0034470//ncRNA processing;GO:0016072//rRNA metabolic process;GO:0034660//ncRNA metabolic process;GO:0044237//cellular metabolic process;GO:0010467//gene expression;GO:0006364//rRNA processing;GO:0016070//RNA metabolic process;GO:0042254//ribosome biogenesis;GO:0046483//heterocycle metabolic process;GO:0006725//cellu…
Dlo_033893.1	PREDICTED: reticuline oxidase-like protein [Populus euphratica]	0	2.06333	0.52	0.263333	0.186667	0.21	0	-	-	-	-	-	GO:0016614//oxidoreductase activity, acting on CH-OH group of donors;GO:0048037//cofactor binding;GO:0050662//coenzyme binding;GO:0003824//catalytic activity;GO:0050660//flavin adenine dinucleotide binding;GO:1901363//heterocyclic compound binding;GO:0016616//oxidoreductase activity, acting on the CH-OH group of donors, NAD or NADP as acceptor;GO:0043168//anion binding;GO:0016491//oxidoreductase …	GO:0044699//single-organism process;GO:0055114//oxidation-reduction process;GO:0044710//single-organism metabolic process;GO:0008152//metabolic process
Dlo_033933.1	PREDICTED: integrator complex subunit 6 homolog [Gossypium hirsutum]	0	21.03	9.13667	6.22333	11.7167	10.7733	6.58667	-	-	-	-	-	-	-
Dlo_033998.1	PREDICTED: vacuolar amino acid transporter 1-like [Citrus sinensis]	0	69.85	47.9567	25.5333	36.8833	38.1967	275.487	-	-	-	-	-	-	-
Dlo_034150.2	Small GTPase superfamily [Corchorus capsularis]	0	19.33	14.29	7.91667	9.79667	11.61	7.33333	-	-	-	-	-	-	-
Dlo_034173.1	PREDICTED: RRP15-like protein isoform X2 [Citrus sinensis]	0	68.1167	40.3833	31.8233	62.74	49.9467	37.9833	-	-	-	-	-	-	-
XLOC_000505	Transmembrane isoform 1 [Theobroma cacao]	0	2.01	0.766667	0.483333	0.08	0.0733333	0.133333	-	-	-	-	-	-	-
XLOC_001108	PREDICTED: 30S ribosomal protein S16 [Citrus sinensis]	0	2.27667	0.643333	0.39	0	0	0	Genetic Information Processing	Translation	ko03010//Ribosome	K02959	-	-	-
XLOC_002061	PREDICTED: methylthioribose-1-phosphate isomerase [Prunus mume]	0	30.4467	19.5633	14.0967	12.9533	11.2367	13.5033	Metabolism	Amino acid metabolism	ko00270//Cysteine and methionine metabolism	K08963	GO:0043231//intracellular membrane-bounded organelle;GO:0030054//cell junction;GO:0044464//cell part;GO:0043226//organelle;GO:0044424//intracellular part;GO:0043229//intracellular organelle;GO:0005622//intracellular;GO:0005623//cell;GO:0043227//membrane-bounded organelle;GO:0005911//cell-cell junction	GO:0016861//intramolecular oxidoreductase activity, interconverting aldoses and ketoses;GO:0016860//intramolecular oxidoreductase activity;GO:0003824//catalytic activity;GO:0016853//isomerase activity	GO:0071267//L-methionine salvage;GO:0044262//cellular carbohydrate metabolic process;GO:0005975//carbohydrate metabolic process;GO:0072521//purine-containing compound metabolic process;GO:0044710//single-organism metabolic process;GO:0006396//RNA processing;GO:0055086//nucleobase-containing small molecule metabolic process;GO:0006575//cellular modified amino acid metabolic process;GO:0044711//sin…
XLOC_005368	-	0	33.1367	24.4733	15.29	0.523333	0.583333	7.19667	-	-	-	-	-	-	-
XLOC_005757	-	0	2.15333	0.423333	0.156667	2.49333	0.913333	0.28	-	-	-	-	-	-	-
XLOC_006415	PREDICTED: protein DEHYDRATION-INDUCED 19 homolog 3-like, partial [Juglans regia]	0	254.17	115.237	84.6733	154.31	98.38	45.2833	-	-	-	-	-	-	-
XLOC_006683	PREDICTED: receptor-like protein kinase At3g21340 [Fragaria vesca subsp. vesca] [Fragaria vesca]	0	12.1167	7.33333	4.24	0	0	0.0433333	-	-	-	-	-	GO:0003824//catalytic activity;GO:0016772//transferase activity, transferring phosphorus-containing groups;GO:0016740//transferase activity	-
XLOC_008025	PREDICTED: ruBisCO large subunit-binding protein subunit beta, chloroplastic-like [Gossypium arboreum]	0	9.68333	6.13333	2.17	4.62667	4.35667	4.56333	Genetic Information Processing	Folding, sorting and degradation	ko03018//RNA degradation	K04077	-	-	-
XLOC_008517	Auxin response factor 1 -like protein [Gossypium arboreum]	0	2.44667	0.893333	0.44	0.25	0.0733333	0.0866667	-	-	-	-	-	-	-
XLOC_009973	-	0	4.76333	0.956667	0.326667	5.70333	1.21667	0.113333	-	-	-	-	-	-	-
XLOC_010822	-	0	49.53	34.7667	23.0967	0.81	1.87667	2.69333	-	-	-	-	-	-	-
XLOC_012576	CN_hydrolase domain-containing protein [Cephalotus follicularis]	0	32.0167	19.1467	13.1733	9.30667	11.5633	12.8367	Metabolism	Metabolism of cofactors and vitamins;Nucleotide metabolism;Metabolism of other amino acids	ko00240//Pyrimidine metabolism;ko00410//beta-Alanine metabolism;ko00770//Pantothenate and CoA biosynthesis	K01431	-	GO:0003824//catalytic activity;GO:0016787//hydrolase activity	-
XLOC_012830	Zinc finger, RING/FYVE/PHD-type [Corchorus capsularis]	0	22.9767	14.2333	9.89667	11.16	9.20333	11.5267	-	-	-	-	-	-	-
XLOC_013084	PREDICTED: nitronate monooxygenase [Populus euphratica]	0	21.4067	10.8333	8.11	4.17667	3.99667	2.93667	-	-	-	-	GO:0005622//intracellular;GO:0005737//cytoplasm;GO:0044444//cytoplasmic part;GO:0044464//cell part;GO:0044424//intracellular part;GO:0005623//cell	GO:0016491//oxidoreductase activity;GO:0016701//oxidoreductase activity, acting on single donors with incorporation of molecular oxygen;GO:0016703//oxidoreductase activity, acting on single donors with incorporation of molecular oxygen, incorporation of one atom of oxygen (internal monooxygenases or internal mixed function oxidases);GO:0003824//catalytic activity;GO:0004497//monooxygenase activity	GO:0009072//aromatic amino acid family metabolic process;GO:0008152//metabolic process;GO:0044699//single-organism process;GO:0006725//cellular aromatic compound metabolic process;GO:0044281//small molecule metabolic process;GO:1901564//organonitrogen compound metabolic process;GO:0044710//single-organism metabolic process;GO:0019752//carboxylic acid metabolic process;GO:0006520//cellular amino a…
XLOC_016314	sucrose synthase [Litchi chinensis]	0	56.73	36.9433	22.8067	22.5767	29.9667	13.5	Metabolism	Carbohydrate metabolism	ko00500//Starch and sucrose metabolism	K00695	-	GO:0035251//UDP-glucosyltransferase activity;GO:0016757//transferase activity, transferring glycosyl groups;GO:0046527//glucosyltransferase activity;GO:0016758//transferase activity, transferring hexosyl groups;GO:0016740//transferase activity;GO:0008194//UDP-glycosyltransferase activity;GO:0003824//catalytic activity	GO:0044249//cellular biosynthetic process;GO:0032502//developmental process;GO:0009987//cellular process;GO:0006643//membrane lipid metabolic process;GO:0003006//developmental process involved in reproduction;GO:1901576//organic substance biosynthetic process;GO:0008152//metabolic process;GO:1901135//carbohydrate derivative metabolic process;GO:0022414//reproductive process;GO:0044255//cellular l…
XLOC_016368	-	0	5.17333	1.41	0.523333	1.38	1.08	0.226667	-	-	-	-	-	-	-
XLOC_016698	hypothetical protein EUGRSUZ_G02371 [Eucalyptus grandis]	0	9.30333	6.54	4.08333	3.24	2.8	4.82333	-	-	-	-	-	-	-
XLOC_018013	PREDICTED: dol-P-Man:Man(7)GlcNAc(2)-PP-Dol alpha-1,6-mannosyltransferase isoform X3 [Juglans regia]	0	14.06	9.36333	6.91	6.92667	5.41333	6.61	Metabolism	Glycan biosynthesis and metabolism	ko00510//N-Glycan biosynthesis	K03847	GO:0031090//organelle membrane;GO:0005622//intracellular;GO:0043227//membrane-bounded organelle;GO:0044422//organelle part;GO:0044464//cell part;GO:0005623//cell;GO:0043229//intracellular organelle;GO:0043226//organelle;GO:0043231//intracellular membrane-bounded organelle;GO:0044425//membrane part;GO:0044424//intracellular part;GO:0031224//intrinsic component of membrane;GO:0016020//membrane	GO:0016758//transferase activity, transferring hexosyl groups;GO:0000030//mannosyltransferase activity;GO:0003824//catalytic activity;GO:0000009//alpha-1,6-mannosyltransferase activity;GO:0016757//transferase activity, transferring glycosyl groups;GO:0016740//transferase activity	GO:0009057//macromolecule catabolic process;GO:0044249//cellular biosynthetic process;GO:0044257//cellular protein catabolic process;GO:0044260//cellular macromolecule metabolic process;GO:0019941//modification-dependent protein catabolic process;GO:0044238//primary metabolic process;GO:0019538//protein metabolic process;GO:1901576//organic substance biosynthetic process;GO:0008152//metabolic pro…
XLOC_018123	PREDICTED: subtilisin-like protease SBT3.5 [Populus euphratica]	0	76.37	20.8433	12.75	16.7467	10.9667	1.15667	-	-	-	-	-	-	GO:0044238//primary metabolic process;GO:0043170//macromolecule metabolic process;GO:0071704//organic substance metabolic process;GO:0019538//protein metabolic process;GO:0008152//metabolic process
XLOC_018363	-	0	3.81667	2.13667	1.53667	2.03333	2.22333	1.63	-	-	-	-	-	-	-
XLOC_018741	-	0	21.3067	8.15	4.80333	8.21333	7.51	13.92	-	-	-	-	-	-	-
XLOC_019139	Subtilisin-like protease SBT3.3, partial [Noccaea caerulescens]	0	40.4467	9.11333	4.81667	8	7.08667	1.64	-	-	-	-	-	-	GO:0019538//protein metabolic process;GO:0044238//primary metabolic process;GO:0071704//organic substance metabolic process;GO:0043170//macromolecule metabolic process;GO:0008152//metabolic process
XLOC_019863	PREDICTED: probably inactive leucine-rich repeat receptor-like protein kinase IMK2 [Citrus sinensis]	0	11.9067	8.91333	5.38	15.5967	14.62	5.70667	-	-	-	-	-	-	-
XLOC_020700	-	0	6.33667	3.92	2.97333	4.02333	2.02667	1.41667	-	-	-	-	-	-	-
XLOC_021366	PREDICTED: glutamine--fructose-6-phosphate aminotransferase [isomerizing] 2-like [Nicotiana attenuata]	0	0.863333	0.433333	0.183333	1.37667	0.87	0.49	Metabolism	Amino acid metabolism;Carbohydrate metabolism	ko00520//Amino sugar and nucleotide sugar metabolism;ko00250//Alanine, aspartate and glutamate metabolism	K00820	-	-	-
XLOC_022669	PREDICTED: subtilisin-like protease SBT3.5 isoform X1 [Vitis vinifera]	0	2.22333	0.136667	0	0.126667	0.363333	0.123333	-	-	-	-	-	-	-
XLOC_023441	PREDICTED: DEAD-box ATP-dependent RNA helicase 18 [Gossypium raimondii]	0	8.60667	3.42	2.31667	6.29	2.21333	3.77333	-	-	-	-	-	GO:0097159//organic cyclic compound binding;GO:1901363//heterocyclic compound binding;GO:0016787//hydrolase activity;GO:0003824//catalytic activity;GO:0005488//binding;GO:0003676//nucleic acid binding	-
XLOC_024102	PREDICTED: MLO-like protein 1 [Citrus sinensis]	0	36.7367	17.1867	12.0967	17.1067	15.59	13.5467	-	-	-	-	GO:0031224//intrinsic component of membrane;GO:0016020//membrane;GO:0044425//membrane part	-	GO:0050896//response to stimulus;GO:0006950//response to stress
XLOC_024549	PREDICTED: remorin [Fragaria vesca subsp. vesca] [Fragaria vesca]	0	19.4533	11.1833	7.46	11	7.81667	2.83	-	-	-	-	-	-	-
XLOC_024560	PREDICTED: remorin-like [Citrus sinensis]	0	20.4633	14.9467	9.44333	9.61	7.61	2.54	-	-	-	-	-	-	-
XLOC_025508	Oxidored_FMN domain-containing protein [Cephalotus follicularis]	0	10.5867	7.90667	3.73	10.5333	10.93	5.46333	Metabolism	Lipid metabolism	ko00592//alpha-Linolenic acid metabolism	K05894	-	GO:0097159//organic cyclic compound binding;GO:0036094//small molecule binding;GO:1901363//heterocyclic compound binding;GO:0032553//ribonucleotide binding;GO:1901265//nucleoside phosphate binding;GO:0000166//nucleotide binding;GO:0005488//binding;GO:0003824//catalytic activity;GO:0097367//carbohydrate derivative binding	GO:0044710//single-organism metabolic process;GO:0044699//single-organism process;GO:0008152//metabolic process
XLOC_025550	metacaspase-1-like [Asparagus officinalis]	0	7.45	3.13	2.04333	1.48667	1.03333	1.84333	-	-	-	-	-	-	-
XLOC_025846	-	0	1.01333	0.34	0.22	0.956667	0.953333	3.56667	-	-	-	-	-	-	-
XLOC_026319	PREDICTED: probable serine/threonine-protein kinase Cx32, chloroplastic [Citrus sinensis]	0	1.69667	0.81	0.13	0.25	0.176667	0.05	-	-	-	-	-	GO:0016773//phosphotransferase activity, alcohol group as acceptor;GO:0003824//catalytic activity;GO:0016772//transferase activity, transferring phosphorus-containing groups;GO:0016740//transferase activity;GO:0004672//protein kinase activity;GO:0016301//kinase activity	GO:0009987//cellular process;GO:0016310//phosphorylation;GO:0044237//cellular metabolic process;GO:0006793//phosphorus metabolic process;GO:0006796//phosphate-containing compound metabolic process;GO:0008152//metabolic process
XLOC_026733	PREDICTED: CD2 antigen cytoplasmic tail-binding protein 2 [Arachis duranensis]	0	1.38667	0.67	0.276667	19.71	16.24	19.2333	-	-	-	-	-	-	-
XLOC_030493	DUF3522 domain-containing protein [Cephalotus follicularis]	0	14.38	7.82333	5.98667	6.75667	5.84	6.39667	-	-	-	-	-	-	-
XLOC_031297	PREDICTED: cyclic nucleotide-gated ion channel 1-like [Fragaria vesca subsp. vesca] [Fragaria vesca]	0	22.9133	17.8567	11.28	54.5067	40.37	42.8033	Organismal Systems	Environmental adaptation	ko04626//Plant-pathogen interaction	K05391	-	-	-
XLOC_032704	PFK domain-containing protein [Cephalotus follicularis]	0	14.1167	6.28667	3.07667	7.39333	4.24667	4.68333	Genetic Information Processing;Metabolism	Global and Overview;Carbohydrate metabolism;Folding, sorting and degradation	ko03018//RNA degradation;ko01200//Carbon metabolism;ko01230//Biosynthesis of amino acids;ko00010//Glycolysis / Gluconeogenesis;ko00052//Galactose metabolism;ko00030//Pentose phosphate pathway;ko00051//Fructose and mannose metabolism	K00850	-	-	-
XLOC_033574	PREDICTED: phospholipid:diacylglycerol acyltransferase 1 isoform X1 [Juglans regia]	0	14.18	8.35	6.79	10.6967	9.34	13.3367	Metabolism	Lipid metabolism	ko00561//Glycerolipid metabolism	K00679	-	GO:0003824//catalytic activity;GO:0008080//N-acetyltransferase activity;GO:0016746//transferase activity, transferring acyl groups;GO:0016740//transferase activity;GO:0016407//acetyltransferase activity;GO:0016747//transferase activity, transferring acyl groups other than amino-acyl groups;GO:0016410//N-acyltransferase activity	-
XLOC_035431	PREDICTED: ABC transporter B family member 19-like, partial [Gossypium hirsutum]	0	15.6133	10.0833	7.08333	31.12	22.29	35.7467	Environmental Information Processing	Membrane transport	ko02010//ABC transporters	K05658	-	GO:0017111//nucleoside-triphosphatase activity;GO:0016818//hydrolase activity, acting on acid anhydrides, in phosphorus-containing anhydrides;GO:0003824//catalytic activity;GO:0016787//hydrolase activity;GO:0016817//hydrolase activity, acting on acid anhydrides;GO:0016462//pyrophosphatase activity	GO:0051234//establishment of localization;GO:0051179//localization
XLOC_036525	-	0	4.38667	2.70667	1.87667	0.0766667	0.103333	0.0266667	-	-	-	-	-	-	-
XLOC_036601	-	0	2.27667	1.12	0.663333	0.976667	0.583333	0.396667	-	-	-	-	-	-	-
XLOC_036662	Carbon-nitrogen hydrolase [Corchorus capsularis]	0	10.7533	5.94	4.29333	4.53	3.89667	4.78333	Metabolism	Metabolism of cofactors and vitamins;Nucleotide metabolism;Metabolism of other amino acids	ko00240//Pyrimidine metabolism;ko00410//beta-Alanine metabolism;ko00770//Pantothenate and CoA biosynthesis	K01431	GO:0005622//intracellular;GO:0044464//cell part;GO:0005623//cell;GO:0005737//cytoplasm;GO:0044444//cytoplasmic part;GO:0044424//intracellular part	GO:0003824//catalytic activity;GO:0016787//hydrolase activity	GO:0006725//cellular aromatic compound metabolic process;GO:0044281//small molecule metabolic process;GO:0006208//pyrimidine nucleobase catabolic process;GO:0034641//cellular nitrogen compound metabolic process;GO:0009987//cellular process;GO:0006206//pyrimidine nucleobase metabolic process;GO:0008152//metabolic process;GO:0009112//nucleobase metabolic process;GO:0044699//single-organism process;…
XLOC_036960	keratin-associated protein (DUF1218) [Arabidopsis thaliana]	0	1.13333	0.473333	0.286667	0.646667	0.636667	0.476667	-	-	-	-	-	-	-
XLOC_037655	-	0	2.81667	1.14	0.613333	0.173333	0	0.383333	-	-	-	-	-	-	-
XLOC_037656	PREDICTED: cytochrome P450 82G1 [Beta vulgaris subsp. vulgaris] [Beta vulgaris]	0	6.89667	3.5	1.14667	1.29	3.03333	2.64667	Metabolism	Metabolism of terpenoids and polyketides	ko00904//Diterpenoid biosynthesis	K17961	GO:0044425//membrane part;GO:0016020//membrane;GO:0031224//intrinsic component of membrane	GO:0016705//oxidoreductase activity, acting on paired donors, with incorporation or reduction of molecular oxygen;GO:0046914//transition metal ion binding;GO:0046872//metal ion binding;GO:0003824//catalytic activity;GO:0097159//organic cyclic compound binding;GO:0004497//monooxygenase activity;GO:0046906//tetrapyrrole binding;GO:0005488//binding;GO:0043169//cation binding;GO:0016491//oxidoreducta…	GO:0044763//single-organism cellular process;GO:0006721//terpenoid metabolic process;GO:0009987//cellular process;GO:0044710//single-organism metabolic process;GO:0044255//cellular lipid metabolic process;GO:1901576//organic substance biosynthetic process;GO:0044238//primary metabolic process;GO:0008152//metabolic process;GO:0050896//response to stimulus;GO:0044237//cellular metabolic process;GO:…
XLOC_038636	PREDICTED: cytochrome P450 71A3-like [Nicotiana attenuata]	0	0.99	0.36	0.123333	0.293333	0.0266667	0.486667	-	-	-	-	-	-	-
XLOC_042430	PREDICTED: maternal protein pumilio isoform X1 [Theobroma cacao]	0	41.1567	26.84	18.3867	23.6867	17.7033	16.1233	-	-	-	-	-	-	-
XLOC_042644	PREDICTED: receptor-like protein 12 [Citrus sinensis]	0	5.00333	2.19	1.21667	0	0	0	-	-	-	-	-	-	-
dlo_034180.1	DPP6 N-terminal domain-like protein [Theobroma cacao]	0	53.8	27.0467	20.7533	39.8933	28.5067	20.9167	-	-	-	-	-	-	-
dlo_034325.1	PREDICTED: cytochrome P450 714A1-like [Citrus sinensis]	0	67.2733	16.5467	9.43	15	10.97	7.33	Metabolism	Metabolism of terpenoids and polyketides	ko00908//Zeatin biosynthesis	K10717	-	GO:1901363//heterocyclic compound binding;GO:0020037//heme binding;GO:0043169//cation binding;GO:0003824//catalytic activity;GO:0046906//tetrapyrrole binding;GO:0046872//metal ion binding;GO:0005506//iron ion binding;GO:0046914//transition metal ion binding;GO:0005488//binding;GO:0097159//organic cyclic compound binding;GO:0016705//oxidoreductase activity, acting on paired donors, with incorporat…	GO:0044699//single-organism process;GO:0055114//oxidation-reduction process;GO:0044710//single-organism metabolic process;GO:0008152//metabolic process
dlo_034401.1	PREDICTED: chloroplastic group IIA intron splicing facilitator CRS1, chloroplastic-like [Citrus sinensis]	0	4.75667	1.55333	0.17	0	0	0.71	-	-	-	-	-	GO:0005488//binding;GO:0097159//organic cyclic compound binding;GO:0003723//RNA binding;GO:0003676//nucleic acid binding;GO:1901363//heterocyclic compound binding	-
dlo_034703.1	Respiratory burst oxidase D [Theobroma cacao]	0	21.7967	8.17	2.27667	2.04667	1.02333	1.94333	Organismal Systems	Environmental adaptation	ko04626//Plant-pathogen interaction	K13447	GO:0016020//membrane	GO:0043167//ion binding;GO:0016651//oxidoreductase activity, acting on NAD(P)H;GO:0043169//cation binding;GO:0005509//calcium ion binding;GO:0046872//metal ion binding;GO:0005488//binding;GO:0004601//peroxidase activity;GO:0016209//antioxidant activity;GO:0003824//catalytic activity;GO:0016491//oxidoreductase activity;GO:0016684//oxidoreductase activity, acting on peroxide as acceptor;GO:0050664/…	GO:0055114//oxidation-reduction process;GO:0044710//single-organism metabolic process;GO:0008152//metabolic process;GO:0044699//single-organism process
dlo_034903.1	Retrovirus-related Pol polyprotein from transposon TNT 1-94 [Cajanus cajan]	0	10.23	5.77667	3.89333	4.05667	3.07667	4.13	Genetic Information Processing	Translation;Folding, sorting and degradation	ko03018//RNA degradation;ko03008//Ribosome biogenesis in eukaryotes	K12619	-	-	-
dlo_035102.1	PREDICTED: F-box/LRR-repeat protein 3 isoform X1 [Citrus sinensis]	0	23.14	17.61	9.21333	20.58	13.7533	4.84667	-	-	-	-	-	-	-
dlo_035134.1	PREDICTED: mediator of RNA polymerase II transcription subunit 18 isoform X2 [Citrus sinensis]	0	30.2633	19.8267	14.0567	15.7867	16.7833	23.2367	-	-	-	-	-	-	-
dlo_035523.1	NAC transcription factor 13 [Litchi chinensis]	0	49.8067	30.93	13.4733	18.2733	11.97	3.07667	-	-	-	-	-	GO:0003676//nucleic acid binding;GO:0005488//binding;GO:0097159//organic cyclic compound binding;GO:1901363//heterocyclic compound binding;GO:0003677//DNA binding	GO:0009889//regulation of biosynthetic process;GO:0006355//regulation of transcription, DNA-templated;GO:0019219//regulation of nucleobase-containing compound metabolic process;GO:0065007//biological regulation;GO:0051171//regulation of nitrogen compound metabolic process;GO:1903506//regulation of nucleic acid-templated transcription;GO:0080090//regulation of primary metabolic process;GO:0010556/…
dlo_035533.1	Respiratory burst oxidase D [Theobroma cacao]	0	21.7967	8.17	2.27667	2.04667	1.02333	1.94333	Organismal Systems	Environmental adaptation	ko04626//Plant-pathogen interaction	K13447	GO:0016020//membrane	GO:0043169//cation binding;GO:0016684//oxidoreductase activity, acting on peroxide as acceptor;GO:0050664//oxidoreductase activity, acting on NAD(P)H, oxygen as acceptor;GO:0016209//antioxidant activity;GO:0016651//oxidoreductase activity, acting on NAD(P)H;GO:0004601//peroxidase activity;GO:0003824//catalytic activity;GO:0016491//oxidoreductase activity;GO:0043167//ion binding;GO:0005509//calciu…	GO:0044699//single-organism process;GO:0044710//single-organism metabolic process;GO:0008152//metabolic process;GO:0055114//oxidation-reduction process
dlo_035599.1	PREDICTED: respiratory burst oxidase homolog protein D [Theobroma cacao]	0	2.20667	0.03	0	0	0	1.89	Organismal Systems	Environmental adaptation	ko04626//Plant-pathogen interaction	K13447	GO:0016020//membrane	GO:0043167//ion binding;GO:0043169//cation binding;GO:0005488//binding;GO:0005509//calcium ion binding;GO:0016651//oxidoreductase activity, acting on NAD(P)H;GO:0050664//oxidoreductase activity, acting on NAD(P)H, oxygen as acceptor;GO:0016491//oxidoreductase activity;GO:0016209//antioxidant activity;GO:0046872//metal ion binding;GO:0016684//oxidoreductase activity, acting on peroxide as acceptor…	GO:0044699//single-organism process;GO:0044710//single-organism metabolic process;GO:0008152//metabolic process;GO:0055114//oxidation-reduction process
dlo_036022.1	Retrovirus-related Pol polyprotein from transposon TNT 1-94 [Cajanus cajan]	0	3.12333	0.156667	0	0.216667	0.603333	0.106667	Genetic Information Processing	Translation;Folding, sorting and degradation	ko03018//RNA degradation;ko03008//Ribosome biogenesis in eukaryotes	K12619	-	GO:0043169//cation binding;GO:0097159//organic cyclic compound binding;GO:0003676//nucleic acid binding;GO:1901363//heterocyclic compound binding;GO:0046872//metal ion binding;GO:0043167//ion binding;GO:0005488//binding;GO:0008270//zinc ion binding;GO:0046914//transition metal ion binding	-
dlo_036147.1	NAC transcription factor 13 [Litchi chinensis]	0	49.8067	30.93	13.4733	18.2733	11.97	3.07667	-	-	-	-	-	GO:0097159//organic cyclic compound binding;GO:0003677//DNA binding;GO:0005488//binding;GO:0003676//nucleic acid binding;GO:1901363//heterocyclic compound binding	GO:0080090//regulation of primary metabolic process;GO:0051252//regulation of RNA metabolic process;GO:0019219//regulation of nucleobase-containing compound metabolic process;GO:1903506//regulation of nucleic acid-templated transcription;GO:0006355//regulation of transcription, DNA-templated;GO:0050794//regulation of cellular process;GO:0060255//regulation of macromolecule metabolic process;GO:20…
dlo_036242.1	PREDICTED: uncharacterized oxidoreductase SSP0419 [Citrus sinensis]	0	2.59667	0.12	0.0266667	0	0	0	-	-	-	-	-	GO:0016491//oxidoreductase activity;GO:0003824//catalytic activity	GO:0008152//metabolic process
dlo_036265.1	Aldo/keto reductase [Corchorus olitorius]	0	13.4833	7.89333	5.69333	10.57	8.15333	8.46333	-	-	-	-	-	-	-
dlo_036492.1	Ubiquitin family protein [Theobroma cacao]	0	1.96	0.726667	0.1	1.38667	0	0	-	-	-	-	-	GO:0005515//protein binding;GO:0005488//binding	-
dlo_036762.1	Purine permease 3 [Theobroma cacao]	0	37.28	24.5567	15.15	21.3033	12.58	3.94667	-	-	-	-	GO:0031224//intrinsic component of membrane;GO:0016020//membrane;GO:0044425//membrane part;GO:0016021//integral component of membrane	GO:0005215//transporter activity	-
dlo_037384.1	Ubiquitin family protein [Theobroma cacao]	0	1.96	0.726667	0.1	1.38667	0	0	-	-	-	-	-	GO:0005515//protein binding;GO:0005488//binding	-
dlo_037918.1	PREDICTED: cytosolic sulfotransferase 15-like [Vitis vinifera]	0	0.393333	0.0333333	0	0.276667	0.146667	0.0866667	Metabolism	Amino acid metabolism;Global and Overview;Biosynthesis of other secondary metabolites	ko01210//2-Oxocarboxylic acid metabolism;ko00380//Tryptophan metabolism;ko00966//Glucosinolate biosynthesis	K11821	-	GO:0016740//transferase activity;GO:0008146//sulfotransferase activity;GO:0016782//transferase activity, transferring sulfur-containing groups;GO:0003824//catalytic activity	-
dlo_038014.1	PREDICTED: G-type lectin S-receptor-like serine/threonine-protein kinase At4g11900 [Populus euphratica]	0	1.82667	0.396667	0.2	0.756667	1.63333	0.693333	-	-	-	-	-	GO:0032555//purine ribonucleotide binding;GO:0016773//phosphotransferase activity, alcohol group as acceptor;GO:0016740//transferase activity;GO:0001883//purine nucleoside binding;GO:0043167//ion binding;GO:0035639//purine ribonucleoside triphosphate binding;GO:0016301//kinase activity;GO:0000166//nucleotide binding;GO:0005488//binding;GO:0030554//adenyl nucleotide binding;GO:0097159//organic cyc…	GO:0008152//metabolic process;GO:0006793//phosphorus metabolic process;GO:0044267//cellular protein metabolic process;GO:0044260//cellular macromolecule metabolic process;GO:0044237//cellular metabolic process;GO:0036211//protein modification process;GO:0043170//macromolecule metabolic process;GO:0016310//phosphorylation;GO:0009987//cellular process;GO:0071704//organic substance metabolic process…
dlo_038521.1	PREDICTED: F-box/LRR-repeat protein 3 isoform X1 [Citrus sinensis]	0	23.14	17.61	9.21333	20.58	13.7533	4.84667	-	-	-	-	-	-	-
dlo_038884.1	PREDICTED: CASP-like protein 1D1 [Theobroma cacao]	0	6.06667	1.99333	1.13333	0.0833333	0.273333	0.843333	-	-	-	-	-	-	-
dlo_038989.1	PREDICTED: ubiquitin carboxyl-terminal hydrolase 24 [Citrus sinensis]	0	3.00667	0.0133333	0	0	4.23667	0.00333333	-	-	-	-	-	GO:0101005//ubiquitinyl hydrolase activity;GO:0008233//peptidase activity;GO:0016787//hydrolase activity;GO:0003824//catalytic activity;GO:0008234//cysteine-type peptidase activity;GO:0070011//peptidase activity, acting on L-amino acid peptides;GO:0036459//thiol-dependent ubiquitinyl hydrolase activity;GO:0019783//ubiquitin-like protein-specific protease activity	GO:0019538//protein metabolic process;GO:0006508//proteolysis;GO:0006511//ubiquitin-dependent protein catabolic process;GO:0044267//cellular protein metabolic process;GO:0019941//modification-dependent protein catabolic process;GO:0030163//protein catabolic process;GO:0009987//cellular process;GO:0044265//cellular macromolecule catabolic process;GO:0044238//primary metabolic process;GO:0051603//p…
Dlo_000036.1	PREDICTED: zinc-finger homeodomain protein 6 [Theobroma cacao]	1	87.4167	32.0767	36.67	74.11	36.76	30.9367	-	-	-	-	-	-	-
Dlo_000041.1	PPR superfamily protein [Medicago truncatula]	1	46.39	14.0167	15.2433	12.5133	10.14	13.27	-	-	-	-	-	-	-
Dlo_000046.1	PREDICTED: pyridine nucleotide-disulfide oxidoreductase domain-containing protein 2-like isoform X1 [Citrus sinensis]	1	28.8233	13.1933	15.56	17.95	12.52	17.11	Metabolism	Metabolism of terpenoids and polyketides	ko00906//Carotenoid biosynthesis	K09835	-	-	-
Dlo_000049.1	PREDICTED: AP-3 complex subunit sigma isoform X1 [Ricinus communis]	1	2.26667	0.643333	1.16333	1.22667	1.09	0.94	-	-	-	-	-	GO:0022892//substrate-specific transporter activity;GO:0008565//protein transporter activity;GO:0005215//transporter activity	GO:0008104//protein localization;GO:0045184//establishment of protein localization;GO:0051179//localization;GO:0033036//macromolecule localization;GO:0051234//establishment of localization;GO:0006810//transport;GO:0071702//organic substance transport;GO:0015031//protein transport
Dlo_000054.1	Nitric oxide synthase, inducible [Gossypium arboreum]	1	19.67	2.27	3.17	2.60667	1.27667	0.553333	-	-	-	-	-	-	-
Dlo_000074.1	PREDICTED: probable polyol transporter 6 [Citrus sinensis]	1	32.99	4.47	4.19	14.4133	4.85333	4.45667	-	-	-	-	GO:0044425//membrane part;GO:0016021//integral component of membrane;GO:0016020//membrane;GO:0031224//intrinsic component of membrane	GO:0022891//substrate-specific transmembrane transporter activity;GO:0022857//transmembrane transporter activity;GO:0022892//substrate-specific transporter activity;GO:0005215//transporter activity	GO:0051234//establishment of localization;GO:0044699//single-organism process;GO:0055085//transmembrane transport;GO:0044765//single-organism transport;GO:0051179//localization;GO:1902578//single-organism localization;GO:0009987//cellular process;GO:0006810//transport;GO:0044763//single-organism cellular process
Dlo_000116.3	PREDICTED: probable vacuolar amino acid transporter YPQ1 [Ricinus communis]	1	74.5367	4.29333	12.8967	65.0233	130.233	32.6033	-	-	-	-	-	-	-
Dlo_000134.1	PREDICTED: STS14 protein [Ricinus communis]	1	21.78	10.4633	12.3433	19.35	17.5067	13.11	Organismal Systems;Environmental Information Processing	Signal transduction;Environmental adaptation	ko04626//Plant-pathogen interaction;ko04075//Plant hormone signal transduction	K13449	-	-	-
Dlo_000145.1	PREDICTED: thioredoxin-like protein HCF164, chloroplastic [Citrus sinensis]	1	20.03	8.82333	7.02	13.5433	12.89	6.78667	-	-	-	-	-	GO:0015036//disulfide oxidoreductase activity;GO:0015035//protein disulfide oxidoreductase activity;GO:0016667//oxidoreductase activity, acting on a sulfur group of donors;GO:0016491//oxidoreductase activity;GO:0003824//catalytic activity	GO:0065007//biological regulation;GO:0050789//regulation of biological process;GO:0044699//single-organism process;GO:0044281//small molecule metabolic process;GO:0044710//single-organism metabolic process;GO:0044763//single-organism cellular process;GO:0042592//homeostatic process;GO:0009987//cellular process;GO:0050794//regulation of cellular process;GO:0019725//cellular homeostasis;GO:0018904/…
Dlo_000154.1	PREDICTED: cytochrome P450 CYP82D47-like [Populus euphratica]	1	6.71333	3.23333	3.05	2.27	2.84	2.55333	Metabolism	Metabolism of terpenoids and polyketides;Biosynthesis of other secondary metabolites	ko00945//Stilbenoid, diarylheptanoid and gingerol biosynthesis;ko00903//Limonene and pinene degradation	K00517	-	GO:0097159//organic cyclic compound binding;GO:0046872//metal ion binding;GO:0046914//transition metal ion binding;GO:1901363//heterocyclic compound binding;GO:0016705//oxidoreductase activity, acting on paired donors, with incorporation or reduction of molecular oxygen;GO:0005506//iron ion binding;GO:0020037//heme binding;GO:0003824//catalytic activity;GO:0046906//tetrapyrrole binding;GO:0043169…	GO:0044699//single-organism process;GO:0044710//single-organism metabolic process;GO:0008152//metabolic process;GO:0055114//oxidation-reduction process
Dlo_000157.1	PREDICTED: cytochrome P450 81E8-like [Ziziphus jujuba]	1	11.6933	2.33333	2.46	2.28667	1.88667	19.76	Metabolism	Metabolism of terpenoids and polyketides;Biosynthesis of other secondary metabolites	ko00945//Stilbenoid, diarylheptanoid and gingerol biosynthesis;ko00903//Limonene and pinene degradation	K00517	-	GO:0046872//metal ion binding;GO:0043167//ion binding;GO:0016705//oxidoreductase activity, acting on paired donors, with incorporation or reduction of molecular oxygen;GO:1901363//heterocyclic compound binding;GO:0005488//binding;GO:0046914//transition metal ion binding;GO:0020037//heme binding;GO:0046906//tetrapyrrole binding;GO:0003824//catalytic activity;GO:0097159//organic cyclic compound bin…	GO:0044710//single-organism metabolic process;GO:0044699//single-organism process;GO:0055114//oxidation-reduction process;GO:0008152//metabolic process
Dlo_000182.1	open stomata 1 [Ammopiptanthus mongolicus]	1	124.107	47.0333	49.97	81.73	46.0633	75.63	Environmental Information Processing	Signal transduction	ko04075//Plant hormone signal transduction	K14498	-	GO:0016772//transferase activity, transferring phosphorus-containing groups;GO:0017076//purine nucleotide binding;GO:0004672//protein kinase activity;GO:0097159//organic cyclic compound binding;GO:0016740//transferase activity;GO:0001883//purine nucleoside binding;GO:0016301//kinase activity;GO:0000166//nucleotide binding;GO:0036094//small molecule binding;GO:1901363//heterocyclic compound bindin…	GO:0019538//protein metabolic process;GO:0008152//metabolic process;GO:0044260//cellular macromolecule metabolic process;GO:0006793//phosphorus metabolic process;GO:0044267//cellular protein metabolic process;GO:0006468//protein phosphorylation;GO:0006796//phosphate-containing compound metabolic process;GO:0006464//cellular protein modification process;GO:0044237//cellular metabolic process;GO:00…
Dlo_000230.1	Patatin domain-containing protein [Cephalotus follicularis]	1	12.9933	3.27333	5.59333	1.4	0.346667	0.903333	-	-	-	-	-	-	GO:0044710//single-organism metabolic process;GO:0071704//organic substance metabolic process;GO:0044238//primary metabolic process;GO:0044699//single-organism process;GO:0008152//metabolic process;GO:0006629//lipid metabolic process
Dlo_000231.1	Patatin domain-containing protein [Cephalotus follicularis]	1	4.56333	0.716667	0.793333	0.353333	0	0.103333	-	-	-	-	-	-	GO:0044238//primary metabolic process;GO:0044710//single-organism metabolic process;GO:0071704//organic substance metabolic process;GO:0008152//metabolic process;GO:0044699//single-organism process;GO:0006629//lipid metabolic process
Dlo_000252.1	PREDICTED: heat shock factor protein HSF24 [Citrus sinensis]	1	106.593	39.5033	39.3067	16.7633	12.56	46.31	-	-	-	-	GO:0005622//intracellular;GO:0005623//cell;GO:0043231//intracellular membrane-bounded organelle;GO:0043226//organelle;GO:0044464//cell part;GO:0044424//intracellular part;GO:0005634//nucleus;GO:0043229//intracellular organelle;GO:0043227//membrane-bounded organelle	GO:0005488//binding;GO:0003676//nucleic acid binding;GO:0043565//sequence-specific DNA binding;GO:1901363//heterocyclic compound binding;GO:0097159//organic cyclic compound binding;GO:0003700//transcription factor activity, sequence-specific DNA binding;GO:0001071//nucleic acid binding transcription factor activity;GO:0003677//DNA binding	GO:0050794//regulation of cellular process;GO:0050896//response to stimulus;GO:0051252//regulation of RNA metabolic process;GO:0019219//regulation of nucleobase-containing compound metabolic process;GO:2000112//regulation of cellular macromolecule biosynthetic process;GO:0019222//regulation of metabolic process;GO:0010556//regulation of macromolecule biosynthetic process;GO:0006950//response to s…
Dlo_000257.1	PREDICTED: zeaxanthin epoxidase, chloroplastic [Ricinus communis]	1	106.527	50.11	54.4167	64.9833	52.0133	46.2567	Metabolism	Metabolism of terpenoids and polyketides	ko00906//Carotenoid biosynthesis	K09838	-	GO:0003824//catalytic activity;GO:0016491//oxidoreductase activity;GO:0005515//protein binding;GO:0005488//binding	GO:0008152//metabolic process
Dlo_000266.1	PREDICTED: mitogen-activated protein kinase kinase kinase 1-like [Citrus sinensis]	1	67.37	9.59667	14.6433	5.7	5.19667	53.63	Organismal Systems	Environmental adaptation	ko04626//Plant-pathogen interaction	K13414	-	GO:0016301//kinase activity;GO:0032550//purine ribonucleoside binding;GO:1901363//heterocyclic compound binding;GO:0005524//ATP binding;GO:0097159//organic cyclic compound binding;GO:0097367//carbohydrate derivative binding;GO:0035639//purine ribonucleoside triphosphate binding;GO:0032549//ribonucleoside binding;GO:0000166//nucleotide binding;GO:0004672//protein kinase activity;GO:0030554//adenyl…	GO:0043412//macromolecule modification;GO:0044260//cellular macromolecule metabolic process;GO:0044267//cellular protein metabolic process;GO:0071704//organic substance metabolic process;GO:0006793//phosphorus metabolic process;GO:0043170//macromolecule metabolic process;GO:0008152//metabolic process;GO:0044238//primary metabolic process;GO:0016310//phosphorylation;GO:0006468//protein phosphoryla…
Dlo_000286.1	PREDICTED: OTU domain-containing protein 3 isoform X2 [Citrus sinensis]	1	9.28667	3.82	4.19333	6.85333	5.13667	5.28667	-	-	-	-	-	-	-
Dlo_000289.3	PREDICTED: CBS domain-containing protein CBSX1, chloroplastic isoform X1 [Citrus sinensis]	1	32.3533	10.8967	12.2033	14.98	12.71	15.96	-	-	-	-	-	-	-
Dlo_000314.1	FAD-dependent oxidoreductase family protein [Populus trichocarpa]	1	60.3667	12.7667	13.8167	34.7733	13.6733	22.3767	-	-	-	-	-	GO:0016491//oxidoreductase activity;GO:0003824//catalytic activity	GO:0055114//oxidation-reduction process;GO:0044699//single-organism process;GO:0044710//single-organism metabolic process;GO:0008152//metabolic process
Dlo_000326.1	PREDICTED: probable receptor-like protein kinase At5g24010 [Theobroma cacao]	1	62.15	9.99	10.04	10.4767	6.03	41.75	-	-	-	-	-	GO:0001883//purine nucleoside binding;GO:0005524//ATP binding;GO:0097159//organic cyclic compound binding;GO:0032559//adenyl ribonucleotide binding;GO:0036094//small molecule binding;GO:0016772//transferase activity, transferring phosphorus-containing groups;GO:0003824//catalytic activity;GO:0000166//nucleotide binding;GO:0043168//anion binding;GO:0004672//protein kinase activity;GO:0005488//bind…	GO:0044237//cellular metabolic process;GO:0008152//metabolic process;GO:0043412//macromolecule modification;GO:0044238//primary metabolic process;GO:0071704//organic substance metabolic process;GO:0019538//protein metabolic process;GO:0044260//cellular macromolecule metabolic process;GO:0036211//protein modification process;GO:0006796//phosphate-containing compound metabolic process;GO:0006464//c…
Dlo_000328.1	PREDICTED: cytochrome P450 81E8-like [Citrus sinensis]	1	34.04	16.71	15.1	27.83	8.06667	4.94667	Metabolism	Metabolism of terpenoids and polyketides;Biosynthesis of other secondary metabolites	ko00945//Stilbenoid, diarylheptanoid and gingerol biosynthesis;ko00903//Limonene and pinene degradation	K00517	-	GO:0046906//tetrapyrrole binding;GO:0016491//oxidoreductase activity;GO:0046872//metal ion binding;GO:0046914//transition metal ion binding;GO:0043167//ion binding;GO:0043169//cation binding;GO:1901363//heterocyclic compound binding;GO:0005488//binding;GO:0097159//organic cyclic compound binding;GO:0020037//heme binding;GO:0016705//oxidoreductase activity, acting on paired donors, with incorporat…	GO:0044710//single-organism metabolic process;GO:0008152//metabolic process;GO:0055114//oxidation-reduction process;GO:0044699//single-organism process
Dlo_000331.1	PREDICTED: cytochrome P450 81E8-like [Fragaria vesca subsp. vesca] [Fragaria vesca]	1	1.83	0.386667	0.703333	0.34	0.12	0.186667	Metabolism	Metabolism of terpenoids and polyketides;Biosynthesis of other secondary metabolites	ko00945//Stilbenoid, diarylheptanoid and gingerol biosynthesis;ko00903//Limonene and pinene degradation	K00517	-	GO:0003824//catalytic activity;GO:0005506//iron ion binding;GO:0046914//transition metal ion binding;GO:0005488//binding;GO:1901363//heterocyclic compound binding;GO:0016491//oxidoreductase activity;GO:0046906//tetrapyrrole binding;GO:0097159//organic cyclic compound binding;GO:0043169//cation binding;GO:0046872//metal ion binding;GO:0043167//ion binding;GO:0020037//heme binding;GO:0016705//oxido…	GO:0055114//oxidation-reduction process;GO:0044710//single-organism metabolic process;GO:0008152//metabolic process;GO:0044699//single-organism process
Dlo_000361.1	DnaJ homolog subfamily C member 16 [Morus notabilis]	1	16.3967	8.08	7.87333	19.2433	12.8267	9.37	-	-	-	-	-	-	-
Dlo_000389.1	PREDICTED: probable N-acetyltransferase HLS1 [Citrus sinensis]	1	15.8067	6.01333	5.00667	8.27333	7.73333	1.78667	-	-	-	-	-	GO:0003824//catalytic activity;GO:0016740//transferase activity;GO:0008080//N-acetyltransferase activity;GO:0016747//transferase activity, transferring acyl groups other than amino-acyl groups;GO:0016746//transferase activity, transferring acyl groups;GO:0016410//N-acyltransferase activity;GO:0016407//acetyltransferase activity	-
Dlo_000440.1	PREDICTED: growth-regulating factor 1 [Citrus sinensis]	1	49.5767	21.03	29.9333	42.1	20.6667	38.7433	-	-	-	-	GO:0043227//membrane-bounded organelle;GO:0043231//intracellular membrane-bounded organelle;GO:0005634//nucleus;GO:0043229//intracellular organelle;GO:0044464//cell part;GO:0043226//organelle;GO:0005623//cell;GO:0005622//intracellular;GO:0044424//intracellular part	GO:0032553//ribonucleotide binding;GO:0032559//adenyl ribonucleotide binding;GO:0001882//nucleoside binding;GO:0035639//purine ribonucleoside triphosphate binding;GO:1901265//nucleoside phosphate binding;GO:0032549//ribonucleoside binding;GO:0016818//hydrolase activity, acting on acid anhydrides, in phosphorus-containing anhydrides;GO:0043167//ion binding;GO:0097159//organic cyclic compound bindi…	GO:0051171//regulation of nitrogen compound metabolic process;GO:1903506//regulation of nucleic acid-templated transcription;GO:0006355//regulation of transcription, DNA-templated;GO:0051252//regulation of RNA metabolic process;GO:0019222//regulation of metabolic process;GO:2001141//regulation of RNA biosynthetic process;GO:0010468//regulation of gene expression;GO:0031323//regulation of cellular…
Dlo_000480.1	Protein SZT2 [Anthurium amnicola]	1	4.38	1.2	2.12333	0.943333	0.206667	0.986667	-	-	-	-	-	-	-
Dlo_000532.1	PREDICTED: L-type lectin-domain containing receptor kinase IX.1-like [Citrus sinensis]	1	24.1033	7.79333	8.24333	14.11	9.01333	5.71	-	-	-	-	-	GO:0005524//ATP binding;GO:0032559//adenyl ribonucleotide binding;GO:0032555//purine ribonucleotide binding;GO:0043167//ion binding;GO:1901363//heterocyclic compound binding;GO:0001883//purine nucleoside binding;GO:0005488//binding;GO:0030246//carbohydrate binding;GO:0016772//transferase activity, transferring phosphorus-containing groups;GO:0003824//catalytic activity;GO:0000166//nucleotide bind…	GO:0044260//cellular macromolecule metabolic process;GO:0009987//cellular process;GO:0019538//protein metabolic process;GO:0071704//organic substance metabolic process;GO:0008152//metabolic process;GO:0043170//macromolecule metabolic process;GO:0043412//macromolecule modification;GO:0036211//protein modification process;GO:0044238//primary metabolic process;GO:0006796//phosphate-containing compou…
Dlo_000535.1	PREDICTED: L-type lectin-domain containing receptor kinase IX.1-like [Citrus sinensis]	1	43.7133	9.55667	11.24	10.1433	4.67	1.81667	-	-	-	-	-	GO:0016772//transferase activity, transferring phosphorus-containing groups;GO:0001882//nucleoside binding;GO:0032559//adenyl ribonucleotide binding;GO:0016301//kinase activity;GO:0016773//phosphotransferase activity, alcohol group as acceptor;GO:0030554//adenyl nucleotide binding;GO:0035639//purine ribonucleoside triphosphate binding;GO:0001883//purine nucleoside binding;GO:0017076//purine nucle…	GO:0006464//cellular protein modification process;GO:0019538//protein metabolic process;GO:0043412//macromolecule modification;GO:0071704//organic substance metabolic process;GO:0006793//phosphorus metabolic process;GO:0036211//protein modification process;GO:0006796//phosphate-containing compound metabolic process;GO:0016310//phosphorylation;GO:0006468//protein phosphorylation;GO:0008152//metabo…
Dlo_000539.1	PREDICTED: L-type lectin-domain containing receptor kinase IX.1-like [Citrus sinensis]	1	5.08	2	2.23333	2.04333	1.69333	1.04667	-	-	-	-	-	GO:0016301//kinase activity;GO:0036094//small molecule binding;GO:0035639//purine ribonucleoside triphosphate binding;GO:1901363//heterocyclic compound binding;GO:0000166//nucleotide binding;GO:0001883//purine nucleoside binding;GO:0004672//protein kinase activity;GO:0032553//ribonucleotide binding;GO:0043168//anion binding;GO:0001882//nucleoside binding;GO:0017076//purine nucleotide binding;GO:0…	GO:0036211//protein modification process;GO:0044238//primary metabolic process;GO:0044237//cellular metabolic process;GO:0071704//organic substance metabolic process;GO:0008152//metabolic process;GO:0006464//cellular protein modification process;GO:0043170//macromolecule metabolic process;GO:0006796//phosphate-containing compound metabolic process;GO:0019538//protein metabolic process;GO:0009987/…
Dlo_000550.1	PREDICTED: probable mannitol dehydrogenase [Prunus mume]	1	22.6667	6.61333	9.37333	10.4833	6.51667	8.29	-	-	-	-	-	GO:0016491//oxidoreductase activity;GO:0008270//zinc ion binding;GO:0003824//catalytic activity;GO:0046872//metal ion binding;GO:0005488//binding;GO:0046914//transition metal ion binding;GO:0043167//ion binding;GO:0043169//cation binding	GO:0008152//metabolic process;GO:0044710//single-organism metabolic process;GO:0055114//oxidation-reduction process;GO:0044699//single-organism process
Dlo_000552.1	PREDICTED: probable mannitol dehydrogenase [Prunus mume]	1	13.36	4	5.49	4.68	3.91333	4.91	-	-	-	-	-	GO:0046914//transition metal ion binding;GO:0016491//oxidoreductase activity;GO:0043167//ion binding;GO:0043169//cation binding;GO:0003824//catalytic activity;GO:0008270//zinc ion binding;GO:0046872//metal ion binding;GO:0005488//binding	GO:0044710//single-organism metabolic process;GO:0055114//oxidation-reduction process;GO:0008152//metabolic process;GO:0044699//single-organism process
Dlo_000554.1	ADH_zinc_N domain-containing protein/ADH_N domain-containing protein [Cephalotus follicularis]	1	4.83333	1.19667	1.35667	1.28667	1.09667	1.26	-	-	-	-	-	GO:0043167//ion binding;GO:0043169//cation binding;GO:0046872//metal ion binding;GO:0046914//transition metal ion binding;GO:0016491//oxidoreductase activity;GO:0003824//catalytic activity;GO:0008270//zinc ion binding;GO:0005488//binding	GO:0008152//metabolic process;GO:0055114//oxidation-reduction process;GO:0044699//single-organism process;GO:0044710//single-organism metabolic process
Dlo_000586.1	U-box domain-containing protein/Pkinase_Tyr domain-containing protein [Cephalotus follicularis]	1	10.0633	4.38667	4.75667	2.52333	0.936667	7.58	-	-	-	-	-	GO:0032550//purine ribonucleoside binding;GO:0032553//ribonucleotide binding;GO:0043167//ion binding;GO:0032555//purine ribonucleotide binding;GO:0016772//transferase activity, transferring phosphorus-containing groups;GO:0017076//purine nucleotide binding;GO:0001882//nucleoside binding;GO:0097367//carbohydrate derivative binding;GO:0016740//transferase activity;GO:0030554//adenyl nucleotide bind…	GO:0070647//protein modification by small protein conjugation or removal;GO:0006468//protein phosphorylation;GO:0044267//cellular protein metabolic process;GO:0006464//cellular protein modification process;GO:0044238//primary metabolic process;GO:0006796//phosphate-containing compound metabolic process;GO:0008152//metabolic process;GO:0032446//protein modification by small protein conjugation;GO:…
Dlo_000593.1	DNA ligase [Gossypium arboreum]	1	33.14	13.2067	9.7	0	0	0	-	-	-	-	-	-	-
Dlo_000649.1	PREDICTED: RNA polymerase II transcriptional coactivator KIWI [Ricinus communis]	1	84.1	44.5233	35.62	63.1533	58.1833	42.2233	-	-	-	-	-	GO:0003712//transcription cofactor activity;GO:0000989//transcription factor activity, transcription factor binding;GO:1901363//heterocyclic compound binding;GO:0003677//DNA binding;GO:0003713//transcription coactivator activity;GO:0005488//binding;GO:0097159//organic cyclic compound binding;GO:0000988//transcription factor activity, protein binding;GO:0003676//nucleic acid binding	GO:0051171//regulation of nitrogen compound metabolic process;GO:0060255//regulation of macromolecule metabolic process;GO:0065007//biological regulation;GO:0031326//regulation of cellular biosynthetic process;GO:0006355//regulation of transcription, DNA-templated;GO:0050794//regulation of cellular process;GO:0080090//regulation of primary metabolic process;GO:2000112//regulation of cellular macr…
Dlo_000652.1	PREDICTED: protein SRG1 [Vitis vinifera]	1	9.2	2.89333	2.94333	3.12	0.86	1.69667	-	-	-	-	-	GO:0051213//dioxygenase activity;GO:0016491//oxidoreductase activity;GO:0003824//catalytic activity;GO:0016705//oxidoreductase activity, acting on paired donors, with incorporation or reduction of molecular oxygen;GO:0016706//oxidoreductase activity, acting on paired donors, with incorporation or reduction of molecular oxygen, 2-oxoglutarate as one donor, and incorporation of one atom each of oxy…	GO:0044699//single-organism process;GO:0055114//oxidation-reduction process;GO:0008152//metabolic process;GO:0044710//single-organism metabolic process
Dlo_000682.1	PREDICTED: dnaJ homolog subfamily B member 1 [Theobroma cacao]	1	77.8867	32.89	32.8833	47.4633	37.1367	24.3933	-	-	-	-	-	-	-
Dlo_000698.1	short hypocotyl in white light1 protein [Medicago truncatula]	1	19.3867	9.03667	10.0533	18.58	13.9	12.4033	-	-	-	-	-	-	-
Dlo_000710.1	PREDICTED: probable inactive receptor kinase At1g27190 [Citrus sinensis]	1	14.91	4.66	5.97	3.96333	2.54333	4.33333	-	-	-	-	-	GO:0005488//binding;GO:0005515//protein binding	-
Dlo_000714.1	PREDICTED: UPF0392 protein RCOM_0530710 [Citrus sinensis]	1	59.4867	32.3933	27.6167	16.1833	19.25	13.5633	-	-	-	-	-	-	-
Dlo_000723.1	PREDICTED: formin-like protein 4 [Citrus sinensis]	1	10.12	4.19333	3.68333	1.5	3.46667	9.75333	-	-	-	-	-	-	-
Dlo_000725.1	PREDICTED: zinc finger MYND domain-containing protein 15 isoform X2 [Citrus sinensis]	1	11.2567	6.10333	5.56667	6.49667	5.06333	5.34	-	-	-	-	-	-	-
Dlo_000750.1	Acyl-CoA N-acyltransferases (NAT) superfamily protein [Arabidopsis thaliana]	1	13.64	6.1	7.12667	8.10667	6.55667	7.29333	-	-	-	-	-	GO:0008080//N-acetyltransferase activity;GO:0016747//transferase activity, transferring acyl groups other than amino-acyl groups;GO:0016410//N-acyltransferase activity;GO:0016407//acetyltransferase activity;GO:0003824//catalytic activity;GO:0016740//transferase activity;GO:0016746//transferase activity, transferring acyl groups	-
Dlo_000766.1	PREDICTED: acetyl-CoA-benzylalcohol acetyltransferase-like [Citrus sinensis]	1	23.2833	6.85	8.16333	16.7633	17.23	26.9267	Metabolism	Biosynthesis of other secondary metabolites	ko00940//Phenylpropanoid biosynthesis;ko00945//Stilbenoid, diarylheptanoid and gingerol biosynthesis;ko00941//Flavonoid biosynthesis	K13065	-	GO:0016747//transferase activity, transferring acyl groups other than amino-acyl groups;GO:0003824//catalytic activity;GO:0016740//transferase activity;GO:0016746//transferase activity, transferring acyl groups	-
Dlo_000770.1	PREDICTED: acetyl-CoA-benzylalcohol acetyltransferase-like [Citrus sinensis]	1	18.3233	0.433333	0.62	5.08	1.97667	1.37333	Metabolism	Biosynthesis of other secondary metabolites	ko00940//Phenylpropanoid biosynthesis;ko00945//Stilbenoid, diarylheptanoid and gingerol biosynthesis;ko00941//Flavonoid biosynthesis	K13065	-	GO:0016747//transferase activity, transferring acyl groups other than amino-acyl groups;GO:0003824//catalytic activity;GO:0016746//transferase activity, transferring acyl groups;GO:0016740//transferase activity	-
Dlo_000773.1	PREDICTED: acetyl-CoA-benzylalcohol acetyltransferase-like [Citrus sinensis]	1	9.67333	1.20333	1.75	0.843333	0.523333	1.26667	Metabolism	Biosynthesis of other secondary metabolites	ko00940//Phenylpropanoid biosynthesis;ko00945//Stilbenoid, diarylheptanoid and gingerol biosynthesis;ko00941//Flavonoid biosynthesis	K13065	-	GO:0016747//transferase activity, transferring acyl groups other than amino-acyl groups;GO:0003824//catalytic activity;GO:0016740//transferase activity;GO:0016746//transferase activity, transferring acyl groups	-
Dlo_000774.1	PREDICTED: acetyl-CoA-benzylalcohol acetyltransferase-like [Citrus sinensis]	1	26.2033	7.39333	7.06667	4.68333	3.2	6.76	-	-	-	-	-	GO:0016746//transferase activity, transferring acyl groups;GO:0016740//transferase activity;GO:0016747//transferase activity, transferring acyl groups other than amino-acyl groups;GO:0003824//catalytic activity	-
Dlo_000845.1	PREDICTED: trihelix transcription factor ASR3 [Ricinus communis]	1	13.9233	5.34333	7.02	10.12	5.00667	8.20333	-	-	-	-	-	-	-
Dlo_000858.1	NBS-LRR disease resistance protein NBS46 [Dimocarpus longan]	1	1.08667	0.36	0.466667	1.19667	1.07	0.566667	Organismal Systems	Environmental adaptation	ko04626//Plant-pathogen interaction	K13457	-	GO:1901265//nucleoside phosphate binding;GO:0043531//ADP binding;GO:0043167//ion binding;GO:0036094//small molecule binding;GO:0032559//adenyl ribonucleotide binding;GO:0043168//anion binding;GO:0000166//nucleotide binding;GO:0030554//adenyl nucleotide binding;GO:0097367//carbohydrate derivative binding;GO:0001882//nucleoside binding;GO:0032555//purine ribonucleotide binding;GO:0097159//organic c…	-
Dlo_000890.1	PREDICTED: LRR receptor-like serine/threonine-protein kinase FLS2 [Citrus sinensis]	1	1.46	0.3	0.323333	0.28	0.213333	0.193333	Organismal Systems	Environmental adaptation	ko04626//Plant-pathogen interaction	K13420	-	GO:0005488//binding;GO:0005515//protein binding	-
Dlo_000907.1	PREDICTED: DNA repair protein recA homolog 3, mitochondrial [Theobroma cacao]	1	78.1833	36.59	37.2167	51.99	25.88	38.09	Genetic Information Processing	Replication and repair	ko03440//Homologous recombination	K03553	-	GO:0017111//nucleoside-triphosphatase activity;GO:0003697//single-stranded DNA binding;GO:0005488//binding;GO:1901363//heterocyclic compound binding;GO:0032553//ribonucleotide binding;GO:0097159//organic cyclic compound binding;GO:0017076//purine nucleotide binding;GO:0003676//nucleic acid binding;GO:0043168//anion binding;GO:0001882//nucleoside binding;GO:0008094//DNA-dependent ATPase activity;G…	GO:0006281//DNA repair;GO:0006950//response to stress;GO:0006807//nitrogen compound metabolic process;GO:0007154//cell communication;GO:0009432//SOS response;GO:0044699//single-organism process;GO:1901360//organic cyclic compound metabolic process;GO:0008152//metabolic process;GO:0006139//nucleobase-containing compound metabolic process;GO:0044260//cellular macromolecule metabolic process;GO:0034…
Dlo_000918.1	PREDICTED: pentatricopeptide repeat-containing protein At5g61800 [Citrus sinensis]	1	23.0233	6.35333	7.42667	12.79	6.36667	4.53	-	-	-	-	-	-	-
Dlo_000952.1	PREDICTED: ankyrin repeat-containing protein At3g12360-like [Citrus sinensis]	1	1.35667	0.253333	0.483333	0.11	0.23	0.07	-	-	-	-	-	GO:0005515//protein binding;GO:0005488//binding	-
Dlo_000977.1	PREDICTED: transcription factor PIF4-like isoform X2 [Citrus sinensis]	1	65.7233	35.27	32.14	59.2433	36.05	22.4567	Organismal Systems;Environmental Information Processing	Signal transduction;Environmental adaptation	ko04075//Plant hormone signal transduction;ko04712//Circadian rhythm - plant	K12126	-	GO:0005515//protein binding;GO:0046983//protein dimerization activity;GO:0005488//binding	-
Dlo_000987.1	AAA domain protein [Medicago truncatula]	1	10.5067	1.99667	2.15667	3.56667	2.95333	2.49667	-	-	-	-	-	-	-
Dlo_001020.1	PREDICTED: mitochondrial uncoupling protein 5 [Citrus sinensis]	1	417.477	51.95	79.7367	45.56	22.6333	140.32	-	-	-	-	GO:0031975//envelope;GO:0044446//intracellular organelle part;GO:0044444//cytoplasmic part;GO:0043229//intracellular organelle;GO:0031967//organelle envelope;GO:0031966//mitochondrial membrane;GO:0043227//membrane-bounded organelle;GO:0016020//membrane;GO:0043231//intracellular membrane-bounded organelle;GO:0005739//mitochondrion;GO:0044424//intracellular part;GO:0044429//mitochondrial part;GO:00…	-	GO:0051649//establishment of localization in cell;GO:0044765//single-organism transport;GO:1902582//single-organism intracellular transport;GO:0006810//transport;GO:0051234//establishment of localization;GO:0051641//cellular localization;GO:0051179//localization;GO:1902578//single-organism localization;GO:0044699//single-organism process;GO:0006839//mitochondrial transport;GO:0046907//intracellul…
Dlo_001138.1	5'-adenylylsulfate reductase 1 [Morus notabilis]	1	144.413	52.2367	52.92	53.9433	38.39	162.913	Metabolism	Energy metabolism	ko00920//Sulfur metabolism	K05907	-	GO:0003824//catalytic activity	GO:0019725//cellular homeostasis;GO:0050794//regulation of cellular process;GO:0009987//cellular process;GO:0050789//regulation of biological process;GO:0045454//cell redox homeostasis;GO:0065007//biological regulation;GO:0065008//regulation of biological quality;GO:0044763//single-organism cellular process;GO:0042592//homeostatic process;GO:0044699//single-organism process;GO:0008152//metabolic …
Dlo_001160.1	abscisic acid 8'-hydroxylase 3-like precursor [Citrus sinensis]	1	58.5367	3.85333	7.06667	34	8.6	5.30333	-	-	-	-	-	GO:0020037//heme binding;GO:0016705//oxidoreductase activity, acting on paired donors, with incorporation or reduction of molecular oxygen;GO:0003824//catalytic activity;GO:0005506//iron ion binding;GO:0046906//tetrapyrrole binding;GO:0043167//ion binding;GO:0005488//binding;GO:0046914//transition metal ion binding;GO:1901363//heterocyclic compound binding;GO:0097159//organic cyclic compound bind…	GO:0044699//single-organism process;GO:0008152//metabolic process;GO:0044710//single-organism metabolic process;GO:0055114//oxidation-reduction process
Dlo_001192.1	PREDICTED: AP2/ERF and B3 domain-containing transcription factor At1g50680 [Vitis vinifera]	1	42.02	12.6833	16.8533	26.1967	9.20667	7.32667	-	-	-	-	-	GO:0005488//binding;GO:0001071//nucleic acid binding transcription factor activity;GO:1901363//heterocyclic compound binding;GO:0003677//DNA binding;GO:0003700//transcription factor activity, sequence-specific DNA binding;GO:0003676//nucleic acid binding;GO:0097159//organic cyclic compound binding	GO:0050794//regulation of cellular process;GO:0080090//regulation of primary metabolic process;GO:2001141//regulation of RNA biosynthetic process;GO:0006355//regulation of transcription, DNA-templated;GO:0051252//regulation of RNA metabolic process;GO:0060255//regulation of macromolecule metabolic process;GO:0019219//regulation of nucleobase-containing compound metabolic process;GO:0031323//regul…
Dlo_001218.1	calcineurin-like metallo-phosphoesterase superfamily protein [Medicago truncatula]	1	27.7033	13.5767	12.1267	29.26	19.7233	12.5333	-	-	-	-	-	-	-
Dlo_001224.1	Outer membrane lipoprotein blc [Morus notabilis]	1	339.663	125.597	123.177	256.993	148.513	68.7367	-	-	-	-	-	GO:0005215//transporter activity	-
Dlo_001228.2	Calcineurin-like metallo-phosphoesterase superfamily protein isoform 2 [Theobroma cacao]	1	15.5333	7.15667	9.66333	7.01333	6.30333	10.9533	-	-	-	-	-	-	-
Dlo_001378.1	PREDICTED: cyclic nucleotide-gated ion channel 1 [Theobroma cacao]	1	36.3433	19.6033	17.2633	13.9667	9.9	6.55333	Organismal Systems	Environmental adaptation	ko04626//Plant-pathogen interaction	K05391	-	-	-
Dlo_001388.2	cyclic nucleotide gated channel, partial [Citrus limon]	1	3.42667	1.11333	1.31667	4.79	2.45333	0.65	Organismal Systems	Environmental adaptation	ko04626//Plant-pathogen interaction	K05391	-	-	-
Dlo_001401.1	PREDICTED: probable protein phosphatase 2C 76 [Citrus sinensis]	1	190.103	85.7333	89	107.767	73.4367	119.813	-	-	-	-	-	GO:0042578//phosphoric ester hydrolase activity;GO:0004721//phosphoprotein phosphatase activity;GO:0016791//phosphatase activity;GO:0016788//hydrolase activity, acting on ester bonds;GO:0004722//protein serine/threonine phosphatase activity;GO:0003824//catalytic activity;GO:0016787//hydrolase activity	GO:0036211//protein modification process;GO:0044237//cellular metabolic process;GO:0008152//metabolic process;GO:0019538//protein metabolic process;GO:0009987//cellular process;GO:0006464//cellular protein modification process;GO:0016311//dephosphorylation;GO:0044238//primary metabolic process;GO:0044260//cellular macromolecule metabolic process;GO:0006470//protein dephosphorylation;GO:0044267//c…
Dlo_001430.1	PREDICTED: disease resistance protein At4g27190-like [Citrus sinensis]	1	1.53	0.536667	0.436667	0.626667	0.543333	0.123333	Organismal Systems	Environmental adaptation	ko04626//Plant-pathogen interaction	K13459	-	GO:0043531//ADP binding;GO:0030554//adenyl nucleotide binding;GO:0017076//purine nucleotide binding;GO:0032553//ribonucleotide binding;GO:0036094//small molecule binding;GO:0043168//anion binding;GO:0001882//nucleoside binding;GO:0005488//binding;GO:0001883//purine nucleoside binding;GO:0000166//nucleotide binding;GO:0032559//adenyl ribonucleotide binding;GO:0097367//carbohydrate derivative bindi…	-
Dlo_001444.1	abscisic acid 8'-hydroxylase 2-like [Citrus sinensis]	1	33.4167	6.47	5.76667	8.10333	0.653333	1.65667	Metabolism	Metabolism of terpenoids and polyketides	ko00906//Carotenoid biosynthesis	K09843	-	GO:0005506//iron ion binding;GO:0046872//metal ion binding;GO:0020037//heme binding;GO:0003824//catalytic activity;GO:0046906//tetrapyrrole binding;GO:0097159//organic cyclic compound binding;GO:1901363//heterocyclic compound binding;GO:0005488//binding;GO:0004497//monooxygenase activity;GO:0043169//cation binding;GO:0046914//transition metal ion binding;GO:0016491//oxidoreductase activity;GO:001…	GO:0044710//single-organism metabolic process;GO:0055114//oxidation-reduction process;GO:0008152//metabolic process;GO:0044699//single-organism process
Dlo_001452.1	PREDICTED: scarecrow-like protein 30 [Citrus sinensis]	1	95.93	45.5567	47.9133	34.82	4.47	8.26333	Environmental Information Processing	Signal transduction	ko04075//Plant hormone signal transduction	K14494	-	-	-
Dlo_001508.1	-	1	1.89333	0.356667	0.363333	0.346667	1.38333	1.46667	-	-	-	-	-	-	-
Dlo_001568.1	PREDICTED: probable nucleoredoxin 2 isoform X2 [Citrus sinensis]	1	625.15	221.51	174.667	417.55	232.083	83.1767	-	-	-	-	-	-	GO:0050789//regulation of biological process;GO:0007154//cell communication;GO:0044699//single-organism process;GO:0050896//response to stimulus;GO:0023052//signaling;GO:0050794//regulation of cellular process;GO:0035556//intracellular signal transduction;GO:0044763//single-organism cellular process;GO:0007165//signal transduction;GO:0065007//biological regulation;GO:0009987//cellular process;GO:…
Dlo_001573.1	PREDICTED: gibberellin 2-beta-dioxygenase isoform X2 [Theobroma cacao]	1	19.4067	6.42333	8.92	4.56667	1.71667	4.14667	Metabolism	Metabolism of terpenoids and polyketides	ko00904//Diterpenoid biosynthesis	K04125	-	GO:0003824//catalytic activity;GO:0046914//transition metal ion binding;GO:0016491//oxidoreductase activity;GO:0005488//binding;GO:0051213//dioxygenase activity;GO:0016705//oxidoreductase activity, acting on paired donors, with incorporation or reduction of molecular oxygen;GO:0043167//ion binding;GO:0016706//oxidoreductase activity, acting on paired donors, with incorporation or reduction of mol…	GO:0044699//single-organism process;GO:0044710//single-organism metabolic process;GO:0055114//oxidation-reduction process;GO:0008152//metabolic process
Dlo_001623.1	WD40 domain-containing protein/TFIIIC_delta domain-containing protein/zf-TFIIIC domain-containing protein [Cephalotus follicularis]	1	58.3567	26.6	32.4533	76.6233	65.9733	84.2267	-	-	-	-	-	GO:0005515//protein binding;GO:0005488//binding	-
Dlo_001626.1	PREDICTED: structural maintenance of chromosomes protein 3 [Citrus sinensis]	1	24.74	12.2	13.5633	20.6233	15.1033	11.5433	-	-	-	-	GO:0043232//intracellular non-membrane-bounded organelle;GO:0043226//organelle;GO:0043234//protein complex;GO:0043229//intracellular organelle;GO:0008278//cohesin complex;GO:0000793//condensed chromosome;GO:0044427//chromosomal part;GO:0043228//non-membrane-bounded organelle;GO:0044446//intracellular organelle part;GO:0005623//cell;GO:0008280//cohesin core heterodimer;GO:0005622//intracellular;GO…	GO:0003682//chromatin binding;GO:0044877//macromolecular complex binding;GO:0005488//binding	GO:0048285//organelle fission;GO:0006807//nitrogen compound metabolic process;GO:0000278//mitotic cell cycle;GO:0007062//sister chromatid cohesion;GO:1903047//mitotic cell cycle process;GO:1902589//single-organism organelle organization;GO:0051276//chromosome organization;GO:0034641//cellular nitrogen compound metabolic process;GO:0044260//cellular macromolecule metabolic process;GO:0009987//cell…
Dlo_001658.1	WRKY1 [Hevea brasiliensis]	1	237.44	97.06	119.01	107.353	51.2767	54.7433	Organismal Systems	Environmental adaptation	ko04626//Plant-pathogen interaction	K13424	-	GO:0097159//organic cyclic compound binding;GO:0043565//sequence-specific DNA binding;GO:0005488//binding;GO:0001071//nucleic acid binding transcription factor activity;GO:1901363//heterocyclic compound binding;GO:0003677//DNA binding;GO:0003676//nucleic acid binding;GO:0003700//transcription factor activity, sequence-specific DNA binding	GO:0060255//regulation of macromolecule metabolic process;GO:0065007//biological regulation;GO:0051171//regulation of nitrogen compound metabolic process;GO:2001141//regulation of RNA biosynthetic process;GO:0010556//regulation of macromolecule biosynthetic process;GO:1903506//regulation of nucleic acid-templated transcription;GO:2000112//regulation of cellular macromolecule biosynthetic process;…
Dlo_001682.1	PREDICTED: caffeic acid 3-O-methyltransferase 1-like [Populus euphratica]	1	19.6333	2.33667	2.77	3.17333	0.38	0.396667	Metabolism	Biosynthesis of other secondary metabolites	ko00940//Phenylpropanoid biosynthesis	K13066	-	GO:0008171//O-methyltransferase activity;GO:0003824//catalytic activity;GO:0008168//methyltransferase activity;GO:0046983//protein dimerization activity;GO:0005488//binding;GO:0016741//transferase activity, transferring one-carbon groups;GO:0016740//transferase activity;GO:0005515//protein binding	-
Dlo_001683.1	zinc finger protein 6 [Corchorus olitorius]	1	13.1233	5.45333	4.58	0.98	0.593333	0.0733333	-	-	-	-	-	GO:0043169//cation binding;GO:0043167//ion binding;GO:0005488//binding;GO:0046872//metal ion binding	-
Dlo_001724.1	PREDICTED: probable GTP diphosphokinase CRSH, chloroplastic [Citrus sinensis]	1	24.02	10.6567	12.0333	14.2767	12.39	19.58	Organismal Systems	Environmental adaptation	ko04626//Plant-pathogen interaction	K13448	-	GO:0005509//calcium ion binding;GO:0043167//ion binding;GO:0046872//metal ion binding;GO:0005488//binding;GO:0043169//cation binding	GO:0033875//ribonucleoside bisphosphate metabolic process;GO:1901135//carbohydrate derivative metabolic process;GO:0006753//nucleoside phosphate metabolic process;GO:0019693//ribose phosphate metabolic process;GO:1901564//organonitrogen compound metabolic process;GO:0046483//heterocycle metabolic process;GO:0034032//purine nucleoside bisphosphate metabolic process;GO:0055086//nucleobase-containin…
Dlo_001802.1	PREDICTED: probable serine/threonine-protein kinase Cx32, chloroplastic [Populus euphratica]	1	16.67	4.9	5.49333	17.75	11.22	17.2967	-	-	-	-	-	GO:0005524//ATP binding;GO:0032553//ribonucleotide binding;GO:0003824//catalytic activity;GO:0017076//purine nucleotide binding;GO:0000166//nucleotide binding;GO:0032549//ribonucleoside binding;GO:0036094//small molecule binding;GO:0001883//purine nucleoside binding;GO:0004672//protein kinase activity;GO:0030554//adenyl nucleotide binding;GO:0035639//purine ribonucleoside triphosphate binding;GO:…	GO:0006793//phosphorus metabolic process;GO:0006468//protein phosphorylation;GO:0044267//cellular protein metabolic process;GO:0016310//phosphorylation;GO:0008152//metabolic process;GO:0043170//macromolecule metabolic process;GO:0043412//macromolecule modification;GO:0044238//primary metabolic process;GO:0044260//cellular macromolecule metabolic process;GO:0036211//protein modification process;GO…
Dlo_001803.1	PREDICTED: probable serine/threonine-protein kinase Cx32, chloroplastic [Ricinus communis]	1	8.42667	2.55	1.93667	13.88	8.79	18.5767	-	-	-	-	-	GO:0032553//ribonucleotide binding;GO:0005524//ATP binding;GO:0032555//purine ribonucleotide binding;GO:0016301//kinase activity;GO:0001882//nucleoside binding;GO:1901363//heterocyclic compound binding;GO:0016773//phosphotransferase activity, alcohol group as acceptor;GO:0043168//anion binding;GO:0035639//purine ribonucleoside triphosphate binding;GO:0016740//transferase activity;GO:0032549//ribo…	GO:0006796//phosphate-containing compound metabolic process;GO:0044238//primary metabolic process;GO:0006464//cellular protein modification process;GO:0043170//macromolecule metabolic process;GO:0006468//protein phosphorylation;GO:0016310//phosphorylation;GO:0071704//organic substance metabolic process;GO:0036211//protein modification process;GO:0019538//protein metabolic process;GO:0009987//cell…
Dlo_001819.1	PREDICTED: cytochrome P450 711A1 isoform X1 [Citrus sinensis]	1	2.32	0.433333	0.553333	1.12	0.496667	0.0766667	Metabolism	Metabolism of terpenoids and polyketides;Biosynthesis of other secondary metabolites	ko00945//Stilbenoid, diarylheptanoid and gingerol biosynthesis;ko00903//Limonene and pinene degradation	K00517	-	GO:0016705//oxidoreductase activity, acting on paired donors, with incorporation or reduction of molecular oxygen;GO:0003824//catalytic activity;GO:0046872//metal ion binding;GO:0005488//binding;GO:0020037//heme binding;GO:0097159//organic cyclic compound binding;GO:0046906//tetrapyrrole binding;GO:0043169//cation binding;GO:0016491//oxidoreductase activity;GO:0043167//ion binding;GO:1901363//het…	GO:0008152//metabolic process;GO:0044699//single-organism process;GO:0044710//single-organism metabolic process;GO:0055114//oxidation-reduction process
Dlo_001821.1	Coiled-coil domain-containing protein 109A isoform 1 [Theobroma cacao]	1	23.61	7.73333	6.07667	4.86	5.34667	34.51	-	-	-	-	-	-	-
Dlo_001872.1	Concanavalin A-like lectin protein kinase family protein [Theobroma cacao]	1	9.91	4.98333	4.22667	5.48333	3.23667	8.66	-	-	-	-	-	GO:1901265//nucleoside phosphate binding;GO:1901363//heterocyclic compound binding;GO:0005524//ATP binding;GO:0016773//phosphotransferase activity, alcohol group as acceptor;GO:0001882//nucleoside binding;GO:0003824//catalytic activity;GO:0043168//anion binding;GO:0032559//adenyl ribonucleotide binding;GO:0097367//carbohydrate derivative binding;GO:0032553//ribonucleotide binding;GO:0032549//ribo…	GO:0044267//cellular protein metabolic process;GO:0006793//phosphorus metabolic process;GO:0044238//primary metabolic process;GO:0071704//organic substance metabolic process;GO:0006796//phosphate-containing compound metabolic process;GO:0008152//metabolic process;GO:0009987//cellular process;GO:0006464//cellular protein modification process;GO:0043412//macromolecule modification;GO:0019538//prote…
Dlo_001884.1	LEA_2 domain-containing protein [Cephalotus follicularis]	1	8.98333	1.85333	1.15667	0.89	0.853333	0.786667	-	-	-	-	-	-	-
Dlo_001992.2	PREDICTED: bifunctional nuclease 1 [Citrus sinensis]	1	70.17	29.2	27.1967	47.6633	41.6	35.41	-	-	-	-	-	GO:0003824//catalytic activity;GO:0016787//hydrolase activity;GO:0004518//nuclease activity;GO:0016788//hydrolase activity, acting on ester bonds	-
Dlo_002000.1	PREDICTED: GDSL esterase/lipase At5g37690 [Citrus sinensis]	1	9.46667	4.14333	5.00333	1.39333	0.913333	0.803333	Metabolism	Metabolism of terpenoids and polyketides	ko00906//Carotenoid biosynthesis	K00514	-	GO:0016788//hydrolase activity, acting on ester bonds;GO:0003824//catalytic activity;GO:0016787//hydrolase activity	-
Dlo_002012.1	Respiratory burst oxidase D [Theobroma cacao]	1	37.23	13.7033	13.7067	11.4967	9.28	36.4167	-	-	-	-	GO:0016020//membrane	GO:0016684//oxidoreductase activity, acting on peroxide as acceptor;GO:0043169//cation binding;GO:0003824//catalytic activity;GO:0004601//peroxidase activity;GO:0005488//binding;GO:0043167//ion binding;GO:0016651//oxidoreductase activity, acting on NAD(P)H;GO:0046872//metal ion binding;GO:0005509//calcium ion binding;GO:0016209//antioxidant activity;GO:0016491//oxidoreductase activity;GO:0050664/…	GO:0044710//single-organism metabolic process;GO:0044699//single-organism process;GO:0055114//oxidation-reduction process;GO:0008152//metabolic process
Dlo_002032.1	PREDICTED: probable BOI-related E3 ubiquitin-protein ligase 3 [Vitis vinifera]	1	5.83667	2.88333	2.51	2.58667	1.96333	1.78667	-	-	-	-	-	-	-
Dlo_002046.1	DUF561 domain-containing protein [Cephalotus follicularis]	1	14.5533	5.54667	4.03667	12.2433	8.7	4.92667	-	-	-	-	-	-	-
Dlo_002054.1	Serine carboxypeptidase-like 7 [Morus notabilis]	1	0.923333	0.216667	0.19	0.103333	0.02	0.0366667	Metabolism	Biosynthesis of other secondary metabolites	ko00940//Phenylpropanoid biosynthesis	K09756	-	GO:0070011//peptidase activity, acting on L-amino acid peptides;GO:0008236//serine-type peptidase activity;GO:0003824//catalytic activity;GO:0016787//hydrolase activity;GO:0004185//serine-type carboxypeptidase activity;GO:0008238//exopeptidase activity;GO:0070008//serine-type exopeptidase activity;GO:0017171//serine hydrolase activity;GO:0004180//carboxypeptidase activity;GO:0008233//peptidase ac…	GO:0019538//protein metabolic process;GO:0071704//organic substance metabolic process;GO:0043170//macromolecule metabolic process;GO:0044238//primary metabolic process;GO:0006508//proteolysis;GO:0008152//metabolic process
Dlo_002055.1	FKBP-type peptidyl-prolyl cis-trans isomerase family protein [Theobroma cacao]	1	16.19	6.64333	7.40667	9.87333	8.73667	7.92333	-	-	-	-	-	GO:0005488//binding;GO:0005515//protein binding	GO:0009987//cellular process;GO:0006457//protein folding
Dlo_002056.1	Uncharacterized conserved protein UCP031279 [Arabidopsis thaliana]	1	36.8267	9.44333	12.0167	6.16667	4.13	7.24333	-	-	-	-	-	-	-
Dlo_002075.1	embryo-abundant family protein [Populus trichocarpa]	1	19.3233	7.49667	6.87	2.09667	0.56	1.49333	-	-	-	-	-	GO:0016741//transferase activity, transferring one-carbon groups;GO:0003824//catalytic activity;GO:0016740//transferase activity;GO:0008168//methyltransferase activity	GO:0008152//metabolic process
Dlo_002097.1	PREDICTED: pre-mRNA-splicing factor ATP-dependent RNA helicase DEAH1-like [Citrus sinensis]	1	5.91667	1.53333	1.85333	0.81	0.51	2.56	Genetic Information Processing	Transcription	ko03040//Spliceosome	K12813	-	-	-
Dlo_002171.1	26S protease regulatory subunit 6, partial [Cicer arietinum]	1	5.71667	2.02	2.16333	0	0	0	Genetic Information Processing	Folding, sorting and degradation	ko03050//Proteasome	K03063	-	GO:0032553//ribonucleotide binding;GO:0030554//adenyl nucleotide binding;GO:0001883//purine nucleoside binding;GO:0036094//small molecule binding;GO:0032555//purine ribonucleotide binding;GO:0005524//ATP binding;GO:0032549//ribonucleoside binding;GO:0043167//ion binding;GO:0035639//purine ribonucleoside triphosphate binding;GO:0032559//adenyl ribonucleotide binding;GO:0043168//anion binding;GO:19…	-
Dlo_002195.1	PREDICTED: beta-amyrin synthase-like [Citrus sinensis]	1	6.64333	0.326667	0.903333	0.75	0	0.0566667	Metabolism	Lipid metabolism	ko00100//Steroid biosynthesis	K01853	-	GO:0003824//catalytic activity	-
Dlo_002235.1	Tetratricopeptide repeat (TPR)-like superfamily protein isoform 1 [Theobroma cacao]	1	14.78	7.29333	7.75	11.9967	8.39	17.1033	-	-	-	-	-	GO:0005515//protein binding;GO:0005488//binding	-
Dlo_002321.1	PREDICTED: probable acyl-activating enzyme 2 isoform X1 [Theobroma cacao]	1	13.8567	4.69	5.39	2.93333	2.50333	9.92333	-	-	-	-	-	GO:0003824//catalytic activity	GO:0008152//metabolic process
Dlo_002323.1	PREDICTED: protein STRICTOSIDINE SYNTHASE-LIKE 5-like [Fragaria vesca subsp. vesca] [Fragaria vesca]	1	9.55	4.05667	5.18	13.3733	8.11333	7.86333	-	-	-	-	-	GO:0003824//catalytic activity;GO:0016844//strictosidine synthase activity;GO:0016843//amine-lyase activity;GO:0016829//lyase activity;GO:0016840//carbon-nitrogen lyase activity	GO:0008152//metabolic process;GO:0009058//biosynthetic process
Dlo_002327.1	PREDICTED: ribonuclease 3-like protein 1 isoform X2 [Citrus sinensis]	1	4.03	1.44667	1.20333	0	0	0	-	-	-	-	-	-	-
Dlo_002346.1	PREDICTED: LOW QUALITY PROTEIN: ATPase WRNIP1 [Malus domestica]	1	1.71333	0.416667	0.693333	0.46	0.453333	1.13	-	-	-	-	-	-	-
Dlo_002361.1	PREDICTED: DNA-directed RNA polymerase III subunit 1 [Citrus sinensis]	1	20.56	9.19	11.0667	8.87	5.34667	9.11667	Genetic Information Processing;Metabolism	Nucleotide metabolism;Transcription	ko00240//Pyrimidine metabolism;ko00230//Purine metabolism;ko03020//RNA polymerase	K03018	GO:0043229//intracellular organelle;GO:0005634//nucleus;GO:0043227//membrane-bounded organelle;GO:0044464//cell part;GO:0005623//cell;GO:0005622//intracellular;GO:0043231//intracellular membrane-bounded organelle;GO:0044424//intracellular part;GO:0043226//organelle	GO:0003824//catalytic activity;GO:0001882//nucleoside binding;GO:0032549//ribonucleoside binding;GO:0003899//DNA-directed RNA polymerase activity;GO:0046872//metal ion binding;GO:0097159//organic cyclic compound binding;GO:0043167//ion binding;GO:0016779//nucleotidyltransferase activity;GO:0046914//transition metal ion binding;GO:0008270//zinc ion binding;GO:0005488//binding;GO:0003677//DNA bindi…	GO:1901362//organic cyclic compound biosynthetic process;GO:0009987//cellular process;GO:0044271//cellular nitrogen compound biosynthetic process;GO:0044238//primary metabolic process;GO:0009059//macromolecule biosynthetic process;GO:0006807//nitrogen compound metabolic process;GO:1901576//organic substance biosynthetic process;GO:0043170//macromolecule metabolic process;GO:0006725//cellular arom…
Dlo_002383.1	PREDICTED: myb-related protein Myb4 [Theobroma cacao]	1	6.48667	1.51667	2.25	0.89	0.5	6.57	-	-	-	-	-	GO:0005488//binding;GO:0044877//macromolecular complex binding;GO:0003682//chromatin binding	-
Dlo_002467.1	PREDICTED: probable glycosyltransferase At5g03795 [Citrus sinensis]	1	2.65667	0.776667	0.526667	0.863333	0.596667	0.56	-	-	-	-	-	-	-
Dlo_002469.1	PREDICTED: probable glycosyltransferase At5g03795 [Citrus sinensis]	1	3.06667	0.82	1.01	0	0	0	-	-	-	-	-	-	-
Dlo_002475.1	Cysteine-rich receptor-like protein kinase 29 [Morus notabilis]	1	2.54333	0.486667	0.483333	0.96	0.0366667	0.183333	Organismal Systems	Environmental adaptation	ko04626//Plant-pathogen interaction	K13417	-	GO:0032549//ribonucleoside binding;GO:0004672//protein kinase activity;GO:0030554//adenyl nucleotide binding;GO:0016772//transferase activity, transferring phosphorus-containing groups;GO:0016740//transferase activity;GO:0043168//anion binding;GO:0016301//kinase activity;GO:0005488//binding;GO:0017076//purine nucleotide binding;GO:0032555//purine ribonucleotide binding;GO:0001883//purine nucleosi…	GO:0044260//cellular macromolecule metabolic process;GO:0036211//protein modification process;GO:0043412//macromolecule modification;GO:0009987//cellular process;GO:0008152//metabolic process;GO:0044237//cellular metabolic process;GO:0006793//phosphorus metabolic process;GO:0071704//organic substance metabolic process;GO:0006464//cellular protein modification process;GO:0044238//primary metabolic…
Dlo_002497.1	CDC14 domain-containing protein [Cephalotus follicularis]	1	58.7033	28.08	31.6867	36.7167	23.8133	33.6333	-	-	-	-	-	-	-
Dlo_002525.1	Cys2/His2-type zinc finger protein [Citrus trifoliata]	1	68.8467	17.0767	15.3667	6.34333	2.61	26.3233	-	-	-	-	-	GO:0005488//binding;GO:0043167//ion binding;GO:0043169//cation binding;GO:0046872//metal ion binding	-
Dlo_002544.1	PREDICTED: exocyst complex component EXO70A1 [Theobroma cacao]	1	131.337	9.88333	13.4233	6.5	2.74667	17.1533	-	-	-	-	GO:0005737//cytoplasm;GO:0044464//cell part;GO:0043234//protein complex;GO:0000145//exocyst;GO:0005623//cell;GO:0005622//intracellular;GO:0044448//cell cortex part;GO:0032991//macromolecular complex;GO:0044444//cytoplasmic part;GO:0099568//cytoplasmic region;GO:0071944//cell periphery;GO:0005938//cell cortex;GO:0044424//intracellular part	-	GO:0051179//localization;GO:0006887//exocytosis;GO:0044763//single-organism cellular process;GO:0006810//transport;GO:0032940//secretion by cell;GO:0044765//single-organism transport;GO:0016192//vesicle-mediated transport;GO:0051641//cellular localization;GO:0051234//establishment of localization;GO:0051649//establishment of localization in cell;GO:0046903//secretion;GO:0009987//cellular process;…
Dlo_002555.1	PREDICTED: lysM domain receptor-like kinase 3 [Citrus sinensis]	1	13.9967	6.43	9.14667	6.58	6.17333	17.3533	Organismal Systems	Environmental adaptation	ko04626//Plant-pathogen interaction	K13429	-	GO:0005488//binding;GO:0004672//protein kinase activity;GO:0016301//kinase activity;GO:0035639//purine ribonucleoside triphosphate binding;GO:0001883//purine nucleoside binding;GO:0030554//adenyl nucleotide binding;GO:0016740//transferase activity;GO:0032550//purine ribonucleoside binding;GO:0032549//ribonucleoside binding;GO:0032559//adenyl ribonucleotide binding;GO:0016773//phosphotransferase a…	GO:0044238//primary metabolic process;GO:0006468//protein phosphorylation;GO:0043170//macromolecule metabolic process;GO:0044267//cellular protein metabolic process;GO:0009987//cellular process;GO:0044260//cellular macromolecule metabolic process;GO:0016310//phosphorylation;GO:0036211//protein modification process;GO:0006793//phosphorus metabolic process;GO:0043412//macromolecule modification;GO:…
Dlo_002622.1	Transcription factor SUM-1 [Gossypium arboreum]	1	21.6	10.32	10.4767	9.13667	9.8	9.11333	-	-	-	-	-	-	-
Dlo_002633.2	PREDICTED: PGR5-like protein 1B, chloroplastic [Citrus sinensis]	1	9.69333	3.44667	2.78333	3.47	2.55333	5.94667	-	-	-	-	-	-	-
Dlo_002643.1	PREDICTED: G-type lectin S-receptor-like serine/threonine-protein kinase At1g11410 isoform X2 [Citrus sinensis]	1	3.37333	0.166667	0.183333	0.39	0.01	0.263333	Organismal Systems	Environmental adaptation	ko04626//Plant-pathogen interaction	K13430	-	GO:0032549//ribonucleoside binding;GO:0017076//purine nucleotide binding;GO:0035639//purine ribonucleoside triphosphate binding;GO:0016301//kinase activity;GO:0005524//ATP binding;GO:0001882//nucleoside binding;GO:0097367//carbohydrate derivative binding;GO:0003824//catalytic activity;GO:0030554//adenyl nucleotide binding;GO:0000166//nucleotide binding;GO:0097159//organic cyclic compound binding;…	GO:0022414//reproductive process;GO:0006793//phosphorus metabolic process;GO:0032501//multicellular organismal process;GO:0044238//primary metabolic process;GO:0044702//single organism reproductive process;GO:0051704//multi-organism process;GO:0009856//pollination;GO:0044237//cellular metabolic process;GO:0008037//cell recognition;GO:0048544//recognition of pollen;GO:0044699//single-organism proc…
Dlo_002652.1	PREDICTED: 5'-adenylylsulfate reductase 3, chloroplastic isoform X2 [Vitis vinifera]	1	61.04	12.5667	13.5067	15.9433	9.89667	24.5	Metabolism	Energy metabolism	ko00920//Sulfur metabolism	K05907	-	-	-
Dlo_002665.1	PREDICTED: heat stress transcription factor C-1 [Theobroma cacao]	1	111.143	38.6	42.1933	117.833	51.9333	7.15667	-	-	-	-	GO:0044424//intracellular part;GO:0043227//membrane-bounded organelle;GO:0043226//organelle;GO:0043229//intracellular organelle;GO:0043231//intracellular membrane-bounded organelle;GO:0005623//cell;GO:0005634//nucleus;GO:0005622//intracellular;GO:0044464//cell part	GO:0043565//sequence-specific DNA binding;GO:0003677//DNA binding;GO:0001071//nucleic acid binding transcription factor activity;GO:0097159//organic cyclic compound binding;GO:0003700//transcription factor activity, sequence-specific DNA binding;GO:0005488//binding;GO:0003676//nucleic acid binding;GO:1901363//heterocyclic compound binding	GO:0009889//regulation of biosynthetic process;GO:0060255//regulation of macromolecule metabolic process;GO:0050794//regulation of cellular process;GO:0051252//regulation of RNA metabolic process;GO:0065007//biological regulation;GO:0031323//regulation of cellular metabolic process;GO:2000112//regulation of cellular macromolecule biosynthetic process;GO:0010556//regulation of macromolecule biosyn…
Dlo_002682.1	PREDICTED: probable LRR receptor-like serine/threonine-protein kinase At3g47570 [Citrus sinensis]	1	1.57	0.113333	0.286667	0.11	0.0966667	0	-	-	-	-	-	-	-
Dlo_002687.1	PREDICTED: uncharacterized protein LOC109174772 [Ipomoea nil]	1	63.8033	37.03	31.7867	32.8167	23.9533	31.39	-	-	-	-	-	-	-
Dlo_002750.1	PREDICTED: 7-deoxyloganetin glucosyltransferase-like isoform X1 [Citrus sinensis]	1	6.49333	1.22667	1.05333	1.30333	0.366667	0.613333	Metabolism	Metabolism of other amino acids	ko00460//Cyanoamino acid metabolism	K13030	-	GO:0016757//transferase activity, transferring glycosyl groups;GO:0016740//transferase activity;GO:0016758//transferase activity, transferring hexosyl groups;GO:0003824//catalytic activity	GO:0008152//metabolic process
Dlo_002751.1	PREDICTED: glycolipid transfer protein 3 [Citrus sinensis]	1	7.59333	1.67667	1.15667	6.25667	6.27667	2.23	-	-	-	-	GO:0005737//cytoplasm;GO:0005622//intracellular;GO:0044464//cell part;GO:0005623//cell;GO:0044424//intracellular part	GO:0005215//transporter activity;GO:0017089//glycolipid transporter activity;GO:0022892//substrate-specific transporter activity;GO:1901505//carbohydrate derivative transporter activity;GO:0008289//lipid binding;GO:0005319//lipid transporter activity;GO:0051861//glycolipid binding;GO:0005488//binding;GO:0097367//carbohydrate derivative binding	GO:0051234//establishment of localization;GO:0051179//localization;GO:0006810//transport;GO:0010876//lipid localization;GO:0006869//lipid transport;GO:0046836//glycolipid transport;GO:1901264//carbohydrate derivative transport;GO:0044699//single-organism process;GO:0044765//single-organism transport;GO:1902578//single-organism localization;GO:0071702//organic substance transport;GO:0033036//macro…
Dlo_002814.1	von willebrand factor A domain protein [Arabidopsis thaliana]	1	242.517	82.1567	81.88	115.52	42.76	11.61	-	-	-	-	-	-	-
Dlo_002854.2	PREDICTED: 40S ribosomal protein S10-like [Prunus mume]	1	5.44667	1.44333	1.2	45.8167	48.87	48.49	Genetic Information Processing	Translation	ko03010//Ribosome	K02947	-	-	-
Dlo_002856.1	PREDICTED: E3 ubiquitin-protein ligase EL5-like [Juglans regia]	1	3.00667	0.493333	0.903333	0.23	0.0533333	1.66	-	-	-	-	-	GO:0008270//zinc ion binding;GO:0043169//cation binding;GO:0005488//binding;GO:0046914//transition metal ion binding;GO:0005515//protein binding;GO:0043167//ion binding;GO:0046872//metal ion binding	-
Dlo_002927.1	DNA ligase [Gossypium arboreum]	1	41.7567	21.9867	18.6533	40.4767	32.43	10.99	-	-	-	-	-	-	-
Dlo_002934.1	short vegetative phase 1 [Dimocarpus longan]	1	119.947	58.4833	47.2733	58.8433	43.0967	27.2033	-	-	-	-	GO:0044464//cell part;GO:0043227//membrane-bounded organelle;GO:0044424//intracellular part;GO:0043231//intracellular membrane-bounded organelle;GO:0005622//intracellular;GO:0043229//intracellular organelle;GO:0043226//organelle;GO:0005623//cell;GO:0005634//nucleus	GO:0003700//transcription factor activity, sequence-specific DNA binding;GO:0001071//nucleic acid binding transcription factor activity	GO:0006355//regulation of transcription, DNA-templated;GO:0050794//regulation of cellular process;GO:0050789//regulation of biological process;GO:0031323//regulation of cellular metabolic process;GO:0080090//regulation of primary metabolic process;GO:0060255//regulation of macromolecule metabolic process;GO:0051171//regulation of nitrogen compound metabolic process;GO:0009889//regulation of biosy…
Dlo_002955.1	PREDICTED: plant intracellular Ras-group-related LRR protein 5-like [Citrus sinensis]	1	60.7533	17.7633	17.81	11.4633	7.28667	6.33333	-	-	-	-	-	GO:0005515//protein binding;GO:0005488//binding	-
Dlo_002970.1	Ubiquitin family protein [Theobroma cacao]	1	18.1767	9.24667	8.95	12.3233	8.58667	7.47333	-	-	-	-	-	GO:0005515//protein binding;GO:0005488//binding	-
Dlo_002992.1	PREDICTED: expansin-like B1 [Jatropha curcas]	1	8.32	3.29333	3.53333	1.70333	2.62	1.7	-	-	-	-	GO:0005576//extracellular region	-	-
Dlo_002997.1	PREDICTED: probable LRR receptor-like serine/threonine-protein kinase At3g47570 [Theobroma cacao]	1	15.71	1.43667	1.68667	0.44	0.443333	4.29667	Organismal Systems	Environmental adaptation	ko04626//Plant-pathogen interaction	K13428	-	GO:0001882//nucleoside binding;GO:0017076//purine nucleotide binding;GO:0036094//small molecule binding;GO:0032555//purine ribonucleotide binding;GO:0016301//kinase activity;GO:0005524//ATP binding;GO:0016773//phosphotransferase activity, alcohol group as acceptor;GO:0016740//transferase activity;GO:0097159//organic cyclic compound binding;GO:1901363//heterocyclic compound binding;GO:0016772//tra…	GO:0036211//protein modification process;GO:0006468//protein phosphorylation;GO:0043412//macromolecule modification;GO:0006796//phosphate-containing compound metabolic process;GO:0044237//cellular metabolic process;GO:0016310//phosphorylation;GO:0008152//metabolic process;GO:0044267//cellular protein metabolic process;GO:0006793//phosphorus metabolic process;GO:0043170//macromolecule metabolic pr…
Dlo_003001.1	UDPGT domain-containing protein [Cephalotus follicularis]	1	168.3	10.4867	15.8133	34.01	18.5133	41.0333	-	-	-	-	-	GO:0016757//transferase activity, transferring glycosyl groups;GO:0016758//transferase activity, transferring hexosyl groups;GO:0003824//catalytic activity;GO:0016740//transferase activity	GO:0008152//metabolic process
Dlo_003020.1	PREDICTED: protein NUCLEAR FUSION DEFECTIVE 4-like [Jatropha curcas]	1	36.6833	16.87	16.3833	7.21333	6.84667	7.58667	-	-	-	-	-	-	-
Dlo_003059.1	Peroxisomal membrane 22 kDa family protein isoform 3 [Theobroma cacao]	1	7.86333	3.63333	3.14	2.85667	1.1	1.63	-	-	-	-	-	-	-
Dlo_003065.1	BnaCnng30330D [Brassica napus]	1	11.88	1.16667	1.50667	3.54	0.7	9.23333	-	-	-	-	-	-	-
Dlo_003097.1	PREDICTED: SNF1-related protein kinase regulatory subunit gamma-1 [Citrus sinensis]	1	84.7933	37.7	33.3333	61.97	51.6467	23.13	-	-	-	-	-	-	-
Dlo_003114.1	PREDICTED: LINE-1 retrotransposable element ORF2 protein [Cucumis melo]	1	31.8967	13.8667	13.9067	10.0933	8.05	8.39	-	-	-	-	-	-	-
Dlo_003115.1	protein detoxification 44, chloroplastic [Nicotiana attenuata]	1	15.4667	4.61333	6.35667	3.19333	2.14	1.92333	Genetic Information Processing	Translation;Folding, sorting and degradation	ko03018//RNA degradation;ko03008//Ribosome biogenesis in eukaryotes	K12619	-	-	-
Dlo_003118.1	PREDICTED: beta-amylase 3, chloroplastic [Theobroma cacao]	1	28.01	11.3233	8.80667	21.4133	20.1067	5.27667	Metabolism	Carbohydrate metabolism	ko00500//Starch and sucrose metabolism	K01177	-	GO:0016160//amylase activity;GO:0003824//catalytic activity;GO:0004553//hydrolase activity, hydrolyzing O-glycosyl compounds;GO:0016787//hydrolase activity;GO:0016798//hydrolase activity, acting on glycosyl bonds;GO:0016161//beta-amylase activity	GO:0044238//primary metabolic process;GO:0043170//macromolecule metabolic process;GO:0009056//catabolic process;GO:1901575//organic substance catabolic process;GO:0071704//organic substance metabolic process;GO:0008152//metabolic process;GO:0000272//polysaccharide catabolic process;GO:0009057//macromolecule catabolic process;GO:0005975//carbohydrate metabolic process;GO:0016052//carbohydrate cata…
Dlo_003179.1	PREDICTED: LOW QUALITY PROTEIN: fluoride export protein 2-like [Eucalyptus grandis]	1	2.15	0.78	0.676667	1.14	2.16667	1.63667	-	-	-	-	GO:0016021//integral component of membrane;GO:0016020//membrane;GO:0044425//membrane part;GO:0031224//intrinsic component of membrane	-	-
Dlo_003185.1	Dis3l2 [Gossypium arboreum]	1	6.10333	2.23333	2.75	1.8	1.62	3.84667	-	-	-	-	-	-	-
Dlo_003237.1	PREDICTED: subtilisin-like protease SBT3.4 [Theobroma cacao]	1	34.6167	14.3067	11.3033	18.3067	18.1833	21.12	-	-	-	-	-	GO:0017171//serine hydrolase activity;GO:0004175//endopeptidase activity;GO:0016787//hydrolase activity;GO:0008233//peptidase activity;GO:0070011//peptidase activity, acting on L-amino acid peptides;GO:0003824//catalytic activity;GO:0004252//serine-type endopeptidase activity;GO:0008236//serine-type peptidase activity	GO:0071704//organic substance metabolic process;GO:0006508//proteolysis;GO:0043170//macromolecule metabolic process;GO:0008152//metabolic process;GO:0019538//protein metabolic process;GO:0044238//primary metabolic process
Dlo_003284.1	PREDICTED: 2-isopropylmalate synthase 1, chloroplastic-like isoform X1 [Citrus sinensis]	1	33.44	12.2467	14.07	38.0033	25.1	12.2167	Metabolism	Amino acid metabolism;Global and Overview;Carbohydrate metabolism	ko01230//Biosynthesis of amino acids;ko01210//2-Oxocarboxylic acid metabolism;ko00620//Pyruvate metabolism;ko00290//Valine, leucine and isoleucine biosynthesis	K01649	-	GO:0003824//catalytic activity;GO:0003852//2-isopropylmalate synthase activity;GO:0016746//transferase activity, transferring acyl groups;GO:0046912//transferase activity, transferring acyl groups, acyl groups converted into alkyl on transfer;GO:0016740//transferase activity	GO:0044283//small molecule biosynthetic process;GO:0006082//organic acid metabolic process;GO:1901566//organonitrogen compound biosynthetic process;GO:0009987//cellular process;GO:0044763//single-organism cellular process;GO:0009082//branched-chain amino acid biosynthetic process;GO:0046394//carboxylic acid biosynthetic process;GO:0006520//cellular amino acid metabolic process;GO:0006551//leucine…
Dlo_003350.2	pirin-like family protein [Populus trichocarpa]	1	84.3133	40.8133	57.1967	34.9333	53.4533	55.7933	-	-	-	-	-	-	-
Dlo_003411.1	PREDICTED: 70 kDa peptidyl-prolyl isomerase-like [Prunus mume]	1	13.1833	3.41	3.49	4.2	2.57667	190.97	-	-	-	-	-	GO:0005515//protein binding;GO:0005488//binding	GO:0009987//cellular process;GO:0006457//protein folding
Dlo_003420.1	WD40 domain-containing protein [Cephalotus follicularis]	1	1.03667	0.586667	0.51	0.466667	0.56	0.423333	-	-	-	-	-	-	-
Dlo_003421.1	PREDICTED: MLO-like protein 12 isoform X1 [Citrus sinensis]	1	14.74	7.35333	6.49	12.7167	5.93	5.98333	-	-	-	-	GO:0044425//membrane part;GO:0016021//integral component of membrane;GO:0016020//membrane;GO:0031224//intrinsic component of membrane	-	GO:0050896//response to stimulus;GO:0006950//response to stress;GO:0006952//defense response
Dlo_003422.1	PREDICTED: MLO-like protein 12 isoform X1 [Citrus sinensis]	1	3.18333	1.45333	1.21	3.21667	0.566667	2.12333	-	-	-	-	GO:0031224//intrinsic component of membrane;GO:0016021//integral component of membrane;GO:0016020//membrane;GO:0044425//membrane part	-	GO:0006950//response to stress;GO:0050896//response to stimulus;GO:0006952//defense response
Dlo_003425.1	PREDICTED: peroxidase 17-like [Gossypium arboreum]	1	31.7033	10.52	12.4467	9.03	6.64333	10.3167	Metabolism	Biosynthesis of other secondary metabolites	ko00940//Phenylpropanoid biosynthesis	K00430	-	GO:0046906//tetrapyrrole binding;GO:1901363//heterocyclic compound binding;GO:0016684//oxidoreductase activity, acting on peroxide as acceptor;GO:0016209//antioxidant activity;GO:0020037//heme binding;GO:0004601//peroxidase activity;GO:0003824//catalytic activity;GO:0016491//oxidoreductase activity;GO:0005488//binding;GO:0097159//organic cyclic compound binding	GO:0055114//oxidation-reduction process;GO:0044710//single-organism metabolic process;GO:0050896//response to stimulus;GO:0006979//response to oxidative stress;GO:0044699//single-organism process;GO:0006950//response to stress;GO:0008152//metabolic process
Dlo_003429.1	PREDICTED: lanC-like protein GCL1 [Citrus sinensis]	1	84.3467	34.0933	44.5667	62.64	39.5167	58.7933	-	-	-	-	-	-	-
Dlo_003433.1	PREDICTED: WEB family protein At5g16730, chloroplastic, partial [Theobroma cacao]	1	3.31667	1.46667	1.88667	2	1.28333	1.83667	-	-	-	-	-	-	-
Dlo_003447.1	PREDICTED: RING-H2 finger protein ATL52-like [Citrus sinensis]	1	85.6833	36.0067	39.6267	25.1267	11.47	31.5333	-	-	-	-	-	GO:0046872//metal ion binding;GO:0008270//zinc ion binding;GO:0005515//protein binding;GO:0005488//binding;GO:0043167//ion binding;GO:0046914//transition metal ion binding;GO:0043169//cation binding	-
Dlo_003458.2	arabinogalactan-protein [Pyrus communis]	1	79.0867	29.74	31.8967	13.0667	13.0667	22.6	-	-	-	-	-	-	-
Dlo_003550.1	PREDICTED: synapse-associated protein 1 [Beta vulgaris subsp. vulgaris] [Beta vulgaris]	1	24.4567	6.83667	6.22	13.0567	9.97	15.78	-	-	-	-	-	-	-
Dlo_003558.1	PHD domain-containing protein/zf-RING_2 domain-containing protein [Cephalotus follicularis]	1	10.3833	5.19667	4.68333	7.98	6.93667	6.44333	-	-	-	-	-	GO:0043167//ion binding;GO:0046914//transition metal ion binding;GO:0046872//metal ion binding;GO:0008270//zinc ion binding;GO:0005488//binding;GO:0043169//cation binding;GO:0005515//protein binding	-
Dlo_003573.1	PREDICTED: trigger factor-like [Ziziphus jujuba]	1	20.2067	4.06667	3.09667	13.1467	2.13333	0.853333	-	-	-	-	-	-	-
Dlo_003598.1	methionyl-tRNA synthetase [Arabidopsis thaliana]	1	3.51333	0	0	0	0	0.486667	-	-	-	-	-	-	-
Dlo_003619.1	PREDICTED: F-box protein CPR30-like [Citrus sinensis]	1	5.32667	1.73333	2.38667	3.37	1.64	3.34	-	-	-	-	-	GO:0005488//binding;GO:0005515//protein binding	-
Dlo_003670.1	Serine-rich protein-related [Theobroma cacao]	1	20.2667	1.68	3.98667	4.88667	2.58333	1.66333	-	-	-	-	-	-	-
Dlo_003671.1	Vitamin K-dependent S [Gossypium arboreum]	1	79.5567	22.44	22.6533	38.4167	16.6267	54.0067	-	-	-	-	-	-	-
Dlo_003703.1	PREDICTED: probable xyloglucan endotransglucosylase/hydrolase protein 23 [Jatropha curcas]	1	57.05	5.11667	7.76	3.06667	1.22	35.1133	-	-	-	-	GO:0005623//cell;GO:0044464//cell part;GO:0071944//cell periphery;GO:0030312//external encapsulating structure;GO:0048046//apoplast;GO:0005618//cell wall;GO:0005576//extracellular region	GO:0016798//hydrolase activity, acting on glycosyl bonds;GO:0016740//transferase activity;GO:0003824//catalytic activity;GO:0016762//xyloglucan:xyloglucosyl transferase activity;GO:0016758//transferase activity, transferring hexosyl groups;GO:0016787//hydrolase activity;GO:0004553//hydrolase activity, hydrolyzing O-glycosyl compounds;GO:0016757//transferase activity, transferring glycosyl groups	GO:0044238//primary metabolic process;GO:0008152//metabolic process;GO:0044042//glucan metabolic process;GO:0044260//cellular macromolecule metabolic process;GO:0005976//polysaccharide metabolic process;GO:0006073//cellular glucan metabolic process;GO:0044237//cellular metabolic process;GO:0071704//organic substance metabolic process;GO:0005975//carbohydrate metabolic process;GO:0044262//cellular…
Dlo_003707.1	Glycoside hydrolase, family 16 [Corchorus olitorius]	1	28.4733	4.20667	5.59333	1.17333	0.616667	39.3867	-	-	-	-	GO:0030312//external encapsulating structure;GO:0005618//cell wall;GO:0005623//cell;GO:0071944//cell periphery;GO:0048046//apoplast;GO:0005576//extracellular region;GO:0044464//cell part	GO:0004553//hydrolase activity, hydrolyzing O-glycosyl compounds;GO:0016758//transferase activity, transferring hexosyl groups;GO:0016757//transferase activity, transferring glycosyl groups;GO:0016787//hydrolase activity;GO:0016740//transferase activity;GO:0016762//xyloglucan:xyloglucosyl transferase activity;GO:0016798//hydrolase activity, acting on glycosyl bonds;GO:0003824//catalytic activity	GO:0043170//macromolecule metabolic process;GO:0008152//metabolic process;GO:0006073//cellular glucan metabolic process;GO:0044237//cellular metabolic process;GO:0044042//glucan metabolic process;GO:0071704//organic substance metabolic process;GO:0044262//cellular carbohydrate metabolic process;GO:0005975//carbohydrate metabolic process;GO:0005976//polysaccharide metabolic process;GO:0044238//pri…
Dlo_003708.1	PREDICTED: xyloglucan endotransglucosylase/hydrolase protein 22-like [Gossypium hirsutum]	1	41.3433	7.83333	12.54	3.52667	2.21333	55.7133	-	-	-	-	GO:0030312//external encapsulating structure;GO:0071944//cell periphery;GO:0048046//apoplast;GO:0005576//extracellular region;GO:0005623//cell;GO:0044464//cell part;GO:0005618//cell wall	GO:0003824//catalytic activity;GO:0016787//hydrolase activity;GO:0004553//hydrolase activity, hydrolyzing O-glycosyl compounds;GO:0016762//xyloglucan:xyloglucosyl transferase activity;GO:0016740//transferase activity;GO:0016798//hydrolase activity, acting on glycosyl bonds;GO:0016758//transferase activity, transferring hexosyl groups;GO:0016757//transferase activity, transferring glycosyl groups	GO:0044237//cellular metabolic process;GO:0071704//organic substance metabolic process;GO:0044262//cellular carbohydrate metabolic process;GO:0005975//carbohydrate metabolic process;GO:0043170//macromolecule metabolic process;GO:0044042//glucan metabolic process;GO:0008152//metabolic process;GO:0044264//cellular polysaccharide metabolic process;GO:0009987//cellular process;GO:0044238//primary met…
Dlo_003709.1	PREDICTED: NAC transcription factor 29 [Theobroma cacao]	1	6.85667	1.02	1.49333	1.49667	1.06667	1.07	-	-	-	-	-	GO:0003677//DNA binding;GO:0005488//binding;GO:0003676//nucleic acid binding;GO:0097159//organic cyclic compound binding;GO:1901363//heterocyclic compound binding	GO:0051252//regulation of RNA metabolic process;GO:0031323//regulation of cellular metabolic process;GO:0031326//regulation of cellular biosynthetic process;GO:0080090//regulation of primary metabolic process;GO:0009889//regulation of biosynthetic process;GO:0065007//biological regulation;GO:0019222//regulation of metabolic process;GO:0060255//regulation of macromolecule metabolic process;GO:0006…
Dlo_003710.1	PREDICTED: xyloglucan endotransglucosylase/hydrolase protein 22-like [Citrus sinensis]	1	3.60667	1.22333	1.18	1.83	1.55	6.18333	Environmental Information Processing	Signal transduction	ko04075//Plant hormone signal transduction	K14504	GO:0005576//extracellular region;GO:0005618//cell wall;GO:0044464//cell part;GO:0005623//cell;GO:0071944//cell periphery;GO:0030312//external encapsulating structure;GO:0048046//apoplast	GO:0003824//catalytic activity;GO:0016762//xyloglucan:xyloglucosyl transferase activity;GO:0016757//transferase activity, transferring glycosyl groups;GO:0016740//transferase activity;GO:0016758//transferase activity, transferring hexosyl groups;GO:0016798//hydrolase activity, acting on glycosyl bonds;GO:0016787//hydrolase activity;GO:0004553//hydrolase activity, hydrolyzing O-glycosyl compounds	GO:0005976//polysaccharide metabolic process;GO:0044260//cellular macromolecule metabolic process;GO:0044238//primary metabolic process;GO:0044042//glucan metabolic process;GO:0044262//cellular carbohydrate metabolic process;GO:0008152//metabolic process;GO:0009987//cellular process;GO:0043170//macromolecule metabolic process;GO:0071704//organic substance metabolic process;GO:0044264//cellular po…
Dlo_003711.1	probable xyloglucan endotransglucosylase/hydrolase protein 23-like precursor [Cucumis sativus]	1	325.22	76.7267	61.9133	113.15	71.41	6.38	-	-	-	-	GO:0048046//apoplast;GO:0044464//cell part;GO:0071944//cell periphery;GO:0030312//external encapsulating structure;GO:0005623//cell;GO:0005576//extracellular region;GO:0005618//cell wall	GO:0016762//xyloglucan:xyloglucosyl transferase activity;GO:0016757//transferase activity, transferring glycosyl groups;GO:0016740//transferase activity;GO:0003824//catalytic activity;GO:0016787//hydrolase activity;GO:0016758//transferase activity, transferring hexosyl groups;GO:0004553//hydrolase activity, hydrolyzing O-glycosyl compounds;GO:0016798//hydrolase activity, acting on glycosyl bonds	GO:0044238//primary metabolic process;GO:0044262//cellular carbohydrate metabolic process;GO:0044264//cellular polysaccharide metabolic process;GO:0006073//cellular glucan metabolic process;GO:0044260//cellular macromolecule metabolic process;GO:0044042//glucan metabolic process;GO:0071704//organic substance metabolic process;GO:0043170//macromolecule metabolic process;GO:0005975//carbohydrate me…
Dlo_003713.1	PREDICTED: xyloglucan endotransglucosylase/hydrolase protein 22-like [Gossypium hirsutum]	1	47.65	11.72	14.5167	6.86667	2.45667	38.12	-	-	-	-	GO:0048046//apoplast;GO:0044464//cell part;GO:0071944//cell periphery;GO:0005618//cell wall;GO:0005576//extracellular region;GO:0005623//cell;GO:0030312//external encapsulating structure	GO:0016740//transferase activity;GO:0016762//xyloglucan:xyloglucosyl transferase activity;GO:0003824//catalytic activity;GO:0004553//hydrolase activity, hydrolyzing O-glycosyl compounds;GO:0016787//hydrolase activity;GO:0016758//transferase activity, transferring hexosyl groups;GO:0016798//hydrolase activity, acting on glycosyl bonds;GO:0016757//transferase activity, transferring glycosyl groups	GO:0005975//carbohydrate metabolic process;GO:0044260//cellular macromolecule metabolic process;GO:0043170//macromolecule metabolic process;GO:0044238//primary metabolic process;GO:0044237//cellular metabolic process;GO:0044042//glucan metabolic process;GO:0044264//cellular polysaccharide metabolic process;GO:0006073//cellular glucan metabolic process;GO:0005976//polysaccharide metabolic process;…
Dlo_003721.1	PREDICTED: galactinol synthase 2-like [Juglans regia]	1	15.55	3.01	5.64	0	0	0	-	-	-	-	-	GO:0008378//galactosyltransferase activity;GO:0035250//UDP-galactosyltransferase activity;GO:0016740//transferase activity;GO:0008194//UDP-glycosyltransferase activity;GO:0016758//transferase activity, transferring hexosyl groups;GO:0016757//transferase activity, transferring glycosyl groups;GO:0003824//catalytic activity;GO:0047216//inositol 3-alpha-galactosyltransferase activity	GO:0044723//single-organism carbohydrate metabolic process;GO:0006012//galactose metabolic process;GO:0005996//monosaccharide metabolic process;GO:0044281//small molecule metabolic process;GO:0044238//primary metabolic process;GO:0019318//hexose metabolic process;GO:0071704//organic substance metabolic process;GO:0008152//metabolic process;GO:0044699//single-organism process;GO:0005975//carbohydr…
Dlo_003740.1	PREDICTED: probable serine/threonine-protein kinase At1g18390 isoform X2 [Citrus sinensis]	1	0.893333	0.146667	0.17	0.103333	0.0833333	12.57	Organismal Systems	Environmental adaptation	ko04626//Plant-pathogen interaction	K13429	-	GO:1901363//heterocyclic compound binding;GO:0032553//ribonucleotide binding;GO:0035639//purine ribonucleoside triphosphate binding;GO:0016740//transferase activity;GO:0001883//purine nucleoside binding;GO:0043167//ion binding;GO:0032549//ribonucleoside binding;GO:0017076//purine nucleotide binding;GO:0097367//carbohydrate derivative binding;GO:0003824//catalytic activity;GO:0016773//phosphotrans…	GO:0006793//phosphorus metabolic process;GO:0006464//cellular protein modification process;GO:0036211//protein modification process;GO:0044260//cellular macromolecule metabolic process;GO:0009987//cellular process;GO:0043170//macromolecule metabolic process;GO:0008152//metabolic process;GO:0044238//primary metabolic process;GO:0043412//macromolecule modification;GO:0016310//phosphorylation;GO:004…
Dlo_003756.1	PREDICTED: 65-kDa microtubule-associated protein 1-like isoform X2 [Lupinus angustifolius]	1	8.79333	3.99	3.15	2.66667	3.10333	4.96333	-	-	-	-	-	GO:0044877//macromolecular complex binding;GO:0032403//protein complex binding;GO:0015631//tubulin binding;GO:0008092//cytoskeletal protein binding;GO:0008017//microtubule binding;GO:0005488//binding;GO:0005515//protein binding	GO:0044763//single-organism cellular process;GO:1902589//single-organism organelle organization;GO:0071840//cellular component organization or biogenesis;GO:0007010//cytoskeleton organization;GO:0009987//cellular process;GO:0016043//cellular component organization;GO:0022402//cell cycle process;GO:0000226//microtubule cytoskeleton organization;GO:0000910//cytokinesis;GO:0007017//microtubule-based…
Dlo_003772.1	PREDICTED: protein LNK1 isoform X1 [Theobroma cacao]	1	120.203	19.93	24.5267	79.03	56.8167	48.5167	-	-	-	-	-	-	-
Dlo_003789.1	PREDICTED: protein EXORDIUM-like 2 [Citrus sinensis]	1	541.72	255.403	207.337	320.8	211.137	251.967	-	-	-	-	-	-	-
Dlo_003790.1	PREDICTED: nitronate monooxygenase [Populus euphratica]	1	6.85333	3.13333	4.2	5.87333	5.83333	5.02667	-	-	-	-	-	GO:0016703//oxidoreductase activity, acting on single donors with incorporation of molecular oxygen, incorporation of one atom of oxygen (internal monooxygenases or internal mixed function oxidases);GO:0003824//catalytic activity;GO:0018580//nitronate monooxygenase activity;GO:0004497//monooxygenase activity;GO:0016701//oxidoreductase activity, acting on single donors with incorporation of molecu…	GO:0008152//metabolic process;GO:0055114//oxidation-reduction process;GO:0044710//single-organism metabolic process;GO:0044699//single-organism process
Dlo_003829.1	PREDICTED: nematode resistance protein-like HSPRO2 [Citrus sinensis]	1	137.763	5.99333	9.78333	7.89333	4.22667	13.06	-	-	-	-	-	GO:0005488//binding;GO:0005515//protein binding	-
Dlo_003846.1	Peroxisomal membrane protein 2 [Morus notabilis]	1	9.73	4.04	4.40667	2.28333	1.24	1.96333	-	-	-	-	GO:0031224//intrinsic component of membrane;GO:0016021//integral component of membrane;GO:0044425//membrane part;GO:0016020//membrane	-	-
Dlo_003851.1	PREDICTED: polyubiquitin [Theobroma cacao]	1	86.4967	31.02	31.6667	57.28	29.43	33.2933	-	-	-	-	-	GO:0005515//protein binding;GO:0005488//binding	-
Dlo_003864.1	NB-ARC domain-containing disease resistance protein, partial [Citrus limon]	1	6.16	0.776667	1.9	0.32	0.24	1.26667	Organismal Systems	Environmental adaptation	ko04626//Plant-pathogen interaction	K13457	-	GO:0000166//nucleotide binding;GO:0032559//adenyl ribonucleotide binding;GO:0001882//nucleoside binding;GO:0032549//ribonucleoside binding;GO:1901363//heterocyclic compound binding;GO:0043531//ADP binding;GO:0036094//small molecule binding;GO:0097367//carbohydrate derivative binding;GO:0005488//binding;GO:0043168//anion binding;GO:0032553//ribonucleotide binding;GO:0032555//purine ribonucleotide …	-
Dlo_003876.1	PREDICTED: stress enhanced protein 2, chloroplastic [Ricinus communis]	1	84.6867	23.0667	19.3367	28.1633	14.7867	7.03667	-	-	-	-	-	-	-
Dlo_003883.1	Cytochrome P450 [Corchorus capsularis]	1	115.167	38.0233	49.0167	69.94	26.0433	46.0767	-	-	-	-	-	GO:0003824//catalytic activity;GO:0016705//oxidoreductase activity, acting on paired donors, with incorporation or reduction of molecular oxygen;GO:0043169//cation binding;GO:0020037//heme binding;GO:0097159//organic cyclic compound binding;GO:0005506//iron ion binding;GO:0016491//oxidoreductase activity;GO:0046872//metal ion binding;GO:0043167//ion binding;GO:0005488//binding;GO:1901363//heteroc…	GO:0055114//oxidation-reduction process;GO:0008152//metabolic process;GO:0044710//single-organism metabolic process;GO:0044699//single-organism process
Dlo_003902.3	Retrovirus-related Pol polyprotein from transposon TNT 1-94 [Morus notabilis]	1	7.45667	3.50667	4.14333	2.87	2.37	2.49	Genetic Information Processing	Translation;Folding, sorting and degradation	ko03018//RNA degradation;ko03008//Ribosome biogenesis in eukaryotes	K12619	-	-	GO:0006807//nitrogen compound metabolic process;GO:0044237//cellular metabolic process;GO:0034641//cellular nitrogen compound metabolic process;GO:0006725//cellular aromatic compound metabolic process;GO:0015074//DNA integration;GO:0046483//heterocycle metabolic process;GO:0071704//organic substance metabolic process;GO:0006139//nucleobase-containing compound metabolic process;GO:0090304//nucleic…
Dlo_003903.1	PREDICTED: sorbin and SH3 domain-containing protein 2-like [Populus euphratica]	1	40.0967	20.2633	17.21	22.29	23.6633	25.9933	-	-	-	-	-	-	-
Dlo_003946.1	PREDICTED: receptor-like protein 12 isoform X2 [Citrus sinensis]	1	11.7	4.33333	3.83333	0.856667	1.13333	0.593333	Organismal Systems	Environmental adaptation	ko04626//Plant-pathogen interaction	K13420	-	GO:0005515//protein binding;GO:0005488//binding	-
Dlo_003999.1	SKP1/ASK-interacting protein 5 isoform 2, partial [Theobroma cacao]	1	7.02667	1.7	1.68	2.73	2.30667	2.7	-	-	-	-	-	-	-
Dlo_004013.1	PREDICTED: peroxidase 5 [Citrus sinensis]	1	0.66	0.0633333	0.0666667	0.0333333	0.0266667	0.133333	Metabolism	Biosynthesis of other secondary metabolites	ko00940//Phenylpropanoid biosynthesis	K00430	-	GO:0005488//binding;GO:0004601//peroxidase activity;GO:0016491//oxidoreductase activity;GO:0097159//organic cyclic compound binding;GO:0020037//heme binding;GO:0016209//antioxidant activity;GO:0003824//catalytic activity;GO:1901363//heterocyclic compound binding;GO:0046906//tetrapyrrole binding;GO:0016684//oxidoreductase activity, acting on peroxide as acceptor	GO:0044699//single-organism process;GO:0006979//response to oxidative stress;GO:0044710//single-organism metabolic process;GO:0055114//oxidation-reduction process;GO:0050896//response to stimulus;GO:0008152//metabolic process;GO:0006950//response to stress
Dlo_004014.1	PREDICTED: peroxidase 5 [Citrus sinensis]	1	1.55	0.21	0.106667	0	0	0	-	-	-	-	-	GO:0005488//binding;GO:0016684//oxidoreductase activity, acting on peroxide as acceptor;GO:0016491//oxidoreductase activity;GO:0046906//tetrapyrrole binding;GO:0004601//peroxidase activity;GO:1901363//heterocyclic compound binding;GO:0016209//antioxidant activity;GO:0020037//heme binding;GO:0003824//catalytic activity;GO:0097159//organic cyclic compound binding	GO:0006979//response to oxidative stress;GO:0006950//response to stress;GO:0008152//metabolic process;GO:0044699//single-organism process;GO:0044710//single-organism metabolic process;GO:0050896//response to stimulus;GO:0055114//oxidation-reduction process
Dlo_004019.1	PREDICTED: probable protein phosphatase 2C 2 [Citrus sinensis]	1	92.7433	45.7667	50.14	41.2967	27.6167	99.03	-	-	-	-	-	GO:0003824//catalytic activity;GO:0042578//phosphoric ester hydrolase activity;GO:0004722//protein serine/threonine phosphatase activity;GO:0016788//hydrolase activity, acting on ester bonds;GO:0016787//hydrolase activity;GO:0004721//phosphoprotein phosphatase activity;GO:0016791//phosphatase activity	GO:0071704//organic substance metabolic process;GO:0009987//cellular process;GO:0006464//cellular protein modification process;GO:0044238//primary metabolic process;GO:0019538//protein metabolic process;GO:0006793//phosphorus metabolic process;GO:0036211//protein modification process;GO:0044237//cellular metabolic process;GO:0006470//protein dephosphorylation;GO:0044260//cellular macromolecule me…
Dlo_004062.1	PREDICTED: uncharacterized protein LOC100253416 [Vitis vinifera]	1	7.46	2.96667	2.23667	7.69	4.59333	4.07667	-	-	-	-	-	-	-
Dlo_004085.1	PREDICTED: exonuclease mut-7 homolog isoform X2 [Juglans regia]	1	11.3467	4.97333	7.44333	4.46667	6.09333	14.0267	-	-	-	-	-	GO:0005488//binding;GO:0003824//catalytic activity;GO:0003676//nucleic acid binding;GO:0097159//organic cyclic compound binding;GO:0016788//hydrolase activity, acting on ester bonds;GO:0016787//hydrolase activity;GO:0008408//3'-5' exonuclease activity;GO:1901363//heterocyclic compound binding;GO:0004518//nuclease activity;GO:0004527//exonuclease activity	GO:1901360//organic cyclic compound metabolic process;GO:0046483//heterocycle metabolic process;GO:0044237//cellular metabolic process;GO:0006807//nitrogen compound metabolic process;GO:0044238//primary metabolic process;GO:0034641//cellular nitrogen compound metabolic process;GO:0006139//nucleobase-containing compound metabolic process;GO:0071704//organic substance metabolic process;GO:0009987//…
Dlo_004088.1	PREDICTED: dnaJ homolog subfamily B member 3 [Jatropha curcas]	1	160.763	19.3967	29.15	43.8667	43.0633	113.19	-	-	-	-	-	-	-
Dlo_004092.1	PREDICTED: protein FAM135B-like [Malus domestica]	1	6.66	2.66667	3.14	4.12333	3.29	5.62333	-	-	-	-	-	-	-
Dlo_004107.1	PREDICTED: O-acyltransferase WSD1-like isoform X2 [Populus euphratica]	1	13.0667	3.26667	4.28667	1.71	0.436667	3.75	-	-	-	-	-	GO:0004144//diacylglycerol O-acyltransferase activity;GO:0016740//transferase activity;GO:0016747//transferase activity, transferring acyl groups other than amino-acyl groups;GO:0016746//transferase activity, transferring acyl groups;GO:0008374//O-acyltransferase activity;GO:0003824//catalytic activity;GO:0016411//acylglycerol O-acyltransferase activity	GO:0044711//single-organism biosynthetic process;GO:0044249//cellular biosynthetic process;GO:0006629//lipid metabolic process;GO:0044237//cellular metabolic process;GO:0044763//single-organism cellular process;GO:0045017//glycerolipid biosynthetic process;GO:0044255//cellular lipid metabolic process;GO:1901576//organic substance biosynthetic process;GO:0009058//biosynthetic process;GO:0008152//m…
Dlo_004109.2	PREDICTED: receptor-like serine/threonine-protein kinase SD1-8 [Populus euphratica]	1	9.82	2.24333	2.70667	2.14667	0.623333	1.09	-	-	-	-	-	GO:0043168//anion binding;GO:0004672//protein kinase activity;GO:0016740//transferase activity;GO:0097159//organic cyclic compound binding;GO:0001882//nucleoside binding;GO:0036094//small molecule binding;GO:0035639//purine ribonucleoside triphosphate binding;GO:0032555//purine ribonucleotide binding;GO:0016301//kinase activity;GO:0043167//ion binding;GO:0032550//purine ribonucleoside binding;GO:…	GO:0044703//multi-organism reproductive process;GO:0006468//protein phosphorylation;GO:0043170//macromolecule metabolic process;GO:0006793//phosphorus metabolic process;GO:0009856//pollination;GO:0044702//single organism reproductive process;GO:0022414//reproductive process;GO:0043412//macromolecule modification;GO:0048544//recognition of pollen;GO:0009875//pollen-pistil interaction;GO:0044237//c…
Dlo_004114.1	PREDICTED: receptor-like serine/threonine-protein kinase SD1-8 [Populus euphratica]	1	2.77667	0.876667	1.13667	0.97	0.286667	0.613333	-	-	-	-	-	GO:0043168//anion binding;GO:0001882//nucleoside binding;GO:0032555//purine ribonucleotide binding;GO:0016773//phosphotransferase activity, alcohol group as acceptor;GO:1901363//heterocyclic compound binding;GO:0016772//transferase activity, transferring phosphorus-containing groups;GO:0035639//purine ribonucleoside triphosphate binding;GO:0005488//binding;GO:0036094//small molecule binding;GO:00…	GO:0048544//recognition of pollen;GO:0019538//protein metabolic process;GO:0007154//cell communication;GO:0006468//protein phosphorylation;GO:0044260//cellular macromolecule metabolic process;GO:0006796//phosphate-containing compound metabolic process;GO:0000003//reproduction;GO:0008152//metabolic process;GO:0044238//primary metabolic process;GO:0008037//cell recognition;GO:0044706//multi-multice…
Dlo_004145.1	PREDICTED: LRR receptor-like serine/threonine-protein kinase GSO1 isoform X4 [Citrus sinensis]	1	0.39	0.0266667	0.0433333	0.08	0.00666667	0.0366667	Organismal Systems	Environmental adaptation	ko04626//Plant-pathogen interaction	K13420	-	GO:0005488//binding;GO:0016893//endonuclease activity, active with either ribo- or deoxyribonucleic acids and producing 5'-phosphomonoesters;GO:0003723//RNA binding;GO:0004525//ribonuclease III activity;GO:0016788//hydrolase activity, acting on ester bonds;GO:0005515//protein binding;GO:1901363//heterocyclic compound binding;GO:0004518//nuclease activity;GO:0016787//hydrolase activity;GO:0003824/…	GO:0010467//gene expression;GO:0009987//cellular process;GO:0046483//heterocycle metabolic process;GO:0006807//nitrogen compound metabolic process;GO:0016070//RNA metabolic process;GO:0034641//cellular nitrogen compound metabolic process;GO:0043170//macromolecule metabolic process;GO:0006396//RNA processing;GO:1901360//organic cyclic compound metabolic process;GO:0008152//metabolic process;GO:000…
Dlo_004209.3	PREDICTED: 70 kDa peptidyl-prolyl isomerase [Theobroma cacao]	1	22.5667	9.21667	10.22	13.7467	12.97	9.73	-	-	-	-	-	GO:0005515//protein binding;GO:0005488//binding	GO:0006457//protein folding;GO:0009987//cellular process
Dlo_004253.1	PREDICTED: prostaglandin E synthase 2 [Populus euphratica]	1	35.1833	15.9833	16.6233	14.8233	14.92	31.4333	Metabolism	Lipid metabolism	ko00590//Arachidonic acid metabolism	K05309	-	GO:0015036//disulfide oxidoreductase activity;GO:0005515//protein binding;GO:0005488//binding;GO:0016491//oxidoreductase activity;GO:0009055//electron carrier activity;GO:0015035//protein disulfide oxidoreductase activity;GO:0003824//catalytic activity;GO:0016667//oxidoreductase activity, acting on a sulfur group of donors	GO:0050789//regulation of biological process;GO:0042592//homeostatic process;GO:0065008//regulation of biological quality;GO:0044699//single-organism process;GO:0045454//cell redox homeostasis;GO:0044763//single-organism cellular process;GO:0019725//cellular homeostasis;GO:0009987//cellular process;GO:0050794//regulation of cellular process;GO:0065007//biological regulation
Dlo_004256.1	PREDICTED: GDSL esterase/lipase EXL1-like [Citrus sinensis]	1	3.85	1.07	0.913333	0.253333	0.433333	0.22	Metabolism	Metabolism of terpenoids and polyketides	ko00906//Carotenoid biosynthesis	K00514	-	GO:0016298//lipase activity;GO:0016787//hydrolase activity;GO:0003824//catalytic activity;GO:0016788//hydrolase activity, acting on ester bonds	GO:0071704//organic substance metabolic process;GO:0008152//metabolic process;GO:0044710//single-organism metabolic process;GO:0044238//primary metabolic process;GO:0044699//single-organism process;GO:0006629//lipid metabolic process
Dlo_004284.2	PREDICTED: TMV resistance protein N-like [Citrus sinensis]	1	7.98667	3.66333	3.08333	1.78333	1.10667	4.23667	-	-	-	-	-	GO:0005488//binding;GO:0005515//protein binding	-
Dlo_004315.1	PREDICTED: protein RIK isoform X2 [Citrus sinensis]	1	65.7833	29.1767	31.2767	36.08	29.9467	66.3067	-	-	-	-	-	-	-
Dlo_004365.1	PREDICTED: probable protein S-acyltransferase 15 isoform X1 [Citrus sinensis]	1	8.83667	2.35333	3.25333	2.47667	1.81	4.14667	-	-	-	-	-	GO:0043169//cation binding;GO:0005488//binding;GO:0046914//transition metal ion binding;GO:0043167//ion binding;GO:0008270//zinc ion binding;GO:0046872//metal ion binding	-
Dlo_004390.1	PREDICTED: hybrid signal transduction protein dokA isoform X2 [Nelumbo nucifera]	1	74.24	31.3667	34.6233	39.0867	22.71	24.54	-	-	-	-	-	-	-
Dlo_004393.2	PREDICTED: GDSL esterase/lipase At4g26790 [Citrus sinensis]	1	12.7533	5.57333	6.26333	2.46	4.32333	6.8	Metabolism	Metabolism of terpenoids and polyketides	ko00906//Carotenoid biosynthesis	K00514	-	GO:0003824//catalytic activity;GO:0016787//hydrolase activity;GO:0016788//hydrolase activity, acting on ester bonds	-
Dlo_004434.2	PREDICTED: splicing factor, suppressor of white-apricot homolog isoform X1 [Citrus sinensis]	1	106.807	50.21	52.5033	65.3233	52.3167	66.26	-	-	-	-	-	GO:0005488//binding;GO:1901363//heterocyclic compound binding;GO:0003676//nucleic acid binding;GO:0003723//RNA binding;GO:0097159//organic cyclic compound binding	GO:0006396//RNA processing;GO:0071704//organic substance metabolic process;GO:0006807//nitrogen compound metabolic process;GO:0006139//nucleobase-containing compound metabolic process;GO:0009987//cellular process;GO:1901360//organic cyclic compound metabolic process;GO:0010467//gene expression;GO:0006725//cellular aromatic compound metabolic process;GO:0090304//nucleic acid metabolic process;GO:0…
Dlo_004458.1	PREDICTED: pentatricopeptide repeat-containing protein At1g01970 [Citrus sinensis]	1	9.71	4.6	5.82	8.75	9.45333	12.3133	-	-	-	-	-	-	-
Dlo_004483.1	PREDICTED: bifunctional epoxide hydrolase 2-like [Gossypium arboreum]	1	134.233	41.46	41.3533	140.747	75.4367	50.2133	-	-	-	-	-	GO:0003824//catalytic activity	-
Dlo_004487.1	Ist1 domain-containing protein [Cephalotus follicularis]	1	4.69667	2.21667	2.57333	1.25333	1.67	0.473333	-	-	-	-	-	-	-
Dlo_004496.1	PREDICTED: (R,S)-reticuline 7-O-methyltransferase [Theobroma cacao]	1	13.4067	5.06	6.12	0	0	0	-	-	-	-	-	GO:0046983//protein dimerization activity;GO:0016741//transferase activity, transferring one-carbon groups;GO:0005488//binding;GO:0008168//methyltransferase activity;GO:0003824//catalytic activity;GO:0005515//protein binding;GO:0008171//O-methyltransferase activity;GO:0016740//transferase activity	-
Dlo_004652.1	DUF3741 domain-containing protein/DUF4378 domain-containing protein [Cephalotus follicularis]	1	12.33	4.88333	6.10333	4.68	3.46667	2.83333	-	-	-	-	-	-	-
Dlo_004669.1	PREDICTED: heavy metal-associated isoprenylated plant protein 39-like [Nicotiana attenuata]	1	54.0867	16.5967	13.58	6.67667	4.07	8.18667	-	-	-	-	-	GO:0043169//cation binding;GO:0046872//metal ion binding;GO:0043167//ion binding;GO:0005488//binding	GO:0030001//metal ion transport;GO:0044765//single-organism transport;GO:0051179//localization;GO:0006812//cation transport;GO:0006811//ion transport;GO:0006810//transport;GO:0051234//establishment of localization;GO:0044699//single-organism process;GO:1902578//single-organism localization
Dlo_004670.2	PREDICTED: heavy metal-associated isoprenylated plant protein 39-like [Nicotiana attenuata]	1	20.03	6.09667	6.01333	7.57	2.80333	8.15	-	-	-	-	-	-	-
Dlo_004704.1	PREDICTED: organic cation/carnitine transporter 7-like [Citrus sinensis]	1	46.6767	15.7467	14.2667	10.7333	11.9933	8.44	-	-	-	-	GO:0016021//integral component of membrane;GO:0044425//membrane part;GO:0031224//intrinsic component of membrane;GO:0016020//membrane	-	GO:0044699//single-organism process;GO:0044763//single-organism cellular process;GO:0051234//establishment of localization;GO:0044765//single-organism transport;GO:0009987//cellular process;GO:1902578//single-organism localization;GO:0055085//transmembrane transport;GO:0006810//transport;GO:0051179//localization
Dlo_004749.1	WRKY super family protein [Hevea brasiliensis]	1	67.0667	29.39	30.57	45.8233	24.4067	34.1567	Organismal Systems	Environmental adaptation	ko04626//Plant-pathogen interaction	K13425	-	GO:0043565//sequence-specific DNA binding;GO:0001071//nucleic acid binding transcription factor activity;GO:0003700//transcription factor activity, sequence-specific DNA binding;GO:0003676//nucleic acid binding;GO:1901363//heterocyclic compound binding;GO:0097159//organic cyclic compound binding;GO:0005488//binding;GO:0003677//DNA binding	GO:0009889//regulation of biosynthetic process;GO:0051252//regulation of RNA metabolic process;GO:0031323//regulation of cellular metabolic process;GO:2001141//regulation of RNA biosynthetic process;GO:0080090//regulation of primary metabolic process;GO:0065007//biological regulation;GO:1903506//regulation of nucleic acid-templated transcription;GO:0050794//regulation of cellular process;GO:00105…
Dlo_004757.1	DUF1262 family protein [Medicago truncatula]	1	36.8967	11.0567	9.91667	17.7633	6.82667	7.93667	-	-	-	-	-	-	-
Dlo_004761.1	DUF1262 family protein [Medicago truncatula]	1	26.4367	4.57667	4.49333	14.8333	3.03333	2.60667	-	-	-	-	-	-	-
Dlo_004774.1	PREDICTED: LOW QUALITY PROTEIN: cysteine-rich receptor-like protein kinase 10 [Citrus sinensis]	1	1.51667	0.293333	0.203333	0.863333	0.226667	0.133333	Organismal Systems	Environmental adaptation	ko04626//Plant-pathogen interaction	K13430	-	GO:0000166//nucleotide binding;GO:0005488//binding;GO:0097367//carbohydrate derivative binding;GO:1901265//nucleoside phosphate binding;GO:0017076//purine nucleotide binding;GO:0016740//transferase activity;GO:0030554//adenyl nucleotide binding;GO:0016301//kinase activity;GO:0032553//ribonucleotide binding;GO:0001882//nucleoside binding;GO:0016772//transferase activity, transferring phosphorus-co…	GO:0044267//cellular protein metabolic process;GO:0008152//metabolic process;GO:0043170//macromolecule metabolic process;GO:0071704//organic substance metabolic process;GO:0044260//cellular macromolecule metabolic process;GO:0043412//macromolecule modification;GO:0006796//phosphate-containing compound metabolic process;GO:0006793//phosphorus metabolic process;GO:0044238//primary metabolic process…
Dlo_004805.1	PREDICTED: cysteine-rich receptor-like protein kinase 25 [Malus domestica]	1	0.793333	0.0466667	0.0566667	0.566667	0.433333	0.786667	Organismal Systems	Environmental adaptation	ko04626//Plant-pathogen interaction	K13430	-	GO:0097367//carbohydrate derivative binding;GO:0016772//transferase activity, transferring phosphorus-containing groups;GO:0000166//nucleotide binding;GO:0036094//small molecule binding;GO:0030554//adenyl nucleotide binding;GO:0005488//binding;GO:0043168//anion binding;GO:0032553//ribonucleotide binding;GO:0017076//purine nucleotide binding;GO:0001883//purine nucleoside binding;GO:0032555//purine…	GO:0016310//phosphorylation;GO:0071704//organic substance metabolic process;GO:0019538//protein metabolic process;GO:0006796//phosphate-containing compound metabolic process;GO:0044267//cellular protein metabolic process;GO:0044260//cellular macromolecule metabolic process;GO:0044237//cellular metabolic process;GO:0009987//cellular process;GO:0043412//macromolecule modification;GO:0043170//macrom…
Dlo_004829.1	Cysteine-rich receptor-like protein kinase 25 [Morus notabilis]	1	5.84667	2.30333	2.62	3.43	2.55	2.12667	-	-	-	-	-	GO:1901265//nucleoside phosphate binding;GO:0016740//transferase activity;GO:0001882//nucleoside binding;GO:0005524//ATP binding;GO:0097367//carbohydrate derivative binding;GO:0097159//organic cyclic compound binding;GO:0016772//transferase activity, transferring phosphorus-containing groups;GO:1901363//heterocyclic compound binding;GO:0032559//adenyl ribonucleotide binding;GO:0001883//purine nuc…	GO:0009987//cellular process;GO:0044267//cellular protein metabolic process;GO:0006793//phosphorus metabolic process;GO:0043412//macromolecule modification;GO:0016310//phosphorylation;GO:0036211//protein modification process;GO:0008152//metabolic process;GO:0006464//cellular protein modification process;GO:0044238//primary metabolic process;GO:0044237//cellular metabolic process;GO:0019538//prote…
Dlo_004851.1	PREDICTED: G-type lectin S-receptor-like serine/threonine-protein kinase At1g11410 isoform X3 [Gossypium arboreum]	1	0.563333	0.0833333	0.143333	0.106667	0	0.06	-	-	-	-	-	GO:0005524//ATP binding;GO:0032550//purine ribonucleoside binding;GO:1901363//heterocyclic compound binding;GO:0016740//transferase activity;GO:0003824//catalytic activity;GO:0032559//adenyl ribonucleotide binding;GO:0016301//kinase activity;GO:0016772//transferase activity, transferring phosphorus-containing groups;GO:0017076//purine nucleotide binding;GO:0036094//small molecule binding;GO:00971…	GO:0007154//cell communication;GO:0016310//phosphorylation;GO:0036211//protein modification process;GO:0006796//phosphate-containing compound metabolic process;GO:0044703//multi-organism reproductive process;GO:0044699//single-organism process;GO:0022414//reproductive process;GO:0043412//macromolecule modification;GO:0009987//cellular process;GO:0044267//cellular protein metabolic process;GO:0008…
Dlo_004852.1	PREDICTED: G-type lectin S-receptor-like serine/threonine-protein kinase At1g11410 isoform X3 [Citrus sinensis]	1	2.89667	0.43	0.673333	0.17	0.0533333	0.03	-	-	-	-	-	GO:0016772//transferase activity, transferring phosphorus-containing groups;GO:1901363//heterocyclic compound binding;GO:0043168//anion binding;GO:0016773//phosphotransferase activity, alcohol group as acceptor;GO:0001882//nucleoside binding;GO:0001883//purine nucleoside binding;GO:0005524//ATP binding;GO:0097367//carbohydrate derivative binding;GO:0017076//purine nucleotide binding;GO:0004672//p…	GO:0043412//macromolecule modification;GO:0009856//pollination;GO:0022414//reproductive process;GO:0016310//phosphorylation;GO:0044763//single-organism cellular process;GO:0006793//phosphorus metabolic process;GO:0009987//cellular process;GO:0043170//macromolecule metabolic process;GO:0051704//multi-organism process;GO:0044260//cellular macromolecule metabolic process;GO:0008037//cell recognition…
Dlo_004860.1	S_locus_glycop domain-containing protein/B_lectin domain-containing protein/PAN_2 domain-containing protein [Cephalotus follicularis]	1	0.813333	0.02	0.09	0.19	0.0166667	0.0666667	-	-	-	-	-	GO:0005488//binding;GO:0005515//protein binding	GO:0032501//multicellular organismal process;GO:0048544//recognition of pollen;GO:0044699//single-organism process;GO:0000003//reproduction;GO:0044706//multi-multicellular organism process;GO:0044763//single-organism cellular process;GO:0051704//multi-organism process;GO:0009856//pollination;GO:0009987//cellular process;GO:0008037//cell recognition;GO:0044703//multi-organism reproductive process;…
Dlo_004866.1	PREDICTED: receptor-like serine/threonine-protein kinase SD1-8 [Populus euphratica]	1	3.85667	0.776667	0.736667	0.493333	0.216667	3.52667	-	-	-	-	-	-	GO:0044763//single-organism cellular process;GO:0000003//reproduction;GO:0032501//multicellular organismal process;GO:0009987//cellular process;GO:0008037//cell recognition;GO:0044702//single organism reproductive process;GO:0044706//multi-multicellular organism process;GO:0048544//recognition of pollen;GO:0009875//pollen-pistil interaction;GO:0044699//single-organism process;GO:0007154//cell com…
Dlo_004874.1	S_locus_glycop domain-containing protein/B_lectin domain-containing protein/PAN_2 domain-containing protein [Cephalotus follicularis]	1	1.25667	0.15	0.16	0.336667	0.0266667	0.03	-	-	-	-	-	GO:0001883//purine nucleoside binding;GO:0005488//binding;GO:1901265//nucleoside phosphate binding;GO:0043168//anion binding;GO:1901363//heterocyclic compound binding;GO:0097367//carbohydrate derivative binding;GO:0036094//small molecule binding;GO:0000166//nucleotide binding;GO:0003824//catalytic activity;GO:0097159//organic cyclic compound binding;GO:0005515//protein binding;GO:0004672//protein…	GO:0022414//reproductive process;GO:0009987//cellular process;GO:0044238//primary metabolic process;GO:0008152//metabolic process;GO:0048544//recognition of pollen;GO:0044706//multi-multicellular organism process;GO:0007154//cell communication;GO:0036211//protein modification process;GO:0006464//cellular protein modification process;GO:0009856//pollination;GO:0006793//phosphorus metabolic process…
Dlo_004887.1	PREDICTED: G-type lectin S-receptor-like serine/threonine-protein kinase RLK1 [Citrus sinensis]	1	2.91667	0.853333	1.03	0.75	0.253333	0.263333	-	-	-	-	-	GO:0016301//kinase activity;GO:0000166//nucleotide binding;GO:0016773//phosphotransferase activity, alcohol group as acceptor;GO:1901363//heterocyclic compound binding;GO:0030554//adenyl nucleotide binding;GO:0001882//nucleoside binding;GO:0016740//transferase activity;GO:1901265//nucleoside phosphate binding;GO:0004672//protein kinase activity;GO:0032559//adenyl ribonucleotide binding;GO:0036094…	GO:0044260//cellular macromolecule metabolic process;GO:0036211//protein modification process;GO:0071704//organic substance metabolic process;GO:0044237//cellular metabolic process;GO:0006464//cellular protein modification process;GO:0006468//protein phosphorylation;GO:0006793//phosphorus metabolic process;GO:0006796//phosphate-containing compound metabolic process;GO:0008152//metabolic process;G…
Dlo_004909.1	PREDICTED: cytochrome P450 82G1-like isoform X1 [Citrus sinensis]	1	130.95	60.5833	79.38	21.2333	36.9533	128.763	Metabolism	Metabolism of terpenoids and polyketides;Biosynthesis of other secondary metabolites	ko00945//Stilbenoid, diarylheptanoid and gingerol biosynthesis;ko00903//Limonene and pinene degradation	K00517	-	GO:0043167//ion binding;GO:0046914//transition metal ion binding;GO:0046906//tetrapyrrole binding;GO:0005488//binding;GO:1901363//heterocyclic compound binding;GO:0046872//metal ion binding;GO:0097159//organic cyclic compound binding;GO:0003824//catalytic activity;GO:0016491//oxidoreductase activity;GO:0016705//oxidoreductase activity, acting on paired donors, with incorporation or reduction of m…	GO:0055114//oxidation-reduction process;GO:0008152//metabolic process;GO:0044699//single-organism process;GO:0044710//single-organism metabolic process
Dlo_004911.1	PREDICTED: cytochrome P450 82G1-like [Citrus sinensis]	1	15.5	5.41333	8.7	2.19	2.92333	16.05	Metabolism	Metabolism of terpenoids and polyketides;Biosynthesis of other secondary metabolites	ko00945//Stilbenoid, diarylheptanoid and gingerol biosynthesis;ko00903//Limonene and pinene degradation	K00517	-	GO:0005506//iron ion binding;GO:0046914//transition metal ion binding;GO:1901363//heterocyclic compound binding;GO:0020037//heme binding;GO:0016705//oxidoreductase activity, acting on paired donors, with incorporation or reduction of molecular oxygen;GO:0046906//tetrapyrrole binding;GO:0043169//cation binding;GO:0043167//ion binding;GO:0016491//oxidoreductase activity;GO:0003824//catalytic activi…	GO:0055114//oxidation-reduction process;GO:0044699//single-organism process;GO:0008152//metabolic process;GO:0044710//single-organism metabolic process
Dlo_004936.1	DUF3511 domain-containing protein [Cephalotus follicularis]	1	24.4733	13.99	11.9967	10.74	10.6833	14.61	-	-	-	-	-	-	-
Dlo_004943.1	PREDICTED: heat shock factor protein HSF30 [Citrus sinensis]	1	26.23	12.92	16.88	8.87333	4.08667	4.7	-	-	-	-	GO:0005634//nucleus;GO:0005622//intracellular;GO:0043226//organelle;GO:0043231//intracellular membrane-bounded organelle;GO:0044424//intracellular part;GO:0044464//cell part;GO:0043229//intracellular organelle;GO:0043227//membrane-bounded organelle;GO:0005623//cell	GO:0003700//transcription factor activity, sequence-specific DNA binding;GO:0001071//nucleic acid binding transcription factor activity;GO:0097159//organic cyclic compound binding;GO:0003677//DNA binding;GO:1901363//heterocyclic compound binding;GO:0043565//sequence-specific DNA binding;GO:0005488//binding;GO:0003676//nucleic acid binding	GO:0009889//regulation of biosynthetic process;GO:0051171//regulation of nitrogen compound metabolic process;GO:0051252//regulation of RNA metabolic process;GO:0010468//regulation of gene expression;GO:0009628//response to abiotic stimulus;GO:0065007//biological regulation;GO:0031326//regulation of cellular biosynthetic process;GO:0009408//response to heat;GO:1903506//regulation of nucleic acid-t…
Dlo_004991.1	Rho guanine nucleotide exchange factor [Arabidopsis thaliana]	1	1.22333	0.296667	0.266667	0.0466667	0	0.446667	-	-	-	-	-	-	-
Dlo_005000.1	PREDICTED: disease resistance protein At4g27190-like [Citrus sinensis]	1	1.27667	0.416667	0.593333	0.14	0.05	0.413333	Organismal Systems	Environmental adaptation	ko04626//Plant-pathogen interaction	K13459	-	GO:0030554//adenyl nucleotide binding;GO:0043167//ion binding;GO:0097367//carbohydrate derivative binding;GO:0032555//purine ribonucleotide binding;GO:0032550//purine ribonucleoside binding;GO:0000166//nucleotide binding;GO:0001883//purine nucleoside binding;GO:0097159//organic cyclic compound binding;GO:0036094//small molecule binding;GO:0032549//ribonucleoside binding;GO:0001882//nucleoside bin…	-
Dlo_005038.1	Armadillo-like helical [Corchorus olitorius]	1	5.54	1.17667	1.64	1.82	0.94	0.713333	-	-	-	-	-	-	-
Dlo_005049.2	PREDICTED: protein DEHYDRATION-INDUCED 19 homolog 3 [Citrus sinensis]	1	60.7433	24.1867	18.2133	27.5733	20.1367	11.6367	-	-	-	-	-	-	-
Dlo_005141.1	PREDICTED: MLO-like protein 1 [Citrus sinensis]	1	23.4633	10.9333	10.0933	12.31	12.4467	7.6	-	-	-	-	GO:0016020//membrane;GO:0016021//integral component of membrane;GO:0031224//intrinsic component of membrane;GO:0044425//membrane part	-	GO:0006950//response to stress;GO:0050896//response to stimulus;GO:0006952//defense response
Dlo_005146.1	PREDICTED: calvin cycle protein CP12-1, chloroplastic [Vitis vinifera]	1	376.22	68.8467	56.79	154.71	88.3133	88.8833	-	-	-	-	-	-	-
Dlo_005174.1	PREDICTED: probable leucine-rich repeat receptor-like protein kinase At1g35710 isoform X3 [Citrus sinensis]	1	2.94333	0.2	0.473333	0.306667	0.00666667	1.05333	-	-	-	-	-	GO:0036094//small molecule binding;GO:0035639//purine ribonucleoside triphosphate binding;GO:0001883//purine nucleoside binding;GO:1901363//heterocyclic compound binding;GO:0005488//binding;GO:0001882//nucleoside binding;GO:0030554//adenyl nucleotide binding;GO:0017076//purine nucleotide binding;GO:0043167//ion binding;GO:0005515//protein binding;GO:0043168//anion binding;GO:0016740//transferase …	GO:0044260//cellular macromolecule metabolic process;GO:0036211//protein modification process;GO:0008152//metabolic process;GO:0071704//organic substance metabolic process;GO:0006468//protein phosphorylation;GO:0006793//phosphorus metabolic process;GO:0043170//macromolecule metabolic process;GO:0044238//primary metabolic process;GO:0016310//phosphorylation;GO:0044237//cellular metabolic process;G…
Dlo_005175.1	PREDICTED: glutathione S-transferase F6 [Citrus sinensis]	1	937.2	296.763	243.7	193.167	96.18	142.353	-	-	-	-	-	-	-
Dlo_005180.1	PREDICTED: DNA polymerase delta small subunit [Citrus sinensis]	1	33.02	16.39	19.2967	24.4033	17.8933	31.0533	Genetic Information Processing;Metabolism	Replication and repair;Nucleotide metabolism	ko00240//Pyrimidine metabolism;ko00230//Purine metabolism;ko03420//Nucleotide excision repair;ko03030//DNA replication;ko03440//Homologous recombination;ko03430//Mismatch repair;ko03410//Base excision repair	K02328	-	GO:0016772//transferase activity, transferring phosphorus-containing groups;GO:0003887//DNA-directed DNA polymerase activity;GO:1901363//heterocyclic compound binding;GO:0003677//DNA binding;GO:0003676//nucleic acid binding;GO:0097159//organic cyclic compound binding;GO:0005488//binding;GO:0003824//catalytic activity;GO:0016740//transferase activity;GO:0016779//nucleotidyltransferase activity;GO:…	GO:0046483//heterocycle metabolic process;GO:1901360//organic cyclic compound metabolic process;GO:0009059//macromolecule biosynthetic process;GO:0006725//cellular aromatic compound metabolic process;GO:0009987//cellular process;GO:0006259//DNA metabolic process;GO:0044238//primary metabolic process;GO:0034645//cellular macromolecule biosynthetic process;GO:0090304//nucleic acid metabolic process…
Dlo_005244.1	No apical meristem (NAM) protein [Corchorus olitorius]	1	1.90667	0	0	0.136667	0	3.59667	-	-	-	-	-	-	-
Dlo_005265.1	PREDICTED: glutathione S-transferase zeta class-like [Citrus sinensis]	1	62.0367	23.7333	22.9167	16.6867	14.4967	27.9833	Metabolism	Amino acid metabolism	ko00350//Tyrosine metabolism	K01800	-	GO:0005488//binding;GO:0005515//protein binding	-
Dlo_005266.1	PREDICTED: glutathione S-transferase zeta class-like isoform X1 [Citrus sinensis]	1	23.4833	10.9867	10.14	8.06	6.71	10.3667	Metabolism	Amino acid metabolism	ko00350//Tyrosine metabolism	K01800	-	GO:0005488//binding;GO:0005515//protein binding	-
Dlo_005281.1	PREDICTED: protein SUPPRESSOR OF npr1-1, CONSTITUTIVE 1-like [Pyrus x bretschneideri]	1	6.57333	1.80333	2.56	1.78667	1.61333	4.27	-	-	-	-	-	GO:0005515//protein binding;GO:0005488//binding	-
Dlo_005286.2	PREDICTED: TMV resistance protein N-like isoform X1 [Citrus sinensis]	1	4.99333	1.46333	1.61667	0.646667	0.266667	0.323333	-	-	-	-	-	GO:0005515//protein binding;GO:0005488//binding	-
Dlo_005306.1	PREDICTED: heavy metal-associated isoprenylated plant protein 23 [Lupinus angustifolius]	1	464.233	47.4733	58.1633	102.853	84.76	41.6433	-	-	-	-	-	GO:0043167//ion binding;GO:0005488//binding;GO:0046872//metal ion binding;GO:0043169//cation binding	GO:0051179//localization;GO:0006811//ion transport;GO:0006812//cation transport;GO:0044699//single-organism process;GO:0006810//transport;GO:1902578//single-organism localization;GO:0044765//single-organism transport;GO:0051234//establishment of localization;GO:0030001//metal ion transport
Dlo_005327.1	PREDICTED: probable E3 ubiquitin-protein ligase RHA2B [Gossypium hirsutum]	1	43.86	2.58	3.16667	13.5333	7.45	8.15667	-	-	-	-	-	GO:0046914//transition metal ion binding;GO:0043169//cation binding;GO:0046872//metal ion binding;GO:0043167//ion binding;GO:0005488//binding;GO:0005515//protein binding;GO:0008270//zinc ion binding	-
Dlo_005332.2	PREDICTED: probable complex I intermediate-associated protein 30 [Citrus sinensis]	1	4.35	1.89	1.5	2.31667	3.07667	4.12333	-	-	-	-	-	-	-
Dlo_005334.1	PREDICTED: transcription factor TGA1 [Theobroma cacao]	1	32.77	15.0567	15.1167	23.0267	15.5	10.5367	Environmental Information Processing	Signal transduction	ko04075//Plant hormone signal transduction	K14431	-	GO:0001071//nucleic acid binding transcription factor activity;GO:0005488//binding;GO:0043565//sequence-specific DNA binding;GO:0097159//organic cyclic compound binding;GO:0003700//transcription factor activity, sequence-specific DNA binding;GO:0003677//DNA binding;GO:0003676//nucleic acid binding;GO:1901363//heterocyclic compound binding	GO:0006355//regulation of transcription, DNA-templated;GO:0006725//cellular aromatic compound metabolic process;GO:0006351//transcription, DNA-templated;GO:0080090//regulation of primary metabolic process;GO:1903506//regulation of nucleic acid-templated transcription;GO:1901362//organic cyclic compound biosynthetic process;GO:0034641//cellular nitrogen compound metabolic process;GO:0018130//heter…
Dlo_005335.1	PREDICTED: alanine--glyoxylate aminotransferase 2 homolog 1, mitochondrial isoform X2 [Citrus sinensis]	1	32.1267	9.69	9.27667	13.4267	11.63	17.34	-	-	-	-	-	GO:0003824//catalytic activity;GO:0097159//organic cyclic compound binding;GO:0008483//transaminase activity;GO:0043167//ion binding;GO:1901363//heterocyclic compound binding;GO:0005488//binding;GO:0030170//pyridoxal phosphate binding;GO:0043168//anion binding;GO:0016740//transferase activity;GO:0048037//cofactor binding;GO:0016769//transferase activity, transferring nitrogenous groups	-
Dlo_005354.1	PREDICTED: cytochrome P450 CYP736A12-like [Citrus sinensis]	1	11.5267	2.5	2.32667	3.32	2.39667	0.853333	Metabolism	Biosynthesis of other secondary metabolites	ko00940//Phenylpropanoid biosynthesis	K09755	-	GO:0046906//tetrapyrrole binding;GO:0003824//catalytic activity;GO:0046914//transition metal ion binding;GO:0043167//ion binding;GO:0043169//cation binding;GO:0020037//heme binding;GO:0005506//iron ion binding;GO:1901363//heterocyclic compound binding;GO:0046872//metal ion binding;GO:0005488//binding;GO:0097159//organic cyclic compound binding;GO:0016705//oxidoreductase activity, acting on paired…	GO:0044699//single-organism process;GO:0044710//single-organism metabolic process;GO:0055114//oxidation-reduction process;GO:0008152//metabolic process
Dlo_005378.1	PREDICTED: isoflavone 2'-hydroxylase [Vitis vinifera]	1	27.7833	10.5	11.0333	23.2733	15.8833	14.88	Metabolism	Metabolism of terpenoids and polyketides;Biosynthesis of other secondary metabolites	ko00945//Stilbenoid, diarylheptanoid and gingerol biosynthesis;ko00903//Limonene and pinene degradation	K00517	-	GO:0005488//binding;GO:0020037//heme binding;GO:0046906//tetrapyrrole binding;GO:0005506//iron ion binding;GO:0016705//oxidoreductase activity, acting on paired donors, with incorporation or reduction of molecular oxygen;GO:0043167//ion binding;GO:0046914//transition metal ion binding;GO:0043169//cation binding;GO:0003824//catalytic activity;GO:0046872//metal ion binding;GO:1901363//heterocyclic …	GO:0055114//oxidation-reduction process;GO:0044699//single-organism process;GO:0008152//metabolic process;GO:0044710//single-organism metabolic process
Dlo_005454.2	PREDICTED: probable trans-2-enoyl-CoA reductase, mitochondrial [Citrus sinensis]	1	43.6867	11.7167	14.3867	24.68	15.3833	30.8767	Metabolism	Global and Overview;Lipid metabolism	ko01212//Fatty acid metabolism;ko00062//Fatty acid elongation	K07512	-	GO:0043169//cation binding;GO:0005488//binding;GO:0043167//ion binding;GO:0046872//metal ion binding;GO:0016491//oxidoreductase activity;GO:0003824//catalytic activity;GO:0008270//zinc ion binding;GO:0046914//transition metal ion binding	GO:0055114//oxidation-reduction process;GO:0008152//metabolic process;GO:0044710//single-organism metabolic process;GO:0044699//single-organism process
Dlo_005496.1	-	1	1.99333	0.726667	0.506667	0.19	0.32	0.653333	-	-	-	-	-	-	-
Dlo_005517.1	PREDICTED: flavonoid 3'-monooxygenase-like [Populus euphratica]	1	0.903333	0.0833333	0.273333	0.176667	0.0233333	0.0633333	-	-	-	-	-	GO:0016705//oxidoreductase activity, acting on paired donors, with incorporation or reduction of molecular oxygen;GO:0046872//metal ion binding;GO:0020037//heme binding;GO:0043169//cation binding;GO:0003824//catalytic activity;GO:1901363//heterocyclic compound binding;GO:0046906//tetrapyrrole binding;GO:0046914//transition metal ion binding;GO:0043167//ion binding;GO:0005506//iron ion binding;GO:…	GO:0044710//single-organism metabolic process;GO:0044699//single-organism process;GO:0055114//oxidation-reduction process;GO:0008152//metabolic process
Dlo_005519.1	PREDICTED: flavonoid 3',5'-hydroxylase-like [Citrus sinensis]	1	51.5667	9.61	9.34667	13.1233	9.50333	6.97	Metabolism	Biosynthesis of other secondary metabolites	ko00941//Flavonoid biosynthesis;ko00944//Flavone and flavonol biosynthesis	K05280	-	GO:0020037//heme binding;GO:0046872//metal ion binding;GO:0016491//oxidoreductase activity;GO:0043167//ion binding;GO:0016705//oxidoreductase activity, acting on paired donors, with incorporation or reduction of molecular oxygen;GO:0097159//organic cyclic compound binding;GO:0046914//transition metal ion binding;GO:0043169//cation binding;GO:0046906//tetrapyrrole binding;GO:0005506//iron ion bind…	GO:0044699//single-organism process;GO:0044710//single-organism metabolic process;GO:0055114//oxidation-reduction process;GO:0008152//metabolic process
Dlo_005520.1	PREDICTED: flavonoid 3',5'-hydroxylase-like [Citrus sinensis]	1	38.74	10.8467	12.3533	10.34	2.89333	4.75333	-	-	-	-	-	GO:0043167//ion binding;GO:0005506//iron ion binding;GO:0046906//tetrapyrrole binding;GO:0046872//metal ion binding;GO:0097159//organic cyclic compound binding;GO:1901363//heterocyclic compound binding;GO:0043169//cation binding;GO:0016705//oxidoreductase activity, acting on paired donors, with incorporation or reduction of molecular oxygen;GO:0020037//heme binding;GO:0003824//catalytic activity;…	GO:0055114//oxidation-reduction process;GO:0044699//single-organism process;GO:0044710//single-organism metabolic process;GO:0008152//metabolic process
Dlo_005524.1	PREDICTED: primary amine oxidase-like [Vitis vinifera]	1	0.963333	0.0233333	0.0666667	0.216667	0.116667	0.0666667	-	-	-	-	-	GO:0016641//oxidoreductase activity, acting on the CH-NH2 group of donors, oxygen as acceptor;GO:0005507//copper ion binding;GO:0043167//ion binding;GO:0048038//quinone binding;GO:0043169//cation binding;GO:0046914//transition metal ion binding;GO:0048037//cofactor binding;GO:0008131//primary amine oxidase activity;GO:0016638//oxidoreductase activity, acting on the CH-NH2 group of donors;GO:00468…	GO:1901564//organonitrogen compound metabolic process;GO:0044710//single-organism metabolic process;GO:0008152//metabolic process;GO:0044699//single-organism process;GO:0006807//nitrogen compound metabolic process;GO:0055114//oxidation-reduction process;GO:0071704//organic substance metabolic process;GO:0009308//amine metabolic process
Dlo_005555.1	DNA-binding family protein [Populus trichocarpa]	1	1.25	0.21	0.356667	0.296667	0.0333333	0.153333	-	-	-	-	-	-	-
Dlo_005560.1	PREDICTED: zinc finger A20 and AN1 domain-containing stress-associated protein 1 [Citrus sinensis]	1	69.48	21.3567	26.53	7.97	7.51333	25.2167	-	-	-	-	-	GO:0008270//zinc ion binding;GO:1901363//heterocyclic compound binding;GO:0043169//cation binding;GO:0046914//transition metal ion binding;GO:0005488//binding;GO:0003677//DNA binding;GO:0097159//organic cyclic compound binding;GO:0043167//ion binding;GO:0046872//metal ion binding;GO:0003676//nucleic acid binding	-
Dlo_005572.1	Growth-regulating factor 2 [Theobroma cacao]	1	46.7733	13.6	12.82	48.36	25.1967	21.1633	-	-	-	-	GO:0043231//intracellular membrane-bounded organelle;GO:0044464//cell part;GO:0043227//membrane-bounded organelle;GO:0005634//nucleus;GO:0005623//cell;GO:0043226//organelle;GO:0043229//intracellular organelle;GO:0005622//intracellular;GO:0044424//intracellular part	GO:0005488//binding;GO:1901265//nucleoside phosphate binding;GO:0097159//organic cyclic compound binding;GO:1901363//heterocyclic compound binding;GO:0032555//purine ribonucleotide binding;GO:0016817//hydrolase activity, acting on acid anhydrides;GO:0000166//nucleotide binding;GO:0003824//catalytic activity;GO:0032549//ribonucleoside binding;GO:0097367//carbohydrate derivative binding;GO:0032550/…	GO:0006355//regulation of transcription, DNA-templated;GO:0019219//regulation of nucleobase-containing compound metabolic process;GO:2001141//regulation of RNA biosynthetic process;GO:0009889//regulation of biosynthetic process;GO:0031323//regulation of cellular metabolic process;GO:0051252//regulation of RNA metabolic process;GO:0019222//regulation of metabolic process;GO:0060255//regulation of …
Dlo_005574.1	PREDICTED: geraniol 8-hydroxylase-like [Citrus sinensis]	1	85.0133	17.3	12.35	37.76	34.14	5.25667	Metabolism	Metabolism of terpenoids and polyketides;Biosynthesis of other secondary metabolites	ko00945//Stilbenoid, diarylheptanoid and gingerol biosynthesis;ko00903//Limonene and pinene degradation	K00517	-	GO:0043169//cation binding;GO:0005488//binding;GO:0046906//tetrapyrrole binding;GO:1901363//heterocyclic compound binding;GO:0097159//organic cyclic compound binding;GO:0046872//metal ion binding;GO:0016705//oxidoreductase activity, acting on paired donors, with incorporation or reduction of molecular oxygen;GO:0020037//heme binding;GO:0046914//transition metal ion binding;GO:0016491//oxidoreduct…	GO:0008152//metabolic process;GO:0055114//oxidation-reduction process;GO:0044710//single-organism metabolic process;GO:0044699//single-organism process
Dlo_005575.1	PREDICTED: geraniol 8-hydroxylase-like [Citrus sinensis]	1	51.48	9.60667	6.67333	24.2467	13.28	7.83333	Metabolism	Metabolism of terpenoids and polyketides;Biosynthesis of other secondary metabolites	ko00945//Stilbenoid, diarylheptanoid and gingerol biosynthesis;ko00903//Limonene and pinene degradation	K00517	-	GO:0046906//tetrapyrrole binding;GO:0020037//heme binding;GO:0097159//organic cyclic compound binding;GO:0005488//binding;GO:0043167//ion binding;GO:0046872//metal ion binding;GO:0005506//iron ion binding;GO:0046914//transition metal ion binding;GO:0003824//catalytic activity;GO:0016491//oxidoreductase activity;GO:1901363//heterocyclic compound binding;GO:0043169//cation binding;GO:0016705//oxido…	GO:0044710//single-organism metabolic process;GO:0008152//metabolic process;GO:0044699//single-organism process;GO:0055114//oxidation-reduction process
Dlo_005589.1	Pgr5-like a, a isoform 1 [Theobroma cacao]	1	46.83	23.0667	21.7933	51.9733	40.3433	27.27	-	-	-	-	-	-	-
Dlo_005613.2	PREDICTED: UDP-galactose/UDP-glucose transporter 2 [Citrus sinensis]	1	33.4667	17.6267	16.57	19.9433	14.0167	25.7533	-	-	-	-	-	-	GO:0051234//establishment of localization;GO:0044765//single-organism transport;GO:0044763//single-organism cellular process;GO:1902578//single-organism localization;GO:0044699//single-organism process;GO:0006810//transport;GO:0009987//cellular process;GO:0055085//transmembrane transport;GO:0051179//localization
Dlo_005616.1	PREDICTED: dehydration-responsive element-binding protein 1A-like [Ziziphus jujuba]	1	45.05	0.306667	0.973333	0.863333	0.116667	24.6767	-	-	-	-	-	GO:0001071//nucleic acid binding transcription factor activity;GO:0003700//transcription factor activity, sequence-specific DNA binding	GO:0051171//regulation of nitrogen compound metabolic process;GO:2000112//regulation of cellular macromolecule biosynthetic process;GO:0050789//regulation of biological process;GO:0010556//regulation of macromolecule biosynthetic process;GO:0006355//regulation of transcription, DNA-templated;GO:0031323//regulation of cellular metabolic process;GO:0050794//regulation of cellular process;GO:2001141…
Dlo_005658.1	DHHA1 domain protein [Medicago truncatula]	1	14.2333	7.03667	7.01333	10.2067	8.89	17.4233	-	-	-	-	-	-	-
Dlo_005662.1	PREDICTED: 17.3 kDa class I heat shock protein-like [Gossypium raimondii]	1	12.97	3.24333	4.82333	3.62	1.97	198.817	-	-	-	-	-	-	-
Dlo_005672.1	PREDICTED: mitogen-activated protein kinase kinase 9-like isoform X2 [Pyrus x bretschneideri]	1	97.7233	40.1767	46.8067	31.6033	18.58	79.4933	-	-	-	-	-	GO:0000166//nucleotide binding;GO:0001883//purine nucleoside binding;GO:0005524//ATP binding;GO:0097367//carbohydrate derivative binding;GO:0035639//purine ribonucleoside triphosphate binding;GO:0017076//purine nucleotide binding;GO:0032550//purine ribonucleoside binding;GO:0032559//adenyl ribonucleotide binding;GO:0016740//transferase activity;GO:0043168//anion binding;GO:0030554//adenyl nucleot…	GO:0036211//protein modification process;GO:0044238//primary metabolic process;GO:0006464//cellular protein modification process;GO:0043412//macromolecule modification;GO:0043170//macromolecule metabolic process;GO:0006793//phosphorus metabolic process;GO:0071704//organic substance metabolic process;GO:0019538//protein metabolic process;GO:0009987//cellular process;GO:0044260//cellular macromolec…
Dlo_005678.1	PREDICTED: U-box domain-containing protein 21 [Theobroma cacao]	1	1.32333	0.166667	0.353333	0.156667	0.15	4.39	-	-	-	-	-	GO:0003824//catalytic activity;GO:0004842//ubiquitin-protein transferase activity;GO:0019787//ubiquitin-like protein transferase activity;GO:0016740//transferase activity	GO:0043170//macromolecule metabolic process;GO:0044238//primary metabolic process;GO:0032446//protein modification by small protein conjugation;GO:0044237//cellular metabolic process;GO:0044267//cellular protein metabolic process;GO:0071704//organic substance metabolic process;GO:0036211//protein modification process;GO:0044260//cellular macromolecule metabolic process;GO:0008152//metabolic proce…
Dlo_005691.1	PREDICTED: flavin-dependent oxidoreductase FOX2-like [Citrus sinensis]	1	0.506667	0.02	0.0533333	0.0766667	0	0	-	-	-	-	-	GO:0003824//catalytic activity;GO:1901265//nucleoside phosphate binding;GO:0008762//UDP-N-acetylmuramate dehydrogenase activity;GO:0005488//binding;GO:0043168//anion binding;GO:0016616//oxidoreductase activity, acting on the CH-OH group of donors, NAD or NADP as acceptor;GO:0097159//organic cyclic compound binding;GO:0048037//cofactor binding;GO:1901363//heterocyclic compound binding;GO:0016491//…	GO:0008152//metabolic process;GO:0044710//single-organism metabolic process;GO:0044699//single-organism process;GO:0055114//oxidation-reduction process
Dlo_005694.1	PREDICTED: tetrahydrocannabinolic acid synthase-like [Gossypium raimondii]	1	11.9267	2.11	2.32333	0.476667	0.3	0.396667	-	-	-	-	-	GO:0036094//small molecule binding;GO:0016616//oxidoreductase activity, acting on the CH-OH group of donors, NAD or NADP as acceptor;GO:0043168//anion binding;GO:0048037//cofactor binding;GO:0050662//coenzyme binding;GO:0003824//catalytic activity;GO:1901265//nucleoside phosphate binding;GO:0043167//ion binding;GO:0016491//oxidoreductase activity;GO:0050660//flavin adenine dinucleotide binding;GO…	GO:0055114//oxidation-reduction process;GO:0008152//metabolic process;GO:0044699//single-organism process;GO:0044710//single-organism metabolic process
Dlo_005696.1	PREDICTED: flavin-dependent oxidoreductase FOX2-like [Citrus sinensis]	1	0.453333	0.02	0.02	0.02	0	0	-	-	-	-	-	GO:1901363//heterocyclic compound binding;GO:0043167//ion binding;GO:0036094//small molecule binding;GO:0048037//cofactor binding;GO:0050660//flavin adenine dinucleotide binding;GO:0003824//catalytic activity;GO:0016614//oxidoreductase activity, acting on CH-OH group of donors;GO:0005488//binding;GO:0043168//anion binding;GO:0008762//UDP-N-acetylmuramate dehydrogenase activity;GO:0097159//organic…	GO:0044710//single-organism metabolic process;GO:0044699//single-organism process;GO:0008152//metabolic process;GO:0055114//oxidation-reduction process
Dlo_005757.1	NTP_transf_2 domain-containing protein/PAP_assoc domain-containing protein [Cephalotus follicularis]	1	44.7367	21.9333	25.75	30.7267	27.82	37.45	Genetic Information Processing	Folding, sorting and degradation	ko03018//RNA degradation	K03514	-	GO:0016779//nucleotidyltransferase activity;GO:0016772//transferase activity, transferring phosphorus-containing groups;GO:0016740//transferase activity;GO:0003824//catalytic activity	-
Dlo_005773.1	PREDICTED: transcription initiation factor IIB isoform X2 [Jatropha curcas]	1	2.10333	0	0	0.9	0	0	Genetic Information Processing	Transcription	ko03022//Basal transcription factors	K03124	-	-	-
Dlo_005779.1	rotundifolia-like protein [Medicago truncatula]	1	14.11	2.55667	2.85	2.81667	2.21333	3.9	-	-	-	-	-	-	-
Dlo_005783.2	PREDICTED: aspartic proteinase PCS1 [Prunus mume]	1	35.2133	12.6067	14.57	19.2567	14.47	15.2067	-	-	-	-	-	GO:0004175//endopeptidase activity;GO:0004190//aspartic-type endopeptidase activity;GO:0070011//peptidase activity, acting on L-amino acid peptides;GO:0008233//peptidase activity;GO:0003824//catalytic activity;GO:0070001//aspartic-type peptidase activity;GO:0016787//hydrolase activity	GO:0044238//primary metabolic process;GO:0006508//proteolysis;GO:0071704//organic substance metabolic process;GO:0019538//protein metabolic process;GO:0008152//metabolic process;GO:0043170//macromolecule metabolic process
Dlo_005839.1	Transferase [Corchorus olitorius]	1	50.43	7.50667	7.82	5.98	0.35	0.646667	Metabolism	Biosynthesis of other secondary metabolites	ko00940//Phenylpropanoid biosynthesis;ko00945//Stilbenoid, diarylheptanoid and gingerol biosynthesis;ko00941//Flavonoid biosynthesis	K13065	-	GO:0003824//catalytic activity;GO:0016746//transferase activity, transferring acyl groups;GO:0016747//transferase activity, transferring acyl groups other than amino-acyl groups;GO:0016740//transferase activity	-
Dlo_005842.1	PREDICTED: protein HHL1, chloroplastic isoform X2 [Juglans regia]	1	108.113	56.8267	53.1	89.44	72.9333	62.4567	-	-	-	-	-	-	-
Dlo_005878.1	PREDICTED: thioredoxin F-type, chloroplastic-like [Citrus sinensis]	1	65.0767	30.57	30.7433	74.4567	61.5433	48.16	-	-	-	-	-	GO:0016667//oxidoreductase activity, acting on a sulfur group of donors;GO:0015036//disulfide oxidoreductase activity;GO:0016491//oxidoreductase activity;GO:0003824//catalytic activity;GO:0015035//protein disulfide oxidoreductase activity	GO:0019725//cellular homeostasis;GO:0042592//homeostatic process;GO:0050789//regulation of biological process;GO:0045454//cell redox homeostasis;GO:0006662//glycerol ether metabolic process;GO:0044710//single-organism metabolic process;GO:0071704//organic substance metabolic process;GO:0008152//metabolic process;GO:0065008//regulation of biological quality;GO:0044281//small molecule metabolic pro…
Dlo_005892.1	PREDICTED: transcription factor JUNGBRUNNEN 1-like, partial [Citrus sinensis]	1	1.38333	0.313333	0.38	0.24	0.11	0.13	-	-	-	-	-	GO:0005488//binding;GO:0003677//DNA binding;GO:1901363//heterocyclic compound binding;GO:0003676//nucleic acid binding;GO:0097159//organic cyclic compound binding	GO:0006355//regulation of transcription, DNA-templated;GO:0051252//regulation of RNA metabolic process;GO:0031326//regulation of cellular biosynthetic process;GO:2001141//regulation of RNA biosynthetic process;GO:1903506//regulation of nucleic acid-templated transcription;GO:0019222//regulation of metabolic process;GO:0060255//regulation of macromolecule metabolic process;GO:0050794//regulation o…
Dlo_005893.1	PREDICTED: transcription factor JUNGBRUNNEN 1-like, partial [Citrus sinensis]	1	1.15667	0.273333	0.24	1.49	0.453333	0.17	-	-	-	-	-	GO:0003677//DNA binding;GO:1901363//heterocyclic compound binding;GO:0097159//organic cyclic compound binding;GO:0003676//nucleic acid binding;GO:0005488//binding	GO:1903506//regulation of nucleic acid-templated transcription;GO:2000112//regulation of cellular macromolecule biosynthetic process;GO:0050794//regulation of cellular process;GO:0010556//regulation of macromolecule biosynthetic process;GO:0009889//regulation of biosynthetic process;GO:0050789//regulation of biological process;GO:2001141//regulation of RNA biosynthetic process;GO:0010468//regulat…
Dlo_005901.1	PREDICTED: feruloyl CoA ortho-hydroxylase 1-like [Citrus sinensis]	1	32.9833	12.9167	9.24333	76.9933	53.6933	14.6633	-	-	-	-	-	GO:0016705//oxidoreductase activity, acting on paired donors, with incorporation or reduction of molecular oxygen;GO:0016491//oxidoreductase activity;GO:0016706//oxidoreductase activity, acting on paired donors, with incorporation or reduction of molecular oxygen, 2-oxoglutarate as one donor, and incorporation of one atom each of oxygen into both donors;GO:0051213//dioxygenase activity;GO:0003824…	GO:0055114//oxidation-reduction process;GO:0044710//single-organism metabolic process;GO:0008152//metabolic process;GO:0044699//single-organism process
Dlo_005924.1	PREDICTED: probable LRR receptor-like serine/threonine-protein kinase At1g56140 isoform X1 [Juglans regia]	1	6.56	1.57667	1.76	2.82667	0.686667	2.62333	Organismal Systems;Environmental Information Processing	Signal transduction;Environmental adaptation	ko04626//Plant-pathogen interaction;ko04075//Plant hormone signal transduction	K13416	-	GO:0016772//transferase activity, transferring phosphorus-containing groups;GO:0017076//purine nucleotide binding;GO:0032550//purine ribonucleoside binding;GO:1901363//heterocyclic compound binding;GO:0005488//binding;GO:0032555//purine ribonucleotide binding;GO:0016301//kinase activity;GO:1901265//nucleoside phosphate binding;GO:0097367//carbohydrate derivative binding;GO:0005515//protein bindin…	GO:0043412//macromolecule modification;GO:0071704//organic substance metabolic process;GO:0008152//metabolic process;GO:0006796//phosphate-containing compound metabolic process;GO:0036211//protein modification process;GO:0044260//cellular macromolecule metabolic process;GO:0019538//protein metabolic process;GO:0044238//primary metabolic process;GO:0006464//cellular protein modification process;GO…
Dlo_005926.1	probable LRR receptor-like serine/threonine-protein kinase At1g56140 [Cajanus cajan]	1	16.9	7.50667	7.03667	3.28	2.89	8.13333	Organismal Systems;Environmental Information Processing	Signal transduction;Environmental adaptation	ko04626//Plant-pathogen interaction;ko04075//Plant hormone signal transduction	K13416	-	GO:0032550//purine ribonucleoside binding;GO:0017076//purine nucleotide binding;GO:1901265//nucleoside phosphate binding;GO:0032559//adenyl ribonucleotide binding;GO:0035639//purine ribonucleoside triphosphate binding;GO:0016301//kinase activity;GO:0032553//ribonucleotide binding;GO:0036094//small molecule binding;GO:0016740//transferase activity;GO:0016772//transferase activity, transferring pho…	GO:0006464//cellular protein modification process;GO:0044267//cellular protein metabolic process;GO:0044237//cellular metabolic process;GO:0006468//protein phosphorylation;GO:0036211//protein modification process;GO:0071704//organic substance metabolic process;GO:0043170//macromolecule metabolic process;GO:0009987//cellular process;GO:0008152//metabolic process;GO:0044260//cellular macromolecule …
Dlo_005939.2	Cellulose synthase like G2 [Theobroma cacao]	1	2.72333	0.393333	0.35	0.81	0.0466667	0.0666667	-	-	-	-	GO:0016020//membrane	GO:0016759//cellulose synthase activity;GO:0016740//transferase activity;GO:0016758//transferase activity, transferring hexosyl groups;GO:0016760//cellulose synthase (UDP-forming) activity;GO:0003824//catalytic activity;GO:0008194//UDP-glycosyltransferase activity;GO:0035251//UDP-glucosyltransferase activity;GO:0016757//transferase activity, transferring glycosyl groups;GO:0046527//glucosyltransf…	GO:0008152//metabolic process;GO:0030244//cellulose biosynthetic process;GO:1901576//organic substance biosynthetic process;GO:0071704//organic substance metabolic process;GO:0051273//beta-glucan metabolic process;GO:0044699//single-organism process;GO:0005975//carbohydrate metabolic process;GO:0009059//macromolecule biosynthetic process;GO:0044711//single-organism biosynthetic process;GO:0044264…
Dlo_006026.1	PREDICTED: B3 domain-containing protein At2g31420-like [Citrus sinensis]	1	16.09	3.71	4.41	2.54333	0.85	10.1133	-	-	-	-	-	-	-
Dlo_006045.1	PREDICTED: probable LRR receptor-like serine/threonine-protein kinase At3g47570 [Citrus sinensis]	1	3.49667	0.95	1.15333	1.30333	1.16667	1.67	Organismal Systems	Environmental adaptation	ko04626//Plant-pathogen interaction	K13428	-	GO:0016740//transferase activity;GO:0097159//organic cyclic compound binding;GO:0016773//phosphotransferase activity, alcohol group as acceptor;GO:0005524//ATP binding;GO:0097367//carbohydrate derivative binding;GO:0001883//purine nucleoside binding;GO:0030554//adenyl nucleotide binding;GO:0032555//purine ribonucleotide binding;GO:0005488//binding;GO:0032550//purine ribonucleoside binding;GO:0036…	GO:0006793//phosphorus metabolic process;GO:0008152//metabolic process;GO:0043170//macromolecule metabolic process;GO:0006464//cellular protein modification process;GO:0043412//macromolecule modification;GO:0006468//protein phosphorylation;GO:0006796//phosphate-containing compound metabolic process;GO:0044267//cellular protein metabolic process;GO:0016310//phosphorylation;GO:0044260//cellular mac…
Dlo_006047.1	PREDICTED: probable LRR receptor-like serine/threonine-protein kinase At3g47570 [Citrus sinensis]	1	0.986667	0.336667	0.366667	0.223333	0.383333	0.22	Organismal Systems	Environmental adaptation	ko04626//Plant-pathogen interaction	K13428	-	GO:0030554//adenyl nucleotide binding;GO:0036094//small molecule binding;GO:1901363//heterocyclic compound binding;GO:0032553//ribonucleotide binding;GO:0035639//purine ribonucleoside triphosphate binding;GO:0032550//purine ribonucleoside binding;GO:0016740//transferase activity;GO:1901265//nucleoside phosphate binding;GO:0016301//kinase activity;GO:0000166//nucleotide binding;GO:0032549//ribonuc…	GO:0006468//protein phosphorylation;GO:0036211//protein modification process;GO:0006793//phosphorus metabolic process;GO:0009987//cellular process;GO:0044260//cellular macromolecule metabolic process;GO:0006464//cellular protein modification process;GO:0044267//cellular protein metabolic process;GO:0006796//phosphate-containing compound metabolic process;GO:0044238//primary metabolic process;GO:0…
Dlo_006053.1	PREDICTED: disease resistance protein RML1A-like isoform X2 [Citrus sinensis]	1	0.25	0	0.01	0.0166667	0	0.0133333	Organismal Systems	Environmental adaptation	ko04626//Plant-pathogen interaction	K13460	-	GO:0003824//catalytic activity;GO:0032550//purine ribonucleoside binding;GO:0003676//nucleic acid binding;GO:0034062//RNA polymerase activity;GO:0001882//nucleoside binding;GO:0032559//adenyl ribonucleotide binding;GO:0097367//carbohydrate derivative binding;GO:0043531//ADP binding;GO:0016772//transferase activity, transferring phosphorus-containing groups;GO:0032549//ribonucleoside binding;GO:00…	GO:0009059//macromolecule biosynthetic process;GO:0044700//single organism signaling;GO:0044237//cellular metabolic process;GO:0019438//aromatic compound biosynthetic process;GO:0044271//cellular nitrogen compound biosynthetic process;GO:0006725//cellular aromatic compound metabolic process;GO:0050789//regulation of biological process;GO:0034641//cellular nitrogen compound metabolic process;GO:00…
Dlo_006103.2	PREDICTED: glucose and ribitol dehydrogenase homolog 1-like [Citrus sinensis]	1	25.8867	9.64333	6.75333	12.2133	11.19	6.33	-	-	-	-	-	GO:0003824//catalytic activity;GO:0016491//oxidoreductase activity	GO:0008152//metabolic process
Dlo_006105.1	PREDICTED: amidase 1 isoform X2 [Citrus sinensis]	1	24.5067	6.74333	5.44667	7.84667	4.17	2.91	-	-	-	-	-	GO:0016874//ligase activity;GO:0016879//ligase activity, forming carbon-nitrogen bonds;GO:0003824//catalytic activity;GO:0016884//carbon-nitrogen ligase activity, with glutamine as amido-N-donor	-
Dlo_006112.1	PREDICTED: disease resistance protein RPP13-like [Citrus sinensis]	1	8.74	1.64	2.10667	1.36333	0.286667	0.793333	-	-	-	-	-	GO:0001883//purine nucleoside binding;GO:0043167//ion binding;GO:0005488//binding;GO:0032553//ribonucleotide binding;GO:0043531//ADP binding;GO:0001882//nucleoside binding;GO:0097159//organic cyclic compound binding;GO:0032559//adenyl ribonucleotide binding;GO:0032550//purine ribonucleoside binding;GO:0032549//ribonucleoside binding;GO:0097367//carbohydrate derivative binding;GO:0030554//adenyl n…	-
Dlo_006159.1	PREDICTED: CLAVATA3/ESR (CLE)-related protein 12-like [Gossypium hirsutum]	1	3.23333	0.336667	0.493333	0.156667	0.59	0.266667	-	-	-	-	-	-	-
Dlo_006160.1	transmembrane protein [Arabidopsis thaliana]	1	5.51667	1.30667	1.43333	0.993333	1.29333	7.47	-	-	-	-	-	-	-
Dlo_006180.1	PREDICTED: ethylene-responsive transcription factor ERF098-like [Malus domestica]	1	2.57	0.336667	0.23	0.156667	0.346667	0.38	-	-	-	-	-	GO:0003700//transcription factor activity, sequence-specific DNA binding;GO:0001071//nucleic acid binding transcription factor activity	GO:0080090//regulation of primary metabolic process;GO:0051252//regulation of RNA metabolic process;GO:0019219//regulation of nucleobase-containing compound metabolic process;GO:0010556//regulation of macromolecule biosynthetic process;GO:0050794//regulation of cellular process;GO:0051171//regulation of nitrogen compound metabolic process;GO:0009889//regulation of biosynthetic process;GO:0031323/…
Dlo_006200.1	PREDICTED: ethylene-responsive transcription factor ERF003-like [Jatropha curcas]	1	19.5733	4.91333	3.52	2.16667	3.58667	5.27667	-	-	-	-	-	GO:0003700//transcription factor activity, sequence-specific DNA binding;GO:0001071//nucleic acid binding transcription factor activity	GO:0010556//regulation of macromolecule biosynthetic process;GO:0051252//regulation of RNA metabolic process;GO:2001141//regulation of RNA biosynthetic process;GO:0019222//regulation of metabolic process;GO:0019219//regulation of nucleobase-containing compound metabolic process;GO:0065007//biological regulation;GO:0009889//regulation of biosynthetic process;GO:1903506//regulation of nucleic acid-…
Dlo_006218.1	PREDICTED: protein TIFY 5B [Theobroma cacao]	1	8.87667	0.926667	0.646667	0.216667	1.94667	85.9867	-	-	-	-	-	-	-
Dlo_006219.1	NBS-LRR disease resistance protein NBS47 [Dimocarpus longan]	1	2.66	0.836667	0.886667	1.02667	0.723333	0.583333	Organismal Systems	Environmental adaptation	ko04626//Plant-pathogen interaction	K13457	-	GO:1901363//heterocyclic compound binding;GO:0043531//ADP binding;GO:0036094//small molecule binding;GO:0032555//purine ribonucleotide binding;GO:0030554//adenyl nucleotide binding;GO:0097159//organic cyclic compound binding;GO:0032549//ribonucleoside binding;GO:0032553//ribonucleotide binding;GO:0005488//binding;GO:0097367//carbohydrate derivative binding;GO:0001883//purine nucleoside binding;GO…	-
Dlo_006261.1	Avr9/Cf-9 rapidly elicited protein 65 [Solanum tuberosum]	1	2.29333	0.293333	0.62	0	0.07	0.176667	-	-	-	-	-	-	-
Dlo_006275.1	PREDICTED: two-component response regulator-like APRR5 isoform X1 [Theobroma cacao]	1	122.327	13.2	17.3133	108.613	56.8567	13.6	Organismal Systems	Environmental adaptation	ko04712//Circadian rhythm - plant	K12130	-	GO:0005515//protein binding;GO:0005488//binding	GO:0035556//intracellular signal transduction;GO:0023052//signaling;GO:0007165//signal transduction;GO:0007154//cell communication;GO:0000160//phosphorelay signal transduction system;GO:0050794//regulation of cellular process;GO:0050789//regulation of biological process;GO:0009987//cellular process;GO:0050896//response to stimulus;GO:0051716//cellular response to stimulus;GO:0044700//single organ…
Dlo_006276.1	PREDICTED: ribosome-binding factor PSRP1, chloroplastic [Citrus sinensis]	1	17.7833	4.97667	4.76333	20.6333	15.3067	9.21	-	-	-	-	-	-	GO:0044238//primary metabolic process;GO:0008152//metabolic process
Dlo_006386.1	PREDICTED: 3-hydroxybenzoate 6-hydroxylase 1 [Ricinus communis]	1	5.51333	2.17333	2.28	1.49	0.953333	1.17667	-	-	-	-	-	GO:0003824//catalytic activity;GO:0016491//oxidoreductase activity	GO:0008152//metabolic process
Dlo_006387.1	PREDICTED: 3-hydroxybenzoate 6-hydroxylase 1 [Ricinus communis]	1	4.34	1.30333	2.07333	6.01	2.11667	0.753333	-	-	-	-	-	-	-
Dlo_006408.1	H(+)-transporting atpase plant/fungi plasma membrane type [Theobroma cacao]	1	9.09667	4.79667	4.39	9.07	5.19	6.7	-	-	-	-	-	-	-
Dlo_006413.1	PREDICTED: clathrin light chain 3-like [Citrus sinensis]	1	220.187	104.577	101.567	131.187	83.7833	53.9167	-	-	-	-	GO:0030118//clathrin coat;GO:0098796//membrane protein complex;GO:0005886//plasma membrane;GO:0044424//intracellular part;GO:0030132//clathrin coat of coated pit;GO:0071944//cell periphery;GO:0030135//coated vesicle;GO:0043229//intracellular organelle;GO:0005737//cytoplasm;GO:0044464//cell part;GO:0030117//membrane coat;GO:0044446//intracellular organelle part;GO:0048475//coated membrane;GO:00306…	GO:0005198//structural molecule activity	GO:0033036//macromolecule localization;GO:0016192//vesicle-mediated transport;GO:0051234//establishment of localization;GO:0051649//establishment of localization in cell;GO:0051179//localization;GO:0045184//establishment of protein localization;GO:0070727//cellular macromolecule localization;GO:0034613//cellular protein localization;GO:0046907//intracellular transport;GO:0006886//intracellular pr…
Dlo_006415.1	CBM_20 domain-containing protein [Cephalotus follicularis]	1	54.2933	25.64	28.99	36.5067	21.7467	15.4733	-	-	-	-	-	GO:2001070//starch binding;GO:0001871//pattern binding;GO:0005488//binding;GO:0003824//catalytic activity;GO:0030247//polysaccharide binding;GO:0030246//carbohydrate binding	-
Dlo_006438.1	PREDICTED: receptor-like protein kinase 5 [Citrus sinensis]	1	86.75	43.14	45.4767	37.7833	25.4633	17.3733	-	-	-	-	-	GO:0016301//kinase activity;GO:0032549//ribonucleoside binding;GO:0005488//binding;GO:0005524//ATP binding;GO:0030554//adenyl nucleotide binding;GO:1901265//nucleoside phosphate binding;GO:0001882//nucleoside binding;GO:0001883//purine nucleoside binding;GO:0043167//ion binding;GO:0003824//catalytic activity;GO:0016740//transferase activity;GO:0036094//small molecule binding;GO:0043168//anion bin…	GO:0006468//protein phosphorylation;GO:0008152//metabolic process;GO:0036211//protein modification process;GO:0006464//cellular protein modification process;GO:0043170//macromolecule metabolic process;GO:0016310//phosphorylation;GO:0071704//organic substance metabolic process;GO:0044267//cellular protein metabolic process;GO:0006793//phosphorus metabolic process;GO:0006796//phosphate-containing c…
Dlo_006445.1	PREDICTED: autophagy-related protein 18a [Citrus sinensis]	1	7.42	2	2.53333	2.26333	0.973333	1.16667	-	-	-	-	-	GO:0005488//binding;GO:0005515//protein binding	-
Dlo_006447.5	PREDICTED: ATP-dependent DNA helicase Q-like SIM [Gossypium hirsutum]	1	35.79	16.4267	19.29	20.0233	15.1767	26.41	Genetic Information Processing	Folding, sorting and degradation	ko03018//RNA degradation	K03654	-	GO:0035639//purine ribonucleoside triphosphate binding;GO:0032559//adenyl ribonucleotide binding;GO:0005524//ATP binding;GO:0032550//purine ribonucleoside binding;GO:0001882//nucleoside binding;GO:0000166//nucleotide binding;GO:0032553//ribonucleotide binding;GO:0030554//adenyl nucleotide binding;GO:1901363//heterocyclic compound binding;GO:0017076//purine nucleotide binding;GO:0032549//ribonucle…	-
Dlo_006450.1	PREDICTED: respiratory burst oxidase homolog protein B [Citrus sinensis]	1	3.36	0.906667	0.856667	0.383333	0.45	2.88	Organismal Systems	Environmental adaptation	ko04626//Plant-pathogen interaction	K13447	GO:0016020//membrane	GO:0005488//binding;GO:0016684//oxidoreductase activity, acting on peroxide as acceptor;GO:0043167//ion binding;GO:0003824//catalytic activity;GO:0016651//oxidoreductase activity, acting on NAD(P)H;GO:0016209//antioxidant activity;GO:0016174//NAD(P)H oxidase activity;GO:0016491//oxidoreductase activity;GO:0050664//oxidoreductase activity, acting on NAD(P)H, oxygen as acceptor;GO:0004601//peroxida…	GO:0008152//metabolic process;GO:0055114//oxidation-reduction process;GO:0044699//single-organism process;GO:0044710//single-organism metabolic process
Dlo_006459.2	PREDICTED: heparan-alpha-glucosaminide N-acetyltransferase isoform X2 [Citrus sinensis]	1	37.2033	12.0867	12.7467	15.0367	13.4633	13.3633	-	-	-	-	-	-	-
Dlo_006461.1	PREDICTED: translationally-controlled tumor protein homolog [Ziziphus jujuba]	1	25.2567	11.22	11.6433	12.91	7.72	6.92667	-	-	-	-	-	-	-
Dlo_006464.1	PREDICTED: serine/arginine-rich splicing factor SR30 [Cucumis melo]	1	178.33	58.27	62.7633	72.0267	49.6933	81.8633	-	-	-	-	-	GO:0003676//nucleic acid binding;GO:1901363//heterocyclic compound binding;GO:0005488//binding;GO:0097159//organic cyclic compound binding	-
Dlo_006468.1	PREDICTED: dormancy-associated protein homolog 3 isoform X1 [Theobroma cacao]	1	288.27	48.1767	52.5267	154.707	54.2067	49.9067	-	-	-	-	-	-	-
Dlo_006474.1	flavanone-O-glucoside 2''-O-beta-L-rhamnosyltransferase-like protein 4 [Litchi chinensis]	1	24.68	8.52333	10.5	5.33667	2.05	2.51667	-	-	-	-	-	GO:0016740//transferase activity;GO:0003824//catalytic activity;GO:0016757//transferase activity, transferring glycosyl groups;GO:0016758//transferase activity, transferring hexosyl groups	GO:0008152//metabolic process
Dlo_006515.1	PREDICTED: ankyrin-2-like [Citrus sinensis]	1	0.763333	0.0633333	0.06	0.67	0.833333	1.62667	-	-	-	-	-	GO:0005515//protein binding;GO:0005488//binding	-
Dlo_006526.1	PREDICTED: probable disease resistance protein At4g27220 isoform X1 [Citrus sinensis]	1	12.0867	5.76	6.48	0.02	0.02	0	Organismal Systems	Environmental adaptation	ko04626//Plant-pathogen interaction	K13459	-	-	-
Dlo_006568.1	PREDICTED: NAC domain-containing protein 83-like [Citrus sinensis]	1	29.0533	13.99	11.9033	13.86	8.83	96.42	-	-	-	-	-	GO:1901363//heterocyclic compound binding;GO:0005488//binding;GO:0003677//DNA binding;GO:0097159//organic cyclic compound binding;GO:0003676//nucleic acid binding	GO:0051171//regulation of nitrogen compound metabolic process;GO:2001141//regulation of RNA biosynthetic process;GO:0051252//regulation of RNA metabolic process;GO:0050789//regulation of biological process;GO:0019219//regulation of nucleobase-containing compound metabolic process;GO:0050794//regulation of cellular process;GO:0010556//regulation of macromolecule biosynthetic process;GO:0080090//re…
Dlo_006598.1	PREDICTED: protein SRC1-like [Lupinus angustifolius]	1	1029.04	532.053	467.813	537.997	562.353	739.647	-	-	-	-	-	-	-
Dlo_006604.1	PREDICTED: plant cysteine oxidase 1-like [Citrus sinensis]	1	7.47333	2.79667	2.85667	3.62667	1.79667	12.7933	-	-	-	-	-	GO:0016701//oxidoreductase activity, acting on single donors with incorporation of molecular oxygen;GO:0047800//cysteamine dioxygenase activity;GO:0016702//oxidoreductase activity, acting on single donors with incorporation of molecular oxygen, incorporation of two atoms of oxygen;GO:0051213//dioxygenase activity;GO:0003824//catalytic activity;GO:0016491//oxidoreductase activity	GO:0008152//metabolic process;GO:0055114//oxidation-reduction process;GO:0044699//single-organism process;GO:0044710//single-organism metabolic process
Dlo_006611.1	HNH endonuclease [Theobroma cacao]	1	15.6633	5.61	4.48667	9.05667	5.78	8.17333	-	-	-	-	-	GO:0016787//hydrolase activity;GO:0004518//nuclease activity;GO:0005488//binding;GO:0097159//organic cyclic compound binding;GO:0003824//catalytic activity;GO:0003676//nucleic acid binding;GO:0016788//hydrolase activity, acting on ester bonds;GO:0004519//endonuclease activity;GO:1901363//heterocyclic compound binding	-
Dlo_006629.1	B_lectin domain-containing protein/Pkinase_Tyr domain-containing protein/PAN_2 domain-containing protein/DUF3403 domain-containing protein [Cephalotus follicularis]	1	8.34	2.77	2.24	5.15	1.48667	2.62333	-	-	-	-	-	GO:0004672//protein kinase activity;GO:0016301//kinase activity;GO:0016772//transferase activity, transferring phosphorus-containing groups;GO:0016740//transferase activity;GO:0016773//phosphotransferase activity, alcohol group as acceptor;GO:0003824//catalytic activity	GO:0009987//cellular process;GO:0044260//cellular macromolecule metabolic process;GO:0006464//cellular protein modification process;GO:0071704//organic substance metabolic process;GO:0008152//metabolic process;GO:0016310//phosphorylation;GO:0044237//cellular metabolic process;GO:0044267//cellular protein metabolic process;GO:0043170//macromolecule metabolic process;GO:0036211//protein modificatio…
Dlo_006630.1	B_lectin domain-containing protein/Pkinase_Tyr domain-containing protein/PAN_2 domain-containing protein/DUF3403 domain-containing protein [Cephalotus follicularis]	1	1.17667	0.19	0.16	1.35	0.726667	2.44333	Organismal Systems	Environmental adaptation	ko04626//Plant-pathogen interaction	K13430	-	GO:0016773//phosphotransferase activity, alcohol group as acceptor;GO:0016301//kinase activity;GO:0032549//ribonucleoside binding;GO:0032550//purine ribonucleoside binding;GO:0005488//binding;GO:0035639//purine ribonucleoside triphosphate binding;GO:0030554//adenyl nucleotide binding;GO:0016740//transferase activity;GO:0032559//adenyl ribonucleotide binding;GO:0032553//ribonucleotide binding;GO:0…	GO:0006468//protein phosphorylation;GO:0044238//primary metabolic process;GO:0044260//cellular macromolecule metabolic process;GO:0043170//macromolecule metabolic process;GO:0036211//protein modification process;GO:0009987//cellular process;GO:0043412//macromolecule modification;GO:0006793//phosphorus metabolic process;GO:0006464//cellular protein modification process;GO:0044237//cellular metabol…
Dlo_006634.1	PREDICTED: thioredoxin-like 1-1, chloroplastic [Citrus sinensis]	1	160.903	68.9767	65.2067	144.1	112.417	80.7967	Genetic Information Processing	Replication and repair;Folding, sorting and degradation	ko04120//Ubiquitin mediated proteolysis;ko03420//Nucleotide excision repair	K10610	-	GO:0015035//protein disulfide oxidoreductase activity;GO:0016491//oxidoreductase activity;GO:0003824//catalytic activity;GO:0015036//disulfide oxidoreductase activity;GO:0016667//oxidoreductase activity, acting on a sulfur group of donors	GO:0042592//homeostatic process;GO:0006662//glycerol ether metabolic process;GO:0019725//cellular homeostasis;GO:0018904//ether metabolic process;GO:0044699//single-organism process;GO:0045454//cell redox homeostasis;GO:0009987//cellular process;GO:0065008//regulation of biological quality;GO:0044710//single-organism metabolic process;GO:0065007//biological regulation;GO:0050794//regulation of ce…
Dlo_006781.2	PREDICTED: DUF21 domain-containing protein At2g14520 [Citrus sinensis]	1	30.6267	12.9233	16.2467	15.0833	13.2867	27.04	-	-	-	-	-	-	-
Dlo_006807.1	PREDICTED: wall-associated receptor kinase-like 10 [Citrus sinensis]	1	9.65	4.65333	5.39	3.41	1.46667	1.74333	-	-	-	-	-	GO:0032550//purine ribonucleoside binding;GO:0016772//transferase activity, transferring phosphorus-containing groups;GO:0032555//purine ribonucleotide binding;GO:0000166//nucleotide binding;GO:0030247//polysaccharide binding;GO:0043167//ion binding;GO:0032549//ribonucleoside binding;GO:0004672//protein kinase activity;GO:1901363//heterocyclic compound binding;GO:0001882//nucleoside binding;GO:00…	GO:0043412//macromolecule modification;GO:0044260//cellular macromolecule metabolic process;GO:0044238//primary metabolic process;GO:0036211//protein modification process;GO:0016310//phosphorylation;GO:0008152//metabolic process;GO:0009987//cellular process;GO:0044267//cellular protein metabolic process;GO:0006464//cellular protein modification process;GO:0019538//protein metabolic process;GO:007…
Dlo_006813.1	VQ motif-containing protein [Corchorus capsularis]	1	11.03	3.65	5.72333	4.65333	4.54	4.83333	-	-	-	-	-	-	-
Dlo_006893.1	PREDICTED: (R,S)-reticuline 7-O-methyltransferase [Ricinus communis]	1	2303.35	1123.13	931.323	102.843	47.9867	111.63	-	-	-	-	-	GO:0016741//transferase activity, transferring one-carbon groups;GO:0003824//catalytic activity;GO:0016740//transferase activity;GO:0008168//methyltransferase activity;GO:0008171//O-methyltransferase activity	-
Dlo_006919.1	PREDICTED: ubiquitin-like-specific protease ESD4 [Vitis vinifera]	1	16.5733	7.13333	7.78667	6.08667	2.21333	4.83333	-	-	-	-	-	GO:0070011//peptidase activity, acting on L-amino acid peptides;GO:0016787//hydrolase activity;GO:0008234//cysteine-type peptidase activity;GO:0008233//peptidase activity;GO:0003824//catalytic activity	GO:0008152//metabolic process;GO:0043170//macromolecule metabolic process;GO:0019538//protein metabolic process;GO:0006508//proteolysis;GO:0044238//primary metabolic process;GO:0071704//organic substance metabolic process
Dlo_006942.1	BnaA10g15350D [Brassica napus]	1	107.79	43.9567	36.7667	34.3633	29.8433	51.9367	-	-	-	-	-	-	-
Dlo_006949.1	PREDICTED: FAD-dependent urate hydroxylase-like [Citrus sinensis]	1	6.96667	2.17333	2.03333	3.9	0.963333	11.52	-	-	-	-	-	-	-
Dlo_006992.1	PREDICTED: heavy metal-associated isoprenylated plant protein 39-like [Ipomoea nil]	1	51.9233	8.50667	5.36333	1.89667	0.883333	28.9967	-	-	-	-	-	GO:0043169//cation binding;GO:0046872//metal ion binding;GO:0005488//binding;GO:0043167//ion binding	GO:0044765//single-organism transport;GO:0051234//establishment of localization;GO:0006812//cation transport;GO:1902578//single-organism localization;GO:0030001//metal ion transport;GO:0006810//transport;GO:0044699//single-organism process;GO:0006811//ion transport;GO:0051179//localization
Dlo_007053.1	Acyl-ACP_TE domain-containing protein [Cephalotus follicularis]	1	8.02667	3.64667	4.9	1.49667	2.70667	1.47667	Metabolism	Global and Overview;Lipid metabolism	ko01212//Fatty acid metabolism;ko00061//Fatty acid biosynthesis	K10781	-	GO:0016788//hydrolase activity, acting on ester bonds;GO:0016790//thiolester hydrolase activity;GO:0003824//catalytic activity;GO:0016787//hydrolase activity	GO:0032787//monocarboxylic acid metabolic process;GO:0008610//lipid biosynthetic process;GO:0044283//small molecule biosynthetic process;GO:0008152//metabolic process;GO:0009987//cellular process;GO:0006631//fatty acid metabolic process;GO:0044237//cellular metabolic process;GO:0009058//biosynthetic process;GO:0006082//organic acid metabolic process;GO:0044281//small molecule metabolic process;GO…
Dlo_007055.1	PREDICTED: HVA22-like protein e [Citrus sinensis]	1	26.9033	10.4567	8.53667	4.54667	8.57333	6.01667	-	-	-	-	-	-	-
Dlo_007082.1	PREDICTED: serine/threonine-protein kinase ATG1t-like isoform X5 [Citrus sinensis]	1	9.71333	4.55667	4.25	5.34667	3.35333	4.79	-	-	-	-	-	GO:0035639//purine ribonucleoside triphosphate binding;GO:0032553//ribonucleotide binding;GO:0036094//small molecule binding;GO:0016773//phosphotransferase activity, alcohol group as acceptor;GO:0005488//binding;GO:0030554//adenyl nucleotide binding;GO:1901265//nucleoside phosphate binding;GO:0032550//purine ribonucleoside binding;GO:0001883//purine nucleoside binding;GO:0097367//carbohydrate der…	GO:0008152//metabolic process;GO:0044238//primary metabolic process;GO:0036211//protein modification process;GO:0006793//phosphorus metabolic process;GO:0071704//organic substance metabolic process;GO:0006468//protein phosphorylation;GO:0044260//cellular macromolecule metabolic process;GO:0019538//protein metabolic process;GO:0044237//cellular metabolic process;GO:0043170//macromolecule metabolic…
Dlo_007115.1	PREDICTED: pentatricopeptide repeat-containing protein At3g29290 [Citrus sinensis]	1	15.4433	7.27667	8.02	6.01333	5.77333	6.52667	-	-	-	-	-	-	-
Dlo_007118.2	PREDICTED: LOW QUALITY PROTEIN: cytochrome P450 71A9-like [Citrus sinensis]	1	2.58333	0.423333	0.74	0.266667	0.12	0.173333	Metabolism	Metabolism of terpenoids and polyketides;Biosynthesis of other secondary metabolites	ko00945//Stilbenoid, diarylheptanoid and gingerol biosynthesis;ko00903//Limonene and pinene degradation	K00517	-	GO:0046872//metal ion binding;GO:0043169//cation binding;GO:0005506//iron ion binding;GO:1901363//heterocyclic compound binding;GO:0003824//catalytic activity;GO:0046914//transition metal ion binding;GO:0097159//organic cyclic compound binding;GO:0016491//oxidoreductase activity;GO:0020037//heme binding;GO:0046906//tetrapyrrole binding;GO:0043167//ion binding;GO:0005488//binding;GO:0016705//oxido…	GO:0044699//single-organism process;GO:0008152//metabolic process;GO:0044710//single-organism metabolic process;GO:0055114//oxidation-reduction process
Dlo_007123.1	PREDICTED: cytochrome P450 71A25 [Vitis vinifera]	1	3.49	0.146667	0.123333	1.88667	0.373333	1.64667	Metabolism	Metabolism of terpenoids and polyketides;Biosynthesis of other secondary metabolites	ko00945//Stilbenoid, diarylheptanoid and gingerol biosynthesis;ko00903//Limonene and pinene degradation	K00517	-	GO:0097159//organic cyclic compound binding;GO:0043169//cation binding;GO:0020037//heme binding;GO:0046914//transition metal ion binding;GO:0005488//binding;GO:0003824//catalytic activity;GO:0016705//oxidoreductase activity, acting on paired donors, with incorporation or reduction of molecular oxygen;GO:0043167//ion binding;GO:0046872//metal ion binding;GO:1901363//heterocyclic compound binding;G…	GO:0044710//single-organism metabolic process;GO:0044699//single-organism process;GO:0055114//oxidation-reduction process;GO:0008152//metabolic process
Dlo_007124.1	PREDICTED: serine/threonine-protein kinase AFC2 isoform X1 [Citrus sinensis]	1	161.093	74.6567	78.7733	79.5267	75.1667	87	-	-	-	-	-	GO:0032559//adenyl ribonucleotide binding;GO:0030554//adenyl nucleotide binding;GO:0032553//ribonucleotide binding;GO:0035639//purine ribonucleoside triphosphate binding;GO:0001882//nucleoside binding;GO:0000166//nucleotide binding;GO:0005488//binding;GO:0001883//purine nucleoside binding;GO:0043168//anion binding;GO:0097159//organic cyclic compound binding;GO:0003824//catalytic activity;GO:00325…	GO:0044238//primary metabolic process;GO:0043170//macromolecule metabolic process;GO:0006468//protein phosphorylation;GO:0006793//phosphorus metabolic process;GO:0043412//macromolecule modification;GO:0044260//cellular macromolecule metabolic process;GO:0009987//cellular process;GO:0071704//organic substance metabolic process;GO:0044237//cellular metabolic process;GO:0044267//cellular protein met…
Dlo_007140.1	PREDICTED: probable ubiquitin conjugation factor E4 [Citrus sinensis]	1	4.00667	1.66	1.59667	1.51667	1.18	1.47	Genetic Information Processing	Folding, sorting and degradation	ko04141//Protein processing in endoplasmic reticulum;ko04120//Ubiquitin mediated proteolysis	K10597	GO:0005622//intracellular;GO:0044464//cell part;GO:0000151//ubiquitin ligase complex;GO:0043234//protein complex;GO:0032991//macromolecular complex;GO:1902494//catalytic complex;GO:1990234//transferase complex;GO:0044424//intracellular part;GO:0005623//cell	GO:0016740//transferase activity;GO:0034450//ubiquitin-ubiquitin ligase activity;GO:0061630//ubiquitin protein ligase activity;GO:0004842//ubiquitin-protein transferase activity;GO:0019787//ubiquitin-like protein transferase activity;GO:0003824//catalytic activity;GO:0061659//ubiquitin-like protein ligase activity	GO:0044238//primary metabolic process;GO:0009987//cellular process;GO:0044237//cellular metabolic process;GO:0043632//modification-dependent macromolecule catabolic process;GO:0051603//proteolysis involved in cellular protein catabolic process;GO:0009057//macromolecule catabolic process;GO:0019941//modification-dependent protein catabolic process;GO:0044248//cellular catabolic process;GO:1901575/…
Dlo_007158.1	PREDICTED: alpha-1,4 glucan phosphorylase L isozyme, chloroplastic/amyloplastic [Citrus sinensis]	1	314.053	64.2467	74.3167	80.22	44.7767	34.81	Human Diseases;Metabolism	Endocrine and metabolic diseases;Carbohydrate metabolism	ko00500//Starch and sucrose metabolism;ko04931//Insulin resistance	K00688	-	GO:0003824//catalytic activity;GO:0016757//transferase activity, transferring glycosyl groups;GO:0016758//transferase activity, transferring hexosyl groups;GO:0004645//phosphorylase activity;GO:0016740//transferase activity;GO:0008184//glycogen phosphorylase activity	GO:0008152//metabolic process;GO:0005975//carbohydrate metabolic process;GO:0071704//organic substance metabolic process;GO:0044238//primary metabolic process
Dlo_007206.1	PREDICTED: E3 ubiquitin-protein ligase MIEL1 [Citrus sinensis]	1	667.563	57.7467	73.2333	102.527	44.4567	217.85	Genetic Information Processing	Folding, sorting and degradation	ko04120//Ubiquitin mediated proteolysis	K10144	-	GO:0008270//zinc ion binding;GO:0005488//binding;GO:0005515//protein binding;GO:0046914//transition metal ion binding;GO:0043169//cation binding;GO:0043167//ion binding;GO:0046872//metal ion binding	-
Dlo_007286.1	Aminotransferase-like, plant mobile domain-containing protein [Cynara cardunculus var. scolymus] [Cynara cardunculus]	1	7.59	2.46	2.15	1.16333	0.546667	0.4	-	-	-	-	-	GO:0008233//peptidase activity;GO:0003824//catalytic activity;GO:0070011//peptidase activity, acting on L-amino acid peptides;GO:0016787//hydrolase activity;GO:0008234//cysteine-type peptidase activity	GO:0019538//protein metabolic process;GO:0008152//metabolic process;GO:0071704//organic substance metabolic process;GO:0006508//proteolysis;GO:0043170//macromolecule metabolic process;GO:0044238//primary metabolic process
Dlo_007316.1	PREDICTED: ethylene-responsive transcription factor ERF027 [Theobroma cacao]	1	41.88	1.61667	3.15333	1.65667	6.36667	83.7167	-	-	-	-	-	GO:0001071//nucleic acid binding transcription factor activity;GO:0003700//transcription factor activity, sequence-specific DNA binding	GO:0010556//regulation of macromolecule biosynthetic process;GO:0080090//regulation of primary metabolic process;GO:0051171//regulation of nitrogen compound metabolic process;GO:1903506//regulation of nucleic acid-templated transcription;GO:0009889//regulation of biosynthetic process;GO:0060255//regulation of macromolecule metabolic process;GO:2000112//regulation of cellular macromolecule biosynt…
Dlo_007317.1	CRT/DRE-binding factor [Mangifera indica]	1	40.18	1.45	2.18333	0.956667	0.29	29.27	-	-	-	-	-	GO:0001071//nucleic acid binding transcription factor activity;GO:0003700//transcription factor activity, sequence-specific DNA binding	GO:0009889//regulation of biosynthetic process;GO:0019219//regulation of nucleobase-containing compound metabolic process;GO:0031323//regulation of cellular metabolic process;GO:0006355//regulation of transcription, DNA-templated;GO:0065007//biological regulation;GO:1903506//regulation of nucleic acid-templated transcription;GO:2001141//regulation of RNA biosynthetic process;GO:0050789//regulatio…
Dlo_007324.1	PREDICTED: sorbitol dehydrogenase-like isoform X1 [Citrus sinensis]	1	138.477	15.4767	14.2433	63.5933	29.22	16.2567	-	-	-	-	-	GO:0043167//ion binding;GO:0003824//catalytic activity;GO:0016491//oxidoreductase activity;GO:0046914//transition metal ion binding;GO:0043169//cation binding;GO:0005488//binding;GO:0046872//metal ion binding;GO:0008270//zinc ion binding	GO:0055114//oxidation-reduction process;GO:0044710//single-organism metabolic process;GO:0044699//single-organism process;GO:0008152//metabolic process
Dlo_007325.1	PREDICTED: L-idonate 5-dehydrogenase-like [Citrus sinensis]	1	106.47	39.6833	35.45	64.5933	48.3833	36.9867	-	-	-	-	-	GO:0005488//binding;GO:0046872//metal ion binding;GO:0003824//catalytic activity;GO:0043167//ion binding;GO:0043169//cation binding;GO:0016491//oxidoreductase activity;GO:0046914//transition metal ion binding;GO:0008270//zinc ion binding	GO:0044699//single-organism process;GO:0055114//oxidation-reduction process;GO:0008152//metabolic process;GO:0044710//single-organism metabolic process
Dlo_007342.1	PREDICTED: ethylene-responsive transcription factor 9 [Citrus sinensis]	1	248.86	71.3933	87.58	56.4133	39.1633	35.34	-	-	-	-	-	GO:0003700//transcription factor activity, sequence-specific DNA binding;GO:0001071//nucleic acid binding transcription factor activity	GO:0006355//regulation of transcription, DNA-templated;GO:0031326//regulation of cellular biosynthetic process;GO:1903506//regulation of nucleic acid-templated transcription;GO:0031323//regulation of cellular metabolic process;GO:0009889//regulation of biosynthetic process;GO:0010556//regulation of macromolecule biosynthetic process;GO:0051171//regulation of nitrogen compound metabolic process;GO…
Dlo_007357.1	DDE_4 domain-containing protein [Cephalotus follicularis]	1	489.637	39.35	52.5667	25.3033	10.1367	210.347	-	-	-	-	-	-	-
Dlo_007390.1	PREDICTED: probable LRR receptor-like serine/threonine-protein kinase At3g47570 [Vitis vinifera]	1	6.74333	1.37	1.43667	0.76	0.186667	3.01	Organismal Systems	Environmental adaptation	ko04626//Plant-pathogen interaction	K13428	-	GO:0097159//organic cyclic compound binding;GO:0005524//ATP binding;GO:0043168//anion binding;GO:0032559//adenyl ribonucleotide binding;GO:0003824//catalytic activity;GO:0035639//purine ribonucleoside triphosphate binding;GO:0016772//transferase activity, transferring phosphorus-containing groups;GO:0016301//kinase activity;GO:0017076//purine nucleotide binding;GO:0032555//purine ribonucleotide b…	GO:0043412//macromolecule modification;GO:0044267//cellular protein metabolic process;GO:0006793//phosphorus metabolic process;GO:0006464//cellular protein modification process;GO:0071704//organic substance metabolic process;GO:0016310//phosphorylation;GO:0043170//macromolecule metabolic process;GO:0006468//protein phosphorylation;GO:0008152//metabolic process;GO:0044260//cellular macromolecule m…
Dlo_007438.1	PREDICTED: two-component response regulator-like PRR37 [Ricinus communis]	1	231.47	29.9367	40.3967	142.223	95.7933	149.757	-	-	-	-	-	GO:0005515//protein binding;GO:0005488//binding	-
Dlo_007448.1	PREDICTED: uncharacterized RNA methyltransferase pc1998 [Citrus sinensis]	1	37.82	13.8567	14.17	18.8	13.08	16.1067	-	-	-	-	-	GO:0008173//RNA methyltransferase activity;GO:0003824//catalytic activity;GO:0016740//transferase activity;GO:0016741//transferase activity, transferring one-carbon groups;GO:0008168//methyltransferase activity	GO:0046483//heterocycle metabolic process;GO:0009987//cellular process;GO:0008152//metabolic process;GO:0044237//cellular metabolic process;GO:1901360//organic cyclic compound metabolic process;GO:0043170//macromolecule metabolic process;GO:0006725//cellular aromatic compound metabolic process;GO:0090304//nucleic acid metabolic process;GO:0006396//RNA processing;GO:0071704//organic substance meta…
Dlo_007449.1	Chloride channel CLC-b -like protein [Gossypium arboreum]	1	56.9967	20.7433	23.5367	34.61	24.1533	28.4533	-	-	-	-	GO:0016020//membrane	GO:0005215//transporter activity;GO:0022891//substrate-specific transmembrane transporter activity;GO:0015103//inorganic anion transmembrane transporter activity;GO:0008509//anion transmembrane transporter activity;GO:0022803//passive transmembrane transporter activity;GO:0015108//chloride transmembrane transporter activity;GO:0022838//substrate-specific channel activity;GO:0015075//ion transmemb…	GO:0044699//single-organism process;GO:0006821//chloride transport;GO:0051179//localization;GO:0006820//anion transport;GO:0055085//transmembrane transport;GO:0044765//single-organism transport;GO:0015698//inorganic anion transport;GO:0006811//ion transport;GO:0051234//establishment of localization;GO:0006810//transport;GO:1902578//single-organism localization;GO:0044763//single-organism cellular…
Dlo_007591.1	PREDICTED: protein NUCLEAR FUSION DEFECTIVE 4-like [Citrus sinensis]	1	34.7467	12.11	14.6033	11.1	2.69333	6.13	-	-	-	-	GO:0016021//integral component of membrane;GO:0044425//membrane part;GO:0031224//intrinsic component of membrane;GO:0016020//membrane	-	GO:0009987//cellular process;GO:1902578//single-organism localization;GO:0051234//establishment of localization;GO:0055085//transmembrane transport;GO:0006810//transport;GO:0044763//single-organism cellular process;GO:0051179//localization;GO:0044699//single-organism process;GO:0044765//single-organism transport
Dlo_007592.1	PREDICTED: sulfite reductase [ferredoxin], chloroplastic [Citrus sinensis]	1	186.557	72.3133	77.1367	101.13	86.03	120.98	Metabolism	Energy metabolism	ko00920//Sulfur metabolism	K00392	-	GO:0003824//catalytic activity;GO:0020037//heme binding;GO:0097159//organic cyclic compound binding;GO:0046906//tetrapyrrole binding;GO:0016491//oxidoreductase activity;GO:1901363//heterocyclic compound binding;GO:0051540//metal cluster binding;GO:0051536//iron-sulfur cluster binding;GO:0005488//binding	GO:0055114//oxidation-reduction process;GO:0044710//single-organism metabolic process;GO:0008152//metabolic process;GO:0044699//single-organism process
Dlo_007644.1	PREDICTED: tropinone reductase homolog [Citrus sinensis]	1	3.48667	1.21	0.903333	2.10667	0.926667	0.97	Metabolism	Biosynthesis of other secondary metabolites	ko00960//Tropane, piperidine and pyridine alkaloid biosynthesis	K08081	-	GO:0003824//catalytic activity;GO:0016491//oxidoreductase activity	GO:0008152//metabolic process
Dlo_007653.1	fringe-related family protein [Populus trichocarpa]	1	42.5533	8.91	9.01667	12.1133	8.23	20.4533	-	-	-	-	-	-	-
Dlo_007654.1	DUF668 domain-containing protein/DUF3475 domain-containing protein [Cephalotus follicularis]	1	11.0433	2.64	3.03667	0.433333	0.756667	7.74	-	-	-	-	-	-	-
Dlo_007658.1	PREDICTED: L-type lectin-domain containing receptor kinase IV.1-like isoform X2 [Populus euphratica]	1	26.6033	11.4033	10.3333	4.36333	2.36667	18.3367	-	-	-	-	-	GO:1901265//nucleoside phosphate binding;GO:0000166//nucleotide binding;GO:0097159//organic cyclic compound binding;GO:0003824//catalytic activity;GO:0017076//purine nucleotide binding;GO:0032559//adenyl ribonucleotide binding;GO:0043168//anion binding;GO:0016772//transferase activity, transferring phosphorus-containing groups;GO:0016740//transferase activity;GO:0043167//ion binding;GO:0005488//b…	GO:0036211//protein modification process;GO:0006468//protein phosphorylation;GO:0044260//cellular macromolecule metabolic process;GO:0019538//protein metabolic process;GO:0071704//organic substance metabolic process;GO:0043412//macromolecule modification;GO:0006464//cellular protein modification process;GO:0009987//cellular process;GO:0006793//phosphorus metabolic process;GO:0044238//primary meta…
Dlo_007671.1	PREDICTED: probable protein S-acyltransferase 16 isoform X1 [Citrus sinensis]	1	33.0833	16.0867	18.51	15.3567	15.9967	18.5633	-	-	-	-	-	GO:0046872//metal ion binding;GO:0005488//binding;GO:0043167//ion binding;GO:0046914//transition metal ion binding;GO:0008270//zinc ion binding;GO:0043169//cation binding	-
Dlo_007711.1	-	1	26.53	1.01	1.21	0.943333	0.236667	1.19667	-	-	-	-	-	-	-
Dlo_007726.1	PREDICTED: disease resistance protein At4g27190-like isoform X1 [Citrus sinensis]	1	2.25667	0.443333	0.423333	0.31	0.21	0.546667	Organismal Systems	Environmental adaptation	ko04626//Plant-pathogen interaction	K13459	GO:0005737//cytoplasm;GO:0044424//intracellular part;GO:0044464//cell part;GO:0005623//cell;GO:0005622//intracellular	GO:1901363//heterocyclic compound binding;GO:0032550//purine ribonucleoside binding;GO:0003723//RNA binding;GO:0032559//adenyl ribonucleotide binding;GO:0043168//anion binding;GO:0008135//translation factor activity, RNA binding;GO:0001883//purine nucleoside binding;GO:0032549//ribonucleoside binding;GO:0000166//nucleotide binding;GO:0036094//small molecule binding;GO:0005488//binding;GO:0017076/…	GO:0034645//cellular macromolecule biosynthetic process;GO:0006807//nitrogen compound metabolic process;GO:0006518//peptide metabolic process;GO:1901566//organonitrogen compound biosynthetic process;GO:0043604//amide biosynthetic process;GO:0043043//peptide biosynthetic process;GO:1901576//organic substance biosynthetic process;GO:0019538//protein metabolic process;GO:0034641//cellular nitrogen c…
Dlo_007730.1	PREDICTED: probable disease resistance protein At4g27220 [Citrus sinensis]	1	15.2667	6.58667	7.48333	6.33333	4.41	8.49333	Organismal Systems	Environmental adaptation	ko04626//Plant-pathogen interaction	K13459	-	-	-
Dlo_007746.1	PREDICTED: probable L-type lectin-domain containing receptor kinase II.1 [Juglans regia]	1	5.95333	2.79667	3.47	1.39667	0.89	1.17	Environmental Information Processing	Signal transduction	ko04075//Plant hormone signal transduction	K13415	-	GO:1901265//nucleoside phosphate binding;GO:0004672//protein kinase activity;GO:0003824//catalytic activity;GO:0097159//organic cyclic compound binding;GO:0043168//anion binding;GO:0016740//transferase activity;GO:0032553//ribonucleotide binding;GO:0001882//nucleoside binding;GO:0043167//ion binding;GO:0032555//purine ribonucleotide binding;GO:0016772//transferase activity, transferring phosphoru…	GO:0043412//macromolecule modification;GO:0071704//organic substance metabolic process;GO:0043170//macromolecule metabolic process;GO:0044267//cellular protein metabolic process;GO:0044260//cellular macromolecule metabolic process;GO:0006796//phosphate-containing compound metabolic process;GO:0008152//metabolic process;GO:0036211//protein modification process;GO:0044238//primary metabolic process…
Dlo_007747.1	PREDICTED: probable L-type lectin-domain containing receptor kinase II.1 [Juglans regia]	1	2.1	0.703333	0.886667	0.69	0.14	0.186667	Environmental Information Processing	Signal transduction	ko04075//Plant hormone signal transduction	K13415	-	GO:0097367//carbohydrate derivative binding;GO:0016740//transferase activity;GO:0030554//adenyl nucleotide binding;GO:0097159//organic cyclic compound binding;GO:0032559//adenyl ribonucleotide binding;GO:0016773//phosphotransferase activity, alcohol group as acceptor;GO:0032555//purine ribonucleotide binding;GO:0001882//nucleoside binding;GO:0032550//purine ribonucleoside binding;GO:0017076//puri…	GO:0036211//protein modification process;GO:0043412//macromolecule modification;GO:0019538//protein metabolic process;GO:0006793//phosphorus metabolic process;GO:0006464//cellular protein modification process;GO:0044238//primary metabolic process;GO:0008152//metabolic process;GO:0016310//phosphorylation;GO:0071704//organic substance metabolic process;GO:0044260//cellular macromolecule metabolic p…
Dlo_007755.1	PREDICTED: myb-like protein X, partial [Ziziphus jujuba]	1	2.65333	0.836667	1.21333	0.103333	0.11	0.436667	-	-	-	-	-	-	-
Dlo_007829.1	PREDICTED: dynein light chain 1, cytoplasmic-like [Jatropha curcas]	1	4.20333	0.216667	0.783333	1.65667	0.853333	0.676667	-	-	-	-	GO:0015630//microtubule cytoskeleton;GO:0044424//intracellular part;GO:0043228//non-membrane-bounded organelle;GO:0043232//intracellular non-membrane-bounded organelle;GO:0005622//intracellular;GO:0043234//protein complex;GO:0043229//intracellular organelle;GO:0005856//cytoskeleton;GO:0005623//cell;GO:0044430//cytoskeletal part;GO:0005875//microtubule associated complex;GO:0043226//organelle;GO:0…	-	GO:0044763//single-organism cellular process;GO:0009987//cellular process;GO:0007017//microtubule-based process;GO:0044699//single-organism process
Dlo_007890.1	-	1	3.46	0.656667	0.74	0.08	0.196667	0.346667	-	-	-	-	-	-	-
Dlo_007891.1	PREDICTED: UPF0481 protein At3g47200-like [Citrus sinensis]	1	64.23	14.8833	20.4867	5.39	4.7	16.19	-	-	-	-	-	-	-
Dlo_007915.1	PREDICTED: aspartate, glycine, lysine and serine-rich protein [Citrus sinensis]	1	24.9267	7.69	10.7567	5.08667	5.73667	4.47667	-	-	-	-	-	GO:0005515//protein binding;GO:0005488//binding	-
Dlo_007919.1	PREDICTED: G-type lectin S-receptor-like serine/threonine-protein kinase SD2-5 [Citrus sinensis]	1	10.6933	4.30333	3.45	5.51	3.68333	6.28	Organismal Systems;Environmental Information Processing	Signal transduction;Environmental adaptation	ko04626//Plant-pathogen interaction;ko04075//Plant hormone signal transduction	K13416	-	GO:0097159//organic cyclic compound binding;GO:0043168//anion binding;GO:0003824//catalytic activity;GO:1901363//heterocyclic compound binding;GO:0017076//purine nucleotide binding;GO:0005488//binding;GO:0032559//adenyl ribonucleotide binding;GO:0035639//purine ribonucleoside triphosphate binding;GO:0030554//adenyl nucleotide binding;GO:0001883//purine nucleoside binding;GO:0036094//small molecul…	GO:0009987//cellular process;GO:0043170//macromolecule metabolic process;GO:0036211//protein modification process;GO:0043412//macromolecule modification;GO:0044260//cellular macromolecule metabolic process;GO:0006464//cellular protein modification process;GO:0019538//protein metabolic process;GO:0006796//phosphate-containing compound metabolic process;GO:0006793//phosphorus metabolic process;GO:0…
Dlo_007924.1	PREDICTED: cucumber peeling cupredoxin-like isoform X2 [Citrus sinensis]	1	7.50333	3.43	2.60333	18.9833	7.66667	2.49333	-	-	-	-	-	GO:0009055//electron carrier activity	-
Dlo_007929.1	PREDICTED: cucumber peeling cupredoxin-like isoform X2 [Citrus sinensis]	1	66.6267	8.78667	7.94	10.1533	5.98333	7.25	-	-	-	-	-	GO:0009055//electron carrier activity	-
Dlo_007944.1	PREDICTED: G-type lectin S-receptor-like serine/threonine-protein kinase RLK1 [Citrus sinensis]	1	6.82	1.48	2.23	1.32	0.493333	1.21667	-	-	-	-	-	GO:0005488//binding;GO:1901265//nucleoside phosphate binding;GO:0005524//ATP binding;GO:0017076//purine nucleotide binding;GO:0001883//purine nucleoside binding;GO:0043167//ion binding;GO:0032553//ribonucleotide binding;GO:0032549//ribonucleoside binding;GO:0003824//catalytic activity;GO:0097367//carbohydrate derivative binding;GO:1901363//heterocyclic compound binding;GO:0016740//transferase act…	GO:0043412//macromolecule modification;GO:0043170//macromolecule metabolic process;GO:0008152//metabolic process;GO:0044237//cellular metabolic process;GO:0071704//organic substance metabolic process;GO:0006793//phosphorus metabolic process;GO:0016310//phosphorylation;GO:0006468//protein phosphorylation;GO:0006464//cellular protein modification process;GO:0006796//phosphate-containing compound me…
Dlo_007954.1	mutant gag-pol polyprotein [Pisum sativum]	1	3.37333	1.21667	1.02	0.473333	0.48	0.263333	-	-	-	-	-	GO:0046872//metal ion binding;GO:0005488//binding;GO:0003676//nucleic acid binding;GO:0043167//ion binding;GO:0043169//cation binding;GO:0008270//zinc ion binding;GO:0046914//transition metal ion binding;GO:1901363//heterocyclic compound binding;GO:0097159//organic cyclic compound binding	-
Dlo_007967.1	PREDICTED: cytochrome P450 71D9-like [Pyrus x bretschneideri]	1	2.30667	0.126667	0.246667	0.143333	0.02	0.0366667	Metabolism	Metabolism of terpenoids and polyketides;Biosynthesis of other secondary metabolites	ko00945//Stilbenoid, diarylheptanoid and gingerol biosynthesis;ko00903//Limonene and pinene degradation	K00517	-	GO:0046872//metal ion binding;GO:1901363//heterocyclic compound binding;GO:0046914//transition metal ion binding;GO:0097159//organic cyclic compound binding;GO:0003824//catalytic activity;GO:0043169//cation binding;GO:0016705//oxidoreductase activity, acting on paired donors, with incorporation or reduction of molecular oxygen;GO:0005488//binding;GO:0043167//ion binding;GO:0020037//heme binding;G…	GO:0044699//single-organism process;GO:0044710//single-organism metabolic process;GO:0055114//oxidation-reduction process;GO:0008152//metabolic process
Dlo_007971.1	PREDICTED: cytochrome P450 71D11-like isoform X1 [Citrus sinensis]	1	1.83	0.56	0.886667	0.65	0.606667	1.3	Metabolism	Metabolism of terpenoids and polyketides;Biosynthesis of other secondary metabolites	ko00945//Stilbenoid, diarylheptanoid and gingerol biosynthesis;ko00903//Limonene and pinene degradation	K00517	-	GO:0005506//iron ion binding;GO:0046914//transition metal ion binding;GO:0046906//tetrapyrrole binding;GO:0043169//cation binding;GO:0046872//metal ion binding;GO:0016705//oxidoreductase activity, acting on paired donors, with incorporation or reduction of molecular oxygen;GO:0005488//binding;GO:0043167//ion binding;GO:1901363//heterocyclic compound binding;GO:0020037//heme binding;GO:0097159//or…	GO:0044699//single-organism process;GO:0008152//metabolic process;GO:0055114//oxidation-reduction process;GO:0044710//single-organism metabolic process
Dlo_007973.1	PREDICTED: cytochrome P450 71D9-like, partial [Prunus mume]	1	1.49667	0.0933333	0.0866667	0.123333	0	0	Metabolism	Metabolism of terpenoids and polyketides;Biosynthesis of other secondary metabolites	ko00945//Stilbenoid, diarylheptanoid and gingerol biosynthesis;ko00903//Limonene and pinene degradation	K00517	-	GO:0016491//oxidoreductase activity;GO:1901363//heterocyclic compound binding;GO:0046906//tetrapyrrole binding;GO:0043169//cation binding;GO:0005506//iron ion binding;GO:0043167//ion binding;GO:0003824//catalytic activity;GO:0016705//oxidoreductase activity, acting on paired donors, with incorporation or reduction of molecular oxygen;GO:0005488//binding;GO:0020037//heme binding;GO:0046872//metal …	GO:0044699//single-organism process;GO:0044710//single-organism metabolic process;GO:0008152//metabolic process;GO:0055114//oxidation-reduction process
Dlo_007994.1	PREDICTED: ninja-family protein AFP3 [Theobroma cacao]	1	98.9833	31.36	38.26	57.4033	44.57	32.5233	-	-	-	-	-	-	-
Dlo_008091.1	PREDICTED: WD repeat-containing protein 53 [Citrus sinensis]	1	41.1267	19.8633	21.1133	18.34	12.6667	27.7633	-	-	-	-	-	GO:0005515//protein binding;GO:0005488//binding	-
Dlo_008093.1	DUF1685 domain-containing protein [Cephalotus follicularis]	1	91.3067	11.3033	14.2067	21.0833	9.51667	41.2067	-	-	-	-	-	-	-
Dlo_008095.1	PREDICTED: probable WRKY transcription factor 65 [Juglans regia]	1	6.25667	2.65333	2.52667	1.10667	0.75	0.273333	-	-	-	-	-	GO:0003676//nucleic acid binding;GO:1901363//heterocyclic compound binding;GO:0097159//organic cyclic compound binding;GO:0003677//DNA binding;GO:0003700//transcription factor activity, sequence-specific DNA binding;GO:0001071//nucleic acid binding transcription factor activity;GO:0005488//binding;GO:0043565//sequence-specific DNA binding	GO:0010556//regulation of macromolecule biosynthetic process;GO:0006355//regulation of transcription, DNA-templated;GO:0019222//regulation of metabolic process;GO:0065007//biological regulation;GO:0051252//regulation of RNA metabolic process;GO:0060255//regulation of macromolecule metabolic process;GO:0031323//regulation of cellular metabolic process;GO:2001141//regulation of RNA biosynthetic pro…
Dlo_008098.1	CIA30 domain-containing protein/NAD_binding_10 domain-containing protein [Cephalotus follicularis]	1	73.7967	35.6267	36.7533	42.9333	37.8233	30.1033	-	-	-	-	-	-	-
Dlo_008123.2	PREDICTED: probable LRR receptor-like serine/threonine-protein kinase At3g47570 [Populus euphratica]	1	53.2467	19.8033	16.2867	30.8833	25.0267	25.4933	-	-	-	-	-	-	-
Dlo_008141.1	glutathione transferase, partial [Dimocarpus longan]	1	153.02	47.43	46.2067	0	0.0666667	0	Metabolism	Metabolism of other amino acids	ko00480//Glutathione metabolism	K00799	-	GO:0005515//protein binding;GO:0005488//binding	-
Dlo_008235.1	BRCT domain-containing protein/IMS domain-containing protein/IMS_C domain-containing protein [Cephalotus follicularis]	1	4.88333	1.88333	1.47	3.07333	1.66333	3.15333	-	-	-	-	-	GO:0003684//damaged DNA binding;GO:0034061//DNA polymerase activity;GO:0000287//magnesium ion binding;GO:1901363//heterocyclic compound binding;GO:0043167//ion binding;GO:0003676//nucleic acid binding;GO:0043169//cation binding;GO:0097159//organic cyclic compound binding;GO:0016772//transferase activity, transferring phosphorus-containing groups;GO:0003824//catalytic activity;GO:0016779//nucleoti…	GO:0050896//response to stimulus;GO:0051716//cellular response to stimulus;GO:0046483//heterocycle metabolic process;GO:0044238//primary metabolic process;GO:0044699//single-organism process;GO:0034641//cellular nitrogen compound metabolic process;GO:0009987//cellular process;GO:0044237//cellular metabolic process;GO:0006281//DNA repair;GO:0043170//macromolecule metabolic process;GO:0006807//nitr…
Dlo_008268.1	PREDICTED: receptor-like protein 2 [Citrus sinensis]	1	3.28333	0.596667	0.67	0.05	0.23	0.136667	Organismal Systems	Environmental adaptation	ko04626//Plant-pathogen interaction	K13420	-	GO:0005515//protein binding;GO:0005488//binding	-
Dlo_008270.1	PREDICTED: receptor-like protein 2 [Citrus sinensis]	1	1.9	0.483333	0.52	0.07	0.0533333	0.0533333	Organismal Systems	Environmental adaptation	ko04626//Plant-pathogen interaction	K13420	-	GO:0005488//binding;GO:0005515//protein binding	-
Dlo_008289.3	NBS-LRR disease resistance protein NBS46 [Dimocarpus longan]	1	28.2433	13.1867	17.7033	23.69	19.5633	47.0233	Organismal Systems	Environmental adaptation	ko04626//Plant-pathogen interaction	K13457	-	GO:1901363//heterocyclic compound binding;GO:0036094//small molecule binding;GO:0001882//nucleoside binding;GO:0032549//ribonucleoside binding;GO:0005515//protein binding;GO:0017076//purine nucleotide binding;GO:0097159//organic cyclic compound binding;GO:0032553//ribonucleotide binding;GO:0005488//binding;GO:0043167//ion binding;GO:0043168//anion binding;GO:0000166//nucleotide binding;GO:0032555…	-
Dlo_008307.1	PREDICTED: 7-ethoxycoumarin O-deethylase [Vitis vinifera]	1	25.1233	12.5433	12.7533	6.64667	11.5933	25.21	Metabolism	Metabolism of terpenoids and polyketides;Biosynthesis of other secondary metabolites	ko00945//Stilbenoid, diarylheptanoid and gingerol biosynthesis;ko00903//Limonene and pinene degradation	K00517	-	GO:0016705//oxidoreductase activity, acting on paired donors, with incorporation or reduction of molecular oxygen;GO:1901363//heterocyclic compound binding;GO:0003824//catalytic activity;GO:0005488//binding;GO:0043169//cation binding;GO:0046906//tetrapyrrole binding;GO:0046914//transition metal ion binding;GO:0020037//heme binding;GO:0046872//metal ion binding;GO:0005506//iron ion binding;GO:0097…	GO:0044710//single-organism metabolic process;GO:0008152//metabolic process;GO:0055114//oxidation-reduction process;GO:0044699//single-organism process
Dlo_008317.1	PREDICTED: ethylene-responsive transcription factor 1B-like [Gossypium hirsutum]	1	11.9733	2.76667	2.45	0.953333	0.21	2.01333	Environmental Information Processing	Signal transduction	ko04075//Plant hormone signal transduction	K14516	-	GO:0001071//nucleic acid binding transcription factor activity;GO:0003700//transcription factor activity, sequence-specific DNA binding	GO:2000112//regulation of cellular macromolecule biosynthetic process;GO:0065007//biological regulation;GO:0051252//regulation of RNA metabolic process;GO:0010556//regulation of macromolecule biosynthetic process;GO:0010468//regulation of gene expression;GO:0080090//regulation of primary metabolic process;GO:0060255//regulation of macromolecule metabolic process;GO:0051171//regulation of nitrogen…
Dlo_008382.1	Nodulin-like domain-containing protein [Cephalotus follicularis]	1	79.1833	11.6633	11.85	11.3733	10.0133	152.83	-	-	-	-	-	-	-
Dlo_008450.1	PREDICTED: polyubiquitin-like isoform X1 [Citrus sinensis]	1	17.5567	9.58667	8.41	12.0033	8	12.6967	-	-	-	-	-	GO:0005515//protein binding;GO:0005488//binding	-
Dlo_008531.1	S_locus_glycop domain-containing protein/B_lectin domain-containing protein/PAN_2 domain-containing protein [Cephalotus follicularis]	1	1.51333	0.0233333	0.123333	0.586667	0.223333	0.0633333	-	-	-	-	-	GO:0005488//binding;GO:0005515//protein binding	GO:0022414//reproductive process;GO:0044763//single-organism cellular process;GO:0000003//reproduction;GO:0009856//pollination;GO:0044706//multi-multicellular organism process;GO:0048544//recognition of pollen;GO:0044699//single-organism process;GO:0044702//single organism reproductive process;GO:0009987//cellular process;GO:0007154//cell communication;GO:0051704//multi-organism process;GO:000803…
Dlo_008533.1	PREDICTED: receptor-like serine/threonine-protein kinase SD1-8 [Populus euphratica]	1	10.7433	3.30333	3.04667	2.09	1.33667	3.61667	-	-	-	-	-	GO:0032550//purine ribonucleoside binding;GO:0032555//purine ribonucleotide binding;GO:0003824//catalytic activity;GO:0005524//ATP binding;GO:0097159//organic cyclic compound binding;GO:0043167//ion binding;GO:0032559//adenyl ribonucleotide binding;GO:0016740//transferase activity;GO:1901363//heterocyclic compound binding;GO:0035639//purine ribonucleoside triphosphate binding;GO:0032549//ribonucl…	GO:0044763//single-organism cellular process;GO:0036211//protein modification process;GO:0044260//cellular macromolecule metabolic process;GO:0048544//recognition of pollen;GO:0006464//cellular protein modification process;GO:0006796//phosphate-containing compound metabolic process;GO:0043170//macromolecule metabolic process;GO:0009875//pollen-pistil interaction;GO:0022414//reproductive process;G…
Dlo_008539.1	NB-ARC domain-containing disease resistance protein, partial [Citrus limon]	1	31.3767	11.4333	12.9533	0.233333	0.11	0.176667	Organismal Systems	Environmental adaptation	ko04626//Plant-pathogen interaction	K13457	-	GO:0032553//ribonucleotide binding;GO:0000166//nucleotide binding;GO:1901265//nucleoside phosphate binding;GO:0097367//carbohydrate derivative binding;GO:0005488//binding;GO:0043531//ADP binding;GO:0032559//adenyl ribonucleotide binding;GO:0036094//small molecule binding;GO:1901363//heterocyclic compound binding;GO:0043168//anion binding;GO:0032555//purine ribonucleotide binding;GO:0030554//adeny…	-
Dlo_008543.1	PREDICTED: G-type lectin S-receptor-like serine/threonine-protein kinase At1g11410 isoform X2 [Citrus sinensis]	1	6.46	1.4	2.29	1.48	0.273333	1.12	Organismal Systems	Environmental adaptation	ko04626//Plant-pathogen interaction	K13430	-	GO:0032553//ribonucleotide binding;GO:0016301//kinase activity;GO:0003824//catalytic activity;GO:0043168//anion binding;GO:0032549//ribonucleoside binding;GO:0032559//adenyl ribonucleotide binding;GO:0016772//transferase activity, transferring phosphorus-containing groups;GO:0043167//ion binding;GO:0004672//protein kinase activity;GO:0036094//small molecule binding;GO:0001882//nucleoside binding;…	GO:0043170//macromolecule metabolic process;GO:0044260//cellular macromolecule metabolic process;GO:0044237//cellular metabolic process;GO:0006464//cellular protein modification process;GO:0016310//phosphorylation;GO:0006796//phosphate-containing compound metabolic process;GO:0044267//cellular protein metabolic process;GO:0008152//metabolic process;GO:0006468//protein phosphorylation;GO:0019538//…
Dlo_008609.1	PREDICTED: CBL-interacting serine/threonine-protein kinase 25 [Theobroma cacao]	1	50.51	19.7967	24.0533	33.74	7.35333	2.33667	-	-	-	-	-	GO:0016740//transferase activity;GO:0036094//small molecule binding;GO:0005488//binding;GO:0032555//purine ribonucleotide binding;GO:0016773//phosphotransferase activity, alcohol group as acceptor;GO:0000166//nucleotide binding;GO:0003824//catalytic activity;GO:0035639//purine ribonucleoside triphosphate binding;GO:0017076//purine nucleotide binding;GO:0043168//anion binding;GO:0004672//protein k…	GO:0006464//cellular protein modification process;GO:0016310//phosphorylation;GO:0019538//protein metabolic process;GO:0051716//cellular response to stimulus;GO:0044699//single-organism process;GO:0007165//signal transduction;GO:0065007//biological regulation;GO:0008152//metabolic process;GO:0009987//cellular process;GO:0071704//organic substance metabolic process;GO:0044763//single-organism cell…
Dlo_008613.2	ABC transporter family protein [Hevea brasiliensis]	1	19.22	9.48667	10.4733	16.0133	9.62	9.81333	-	-	-	-	GO:0016021//integral component of membrane;GO:0044425//membrane part;GO:0031224//intrinsic component of membrane;GO:0016020//membrane	GO:0032553//ribonucleotide binding;GO:0032549//ribonucleoside binding;GO:0043168//anion binding;GO:1901363//heterocyclic compound binding;GO:0001882//nucleoside binding;GO:0005488//binding;GO:0042626//ATPase activity, coupled to transmembrane movement of substances;GO:0016462//pyrophosphatase activity;GO:0032550//purine ribonucleoside binding;GO:0016820//hydrolase activity, acting on acid anhydri…	GO:0006810//transport;GO:0051234//establishment of localization;GO:0051179//localization;GO:0044765//single-organism transport;GO:1902578//single-organism localization;GO:0009987//cellular process;GO:0044763//single-organism cellular process;GO:0055085//transmembrane transport;GO:0044699//single-organism process
Dlo_008649.1	Post-illumination chlorophyll fluorescence increase isoform 1 [Theobroma cacao]	1	29.8567	7.61667	7.06667	20.4167	18.2867	10.19	-	-	-	-	-	-	-
Dlo_008665.1	PREDICTED: probable LRR receptor-like serine/threonine-protein kinase At1g05700 isoform X1 [Ricinus communis]	1	13.04	7.05	6.14	8.79333	5.32667	2.52667	Organismal Systems	Environmental adaptation	ko04626//Plant-pathogen interaction	K13417	-	GO:0001883//purine nucleoside binding;GO:0035639//purine ribonucleoside triphosphate binding;GO:0005515//protein binding;GO:0097159//organic cyclic compound binding;GO:0016740//transferase activity;GO:0000166//nucleotide binding;GO:0005524//ATP binding;GO:0032553//ribonucleotide binding;GO:0032555//purine ribonucleotide binding;GO:0001882//nucleoside binding;GO:0016301//kinase activity;GO:0097367…	GO:0043412//macromolecule modification;GO:0044238//primary metabolic process;GO:0044260//cellular macromolecule metabolic process;GO:0016310//phosphorylation;GO:0044237//cellular metabolic process;GO:0043170//macromolecule metabolic process;GO:0044267//cellular protein metabolic process;GO:0006793//phosphorus metabolic process;GO:0008152//metabolic process;GO:0009987//cellular process;GO:0019538/…
Dlo_008667.1	PREDICTED: senescence-induced receptor-like serine/threonine-protein kinase isoform X2 [Juglans regia]	1	3.02667	0.853333	1.00333	0.81	0.44	0.436667	Environmental Information Processing	Signal transduction	ko04075//Plant hormone signal transduction	K13415	-	GO:0032559//adenyl ribonucleotide binding;GO:0035639//purine ribonucleoside triphosphate binding;GO:0043167//ion binding;GO:0005524//ATP binding;GO:0000166//nucleotide binding;GO:0016740//transferase activity;GO:1901363//heterocyclic compound binding;GO:0032549//ribonucleoside binding;GO:0097367//carbohydrate derivative binding;GO:0032553//ribonucleotide binding;GO:1901265//nucleoside phosphate b…	GO:0036211//protein modification process;GO:0044267//cellular protein metabolic process;GO:0016310//phosphorylation;GO:0044237//cellular metabolic process;GO:0044238//primary metabolic process;GO:0006464//cellular protein modification process;GO:0008152//metabolic process;GO:0019538//protein metabolic process;GO:0009987//cellular process;GO:0006796//phosphate-containing compound metabolic process…
Dlo_008683.1	PREDICTED: 7-deoxyloganetin glucosyltransferase-like [Ipomoea nil]	1	15.81	0.35	0.543333	4.94667	2.17667	1.44	Metabolism	Metabolism of other amino acids	ko00460//Cyanoamino acid metabolism	K13030	-	GO:0016740//transferase activity;GO:0003824//catalytic activity;GO:0016758//transferase activity, transferring hexosyl groups;GO:0016757//transferase activity, transferring glycosyl groups	GO:0008152//metabolic process
Dlo_008686.1	PREDICTED: 7-deoxyloganetin glucosyltransferase-like [Ipomoea nil]	1	40.8167	0.866667	1	15.29	5.47333	4.64333	Metabolism	Metabolism of other amino acids	ko00460//Cyanoamino acid metabolism	K13030	-	GO:0003824//catalytic activity;GO:0016740//transferase activity;GO:0016758//transferase activity, transferring hexosyl groups;GO:0016757//transferase activity, transferring glycosyl groups	GO:0008152//metabolic process
Dlo_008695.1	PREDICTED: guanine deaminase-like [Vigna angularis]	1	27.45	12.2833	9.77	38.0733	47.7267	5.87	-	-	-	-	-	GO:0008270//zinc ion binding;GO:0016787//hydrolase activity;GO:0005488//binding;GO:0043169//cation binding;GO:0046914//transition metal ion binding;GO:0003824//catalytic activity;GO:0043167//ion binding;GO:0046872//metal ion binding	-
Dlo_008703.1	PREDICTED: DNA-damage-repair/toleration protein DRT102-like [Citrus sinensis]	1	159.893	74.7133	71.8067	104.713	84.5967	59.9633	-	-	-	-	-	GO:0003824//catalytic activity;GO:0016853//isomerase activity	GO:0008152//metabolic process;GO:0044238//primary metabolic process;GO:0071704//organic substance metabolic process;GO:0005975//carbohydrate metabolic process
Dlo_008704.1	PREDICTED: probable disease resistance protein At4g27220 isoform X1 [Citrus sinensis]	1	2.3	1.13	1.07	1.67667	1.27333	1.84667	Organismal Systems	Environmental adaptation	ko04626//Plant-pathogen interaction	K13459	-	GO:0032553//ribonucleotide binding;GO:0017076//purine nucleotide binding;GO:0097159//organic cyclic compound binding;GO:0032559//adenyl ribonucleotide binding;GO:0097367//carbohydrate derivative binding;GO:0032549//ribonucleoside binding;GO:0001883//purine nucleoside binding;GO:1901265//nucleoside phosphate binding;GO:0043531//ADP binding;GO:0005488//binding;GO:0032550//purine ribonucleoside bind…	-
Dlo_008744.1	PREDICTED: non-specific lipid-transfer protein 2 [Populus euphratica]	1	39.0033	19.2967	15.3933	12.6033	26.4267	23.9067	-	-	-	-	-	-	-
Dlo_008749.1	Phox/Bem1p [Corchorus olitorius]	1	8.92667	2.46	2.05	7.36667	4.17667	1.77667	-	-	-	-	-	GO:0005488//binding;GO:0005515//protein binding	-
Dlo_008756.1	BnaA05g00480D [Brassica napus]	1	4.34333	1.39	1.35667	3.99667	2.36	1.02333	-	-	-	-	-	-	-
Dlo_008770.1	DUF4228 domain-containing protein [Cephalotus follicularis]	1	19.81	3.34667	4.85333	2.79333	2.65667	8.64	-	-	-	-	-	-	-
Dlo_008788.1	PREDICTED: codeine O-demethylase-like [Citrus sinensis]	1	47.25	8.33667	8.21333	15.2033	14.7567	11.72	Metabolism	Biosynthesis of other secondary metabolites	ko00941//Flavonoid biosynthesis	K05278	-	GO:0051213//dioxygenase activity;GO:0016706//oxidoreductase activity, acting on paired donors, with incorporation or reduction of molecular oxygen, 2-oxoglutarate as one donor, and incorporation of one atom each of oxygen into both donors;GO:0016705//oxidoreductase activity, acting on paired donors, with incorporation or reduction of molecular oxygen;GO:0016491//oxidoreductase activity;GO:0003824…	GO:0055114//oxidation-reduction process;GO:0044710//single-organism metabolic process;GO:0044699//single-organism process;GO:0008152//metabolic process
Dlo_008794.1	PREDICTED: codeine O-demethylase-like [Citrus sinensis]	1	6.47333	1.34667	1.58333	15.8733	17.3867	15.28	Metabolism	Biosynthesis of other secondary metabolites	ko00941//Flavonoid biosynthesis	K05278	-	GO:0051213//dioxygenase activity;GO:0016705//oxidoreductase activity, acting on paired donors, with incorporation or reduction of molecular oxygen;GO:0016706//oxidoreductase activity, acting on paired donors, with incorporation or reduction of molecular oxygen, 2-oxoglutarate as one donor, and incorporation of one atom each of oxygen into both donors;GO:0016491//oxidoreductase activity;GO:0003824…	GO:0008152//metabolic process;GO:0044710//single-organism metabolic process;GO:0044699//single-organism process;GO:0055114//oxidation-reduction process
Dlo_008815.1	Concanavalin A-like lectin/glucanase, subgroup [Cynara cardunculus var. scolymus] [Cynara cardunculus]	1	0.493333	0.166667	0.133333	0.156667	0.0666667	0.463333	Organismal Systems	Environmental adaptation	ko04626//Plant-pathogen interaction	K13420	-	GO:0032559//adenyl ribonucleotide binding;GO:0017076//purine nucleotide binding;GO:0016740//transferase activity;GO:0097367//carbohydrate derivative binding;GO:1901265//nucleoside phosphate binding;GO:0001883//purine nucleoside binding;GO:0043168//anion binding;GO:0016773//phosphotransferase activity, alcohol group as acceptor;GO:1901363//heterocyclic compound binding;GO:0030554//adenyl nucleotid…	GO:0006468//protein phosphorylation;GO:0019538//protein metabolic process;GO:0006464//cellular protein modification process;GO:0036211//protein modification process;GO:0044267//cellular protein metabolic process;GO:0016310//phosphorylation;GO:0043170//macromolecule metabolic process;GO:0043412//macromolecule modification;GO:0044260//cellular macromolecule metabolic process;GO:0008152//metabolic p…
Dlo_008816.1	PREDICTED: methyl-CpG-binding domain protein 4-like protein [Nelumbo nucifera]	1	17.7567	7.84333	9.50333	12.29	11.3233	14.28	Genetic Information Processing	Replication and repair	ko03410//Base excision repair	K10801	-	-	GO:0044763//single-organism cellular process;GO:0008152//metabolic process;GO:0006139//nucleobase-containing compound metabolic process;GO:0044710//single-organism metabolic process;GO:0034641//cellular nitrogen compound metabolic process;GO:0044260//cellular macromolecule metabolic process;GO:0009987//cellular process;GO:0006807//nitrogen compound metabolic process;GO:0090304//nucleic acid metab…
Dlo_008856.3	PREDICTED: TMV resistance protein N-like [Citrus sinensis]	1	7.33333	1.39667	1.52333	3.19333	1.38333	2.55667	-	-	-	-	-	GO:0005488//binding;GO:0005515//protein binding	-
Dlo_008888.1	PREDICTED: zeatin O-glucosyltransferase-like [Vitis vinifera]	1	81.6133	25.0433	26.2067	25.6367	18.2033	16.3833	Metabolism	Metabolism of terpenoids and polyketides	ko00908//Zeatin biosynthesis	K13495	-	GO:0016740//transferase activity;GO:0016758//transferase activity, transferring hexosyl groups;GO:0016757//transferase activity, transferring glycosyl groups;GO:0003824//catalytic activity	GO:0008152//metabolic process
Dlo_008893.1	PREDICTED: probable cyclin-dependent serine/threonine-protein kinase DDB_G0292550 isoform X1 [Cucumis melo]	1	21.0767	8.5	9.51667	9.36333	8.31	35.9233	-	-	-	-	-	-	-
Dlo_008896.1	Armadillo-like helical [Corchorus capsularis]	1	7.23333	3.09	2.97667	3.14	2.52333	9.37	-	-	-	-	-	-	-
Dlo_008918.1	Mediator of RNA polymerase II transcription subunit 23 [Theobroma cacao]	1	47.9633	11.2733	10.71	23.8633	23.1333	8.45	-	-	-	-	-	-	-
Dlo_008948.2	PREDICTED: myosin-11 isoform X2 [Citrus sinensis]	1	52.4433	28.11	24.7067	23.07	16.9033	16.0933	-	-	-	-	-	-	-
Dlo_008961.1	PREDICTED: F-box/kelch-repeat protein At3g06240-like [Prunus mume]	1	21.8067	10.9933	10.6233	16.73	13.19	9.22	-	-	-	-	-	GO:0005488//binding;GO:0005515//protein binding	-
Dlo_008986.1	PREDICTED: protein EARLY RESPONSIVE TO DEHYDRATION 15 isoform X1 [Citrus sinensis]	1	233.843	82.8233	90.4033	91.3567	99.5467	204.193	-	-	-	-	-	-	-
Dlo_009008.1	Uncharacterized protein TCM_041240 [Theobroma cacao]	1	10.2733	3.82333	4.41667	2.12	1.11	1.83667	-	-	-	-	-	GO:0008234//cysteine-type peptidase activity;GO:0003824//catalytic activity;GO:0008233//peptidase activity;GO:0070011//peptidase activity, acting on L-amino acid peptides;GO:0016787//hydrolase activity	GO:0019538//protein metabolic process;GO:0044238//primary metabolic process;GO:0008152//metabolic process;GO:0071704//organic substance metabolic process;GO:0006508//proteolysis;GO:0043170//macromolecule metabolic process
Dlo_009009.1	-	1	29.49	12.1133	12.8033	10.4933	8.08667	12.9767	-	-	-	-	-	-	-
Dlo_009065.2	PREDICTED: magnesium/proton exchanger isoform X1 [Citrus sinensis]	1	9.98333	3.96333	4.09	1.20667	1.17	1.15	-	-	-	-	GO:0044425//membrane part;GO:0031224//intrinsic component of membrane;GO:0016020//membrane;GO:0016021//integral component of membrane	-	GO:0055085//transmembrane transport;GO:0044699//single-organism process;GO:0051234//establishment of localization;GO:0044765//single-organism transport;GO:1902578//single-organism localization;GO:0009987//cellular process;GO:0044763//single-organism cellular process;GO:0051179//localization;GO:0006810//transport
Dlo_009075.1	Glyco_hydro_1 domain-containing protein [Cephalotus follicularis]	1	5.95333	0.25	0.373333	0.126667	0.02	0.196667	Metabolism	Carbohydrate metabolism;Metabolism of other amino acids;Biosynthesis of other secondary metabolites	ko00500//Starch and sucrose metabolism;ko00940//Phenylpropanoid biosynthesis;ko00460//Cyanoamino acid metabolism	K01188	-	GO:0016798//hydrolase activity, acting on glycosyl bonds;GO:0016787//hydrolase activity;GO:0004553//hydrolase activity, hydrolyzing O-glycosyl compounds;GO:0003824//catalytic activity	GO:0005975//carbohydrate metabolic process;GO:0008152//metabolic process;GO:0071704//organic substance metabolic process;GO:0044238//primary metabolic process
Dlo_009119.1	PREDICTED: aquaporin PIP1-3 [Arachis ipaensis]	1	6.18667	1.32667	1.67333	1.39333	1.01667	2.63667	-	-	-	-	GO:0016020//membrane	GO:0005215//transporter activity	GO:0006810//transport;GO:0051179//localization;GO:0051234//establishment of localization
Dlo_009136.1	DUF1446 domain-containing protein [Cephalotus follicularis]	1	28.09	11.7633	11.4933	13.5167	10.2733	24.9667	-	-	-	-	-	-	-
Dlo_009172.1	Osmotin 34 [Theobroma cacao]	1	384.857	181.04	141.087	82.1933	102.76	31.06	-	-	-	-	-	-	-
Dlo_009185.1	PREDICTED: ABC transporter F family member 4 [Jatropha curcas]	1	9.36667	3.24333	4.12667	5.12667	3.73667	3.63	-	-	-	-	-	GO:0017076//purine nucleotide binding;GO:0016887//ATPase activity;GO:0032553//ribonucleotide binding;GO:1901265//nucleoside phosphate binding;GO:0032555//purine ribonucleotide binding;GO:0017111//nucleoside-triphosphatase activity;GO:0005524//ATP binding;GO:0036094//small molecule binding;GO:0032550//purine ribonucleoside binding;GO:0097367//carbohydrate derivative binding;GO:0005488//binding;GO:…	-
Dlo_009186.1	prolyl oligopeptidase [Cicer arietinum]	1	9.88667	2.70667	4.04	7.59333	5.17333	5.53667	-	-	-	-	-	GO:0003824//catalytic activity;GO:0070011//peptidase activity, acting on L-amino acid peptides;GO:0008236//serine-type peptidase activity;GO:0004252//serine-type endopeptidase activity;GO:0004175//endopeptidase activity;GO:0016787//hydrolase activity;GO:0070008//serine-type exopeptidase activity;GO:0008238//exopeptidase activity;GO:0008233//peptidase activity;GO:0017171//serine hydrolase activity	GO:0006508//proteolysis;GO:0008152//metabolic process;GO:0044238//primary metabolic process;GO:0019538//protein metabolic process;GO:0071704//organic substance metabolic process;GO:0043170//macromolecule metabolic process
Dlo_009192.1	PREDICTED: AAA-ATPase At1g43910-like [Gossypium hirsutum]	1	194.983	77.2133	65.3033	112.46	106.723	58.42	-	-	-	-	-	GO:0000166//nucleotide binding;GO:0097159//organic cyclic compound binding;GO:0032550//purine ribonucleoside binding;GO:0043167//ion binding;GO:0005488//binding;GO:1901363//heterocyclic compound binding;GO:0032559//adenyl ribonucleotide binding;GO:0032555//purine ribonucleotide binding;GO:0001883//purine nucleoside binding;GO:0032553//ribonucleotide binding;GO:0036094//small molecule binding;GO:0…	-
Dlo_009206.1	PREDICTED: alcohol dehydrogenase-like 2 isoform X2 [Citrus sinensis]	1	32.17	12.1033	14.4267	47.0467	39.7433	43.9067	Metabolism	Amino acid metabolism;Global and Overview;Carbohydrate metabolism;Lipid metabolism	ko01200//Carbon metabolism;ko00010//Glycolysis / Gluconeogenesis;ko00071//Fatty acid degradation;ko00350//Tyrosine metabolism;ko01220//Degradation of aromatic compounds	K00121	-	GO:0046914//transition metal ion binding;GO:0043167//ion binding;GO:0016491//oxidoreductase activity;GO:0046872//metal ion binding;GO:0008270//zinc ion binding;GO:0003824//catalytic activity;GO:0005488//binding;GO:0043169//cation binding	GO:0044710//single-organism metabolic process;GO:0055114//oxidation-reduction process;GO:0044699//single-organism process;GO:0008152//metabolic process
Dlo_009209.1	AIG2-like (avirulence induced gene) family protein [Theobroma cacao]	1	5.29667	2.08	2.54	2.22	3.01333	7.27333	-	-	-	-	-	-	-
Dlo_009278.1	PREDICTED: chaperone protein dnaJ 20, chloroplastic [Theobroma cacao]	1	93.25	24.9633	30.1633	49.0267	25.7233	38.65	-	-	-	-	-	-	-
Dlo_009307.1	kinase family protein [Populus trichocarpa]	1	10.7833	5.14667	5.41667	6.03	5.74667	5.32333	Organismal Systems	Environmental adaptation	ko04626//Plant-pathogen interaction	K13430	-	GO:0016773//phosphotransferase activity, alcohol group as acceptor;GO:0016772//transferase activity, transferring phosphorus-containing groups;GO:0032555//purine ribonucleotide binding;GO:0030554//adenyl nucleotide binding;GO:0017076//purine nucleotide binding;GO:0032550//purine ribonucleoside binding;GO:0001882//nucleoside binding;GO:0097159//organic cyclic compound binding;GO:0032549//ribonucle…	GO:0043170//macromolecule metabolic process;GO:0009987//cellular process;GO:0016310//phosphorylation;GO:0008152//metabolic process;GO:0006796//phosphate-containing compound metabolic process;GO:0019538//protein metabolic process;GO:0044238//primary metabolic process;GO:0006468//protein phosphorylation;GO:0044237//cellular metabolic process;GO:0044267//cellular protein metabolic process;GO:0006793…
Dlo_009324.1	PREDICTED: disease resistance protein At4g27190-like [Ziziphus jujuba]	1	6.64	2.01333	1.90667	0	0	0	Organismal Systems	Environmental adaptation	ko04626//Plant-pathogen interaction	K13459	-	GO:1901363//heterocyclic compound binding;GO:0001883//purine nucleoside binding;GO:0036094//small molecule binding;GO:0097367//carbohydrate derivative binding;GO:0032549//ribonucleoside binding;GO:0032553//ribonucleotide binding;GO:0000166//nucleotide binding;GO:1901265//nucleoside phosphate binding;GO:0005488//binding;GO:0032559//adenyl ribonucleotide binding;GO:0097159//organic cyclic compound …	-
Dlo_009333.1	Potassium/sodium hyperpolarization-activated cyclic nucleotide-gated channel 1 [Theobroma cacao]	1	16.72	6.42333	6.78	8.59	8.17333	6.14667	-	-	-	-	-	-	-
Dlo_009343.2	PREDICTED: protein translation factor SUI1 homolog [Erythranthe guttata]	1	479.657	182.82	147.453	237.82	107.11	104.897	Genetic Information Processing	Translation	ko03013//RNA transport	K03113	-	GO:0008135//translation factor activity, RNA binding;GO:1901363//heterocyclic compound binding;GO:0003723//RNA binding;GO:0003676//nucleic acid binding;GO:0005488//binding;GO:0003743//translation initiation factor activity;GO:0097159//organic cyclic compound binding	GO:0071704//organic substance metabolic process;GO:0043603//cellular amide metabolic process;GO:0010467//gene expression;GO:1901566//organonitrogen compound biosynthetic process;GO:1901576//organic substance biosynthetic process;GO:0044271//cellular nitrogen compound biosynthetic process;GO:0044237//cellular metabolic process;GO:1901564//organonitrogen compound metabolic process;GO:0044260//cellu…
Dlo_009349.1	PREDICTED: systemin receptor SR160-like [Citrus sinensis]	1	13.0967	4.89	4.67333	4.89667	2.62333	2.69667	Organismal Systems	Environmental adaptation	ko04626//Plant-pathogen interaction	K13420	-	GO:0005488//binding;GO:0005515//protein binding	-
Dlo_009350.1	PREDICTED: receptor-like protein 12 [Citrus sinensis]	1	4.6	1.02667	1.94	0.376667	0.113333	0.23	Organismal Systems	Environmental adaptation	ko04626//Plant-pathogen interaction	K13420	-	GO:0005488//binding;GO:0005515//protein binding	-
Dlo_009365.1	Maternal effect embryo arrest 59 [Theobroma cacao]	1	68.0367	16.4333	12.2733	69.69	127.97	13.56	-	-	-	-	-	-	-
Dlo_009402.1	PREDICTED: pentatricopeptide repeat-containing protein At2g35130 [Citrus sinensis]	1	8.56	3.32333	3.97	9.97	8.80333	10.5467	-	-	-	-	-	-	-
Dlo_009408.1	WD40 domain-containing protein [Cephalotus follicularis]	1	21.7933	9.8	12.7933	14.2833	7.28333	14.3867	-	-	-	-	-	GO:0005515//protein binding;GO:0005488//binding	-
Dlo_009425.1	DnaJ domain-containing protein/Fer4_15 domain-containing protein [Cephalotus follicularis]	1	7.12333	1.51	2.25333	2.39667	0.693333	0.453333	-	-	-	-	-	-	-
Dlo_009567.1	PREDICTED: E3 ubiquitin-protein ligase PUB22-like [Citrus sinensis]	1	18.48	1.10667	1.12667	0.91	0.336667	15.4067	-	-	-	-	-	GO:0004842//ubiquitin-protein transferase activity;GO:0019787//ubiquitin-like protein transferase activity;GO:0016740//transferase activity;GO:0003824//catalytic activity	GO:0009987//cellular process;GO:0008152//metabolic process;GO:0036211//protein modification process;GO:0044237//cellular metabolic process;GO:0019538//protein metabolic process;GO:0044267//cellular protein metabolic process;GO:0044260//cellular macromolecule metabolic process;GO:0043170//macromolecule metabolic process;GO:0070647//protein modification by small protein conjugation or removal;GO:00…
Dlo_009578.1	PREDICTED: mediator of RNA polymerase II transcription subunit 27 [Ipomoea nil]	1	9.29333	4.45667	5.92	5.52333	4.24667	4.32	-	-	-	-	-	-	-
Dlo_009585.1	embryo sac development arrest 12 [Arabidopsis thaliana]	1	10.2667	3.24	4.69	9.20333	4.28	6.1	-	-	-	-	-	-	-
Dlo_009656.1	PREDICTED: beta-fructofuranosidase, insoluble isoenzyme 1-like [Citrus sinensis]	1	53.4	17.7067	15.0767	44.0333	20.1167	18.0167	Metabolism	Carbohydrate metabolism	ko00500//Starch and sucrose metabolism;ko00052//Galactose metabolism	K01193	-	GO:0004553//hydrolase activity, hydrolyzing O-glycosyl compounds;GO:0016798//hydrolase activity, acting on glycosyl bonds;GO:0003824//catalytic activity;GO:0016787//hydrolase activity	GO:0005975//carbohydrate metabolic process;GO:0071704//organic substance metabolic process;GO:0044238//primary metabolic process;GO:0008152//metabolic process
Dlo_009667.1	PREDICTED: signal recognition particle 54 kDa protein, chloroplastic [Prunus mume]	1	58.7067	22.4067	21.04	40.42	29.9	39.6633	Genetic Information Processing	Folding, sorting and degradation	ko03060//Protein export	K03106	GO:0044424//intracellular part;GO:0032991//macromolecular complex;GO:0044464//cell part;GO:0005622//intracellular;GO:0048500//signal recognition particle;GO:0044444//cytoplasmic part;GO:0005737//cytoplasm;GO:0005623//cell;GO:0030529//intracellular ribonucleoprotein complex;GO:1990904//ribonucleoprotein complex	GO:0003723//RNA binding;GO:0005525//GTP binding;GO:0032553//ribonucleotide binding;GO:0017111//nucleoside-triphosphatase activity;GO:0043167//ion binding;GO:0008312//7S RNA binding;GO:0016787//hydrolase activity;GO:0016817//hydrolase activity, acting on acid anhydrides;GO:0043168//anion binding;GO:0003924//GTPase activity;GO:1901363//heterocyclic compound binding;GO:0097159//organic cyclic compou…	GO:0071840//cellular component organization or biogenesis;GO:0006612//protein targeting to membrane;GO:0051641//cellular localization;GO:0006614//SRP-dependent cotranslational protein targeting to membrane;GO:0044765//single-organism transport;GO:0033036//macromolecule localization;GO:1902578//single-organism localization;GO:0006605//protein targeting;GO:0009987//cellular process;GO:1902580//sing…
Dlo_009682.1	Thioredoxin family protein [Arabidopsis thaliana]	1	43.7733	15.85	15.99	24.77	19.0367	23.9033	-	-	-	-	-	GO:0003824//catalytic activity;GO:0005488//binding;GO:0016667//oxidoreductase activity, acting on a sulfur group of donors;GO:0015036//disulfide oxidoreductase activity;GO:0016491//oxidoreductase activity;GO:0009055//electron carrier activity;GO:0015035//protein disulfide oxidoreductase activity;GO:0005515//protein binding	GO:0044763//single-organism cellular process;GO:0050794//regulation of cellular process;GO:0065007//biological regulation;GO:0009987//cellular process;GO:0045454//cell redox homeostasis;GO:0065008//regulation of biological quality;GO:0019725//cellular homeostasis;GO:0042592//homeostatic process;GO:0050789//regulation of biological process;GO:0044699//single-organism process
Dlo_009703.1	BnaAnng07520D [Brassica napus]	1	4.21	1.43667	1.24667	0.223333	0.833333	2.32333	-	-	-	-	-	-	-
Dlo_009724.1	PREDICTED: IQ domain-containing protein IQM3-like [Juglans regia]	1	89.04	34.4033	40.26	69.6967	53.5433	108.873	-	-	-	-	-	GO:0005488//binding;GO:0005515//protein binding	-
Dlo_009809.1	PREDICTED: titin isoform X2 [Citrus sinensis]	1	22.66	11.5367	9.68667	4.73	5.95333	7.47667	-	-	-	-	-	-	-
Dlo_009821.1	PREDICTED: U-box domain-containing protein 6 [Theobroma cacao]	1	3.79667	1.65667	1.33333	2.25333	1.18	1.42333	Cellular Processes	Transport and catabolism	ko04140//Regulation of autophagy	K08332	-	GO:0005515//protein binding;GO:0005488//binding	-
Dlo_009834.1	PREDICTED: ubiquitin-like-specific protease ESD4 [Vitis vinifera]	1	12.9867	6.71	5.34	7.36	3.73667	4.42	-	-	-	-	-	GO:0070011//peptidase activity, acting on L-amino acid peptides;GO:0008233//peptidase activity;GO:0003824//catalytic activity;GO:0016787//hydrolase activity;GO:0008234//cysteine-type peptidase activity	GO:0044238//primary metabolic process;GO:0008152//metabolic process;GO:0043170//macromolecule metabolic process;GO:0019538//protein metabolic process;GO:0006508//proteolysis;GO:0071704//organic substance metabolic process
Dlo_009845.1	Nucleotide-sugar transporter [Corchorus capsularis]	1	24.78	2.30667	1.71667	3.05667	1.07667	0.756667	-	-	-	-	-	-	-
Dlo_009846.1	Nucleotide-sugar transporter [Corchorus capsularis]	1	10.88	2.93	2.33	1.17333	1.31	2.07333	-	-	-	-	-	-	-
Dlo_009856.3	PREDICTED: mitochondrial adenine nucleotide transporter ADNT1-like [Gossypium raimondii]	1	37.6633	18.33	18.78	18.2833	15.48	27.5433	-	-	-	-	-	-	GO:0051179//localization;GO:0044699//single-organism process;GO:0055085//transmembrane transport;GO:0009987//cellular process;GO:1902578//single-organism localization;GO:0051234//establishment of localization;GO:0044763//single-organism cellular process;GO:0006810//transport;GO:0044765//single-organism transport
Dlo_009862.1	PREDICTED: probable inactive serine/threonine-protein kinase slob1 isoform X1 [Ziziphus jujuba]	1	62.7733	16.1267	16.52	15.34	9.48333	8.44	-	-	-	-	-	-	-
Dlo_009865.1	PREDICTED: probable WRKY transcription factor 53 [Citrus sinensis]	1	289.24	49.5467	41.25	34.9167	18.2433	50.13	-	-	-	-	-	GO:0003700//transcription factor activity, sequence-specific DNA binding;GO:0043565//sequence-specific DNA binding;GO:0003677//DNA binding;GO:1901363//heterocyclic compound binding;GO:0005488//binding;GO:0001071//nucleic acid binding transcription factor activity;GO:0003676//nucleic acid binding;GO:0097159//organic cyclic compound binding	GO:0050789//regulation of biological process;GO:0051171//regulation of nitrogen compound metabolic process;GO:0019219//regulation of nucleobase-containing compound metabolic process;GO:0019222//regulation of metabolic process;GO:1903506//regulation of nucleic acid-templated transcription;GO:0031323//regulation of cellular metabolic process;GO:0009889//regulation of biosynthetic process;GO:0010556…
Dlo_009880.1	PREDICTED: probable protein phosphatase 2C 8 [Vitis vinifera]	1	18.0867	5.45	5.59667	4.56333	5.06667	1.36333	Environmental Information Processing;Human Diseases	Endocrine and metabolic diseases;Signal transduction	ko04075//Plant hormone signal transduction;ko04931//Insulin resistance	K14497	-	GO:0016791//phosphatase activity;GO:0004722//protein serine/threonine phosphatase activity;GO:0004721//phosphoprotein phosphatase activity;GO:0042578//phosphoric ester hydrolase activity;GO:0003824//catalytic activity;GO:0016788//hydrolase activity, acting on ester bonds;GO:0016787//hydrolase activity	GO:0008152//metabolic process;GO:0044237//cellular metabolic process;GO:0036211//protein modification process;GO:0019538//protein metabolic process;GO:0043412//macromolecule modification;GO:0006470//protein dephosphorylation;GO:0071704//organic substance metabolic process;GO:0016311//dephosphorylation;GO:0006796//phosphate-containing compound metabolic process;GO:0044260//cellular macromolecule m…
Dlo_009888.2	PREDICTED: RING-H2 finger protein ATL20-like [Citrus sinensis]	1	5.42667	1.73667	1.69333	1.52667	0.893333	1.73	-	-	-	-	-	GO:0001871//pattern binding;GO:0030246//carbohydrate binding;GO:0046914//transition metal ion binding;GO:0043167//ion binding;GO:0046872//metal ion binding;GO:0008270//zinc ion binding;GO:0005488//binding;GO:0043169//cation binding;GO:0030247//polysaccharide binding;GO:0005515//protein binding	-
Dlo_009891.1	PREDICTED: disease resistance protein RPS6-like [Ziziphus jujuba]	1	20.4867	8.69333	8.43	5.66667	2.13	1.53	-	-	-	-	-	-	-
Dlo_009902.1	PREDICTED: E3 ubiquitin-protein ligase RHA1B [Citrus sinensis]	1	121.057	16.5467	31.8733	16.1467	9.23667	59.82	-	-	-	-	-	GO:0043167//ion binding;GO:0008270//zinc ion binding;GO:0005515//protein binding;GO:0046872//metal ion binding;GO:0046914//transition metal ion binding;GO:0005488//binding;GO:0043169//cation binding	-
Dlo_009962.1	GH3 auxin-responsive promoter [Corchorus olitorius]	1	53.81	24.19	27.3733	14.89	7.86333	20.3133	-	-	-	-	-	-	-
Dlo_009966.1	PREDICTED: G-type lectin S-receptor-like serine/threonine-protein kinase At4g27290 isoform X1 [Citrus sinensis]	1	9.78333	2.68	3.89667	5.80333	2.77333	2.47333	-	-	-	-	-	GO:0004674//protein serine/threonine kinase activity;GO:0001882//nucleoside binding;GO:0005488//binding;GO:0032559//adenyl ribonucleotide binding;GO:0032553//ribonucleotide binding;GO:0032550//purine ribonucleoside binding;GO:1901363//heterocyclic compound binding;GO:0097159//organic cyclic compound binding;GO:0016773//phosphotransferase activity, alcohol group as acceptor;GO:0003824//catalytic a…	GO:0044260//cellular macromolecule metabolic process;GO:0019538//protein metabolic process;GO:0044237//cellular metabolic process;GO:0009875//pollen-pistil interaction;GO:0008037//cell recognition;GO:0006464//cellular protein modification process;GO:0044706//multi-multicellular organism process;GO:0016310//phosphorylation;GO:0007154//cell communication;GO:0036211//protein modification process;GO:…
Dlo_009968.1	PREDICTED: G-type lectin S-receptor-like serine/threonine-protein kinase At4g27290 isoform X1 [Citrus sinensis]	1	31.61	13.01	17.2233	23.34	22.5133	15.8067	-	-	-	-	-	GO:0003824//catalytic activity;GO:0032555//purine ribonucleotide binding;GO:0016301//kinase activity;GO:0016740//transferase activity;GO:0001882//nucleoside binding;GO:0016772//transferase activity, transferring phosphorus-containing groups;GO:0035639//purine ribonucleoside triphosphate binding;GO:0030554//adenyl nucleotide binding;GO:0000166//nucleotide binding;GO:0005488//binding;GO:0004674//pr…	GO:0044763//single-organism cellular process;GO:0043412//macromolecule modification;GO:0048544//recognition of pollen;GO:0009856//pollination;GO:0019538//protein metabolic process;GO:0008152//metabolic process;GO:0044703//multi-organism reproductive process;GO:0022414//reproductive process;GO:0044260//cellular macromolecule metabolic process;GO:0044699//single-organism process;GO:0009987//cellula…
Dlo_009970.1	PREDICTED: G-type lectin S-receptor-like serine/threonine-protein kinase At4g27290 isoform X1 [Citrus sinensis]	1	24.4967	8.85667	10.7567	17.0667	6.89333	3.06	-	-	-	-	-	GO:0032553//ribonucleotide binding;GO:0016740//transferase activity;GO:0000166//nucleotide binding;GO:0032559//adenyl ribonucleotide binding;GO:0016773//phosphotransferase activity, alcohol group as acceptor;GO:0017076//purine nucleotide binding;GO:0032549//ribonucleoside binding;GO:0001883//purine nucleoside binding;GO:0004672//protein kinase activity;GO:1901363//heterocyclic compound binding;GO…	GO:0044706//multi-multicellular organism process;GO:0008152//metabolic process;GO:0036211//protein modification process;GO:0006464//cellular protein modification process;GO:0009856//pollination;GO:0044703//multi-organism reproductive process;GO:0044260//cellular macromolecule metabolic process;GO:0044702//single organism reproductive process;GO:0000003//reproduction;GO:0007154//cell communication…
Dlo_009973.1	PREDICTED: G-type lectin S-receptor-like serine/threonine-protein kinase At4g27290 isoform X8 [Citrus sinensis]	1	13.8233	2.62667	3.43333	1.61	0.16	0.196667	-	-	-	-	-	GO:0032555//purine ribonucleotide binding;GO:0016740//transferase activity;GO:0036094//small molecule binding;GO:0097159//organic cyclic compound binding;GO:0032559//adenyl ribonucleotide binding;GO:1901265//nucleoside phosphate binding;GO:0003824//catalytic activity;GO:0030554//adenyl nucleotide binding;GO:0016773//phosphotransferase activity, alcohol group as acceptor;GO:0032549//ribonucleoside…	GO:0009875//pollen-pistil interaction;GO:0016310//phosphorylation;GO:0009987//cellular process;GO:0044706//multi-multicellular organism process;GO:0071704//organic substance metabolic process;GO:0044703//multi-organism reproductive process;GO:0009856//pollination;GO:0044267//cellular protein metabolic process;GO:0006464//cellular protein modification process;GO:0048544//recognition of pollen;GO:0…
[truncated: 5,285 more rows]
