# Supplementary material for: Comprehensive analysis of the longan transcriptome reveals distinct regulatory programs during the floral transition
Source: BMC Genomics. 2019 Feb 11;20:126. doi: 10.1186/s12864-019-5461-3 (PMC6371577; doi:10.1186/s12864-019-5461-3)
Supplement: Supplementary file 8 — DEGs in ‘SX’ during floral induction. (XLS 7771 kb) [file 12864_2019_5461_MOESM8_ESM.xls]

## Sheet: Sheet1
Additional file 8. The DEGs in 'SX' during floral induction.
Longan genes id	Description	Profile	SJT1_fpkm	SJT2_fpkm	SJT3_fpkm	SXT1_fpkm	SXT2_fpkm	SXT3_fpkm	KEGG_A_class	KEGG_B_class	Pathway	K_ID	GO Component	GO Function	GO Process
Dlo_000013.1	BnaA08g15240D [Brassica napus]	0	4.96667	4.93	2.67	4.22	2.18	0.36	-	-	-	-	-	-	-
Dlo_000054.1	Nitric oxide synthase, inducible [Gossypium arboreum]	0	19.67	2.27	3.17	2.60667	1.27667	0.553333	-	-	-	-	-	-	-
Dlo_000068.1	PREDICTED: acidic leucine-rich nuclear phosphoprotein 32-related protein [Ziziphus jujuba]	0	218.26	215.783	213.803	235.487	185.1	114.087	-	-	-	-	-	GO:0005515//protein binding;GO:0005488//binding	-
Dlo_000203.1	PREDICTED: 3-ketodihydrosphingosine reductase [Theobroma cacao]	0	3.27	2.82667	2.06333	2.28667	1.13	0.43	-	-	-	-	-	GO:0016491//oxidoreductase activity;GO:0003824//catalytic activity	GO:0008152//metabolic process
Dlo_000328.1	PREDICTED: cytochrome P450 81E8-like [Citrus sinensis]	0	34.04	16.71	15.1	27.83	8.06667	4.94667	Metabolism	Metabolism of terpenoids and polyketides;Biosynthesis of other secondary metabolites	ko00945//Stilbenoid, diarylheptanoid and gingerol biosynthesis;ko00903//Limonene and pinene degradation	K00517	-	GO:0046906//tetrapyrrole binding;GO:0016491//oxidoreductase activity;GO:0046872//metal ion binding;GO:0046914//transition metal ion binding;GO:0043167//ion binding;GO:0043169//cation binding;GO:1901363//heterocyclic compound binding;GO:0005488//binding;GO:0097159//organic cyclic compound binding;GO:0020037//heme binding;GO:0016705//oxidoreductase activity, acting on paired donors, with incorporat…	GO:0044710//single-organism metabolic process;GO:0008152//metabolic process;GO:0055114//oxidation-reduction process;GO:0044699//single-organism process
Dlo_000334.1	PREDICTED: cytochrome P450 81D11 [Theobroma cacao]	0	76.8033	53.35	53.9633	15.6867	10.85	7.26667	Metabolism	Metabolism of terpenoids and polyketides;Biosynthesis of other secondary metabolites	ko00945//Stilbenoid, diarylheptanoid and gingerol biosynthesis;ko00903//Limonene and pinene degradation	K00517	-	GO:0046906//tetrapyrrole binding;GO:0016491//oxidoreductase activity;GO:0005506//iron ion binding;GO:0005488//binding;GO:0043167//ion binding;GO:0003824//catalytic activity;GO:1901363//heterocyclic compound binding;GO:0097159//organic cyclic compound binding;GO:0043169//cation binding;GO:0020037//heme binding;GO:0046914//transition metal ion binding;GO:0046872//metal ion binding;GO:0016705//oxido…	GO:0008152//metabolic process;GO:0055114//oxidation-reduction process;GO:0044710//single-organism metabolic process;GO:0044699//single-organism process
Dlo_000344.1	FRIGIDA3a-1 [Dimocarpus longan]	0	40.36	33.6367	35.7833	54.1267	43.0467	23.47	-	-	-	-	-	-	-
Dlo_000361.1	DnaJ homolog subfamily C member 16 [Morus notabilis]	0	16.3967	8.08	7.87333	19.2433	12.8267	9.37	-	-	-	-	-	-	-
Dlo_000373.1	V-type sodium ATPase catalytic subunit A [Anthurium amnicola]	0	10.3833	10.99	11.2567	23.24	17.22	7.75667	-	-	-	-	-	-	-
Dlo_000532.1	PREDICTED: L-type lectin-domain containing receptor kinase IX.1-like [Citrus sinensis]	0	24.1033	7.79333	8.24333	14.11	9.01333	5.71	-	-	-	-	-	GO:0005524//ATP binding;GO:0032559//adenyl ribonucleotide binding;GO:0032555//purine ribonucleotide binding;GO:0043167//ion binding;GO:1901363//heterocyclic compound binding;GO:0001883//purine nucleoside binding;GO:0005488//binding;GO:0030246//carbohydrate binding;GO:0016772//transferase activity, transferring phosphorus-containing groups;GO:0003824//catalytic activity;GO:0000166//nucleotide bind…	GO:0044260//cellular macromolecule metabolic process;GO:0009987//cellular process;GO:0019538//protein metabolic process;GO:0071704//organic substance metabolic process;GO:0008152//metabolic process;GO:0043170//macromolecule metabolic process;GO:0043412//macromolecule modification;GO:0036211//protein modification process;GO:0044238//primary metabolic process;GO:0006796//phosphate-containing compou…
Dlo_000535.1	PREDICTED: L-type lectin-domain containing receptor kinase IX.1-like [Citrus sinensis]	0	43.7133	9.55667	11.24	10.1433	4.67	1.81667	-	-	-	-	-	GO:0016772//transferase activity, transferring phosphorus-containing groups;GO:0001882//nucleoside binding;GO:0032559//adenyl ribonucleotide binding;GO:0016301//kinase activity;GO:0016773//phosphotransferase activity, alcohol group as acceptor;GO:0030554//adenyl nucleotide binding;GO:0035639//purine ribonucleoside triphosphate binding;GO:0001883//purine nucleoside binding;GO:0017076//purine nucle…	GO:0006464//cellular protein modification process;GO:0019538//protein metabolic process;GO:0043412//macromolecule modification;GO:0071704//organic substance metabolic process;GO:0006793//phosphorus metabolic process;GO:0036211//protein modification process;GO:0006796//phosphate-containing compound metabolic process;GO:0016310//phosphorylation;GO:0006468//protein phosphorylation;GO:0008152//metabo…
Dlo_000770.1	PREDICTED: acetyl-CoA-benzylalcohol acetyltransferase-like [Citrus sinensis]	0	18.3233	0.433333	0.62	5.08	1.97667	1.37333	Metabolism	Biosynthesis of other secondary metabolites	ko00940//Phenylpropanoid biosynthesis;ko00945//Stilbenoid, diarylheptanoid and gingerol biosynthesis;ko00941//Flavonoid biosynthesis	K13065	-	GO:0016747//transferase activity, transferring acyl groups other than amino-acyl groups;GO:0003824//catalytic activity;GO:0016746//transferase activity, transferring acyl groups;GO:0016740//transferase activity	-
Dlo_000873.1	Myb_DNA-binding domain-containing protein [Cephalotus follicularis]	0	23.1267	27.83	28.1333	39.8733	31.83	18.79	-	-	-	-	-	GO:0003682//chromatin binding;GO:0044877//macromolecular complex binding;GO:0005488//binding	-
Dlo_000918.1	PREDICTED: pentatricopeptide repeat-containing protein At5g61800 [Citrus sinensis]	0	23.0233	6.35333	7.42667	12.79	6.36667	4.53	-	-	-	-	-	-	-
Dlo_000947.1	PREDICTED: mediator of RNA polymerase II transcription subunit 31 isoform X2 [Ziziphus jujuba]	0	35.7867	31.04	31.7133	51.4433	33.3267	23.9433	-	-	-	-	GO:0005622//intracellular;GO:0043229//intracellular organelle;GO:0043233//organelle lumen;GO:0044464//cell part;GO:0005634//nucleus;GO:0031981//nuclear lumen;GO:0043234//protein complex;GO:0070013//intracellular organelle lumen;GO:0032991//macromolecular complex;GO:0031974//membrane-enclosed lumen;GO:0044446//intracellular organelle part;GO:0043231//intracellular membrane-bounded organelle;GO:004…	GO:0003712//transcription cofactor activity;GO:0001076//transcription factor activity, RNA polymerase II transcription factor binding;GO:0000989//transcription factor activity, transcription factor binding;GO:0000988//transcription factor activity, protein binding;GO:0001104//RNA polymerase II transcription cofactor activity	GO:0080090//regulation of primary metabolic process;GO:1903506//regulation of nucleic acid-templated transcription;GO:0010468//regulation of gene expression;GO:0051252//regulation of RNA metabolic process;GO:0060255//regulation of macromolecule metabolic process;GO:0006355//regulation of transcription, DNA-templated;GO:2001141//regulation of RNA biosynthetic process;GO:0031326//regulation of cell…
Dlo_000977.1	PREDICTED: transcription factor PIF4-like isoform X2 [Citrus sinensis]	0	65.7233	35.27	32.14	59.2433	36.05	22.4567	Organismal Systems;Environmental Information Processing	Signal transduction;Environmental adaptation	ko04075//Plant hormone signal transduction;ko04712//Circadian rhythm - plant	K12126	-	GO:0005515//protein binding;GO:0046983//protein dimerization activity;GO:0005488//binding	-
Dlo_000989.1	PREDICTED: regulatory protein NPR3-like [Populus euphratica]	0	57.4567	30.47	29.3233	42.3133	26.0133	9.91	-	-	-	-	-	GO:0005515//protein binding;GO:0005488//binding	-
Dlo_000991.1	PREDICTED: methylesterase 3 [Ricinus communis]	0	17.2267	8.24	9.56333	14.86	7.38	3.05	Metabolism	Biosynthesis of other secondary metabolites	ko00901//Indole alkaloid biosynthesis	K08233	-	-	-
Dlo_001118.1	C4dic_mal_tran domain-containing protein, partial [Cephalotus follicularis]	0	0.993333	2.35667	1.69333	4.18667	2.38333	1.28333	-	-	-	-	GO:0016020//membrane;GO:0044425//membrane part;GO:0031224//intrinsic component of membrane;GO:0016021//integral component of membrane	GO:0022857//transmembrane transporter activity;GO:0022832//voltage-gated channel activity;GO:0005215//transporter activity;GO:0008509//anion transmembrane transporter activity;GO:0022891//substrate-specific transmembrane transporter activity;GO:0022838//substrate-specific channel activity;GO:0022803//passive transmembrane transporter activity;GO:0022892//substrate-specific transporter activity;GO…	GO:0019725//cellular homeostasis;GO:0044765//single-organism transport;GO:0048878//chemical homeostasis;GO:0065008//regulation of biological quality;GO:0044699//single-organism process;GO:1902578//single-organism localization;GO:0006810//transport;GO:0055085//transmembrane transport;GO:0009987//cellular process;GO:0044763//single-organism cellular process;GO:0006873//cellular ion homeostasis;GO:0…
Dlo_001135.1	PREDICTED: tyrosyl-DNA phosphodiesterase 2 [Pyrus x bretschneideri]	0	34.8	35.4067	33.5833	20.4867	12.7833	8.86333	-	-	-	-	-	-	-
Dlo_001218.1	calcineurin-like metallo-phosphoesterase superfamily protein [Medicago truncatula]	0	27.7033	13.5767	12.1267	29.26	19.7233	12.5333	-	-	-	-	-	-	-
Dlo_001224.1	Outer membrane lipoprotein blc [Morus notabilis]	0	339.663	125.597	123.177	256.993	148.513	68.7367	-	-	-	-	-	GO:0005215//transporter activity	-
Dlo_001253.1	PREDICTED: peptide chain release factor PrfB1, chloroplastic [Arachis duranensis]	0	7.89667	9.28	7.33667	15.8433	8.63667	4.29667	-	-	-	-	-	GO:0008135//translation factor activity, RNA binding;GO:0005488//binding;GO:0008079//translation termination factor activity;GO:0003723//RNA binding;GO:1901363//heterocyclic compound binding;GO:0003676//nucleic acid binding;GO:0003747//translation release factor activity;GO:0097159//organic cyclic compound binding	GO:0044271//cellular nitrogen compound biosynthetic process;GO:0008152//metabolic process;GO:0032984//macromolecular complex disassembly;GO:1901576//organic substance biosynthetic process;GO:0071822//protein complex subunit organization;GO:0010467//gene expression;GO:0034645//cellular macromolecule biosynthetic process;GO:0019538//protein metabolic process;GO:0043241//protein complex disassembly;…
Dlo_001378.1	PREDICTED: cyclic nucleotide-gated ion channel 1 [Theobroma cacao]	0	36.3433	19.6033	17.2633	13.9667	9.9	6.55333	Organismal Systems	Environmental adaptation	ko04626//Plant-pathogen interaction	K05391	-	-	-
Dlo_001381.1	PREDICTED: cyclic nucleotide-gated ion channel 1 [Theobroma cacao]	0	14.9767	9.44667	9.70667	15.5933	6.03333	2.97667	Organismal Systems	Environmental adaptation	ko04626//Plant-pathogen interaction	K05391	GO:0016020//membrane	GO:0022838//substrate-specific channel activity;GO:0005215//transporter activity;GO:0022891//substrate-specific transmembrane transporter activity;GO:0022857//transmembrane transporter activity;GO:0005216//ion channel activity;GO:0022892//substrate-specific transporter activity;GO:0022803//passive transmembrane transporter activity;GO:0015075//ion transmembrane transporter activity;GO:0015267//ch…	GO:0044763//single-organism cellular process;GO:0051179//localization;GO:0055085//transmembrane transport;GO:0044765//single-organism transport;GO:0006810//transport;GO:0044699//single-organism process;GO:1902578//single-organism localization;GO:0009987//cellular process;GO:0006811//ion transport;GO:0051234//establishment of localization
Dlo_001388.2	cyclic nucleotide gated channel, partial [Citrus limon]	0	3.42667	1.11333	1.31667	4.79	2.45333	0.65	Organismal Systems	Environmental adaptation	ko04626//Plant-pathogen interaction	K05391	-	-	-
Dlo_001431.1	Disease resistance protein [Corchorus olitorius]	0	1.22667	0.303333	0.176667	0.363333	0.0366667	0.01	Organismal Systems	Environmental adaptation	ko04626//Plant-pathogen interaction	K13459	-	-	-
Dlo_001568.1	PREDICTED: probable nucleoredoxin 2 isoform X2 [Citrus sinensis]	0	625.15	221.51	174.667	417.55	232.083	83.1767	-	-	-	-	-	-	GO:0050789//regulation of biological process;GO:0007154//cell communication;GO:0044699//single-organism process;GO:0050896//response to stimulus;GO:0023052//signaling;GO:0050794//regulation of cellular process;GO:0035556//intracellular signal transduction;GO:0044763//single-organism cellular process;GO:0007165//signal transduction;GO:0065007//biological regulation;GO:0009987//cellular process;GO:…
Dlo_001670.1	PREDICTED: (-)-germacrene D synthase-like [Citrus sinensis]	0	0.216667	2.28	0.383333	29.86	18.9133	9.01667	Metabolism	Metabolism of terpenoids and polyketides	ko00904//Diterpenoid biosynthesis	K12929	-	GO:0010333//terpene synthase activity;GO:0043167//ion binding;GO:0016829//lyase activity;GO:0005488//binding;GO:0003824//catalytic activity;GO:0043169//cation binding;GO:0000287//magnesium ion binding;GO:0046872//metal ion binding;GO:0016838//carbon-oxygen lyase activity, acting on phosphates;GO:0016835//carbon-oxygen lyase activity	GO:0008152//metabolic process
Dlo_001689.1	PREDICTED: cytochrome P450 94A1-like [Gossypium raimondii]	0	10.38	14.0167	9.98	22.1133	16.4533	7.96667	Metabolism	Metabolism of terpenoids and polyketides;Biosynthesis of other secondary metabolites	ko00945//Stilbenoid, diarylheptanoid and gingerol biosynthesis;ko00903//Limonene and pinene degradation	K00517	-	GO:0016705//oxidoreductase activity, acting on paired donors, with incorporation or reduction of molecular oxygen;GO:1901363//heterocyclic compound binding;GO:0020037//heme binding;GO:0016491//oxidoreductase activity;GO:0003824//catalytic activity;GO:0043167//ion binding;GO:0097159//organic cyclic compound binding;GO:0005488//binding;GO:0046914//transition metal ion binding;GO:0046906//tetrapyrro…	GO:0044710//single-organism metabolic process;GO:0055114//oxidation-reduction process;GO:0008152//metabolic process;GO:0044699//single-organism process
Dlo_001704.1	PREDICTED: pectin acetylesterase 10-like isoform X2 [Prunus mume]	0	13.8067	42.31	25.6333	38.2467	29.1133	16.7367	-	-	-	-	-	-	-
Dlo_001768.1	PREDICTED: beta-glucosidase-like SFR2, chloroplastic isoform X2 [Citrus sinensis]	0	149.71	79.7933	77.9333	89.1633	59.7233	39.2167	Metabolism	Carbohydrate metabolism;Metabolism of other amino acids;Biosynthesis of other secondary metabolites	ko00500//Starch and sucrose metabolism;ko00940//Phenylpropanoid biosynthesis;ko00460//Cyanoamino acid metabolism	K01188	-	GO:0003824//catalytic activity;GO:0016798//hydrolase activity, acting on glycosyl bonds;GO:0016787//hydrolase activity;GO:0004553//hydrolase activity, hydrolyzing O-glycosyl compounds	GO:0005975//carbohydrate metabolic process;GO:0044238//primary metabolic process;GO:0071704//organic substance metabolic process;GO:0008152//metabolic process
Dlo_001819.1	PREDICTED: cytochrome P450 711A1 isoform X1 [Citrus sinensis]	0	2.32	0.433333	0.553333	1.12	0.496667	0.0766667	Metabolism	Metabolism of terpenoids and polyketides;Biosynthesis of other secondary metabolites	ko00945//Stilbenoid, diarylheptanoid and gingerol biosynthesis;ko00903//Limonene and pinene degradation	K00517	-	GO:0016705//oxidoreductase activity, acting on paired donors, with incorporation or reduction of molecular oxygen;GO:0003824//catalytic activity;GO:0046872//metal ion binding;GO:0005488//binding;GO:0020037//heme binding;GO:0097159//organic cyclic compound binding;GO:0046906//tetrapyrrole binding;GO:0043169//cation binding;GO:0016491//oxidoreductase activity;GO:0043167//ion binding;GO:1901363//het…	GO:0008152//metabolic process;GO:0044699//single-organism process;GO:0044710//single-organism metabolic process;GO:0055114//oxidation-reduction process
Dlo_001843.1	PREDICTED: developmentally-regulated G-protein 2 [Jatropha curcas]	0	1.49	1.97333	1.75667	1.49	0.866667	0.44	-	-	-	-	-	GO:0032561//guanyl ribonucleotide binding;GO:1901265//nucleoside phosphate binding;GO:0017076//purine nucleotide binding;GO:0043168//anion binding;GO:0032555//purine ribonucleotide binding;GO:0001882//nucleoside binding;GO:0005525//GTP binding;GO:0032553//ribonucleotide binding;GO:0032549//ribonucleoside binding;GO:0097367//carbohydrate derivative binding;GO:0035639//purine ribonucleoside triphos…	-
Dlo_001893.1	-	0	0.496667	1.10333	0.49	1.11333	0.336667	0.183333	-	-	-	-	-	-	-
Dlo_001953.1	reverse transcriptase [Corchorus capsularis]	0	1.76	1.7	1.61667	1.80667	1.08333	0.436667	-	-	-	-	-	-	GO:0044237//cellular metabolic process;GO:0046483//heterocycle metabolic process;GO:0034641//cellular nitrogen compound metabolic process;GO:0009987//cellular process;GO:0006807//nitrogen compound metabolic process;GO:0006725//cellular aromatic compound metabolic process;GO:0071704//organic substance metabolic process;GO:0044260//cellular macromolecule metabolic process;GO:0015074//DNA integratio…
Dlo_001995.1	PREDICTED: omega-hydroxypalmitate O-feruloyl transferase [Jatropha curcas]	0	10	9.9	8.14667	6.31667	4.93333	2.60667	Metabolism	Biosynthesis of other secondary metabolites	ko00940//Phenylpropanoid biosynthesis;ko00945//Stilbenoid, diarylheptanoid and gingerol biosynthesis;ko00941//Flavonoid biosynthesis	K13065	-	GO:0003824//catalytic activity;GO:0016747//transferase activity, transferring acyl groups other than amino-acyl groups;GO:0016746//transferase activity, transferring acyl groups;GO:0016740//transferase activity	-
Dlo_002046.1	DUF561 domain-containing protein [Cephalotus follicularis]	0	14.5533	5.54667	4.03667	12.2433	8.7	4.92667	-	-	-	-	-	-	-
Dlo_002110.1	Myb_DNA-binding domain-containing protein, partial [Cephalotus follicularis]	0	37.4533	24.7033	20.7733	31.4933	21.5533	15.4033	-	-	-	-	-	GO:0005488//binding;GO:0003682//chromatin binding;GO:0044877//macromolecular complex binding	-
Dlo_002123.1	PREDICTED: EPIDERMAL PATTERNING FACTOR-like protein 6 isoform X1 [Populus euphratica]	0	24.97	21.0967	14.6467	30.0067	14.2467	7.72667	-	-	-	-	-	-	-
Dlo_002183.1	PREDICTED: cation/H(+) antiporter 15 isoform X1 [Vitis vinifera]	0	0.78	0.973333	0.636667	3.72667	1.77333	0.446667	-	-	-	-	GO:0016021//integral component of membrane;GO:0031224//intrinsic component of membrane;GO:0016020//membrane;GO:0044425//membrane part	GO:0015297//antiporter activity;GO:0015075//ion transmembrane transporter activity;GO:0015491//cation:cation antiporter activity;GO:0022892//substrate-specific transporter activity;GO:0015298//solute:cation antiporter activity;GO:0015077//monovalent inorganic cation transmembrane transporter activity;GO:0022804//active transmembrane transporter activity;GO:0022890//inorganic cation transmembrane …	GO:0051179//localization;GO:0015672//monovalent inorganic cation transport;GO:0055085//transmembrane transport;GO:0006814//sodium ion transport;GO:0044763//single-organism cellular process;GO:0006810//transport;GO:0006813//potassium ion transport;GO:0006812//cation transport;GO:0044765//single-organism transport;GO:1902578//single-organism localization;GO:0030001//metal ion transport;GO:0006811//…
Dlo_002309.1	pentatricopeptide repeat-containing family protein-like 2 [Populus tomentosa]	0	6.12	9.56667	10.1733	19.5367	14.76	7.48333	-	-	-	-	-	-	-
Dlo_002367.1	PREDICTED: F-box protein CPR30 [Citrus sinensis]	0	11.1533	7.95333	7.12667	7.68333	6.12333	3.37667	-	-	-	-	-	GO:0005515//protein binding;GO:0005488//binding	-
Dlo_002376.1	PREDICTED: glutathione S-transferase zeta class-like [Citrus sinensis]	0	113.01	56.9233	57.33	46.35	32.2733	20.8933	Metabolism	Amino acid metabolism	ko00350//Tyrosine metabolism	K01800	-	GO:0005515//protein binding;GO:0005488//binding	-
Dlo_002380.1	PREDICTED: protein NRT1/ PTR FAMILY 5.1 [Citrus sinensis]	0	21.63	66.89	36.09	25.9667	17.6067	7.47667	-	-	-	-	GO:0016020//membrane	GO:0005215//transporter activity	GO:0051234//establishment of localization;GO:0051179//localization;GO:0006810//transport
Dlo_002381.1	PREDICTED: peroxidase P7-like [Glycine max]	0	50.7333	25.6067	26.51	41.3433	23.52	8.57	-	-	-	-	-	GO:0016491//oxidoreductase activity;GO:0046906//tetrapyrrole binding;GO:0004601//peroxidase activity;GO:0016209//antioxidant activity;GO:1901363//heterocyclic compound binding;GO:0097159//organic cyclic compound binding;GO:0003824//catalytic activity;GO:0020037//heme binding;GO:0016684//oxidoreductase activity, acting on peroxide as acceptor;GO:0005488//binding	GO:0006950//response to stress;GO:0006979//response to oxidative stress;GO:0055114//oxidation-reduction process;GO:0050896//response to stimulus;GO:0008152//metabolic process;GO:0044710//single-organism metabolic process;GO:0044699//single-organism process
Dlo_002437.1	PREDICTED: zinc finger protein VAR3, chloroplastic [Citrus sinensis]	0	33.8133	20.22	21.18	41.7267	25.8433	18.49	-	-	-	-	-	GO:0043169//cation binding;GO:0046872//metal ion binding;GO:0043167//ion binding;GO:0008270//zinc ion binding;GO:0005488//binding;GO:0046914//transition metal ion binding	-
Dlo_002458.1	Homeobox domain-containing protein/HALZ domain-containing protein [Cephalotus follicularis]	0	3.29	5.43333	2.71667	11.49	6.67	1.72	-	-	-	-	-	GO:0003700//transcription factor activity, sequence-specific DNA binding;GO:0005488//binding;GO:0001071//nucleic acid binding transcription factor activity;GO:0003677//DNA binding;GO:0043565//sequence-specific DNA binding;GO:0097159//organic cyclic compound binding;GO:1901363//heterocyclic compound binding;GO:0003676//nucleic acid binding	GO:0010556//regulation of macromolecule biosynthetic process;GO:0019222//regulation of metabolic process;GO:2001141//regulation of RNA biosynthetic process;GO:0010468//regulation of gene expression;GO:0019219//regulation of nucleobase-containing compound metabolic process;GO:2000112//regulation of cellular macromolecule biosynthetic process;GO:0050789//regulation of biological process;GO:0051171/…
Dlo_002534.1	PREDICTED: monofunctional riboflavin biosynthesis protein RIBA 3, chloroplastic [Citrus sinensis]	0	0.106667	0.28	0.353333	2.07	1.46333	0.703333	Metabolism	Metabolism of cofactors and vitamins	ko00740//Riboflavin metabolism	K14652	-	GO:0016830//carbon-carbon lyase activity;GO:0016787//hydrolase activity;GO:0003824//catalytic activity;GO:0016829//lyase activity;GO:0008686//3,4-dihydroxy-2-butanone-4-phosphate synthase activity;GO:0016810//hydrolase activity, acting on carbon-nitrogen (but not peptide) bonds;GO:0003935//GTP cyclohydrolase II activity;GO:0003933//GTP cyclohydrolase activity;GO:0016814//hydrolase activity, actin…	GO:0044281//small molecule metabolic process;GO:0008152//metabolic process;GO:0044283//small molecule biosynthetic process;GO:1901566//organonitrogen compound biosynthetic process;GO:1901360//organic cyclic compound metabolic process;GO:0034641//cellular nitrogen compound metabolic process;GO:0071704//organic substance metabolic process;GO:0009058//biosynthetic process;GO:0006771//riboflavin meta…
Dlo_002590.1	hypothetical protein F511_40096 [Dorcoceras hygrometricum]	0	0.31	0.266667	0.296667	0.973333	0.25	0.05	-	-	-	-	-	-	-
Dlo_002637.1	PREDICTED: scarecrow-like protein 33 [Citrus sinensis]	0	11.7233	9.07667	11.01	10.6367	4.63667	1.79333	-	-	-	-	-	-	-
Dlo_002665.1	PREDICTED: heat stress transcription factor C-1 [Theobroma cacao]	0	111.143	38.6	42.1933	117.833	51.9333	7.15667	-	-	-	-	GO:0044424//intracellular part;GO:0043227//membrane-bounded organelle;GO:0043226//organelle;GO:0043229//intracellular organelle;GO:0043231//intracellular membrane-bounded organelle;GO:0005623//cell;GO:0005634//nucleus;GO:0005622//intracellular;GO:0044464//cell part	GO:0043565//sequence-specific DNA binding;GO:0003677//DNA binding;GO:0001071//nucleic acid binding transcription factor activity;GO:0097159//organic cyclic compound binding;GO:0003700//transcription factor activity, sequence-specific DNA binding;GO:0005488//binding;GO:0003676//nucleic acid binding;GO:1901363//heterocyclic compound binding	GO:0009889//regulation of biosynthetic process;GO:0060255//regulation of macromolecule metabolic process;GO:0050794//regulation of cellular process;GO:0051252//regulation of RNA metabolic process;GO:0065007//biological regulation;GO:0031323//regulation of cellular metabolic process;GO:2000112//regulation of cellular macromolecule biosynthetic process;GO:0010556//regulation of macromolecule biosyn…
Dlo_002677.1	PREDICTED: probable LRR receptor-like serine/threonine-protein kinase At3g47570 isoform X3 [Citrus sinensis]	0	21.2167	32.7	39.2167	8.89333	5.34	2.54667	Organismal Systems	Environmental adaptation	ko04626//Plant-pathogen interaction	K13428	-	GO:0001883//purine nucleoside binding;GO:0016301//kinase activity;GO:0016740//transferase activity;GO:0035639//purine ribonucleoside triphosphate binding;GO:0032549//ribonucleoside binding;GO:0000166//nucleotide binding;GO:0032559//adenyl ribonucleotide binding;GO:0005524//ATP binding;GO:0097159//organic cyclic compound binding;GO:0032550//purine ribonucleoside binding;GO:0043168//anion binding;G…	GO:0006793//phosphorus metabolic process;GO:0036211//protein modification process;GO:0016310//phosphorylation;GO:0006796//phosphate-containing compound metabolic process;GO:0019538//protein metabolic process;GO:0006468//protein phosphorylation;GO:0043412//macromolecule modification;GO:0044267//cellular protein metabolic process;GO:0006464//cellular protein modification process;GO:0043170//macromo…
Dlo_002688.1	PREDICTED: staphylococcal-like nuclease CAN2 [Nicotiana tabacum]	0	0.0133333	0.0133333	0.0133333	1.78333	0.883333	0.28	-	-	-	-	-	-	-
Dlo_002757.1	PREDICTED: pathogen-related protein-like [Populus euphratica]	0	10.0633	4.19	1.94	3.69	2.28667	0.966667	-	-	-	-	-	-	-
Dlo_002814.1	von willebrand factor A domain protein [Arabidopsis thaliana]	0	242.517	82.1567	81.88	115.52	42.76	11.61	-	-	-	-	-	-	-
Dlo_002868.1	PREDICTED: high affinity nitrate transporter 2.4-like [Citrus sinensis]	0	0.293333	0.48	0.123333	0.83	0.206667	0.0766667	Metabolism	Energy metabolism	ko00910//Nitrogen metabolism	K02575	-	-	-
Dlo_002878.1	PREDICTED: heavy metal-associated isoprenylated plant protein 3 [Juglans regia]	0	335.21	368.443	306.593	608.713	443.027	276.227	-	-	-	-	-	GO:0043169//cation binding;GO:0043167//ion binding;GO:0005488//binding;GO:0046872//metal ion binding	GO:0044765//single-organism transport;GO:1902578//single-organism localization;GO:0006810//transport;GO:0051234//establishment of localization;GO:0030001//metal ion transport;GO:0006811//ion transport;GO:0044699//single-organism process;GO:0051179//localization;GO:0006812//cation transport
Dlo_002934.1	short vegetative phase 1 [Dimocarpus longan]	0	119.947	58.4833	47.2733	58.8433	43.0967	27.2033	-	-	-	-	GO:0044464//cell part;GO:0043227//membrane-bounded organelle;GO:0044424//intracellular part;GO:0043231//intracellular membrane-bounded organelle;GO:0005622//intracellular;GO:0043229//intracellular organelle;GO:0043226//organelle;GO:0005623//cell;GO:0005634//nucleus	GO:0003700//transcription factor activity, sequence-specific DNA binding;GO:0001071//nucleic acid binding transcription factor activity	GO:0006355//regulation of transcription, DNA-templated;GO:0050794//regulation of cellular process;GO:0050789//regulation of biological process;GO:0031323//regulation of cellular metabolic process;GO:0080090//regulation of primary metabolic process;GO:0060255//regulation of macromolecule metabolic process;GO:0051171//regulation of nitrogen compound metabolic process;GO:0009889//regulation of biosy…
Dlo_003010.1	PREDICTED: protein indeterminate-domain 16 [Vitis vinifera]	0	12.9933	13.03	10.0233	7.78	3.43333	2.48333	-	-	-	-	-	-	-
Dlo_003039.1	PREDICTED: receptor-like protein 12 [Citrus sinensis]	0	3.38667	11.54	15.0033	2.42667	1.35667	0.92	Organismal Systems	Environmental adaptation	ko04626//Plant-pathogen interaction	K13420	-	GO:0005515//protein binding;GO:0005488//binding	-
Dlo_003116.2	PH domain-containing protein/DUF946 domain-containing protein/DUF1162 domain-containing protein/Chorein_N domain-containing protein, partial [Cephalotus follicularis]	0	72.9933	50.4167	49.0967	33.7533	22.7967	15.73	-	-	-	-	-	-	-
Dlo_003277.1	PREDICTED: SWI/SNF complex subunit SWI3A isoform X1 [Citrus sinensis]	0	16.35	13.89	15.11	19.09	14.44	8.99667	-	-	-	-	-	GO:0005515//protein binding;GO:0005488//binding	-
Dlo_003284.1	PREDICTED: 2-isopropylmalate synthase 1, chloroplastic-like isoform X1 [Citrus sinensis]	0	33.44	12.2467	14.07	38.0033	25.1	12.2167	Metabolism	Amino acid metabolism;Global and Overview;Carbohydrate metabolism	ko01230//Biosynthesis of amino acids;ko01210//2-Oxocarboxylic acid metabolism;ko00620//Pyruvate metabolism;ko00290//Valine, leucine and isoleucine biosynthesis	K01649	-	GO:0003824//catalytic activity;GO:0003852//2-isopropylmalate synthase activity;GO:0016746//transferase activity, transferring acyl groups;GO:0046912//transferase activity, transferring acyl groups, acyl groups converted into alkyl on transfer;GO:0016740//transferase activity	GO:0044283//small molecule biosynthetic process;GO:0006082//organic acid metabolic process;GO:1901566//organonitrogen compound biosynthetic process;GO:0009987//cellular process;GO:0044763//single-organism cellular process;GO:0009082//branched-chain amino acid biosynthetic process;GO:0046394//carboxylic acid biosynthetic process;GO:0006520//cellular amino acid metabolic process;GO:0006551//leucine…
Dlo_003289.1	SIP1 domain-containing protein, partial [Cephalotus follicularis]	0	36.7067	24.9533	30.61	46.55	28.6033	20.9233	Genetic Information Processing	Translation	ko03013//RNA transport	K13130	-	-	-
Dlo_003290.1	Survival motor neuron interacting protein 1 [Corchorus capsularis]	0	23.7667	18.22	18.5033	33.2033	19.4933	9.62	Genetic Information Processing	Translation	ko03013//RNA transport	K13130	GO:0030529//intracellular ribonucleoprotein complex;GO:1990904//ribonucleoprotein complex;GO:0044424//intracellular part;GO:0043231//intracellular membrane-bounded organelle;GO:0044446//intracellular organelle part;GO:0044428//nuclear part;GO:0005634//nucleus;GO:0044422//organelle part;GO:0032991//macromolecular complex;GO:0005623//cell;GO:0044464//cell part;GO:0043229//intracellular organelle;GO…	-	GO:0046483//heterocycle metabolic process;GO:0044237//cellular metabolic process;GO:0000398//mRNA splicing, via spliceosome;GO:0006396//RNA processing;GO:0044085//cellular component biogenesis;GO:0008152//metabolic process;GO:0034622//cellular macromolecular complex assembly;GO:0006139//nucleobase-containing compound metabolic process;GO:0000387//spliceosomal snRNP assembly;GO:0071704//organic su…
Dlo_003296.1	PREDICTED: plant UBX domain-containing protein 11 [Theobroma cacao]	0	64.3833	53.0067	52.5167	67.9067	53.8033	28.5633	-	-	-	-	-	GO:0005488//binding;GO:0005515//protein binding	-
Dlo_003331.1	PREDICTED: protein ROOT PRIMORDIUM DEFECTIVE 1 isoform X1 [Citrus sinensis]	0	2.20333	2.46	2.12	3.10333	1.48333	1.10333	-	-	-	-	-	-	-
Dlo_003490.2	At3g55760 [Arabidopsis thaliana]	0	44.5667	28.8333	26.1767	53.64	41.9733	22.3433	-	-	-	-	-	-	-
Dlo_003549.1	Protein bicaudal C-1-B-like protein [Morus notabilis]	0	38.9033	29.58	31.1233	53.5633	31.93	20.18	-	-	-	-	-	GO:0005488//binding;GO:0005515//protein binding	-
Dlo_003559.1	UGTPg21 [Panax ginseng]	0	0.236667	0.863333	1.23	0.913333	0.516667	0.136667	-	-	-	-	-	GO:0016757//transferase activity, transferring glycosyl groups;GO:0003824//catalytic activity;GO:0016758//transferase activity, transferring hexosyl groups;GO:0016740//transferase activity	GO:0008152//metabolic process
Dlo_003573.1	PREDICTED: trigger factor-like [Ziziphus jujuba]	0	20.2067	4.06667	3.09667	13.1467	2.13333	0.853333	-	-	-	-	-	-	-
Dlo_003581.1	Las1 domain-containing protein [Cephalotus follicularis]	0	20.8367	13.7767	15.7867	26.2733	17.1967	10.6367	-	-	-	-	-	-	-
Dlo_003596.1	PREDICTED: F-box protein AFR [Citrus sinensis]	0	85.0233	74.58	68.9	83.5067	52.2	27.6467	-	-	-	-	-	GO:0005488//binding;GO:0005515//protein binding	-
Dlo_003758.1	-	0	0.0866667	0.123333	0.163333	0.756667	0.106667	0.03	-	-	-	-	-	-	-
Dlo_003835.1	WIYLD domain-containing protein [Cephalotus follicularis]	0	16.22	21.6033	23.21	34.7	20.72	13.68	-	-	-	-	-	GO:0003824//catalytic activity;GO:0008170//N-methyltransferase activity;GO:0016740//transferase activity;GO:0008276//protein methyltransferase activity;GO:0016278//lysine N-methyltransferase activity;GO:0016279//protein-lysine N-methyltransferase activity;GO:0018024//histone-lysine N-methyltransferase activity;GO:0008757//S-adenosylmethionine-dependent methyltransferase activity;GO:0008168//methy…	-
Dlo_003876.1	PREDICTED: stress enhanced protein 2, chloroplastic [Ricinus communis]	0	84.6867	23.0667	19.3367	28.1633	14.7867	7.03667	-	-	-	-	-	-	-
Dlo_003904.1	PREDICTED: ABC transporter F family member 5-like [Gossypium raimondii]	0	130.607	113.583	105.653	146.893	109.483	56.6067	-	-	-	-	-	GO:1901363//heterocyclic compound binding;GO:0016817//hydrolase activity, acting on acid anhydrides;GO:0032550//purine ribonucleoside binding;GO:0016462//pyrophosphatase activity;GO:0005524//ATP binding;GO:0017076//purine nucleotide binding;GO:0016787//hydrolase activity;GO:0016818//hydrolase activity, acting on acid anhydrides, in phosphorus-containing anhydrides;GO:0005488//binding;GO:0000166//…	-
Dlo_003944.1	Violaxanthin de-epoxidase-related [Theobroma cacao]	0	5.81	4.66	3.86667	9.55333	6.68333	3.67333	Metabolism	Metabolism of terpenoids and polyketides	ko00906//Carotenoid biosynthesis	K09839	-	-	-
Dlo_004051.1	transmembrane protein [Arabidopsis thaliana]	0	16.0667	10.79	11.3633	18.33	12.3633	7.71	-	-	-	-	-	-	-
Dlo_004080.1	PREDICTED: rho GTPase-activating protein gacZ [Cicer arietinum]	0	5.93667	16.9167	7.38333	23.3	13.8867	6.04333	-	-	-	-	-	-	-
Dlo_004226.1	PREDICTED: LRR receptor-like serine/threonine-protein kinase GSO1 [Citrus sinensis]	0	0.34	0.0533333	0.2	4.76667	2.21333	0.95	-	-	-	-	-	GO:0005515//protein binding;GO:0005488//binding	-
Dlo_004274.2	PREDICTED: A-kinase anchor protein 7 isoform X3 [Juglans regia]	0	58.17	37.6667	42.9	25.5367	18.3067	11.9633	-	-	-	-	-	GO:0005488//binding;GO:0003723//RNA binding;GO:0097159//organic cyclic compound binding;GO:0003676//nucleic acid binding;GO:1901363//heterocyclic compound binding	-
Dlo_004327.1	PREDICTED: UDP-glycosyltransferase 83A1-like [Citrus sinensis]	0	6.92667	12.1733	8.11	6.64333	4.66333	2.7	-	-	-	-	-	GO:0016740//transferase activity;GO:0003824//catalytic activity;GO:0016757//transferase activity, transferring glycosyl groups;GO:0016758//transferase activity, transferring hexosyl groups	GO:0008152//metabolic process
Dlo_004379.1	PREDICTED: transcription factor RAX2-like [Populus euphratica]	0	20.78	11.4833	11.87	7.74667	4.36333	3.01	-	-	-	-	-	GO:0044877//macromolecular complex binding;GO:0003682//chromatin binding;GO:0005488//binding	-
Dlo_004413.1	PREDICTED: GDP-L-galactose phosphorylase 2 [Citrus sinensis]	0	1586.76	2106.69	1876.59	1541.34	1124.04	611.187	Metabolism	Carbohydrate metabolism	ko00053//Ascorbate and aldarate metabolism	K14190	-	GO:0080048//GDP-D-glucose phosphorylase activity;GO:0016757//transferase activity, transferring glycosyl groups;GO:0016740//transferase activity;GO:0004645//phosphorylase activity;GO:0003824//catalytic activity;GO:0016758//transferase activity, transferring hexosyl groups	-
Dlo_004429.1	PREDICTED: 1,4-alpha-glucan-branching enzyme 3, chloroplastic/amyloplastic isoform X1 [Citrus sinensis]	0	24.8933	21.96	21.5467	29.68	23.9367	14.06	-	-	-	-	-	GO:0005488//binding;GO:0043169//cation binding;GO:0003824//catalytic activity;GO:0043167//ion binding	GO:0071704//organic substance metabolic process;GO:0044238//primary metabolic process;GO:0005975//carbohydrate metabolic process;GO:0008152//metabolic process
Dlo_004452.1	protein LITTLE ZIPPER 2-like [Cajanus cajan]	0	15.6	14.7833	8.70333	12.4467	9.14333	4.2	-	-	-	-	-	-	-
Dlo_004483.1	PREDICTED: bifunctional epoxide hydrolase 2-like [Gossypium arboreum]	0	134.233	41.46	41.3533	140.747	75.4367	50.2133	-	-	-	-	-	GO:0003824//catalytic activity	-
Dlo_004492.1	hypothetical protein COLO4_06995 [Corchorus olitorius]	0	2.71333	1.25667	0.74	2.67667	1.37667	0.57	-	-	-	-	-	-	-
Dlo_004495.2	PREDICTED: ELMO domain-containing protein A isoform X1 [Theobroma cacao]	0	1.13333	3.21667	3.87333	3.88	3.02333	1.56667	-	-	-	-	-	-	-
Dlo_004616.2	NADPH dehydrogenase [Gossypium arboreum]	0	32.39	24.55	25.4267	31.6433	22.48	9.05667	-	-	-	-	-	-	-
Dlo_004721.1	PREDICTED: homeobox protein ATH1 [Citrus sinensis]	0	42.88	31.02	25.2767	77.2867	42.0133	14.9533	-	-	-	-	-	GO:0003677//DNA binding;GO:0003676//nucleic acid binding;GO:0097159//organic cyclic compound binding;GO:1901363//heterocyclic compound binding;GO:0005488//binding	GO:0006355//regulation of transcription, DNA-templated;GO:0031326//regulation of cellular biosynthetic process;GO:0050789//regulation of biological process;GO:0019219//regulation of nucleobase-containing compound metabolic process;GO:2001141//regulation of RNA biosynthetic process;GO:0009889//regulation of biosynthetic process;GO:0051252//regulation of RNA metabolic process;GO:1903506//regulation…
Dlo_004774.1	PREDICTED: LOW QUALITY PROTEIN: cysteine-rich receptor-like protein kinase 10 [Citrus sinensis]	0	1.51667	0.293333	0.203333	0.863333	0.226667	0.133333	Organismal Systems	Environmental adaptation	ko04626//Plant-pathogen interaction	K13430	-	GO:0000166//nucleotide binding;GO:0005488//binding;GO:0097367//carbohydrate derivative binding;GO:1901265//nucleoside phosphate binding;GO:0017076//purine nucleotide binding;GO:0016740//transferase activity;GO:0030554//adenyl nucleotide binding;GO:0016301//kinase activity;GO:0032553//ribonucleotide binding;GO:0001882//nucleoside binding;GO:0016772//transferase activity, transferring phosphorus-co…	GO:0044267//cellular protein metabolic process;GO:0008152//metabolic process;GO:0043170//macromolecule metabolic process;GO:0071704//organic substance metabolic process;GO:0044260//cellular macromolecule metabolic process;GO:0043412//macromolecule modification;GO:0006796//phosphate-containing compound metabolic process;GO:0006793//phosphorus metabolic process;GO:0044238//primary metabolic process…
Dlo_004877.1	PREDICTED: G-type lectin S-receptor-like serine/threonine-protein kinase RLK1 [Citrus sinensis]	0	0.403333	0.626667	0.72	0.293333	0.08	0.0266667	Organismal Systems	Environmental adaptation	ko04626//Plant-pathogen interaction	K13417	-	GO:0030554//adenyl nucleotide binding;GO:0035639//purine ribonucleoside triphosphate binding;GO:0043168//anion binding;GO:0097159//organic cyclic compound binding;GO:0032555//purine ribonucleotide binding;GO:0016773//phosphotransferase activity, alcohol group as acceptor;GO:0097367//carbohydrate derivative binding;GO:0032559//adenyl ribonucleotide binding;GO:0016740//transferase activity;GO:00360…	GO:0006796//phosphate-containing compound metabolic process;GO:0019538//protein metabolic process;GO:0043412//macromolecule modification;GO:0044267//cellular protein metabolic process;GO:0044260//cellular macromolecule metabolic process;GO:0036211//protein modification process;GO:0044237//cellular metabolic process;GO:0043170//macromolecule metabolic process;GO:0006468//protein phosphorylation;GO…
Dlo_004880.1	PREDICTED: G-type lectin S-receptor-like serine/threonine-protein kinase RLK1 [Citrus sinensis]	0	35.7867	25.3033	24.6667	27.74	17.8933	13.1933	-	-	-	-	-	GO:0097367//carbohydrate derivative binding;GO:0017076//purine nucleotide binding;GO:0005488//binding;GO:0016773//phosphotransferase activity, alcohol group as acceptor;GO:1901363//heterocyclic compound binding;GO:0032553//ribonucleotide binding;GO:0032549//ribonucleoside binding;GO:0097159//organic cyclic compound binding;GO:0005524//ATP binding;GO:0032555//purine ribonucleotide binding;GO:00167…	GO:0006796//phosphate-containing compound metabolic process;GO:0043412//macromolecule modification;GO:0043170//macromolecule metabolic process;GO:0016310//phosphorylation;GO:0044260//cellular macromolecule metabolic process;GO:0036211//protein modification process;GO:0019538//protein metabolic process;GO:0006793//phosphorus metabolic process;GO:0044238//primary metabolic process;GO:0044267//cellu…
Dlo_004884.1	PREDICTED: G-type lectin S-receptor-like serine/threonine-protein kinase LECRK3 [Malus domestica]	0	17.9733	9.92	10.3167	9.82	5.32333	2.45333	Organismal Systems	Environmental adaptation	ko04626//Plant-pathogen interaction	K13417	-	GO:0032553//ribonucleotide binding;GO:0017076//purine nucleotide binding;GO:1901265//nucleoside phosphate binding;GO:0032559//adenyl ribonucleotide binding;GO:0097159//organic cyclic compound binding;GO:0043168//anion binding;GO:0032555//purine ribonucleotide binding;GO:0000166//nucleotide binding;GO:0030554//adenyl nucleotide binding;GO:0036094//small molecule binding;GO:0004672//protein kinase …	GO:0006464//cellular protein modification process;GO:0009987//cellular process;GO:0071704//organic substance metabolic process;GO:0006468//protein phosphorylation;GO:0043170//macromolecule metabolic process;GO:0019538//protein metabolic process;GO:0006793//phosphorus metabolic process;GO:0044267//cellular protein metabolic process;GO:0036211//protein modification process;GO:0008152//metabolic pro…
Dlo_004931.1	PREDICTED: single myb histone 4-like [Citrus sinensis]	0	42.3867	32.3333	35.9133	45.8033	37.6567	22.27	-	-	-	-	GO:0005634//nucleus;GO:0032991//macromolecular complex;GO:0043229//intracellular organelle;GO:0044422//organelle part;GO:0005623//cell;GO:0043232//intracellular non-membrane-bounded organelle;GO:0043226//organelle;GO:0043231//intracellular membrane-bounded organelle;GO:0000785//chromatin;GO:0044424//intracellular part;GO:0044464//cell part;GO:0005622//intracellular;GO:0044427//chromosomal part;GO…	GO:0005488//binding;GO:0003677//DNA binding;GO:0003676//nucleic acid binding;GO:0097159//organic cyclic compound binding;GO:0003682//chromatin binding;GO:0044877//macromolecular complex binding;GO:1901363//heterocyclic compound binding	GO:0006461//protein complex assembly;GO:0016043//cellular component organization;GO:0071822//protein complex subunit organization;GO:0071840//cellular component organization or biogenesis;GO:0006325//chromatin organization;GO:0071103//DNA conformation change;GO:0044085//cellular component biogenesis;GO:0009987//cellular process;GO:0065004//protein-DNA complex assembly;GO:0034622//cellular macromo…
Dlo_004948.1	PREDICTED: protein ACCELERATED CELL DEATH 6-like [Citrus sinensis]	0	0	0	0	6.3	3.97333	2.22	-	-	-	-	-	GO:0005488//binding;GO:0005515//protein binding	-
Dlo_005038.1	Armadillo-like helical [Corchorus olitorius]	0	5.54	1.17667	1.64	1.82	0.94	0.713333	-	-	-	-	-	-	-
Dlo_005049.2	PREDICTED: protein DEHYDRATION-INDUCED 19 homolog 3 [Citrus sinensis]	0	60.7433	24.1867	18.2133	27.5733	20.1367	11.6367	-	-	-	-	-	-	-
Dlo_005065.1	Late embryogenesis abundant hydroxyproline-rich glycofamily protein isoform 3 [Theobroma cacao]	0	17.0067	32.2	17.9067	22.3133	11.4733	8.83	-	-	-	-	-	-	-
Dlo_005110.1	PREDICTED: two-component response regulator ARR9 [Theobroma cacao]	0	83.7667	84.4467	79.21	105.803	53.13	34.6267	-	-	-	-	-	-	GO:0007154//cell communication;GO:0065007//biological regulation;GO:0050896//response to stimulus;GO:0023052//signaling;GO:0035556//intracellular signal transduction;GO:0051716//cellular response to stimulus;GO:0044763//single-organism cellular process;GO:0044699//single-organism process;GO:0050789//regulation of biological process;GO:0007165//signal transduction;GO:0000160//phosphorelay signal t…
Dlo_005334.1	PREDICTED: transcription factor TGA1 [Theobroma cacao]	0	32.77	15.0567	15.1167	23.0267	15.5	10.5367	Environmental Information Processing	Signal transduction	ko04075//Plant hormone signal transduction	K14431	-	GO:0001071//nucleic acid binding transcription factor activity;GO:0005488//binding;GO:0043565//sequence-specific DNA binding;GO:0097159//organic cyclic compound binding;GO:0003700//transcription factor activity, sequence-specific DNA binding;GO:0003677//DNA binding;GO:0003676//nucleic acid binding;GO:1901363//heterocyclic compound binding	GO:0006355//regulation of transcription, DNA-templated;GO:0006725//cellular aromatic compound metabolic process;GO:0006351//transcription, DNA-templated;GO:0080090//regulation of primary metabolic process;GO:1903506//regulation of nucleic acid-templated transcription;GO:1901362//organic cyclic compound biosynthetic process;GO:0034641//cellular nitrogen compound metabolic process;GO:0018130//heter…
Dlo_005408.2	PREDICTED: poly(A) polymerase I-like isoform X1 [Citrus sinensis]	0	15.48	13.7167	18.9	24.8267	18.1067	10.98	-	-	-	-	-	GO:0097159//organic cyclic compound binding;GO:0016779//nucleotidyltransferase activity;GO:0016772//transferase activity, transferring phosphorus-containing groups;GO:0005488//binding;GO:1901363//heterocyclic compound binding;GO:0003723//RNA binding;GO:0003824//catalytic activity;GO:0003676//nucleic acid binding;GO:0016740//transferase activity	GO:0010467//gene expression;GO:1901360//organic cyclic compound metabolic process;GO:0008152//metabolic process;GO:0006725//cellular aromatic compound metabolic process;GO:0071704//organic substance metabolic process;GO:0034641//cellular nitrogen compound metabolic process;GO:0046483//heterocycle metabolic process;GO:0006139//nucleobase-containing compound metabolic process;GO:0006396//RNA proces…
Dlo_005415.2	auxin-response factor [Citrus sinensis]	0	298.443	248.93	257.6	364.313	236.717	159.927	-	-	-	-	GO:0043229//intracellular organelle;GO:0005622//intracellular;GO:0044464//cell part;GO:0044424//intracellular part;GO:0005623//cell;GO:0043227//membrane-bounded organelle;GO:0005634//nucleus;GO:0043231//intracellular membrane-bounded organelle;GO:0043226//organelle	GO:0005515//protein binding;GO:0046983//protein dimerization activity;GO:0005488//binding;GO:1901363//heterocyclic compound binding;GO:0003677//DNA binding;GO:0097159//organic cyclic compound binding;GO:0003676//nucleic acid binding	GO:0019219//regulation of nucleobase-containing compound metabolic process;GO:0060255//regulation of macromolecule metabolic process;GO:0009725//response to hormone;GO:0051252//regulation of RNA metabolic process;GO:0051171//regulation of nitrogen compound metabolic process;GO:0010033//response to organic substance;GO:2001141//regulation of RNA biosynthetic process;GO:0050789//regulation of biolo…
Dlo_005508.1	21 kDa protein-like precursor [Citrus sinensis]	0	125.793	130.477	77.8733	320.893	214.073	143.27	Metabolism	Carbohydrate metabolism	ko00500//Starch and sucrose metabolism;ko00040//Pentose and glucuronate interconversions	K01051	-	GO:0052689//carboxylic ester hydrolase activity;GO:0016788//hydrolase activity, acting on ester bonds;GO:0030599//pectinesterase activity;GO:0004857//enzyme inhibitor activity;GO:0030234//enzyme regulator activity;GO:0098772//molecular function regulator;GO:0003824//catalytic activity;GO:0016787//hydrolase activity	-
Dlo_005575.1	PREDICTED: geraniol 8-hydroxylase-like [Citrus sinensis]	0	51.48	9.60667	6.67333	24.2467	13.28	7.83333	Metabolism	Metabolism of terpenoids and polyketides;Biosynthesis of other secondary metabolites	ko00945//Stilbenoid, diarylheptanoid and gingerol biosynthesis;ko00903//Limonene and pinene degradation	K00517	-	GO:0046906//tetrapyrrole binding;GO:0020037//heme binding;GO:0097159//organic cyclic compound binding;GO:0005488//binding;GO:0043167//ion binding;GO:0046872//metal ion binding;GO:0005506//iron ion binding;GO:0046914//transition metal ion binding;GO:0003824//catalytic activity;GO:0016491//oxidoreductase activity;GO:1901363//heterocyclic compound binding;GO:0043169//cation binding;GO:0016705//oxido…	GO:0044710//single-organism metabolic process;GO:0008152//metabolic process;GO:0044699//single-organism process;GO:0055114//oxidation-reduction process
Dlo_005594.1	stay green protein [Litchi chinensis]	0	31.0933	24.7767	16.5167	17.32	13.1033	8.12	-	-	-	-	-	-	-
Dlo_005595.1	PREDICTED: agamous-like MADS-box protein AGL19 isoform X2 [Citrus sinensis]	0	57.3333	43.7533	24.5233	91	34.2933	4.24667	-	-	-	-	GO:0005623//cell;GO:0043229//intracellular organelle;GO:0005634//nucleus;GO:0044424//intracellular part;GO:0043231//intracellular membrane-bounded organelle;GO:0043226//organelle;GO:0043227//membrane-bounded organelle;GO:0044464//cell part;GO:0005622//intracellular	GO:0003700//transcription factor activity, sequence-specific DNA binding;GO:0097159//organic cyclic compound binding;GO:1901363//heterocyclic compound binding;GO:0005515//protein binding;GO:0046983//protein dimerization activity;GO:0003677//DNA binding;GO:0005488//binding;GO:0001071//nucleic acid binding transcription factor activity;GO:0003676//nucleic acid binding	GO:0019222//regulation of metabolic process;GO:0031323//regulation of cellular metabolic process;GO:0009889//regulation of biosynthetic process;GO:0031326//regulation of cellular biosynthetic process;GO:0006355//regulation of transcription, DNA-templated;GO:0010556//regulation of macromolecule biosynthetic process;GO:0019219//regulation of nucleobase-containing compound metabolic process;GO:00511…
Dlo_005639.1	PREDICTED: methyl-CpG-binding domain-containing protein 13 isoform X2 [Cucumis sativus]	0	61.8067	49.7433	52.3167	63.37	50.2133	29.89	-	-	-	-	GO:0005623//cell;GO:0005622//intracellular;GO:0005634//nucleus;GO:0043227//membrane-bounded organelle;GO:0044424//intracellular part;GO:0043229//intracellular organelle;GO:0043226//organelle;GO:0044464//cell part;GO:0043231//intracellular membrane-bounded organelle	GO:1901363//heterocyclic compound binding;GO:0003677//DNA binding;GO:0003676//nucleic acid binding;GO:0097159//organic cyclic compound binding;GO:0005488//binding	-
Dlo_005648.1	-	0	1.71667	2.57333	1.81	1.66667	0.686667	0.293333	-	-	-	-	-	-	-
Dlo_005649.1	PREDICTED: protein REVEILLE 7-like [Citrus sinensis]	0	78.6733	84.7867	88.95	150.483	108.977	51.1733	Organismal Systems	Environmental adaptation	ko04712//Circadian rhythm - plant	K12133	-	GO:0044877//macromolecular complex binding;GO:0005488//binding;GO:0003682//chromatin binding	-
Dlo_005743.1	PREDICTED: (-)-germacrene D synthase-like isoform X2 [Juglans regia]	0	1.73333	11.97	5.08	10.1533	7.06333	3.37667	Metabolism	Metabolism of terpenoids and polyketides	ko00904//Diterpenoid biosynthesis	K12929	-	GO:0016829//lyase activity;GO:0003824//catalytic activity;GO:0016835//carbon-oxygen lyase activity;GO:0005488//binding;GO:0016838//carbon-oxygen lyase activity, acting on phosphates;GO:0046872//metal ion binding;GO:0043169//cation binding;GO:0000287//magnesium ion binding;GO:0010333//terpene synthase activity;GO:0043167//ion binding	GO:0008152//metabolic process
Dlo_005893.1	PREDICTED: transcription factor JUNGBRUNNEN 1-like, partial [Citrus sinensis]	0	1.15667	0.273333	0.24	1.49	0.453333	0.17	-	-	-	-	-	GO:0003677//DNA binding;GO:1901363//heterocyclic compound binding;GO:0097159//organic cyclic compound binding;GO:0003676//nucleic acid binding;GO:0005488//binding	GO:1903506//regulation of nucleic acid-templated transcription;GO:2000112//regulation of cellular macromolecule biosynthetic process;GO:0050794//regulation of cellular process;GO:0010556//regulation of macromolecule biosynthetic process;GO:0009889//regulation of biosynthetic process;GO:0050789//regulation of biological process;GO:2001141//regulation of RNA biosynthetic process;GO:0010468//regulat…
Dlo_005894.2	PREDICTED: molybdenum cofactor sulfurase isoform X3 [Citrus sinensis]	0	23.24	17.49	17.8933	20.43	15.0267	7.61667	-	-	-	-	-	GO:0048037//cofactor binding;GO:0043167//ion binding;GO:0046872//metal ion binding;GO:1901363//heterocyclic compound binding;GO:0030170//pyridoxal phosphate binding;GO:0004857//enzyme inhibitor activity;GO:0098772//molecular function regulator;GO:0003824//catalytic activity;GO:0005488//binding;GO:0016788//hydrolase activity, acting on ester bonds;GO:0052689//carboxylic ester hydrolase activity;GO…	GO:0008152//metabolic process
Dlo_005980.1	PREDICTED: protein EXORDIUM-like 2 [Theobroma cacao]	0	11.9933	14.28	13.4733	23.8333	17.1367	11.2433	-	-	-	-	-	-	-
Dlo_005986.1	PREDICTED: growth-regulating factor 1 [Theobroma cacao]	0	46.93	47.7133	33.99	53.6633	37.8733	20.3833	-	-	-	-	GO:0043229//intracellular organelle;GO:0043226//organelle;GO:0043227//membrane-bounded organelle;GO:0005622//intracellular;GO:0005634//nucleus;GO:0044424//intracellular part;GO:0044464//cell part;GO:0005623//cell;GO:0043231//intracellular membrane-bounded organelle	GO:1901363//heterocyclic compound binding;GO:0043168//anion binding;GO:0005524//ATP binding;GO:0032553//ribonucleotide binding;GO:0097159//organic cyclic compound binding;GO:0017076//purine nucleotide binding;GO:0016787//hydrolase activity;GO:0003824//catalytic activity;GO:0036094//small molecule binding;GO:0030554//adenyl nucleotide binding;GO:0097367//carbohydrate derivative binding;GO:1901265/…	GO:0019222//regulation of metabolic process;GO:2001141//regulation of RNA biosynthetic process;GO:0010468//regulation of gene expression;GO:0010556//regulation of macromolecule biosynthetic process;GO:0080090//regulation of primary metabolic process;GO:0050789//regulation of biological process;GO:1903506//regulation of nucleic acid-templated transcription;GO:2000112//regulation of cellular macrom…
Dlo_006105.1	PREDICTED: amidase 1 isoform X2 [Citrus sinensis]	0	24.5067	6.74333	5.44667	7.84667	4.17	2.91	-	-	-	-	-	GO:0016874//ligase activity;GO:0016879//ligase activity, forming carbon-nitrogen bonds;GO:0003824//catalytic activity;GO:0016884//carbon-nitrogen ligase activity, with glutamine as amido-N-donor	-
Dlo_006106.1	PREDICTED: amidase 1 isoform X2 [Citrus sinensis]	0	36.55	18.7333	21.4567	24	16.7933	10.91	-	-	-	-	-	GO:0016884//carbon-nitrogen ligase activity, with glutamine as amido-N-donor;GO:0016879//ligase activity, forming carbon-nitrogen bonds;GO:0016874//ligase activity;GO:0003824//catalytic activity	-
Dlo_006121.1	TIR-NBS-LRR type disease resistance-like protein [Theobroma cacao]	0	7.64667	4.67667	3.94667	4.58667	2.84667	1.76	Organismal Systems	Environmental adaptation	ko04626//Plant-pathogen interaction	K13457	-	GO:0043168//anion binding;GO:0097159//organic cyclic compound binding;GO:1901363//heterocyclic compound binding;GO:0005488//binding;GO:0043531//ADP binding;GO:0032549//ribonucleoside binding;GO:0043167//ion binding;GO:0017076//purine nucleotide binding;GO:0000166//nucleotide binding;GO:0030554//adenyl nucleotide binding;GO:0001882//nucleoside binding;GO:1901265//nucleoside phosphate binding;GO:00…	-
Dlo_006124.1	NBS-LRR disease resistance protein NBS47 [Dimocarpus longan]	0	0.206667	0.22	0.0733333	1.74	1.22333	0.603333	Organismal Systems	Environmental adaptation	ko04626//Plant-pathogen interaction	K13457	-	GO:0030554//adenyl nucleotide binding;GO:0000166//nucleotide binding;GO:0032550//purine ribonucleoside binding;GO:0001883//purine nucleoside binding;GO:0032559//adenyl ribonucleotide binding;GO:0043167//ion binding;GO:0043531//ADP binding;GO:1901265//nucleoside phosphate binding;GO:0017076//purine nucleotide binding;GO:0032549//ribonucleoside binding;GO:0005488//binding;GO:0036094//small molecule…	-
Dlo_006156.1	PREDICTED: transcription factor DICHOTOMA [Theobroma cacao]	0	31.36	16.27	16.2967	16.3267	5.73333	3.50667	-	-	-	-	-	-	-
Dlo_006161.1	PREDICTED: oleosin 1 [Theobroma cacao]	0	8.00667	4.28667	5.01667	7.94667	3.88333	2.27	-	-	-	-	GO:0005622//intracellular;GO:0043229//intracellular organelle;GO:0005623//cell;GO:0043226//organelle;GO:0005811//lipid particle;GO:0044464//cell part;GO:0043232//intracellular non-membrane-bounded organelle;GO:0016020//membrane;GO:0043228//non-membrane-bounded organelle;GO:0031224//intrinsic component of membrane;GO:0016021//integral component of membrane;GO:0044424//intracellular part;GO:0012511…	-	-
Dlo_006173.1	PREDICTED: protein MIZU-KUSSEI 1 [Theobroma cacao]	0	8.37333	19.0233	17.5467	22.38	15.4367	9.07333	-	-	-	-	-	-	-
Dlo_006275.1	PREDICTED: two-component response regulator-like APRR5 isoform X1 [Theobroma cacao]	0	122.327	13.2	17.3133	108.613	56.8567	13.6	Organismal Systems	Environmental adaptation	ko04712//Circadian rhythm - plant	K12130	-	GO:0005515//protein binding;GO:0005488//binding	GO:0035556//intracellular signal transduction;GO:0023052//signaling;GO:0007165//signal transduction;GO:0007154//cell communication;GO:0000160//phosphorelay signal transduction system;GO:0050794//regulation of cellular process;GO:0050789//regulation of biological process;GO:0009987//cellular process;GO:0050896//response to stimulus;GO:0051716//cellular response to stimulus;GO:0044700//single organ…
Dlo_006276.1	PREDICTED: ribosome-binding factor PSRP1, chloroplastic [Citrus sinensis]	0	17.7833	4.97667	4.76333	20.6333	15.3067	9.21	-	-	-	-	-	-	GO:0044238//primary metabolic process;GO:0008152//metabolic process
Dlo_006281.1	PREDICTED: LOW QUALITY PROTEIN: disease resistance protein RGA2 [Ricinus communis]	0	4.02	4.35333	3.48667	5.64667	4.03	2.6	Organismal Systems	Environmental adaptation	ko04626//Plant-pathogen interaction	K13457	-	GO:0032550//purine ribonucleoside binding;GO:0000166//nucleotide binding;GO:0030554//adenyl nucleotide binding;GO:0032559//adenyl ribonucleotide binding;GO:0032549//ribonucleoside binding;GO:1901363//heterocyclic compound binding;GO:0017076//purine nucleotide binding;GO:0001882//nucleoside binding;GO:0032555//purine ribonucleotide binding;GO:0001883//purine nucleoside binding;GO:0043167//ion bind…	-
Dlo_006343.1	Sequence-specific DNA binding transcription factors [Theobroma cacao]	0	13.8333	12.9467	13.0267	14.4867	10.84	6.11667	-	-	-	-	-	-	-
Dlo_006385.1	PREDICTED: 3-hydroxybenzoate 6-hydroxylase 1 [Ricinus communis]	0	2.68	1.07	0.943333	2.89667	1.02	0.543333	-	-	-	-	-	GO:0016491//oxidoreductase activity;GO:0003824//catalytic activity	GO:0008152//metabolic process
Dlo_006387.1	PREDICTED: 3-hydroxybenzoate 6-hydroxylase 1 [Ricinus communis]	0	4.34	1.30333	2.07333	6.01	2.11667	0.753333	-	-	-	-	-	-	-
Dlo_006413.1	PREDICTED: clathrin light chain 3-like [Citrus sinensis]	0	220.187	104.577	101.567	131.187	83.7833	53.9167	-	-	-	-	GO:0030118//clathrin coat;GO:0098796//membrane protein complex;GO:0005886//plasma membrane;GO:0044424//intracellular part;GO:0030132//clathrin coat of coated pit;GO:0071944//cell periphery;GO:0030135//coated vesicle;GO:0043229//intracellular organelle;GO:0005737//cytoplasm;GO:0044464//cell part;GO:0030117//membrane coat;GO:0044446//intracellular organelle part;GO:0048475//coated membrane;GO:00306…	GO:0005198//structural molecule activity	GO:0033036//macromolecule localization;GO:0016192//vesicle-mediated transport;GO:0051234//establishment of localization;GO:0051649//establishment of localization in cell;GO:0051179//localization;GO:0045184//establishment of protein localization;GO:0070727//cellular macromolecule localization;GO:0034613//cellular protein localization;GO:0046907//intracellular transport;GO:0006886//intracellular pr…
Dlo_006415.1	CBM_20 domain-containing protein [Cephalotus follicularis]	0	54.2933	25.64	28.99	36.5067	21.7467	15.4733	-	-	-	-	-	GO:2001070//starch binding;GO:0001871//pattern binding;GO:0005488//binding;GO:0003824//catalytic activity;GO:0030247//polysaccharide binding;GO:0030246//carbohydrate binding	-
Dlo_006433.1	PREDICTED: transcription activator GLK1 isoform X1 [Citrus sinensis]	0	19.3933	12.4033	6.70667	42.3	10.2233	1.41	Environmental Information Processing	Signal transduction	ko04075//Plant hormone signal transduction	K14491	-	GO:0044877//macromolecular complex binding;GO:0005488//binding;GO:0003682//chromatin binding	-
Dlo_006438.1	PREDICTED: receptor-like protein kinase 5 [Citrus sinensis]	0	86.75	43.14	45.4767	37.7833	25.4633	17.3733	-	-	-	-	-	GO:0016301//kinase activity;GO:0032549//ribonucleoside binding;GO:0005488//binding;GO:0005524//ATP binding;GO:0030554//adenyl nucleotide binding;GO:1901265//nucleoside phosphate binding;GO:0001882//nucleoside binding;GO:0001883//purine nucleoside binding;GO:0043167//ion binding;GO:0003824//catalytic activity;GO:0016740//transferase activity;GO:0036094//small molecule binding;GO:0043168//anion bin…	GO:0006468//protein phosphorylation;GO:0008152//metabolic process;GO:0036211//protein modification process;GO:0006464//cellular protein modification process;GO:0043170//macromolecule metabolic process;GO:0016310//phosphorylation;GO:0071704//organic substance metabolic process;GO:0044267//cellular protein metabolic process;GO:0006793//phosphorus metabolic process;GO:0006796//phosphate-containing c…
Dlo_006541.3	PREDICTED: ribosomal protein L11 methyltransferase-like isoform X3 [Citrus sinensis]	0	3.22667	5.49667	5.01667	11.4333	8.28667	5.50333	-	-	-	-	-	-	-
Dlo_006593.1	PREDICTED: nucleolar MIF4G domain-containing protein 1 isoform X3 [Theobroma cacao]	0	14.8267	11.0133	12.5233	16.14	10.0367	7.53333	-	-	-	-	-	GO:0016740//transferase activity;GO:0003723//RNA binding;GO:0003824//catalytic activity;GO:0003676//nucleic acid binding;GO:1901363//heterocyclic compound binding;GO:0008171//O-methyltransferase activity;GO:0008168//methyltransferase activity;GO:0016741//transferase activity, transferring one-carbon groups;GO:0046983//protein dimerization activity;GO:0005488//binding;GO:0097159//organic cyclic co…	-
Dlo_006684.1	PREDICTED: B3 domain-containing protein Os02g0764100-like [Jatropha curcas]	0	0.9	11.7767	10.3533	2.33667	0.15	0	-	-	-	-	-	GO:1901363//heterocyclic compound binding;GO:0097159//organic cyclic compound binding;GO:0003676//nucleic acid binding;GO:0005488//binding;GO:0003677//DNA binding	-
Dlo_006808.1	PREDICTED: aspartic proteinase-like isoform X2 [Juglans regia]	0	234.343	213.21	201.013	155.827	102.853	60.1633	-	-	-	-	-	GO:0070001//aspartic-type peptidase activity;GO:0008233//peptidase activity;GO:0070011//peptidase activity, acting on L-amino acid peptides;GO:0004190//aspartic-type endopeptidase activity;GO:0016787//hydrolase activity;GO:0003824//catalytic activity;GO:0004175//endopeptidase activity	GO:0044710//single-organism metabolic process;GO:0019538//protein metabolic process;GO:0044238//primary metabolic process;GO:0008152//metabolic process;GO:0006508//proteolysis;GO:0044699//single-organism process;GO:0071704//organic substance metabolic process;GO:0043170//macromolecule metabolic process;GO:0006629//lipid metabolic process
Dlo_006821.1	leucine-rich repeat receptor protein CLAVATA1-1 [Dimocarpus longan]	0	18.14	10.4367	11.0167	23.54	13.8167	4.76667	-	-	-	-	-	GO:0000166//nucleotide binding;GO:1901265//nucleoside phosphate binding;GO:0030554//adenyl nucleotide binding;GO:0036094//small molecule binding;GO:0001882//nucleoside binding;GO:0005524//ATP binding;GO:0032550//purine ribonucleoside binding;GO:1901363//heterocyclic compound binding;GO:0016301//kinase activity;GO:0016772//transferase activity, transferring phosphorus-containing groups;GO:0017076/…	GO:0043170//macromolecule metabolic process;GO:0044267//cellular protein metabolic process;GO:0006468//protein phosphorylation;GO:0036211//protein modification process;GO:0009987//cellular process;GO:0006464//cellular protein modification process;GO:0019538//protein metabolic process;GO:0044237//cellular metabolic process;GO:0044238//primary metabolic process;GO:0044260//cellular macromolecule me…
Dlo_006925.1	PREDICTED: cysteine-rich receptor-like protein kinase 29 [Ricinus communis]	0	1.79667	0.83	0.833333	5.29333	2.86333	0.966667	-	-	-	-	-	-	-
Dlo_007059.1	PREDICTED: zinc finger protein 8 isoform X2 [Ricinus communis]	0	2.75	6.40667	4.58	6.76333	4.43	2.07667	-	-	-	-	-	GO:0046872//metal ion binding;GO:0043167//ion binding;GO:0043169//cation binding;GO:0005488//binding	-
Dlo_007158.1	PREDICTED: alpha-1,4 glucan phosphorylase L isozyme, chloroplastic/amyloplastic [Citrus sinensis]	0	314.053	64.2467	74.3167	80.22	44.7767	34.81	Human Diseases;Metabolism	Endocrine and metabolic diseases;Carbohydrate metabolism	ko00500//Starch and sucrose metabolism;ko04931//Insulin resistance	K00688	-	GO:0003824//catalytic activity;GO:0016757//transferase activity, transferring glycosyl groups;GO:0016758//transferase activity, transferring hexosyl groups;GO:0004645//phosphorylase activity;GO:0016740//transferase activity;GO:0008184//glycogen phosphorylase activity	GO:0008152//metabolic process;GO:0005975//carbohydrate metabolic process;GO:0071704//organic substance metabolic process;GO:0044238//primary metabolic process
Dlo_007308.1	PREDICTED: dihydrodipicolinate reductase-like protein CRR1, chloroplastic isoform X3 [Citrus sinensis]	0	3.88333	5.60333	4.84333	9.23667	7.15333	4.04667	-	-	-	-	-	GO:0003824//catalytic activity;GO:0016491//oxidoreductase activity;GO:0016627//oxidoreductase activity, acting on the CH-CH group of donors;GO:0016628//oxidoreductase activity, acting on the CH-CH group of donors, NAD or NADP as acceptor;GO:0008839//4-hydroxy-tetrahydrodipicolinate reductase	GO:0009987//cellular process;GO:0044238//primary metabolic process;GO:0043648//dicarboxylic acid metabolic process;GO:1901607//alpha-amino acid biosynthetic process;GO:0044281//small molecule metabolic process;GO:0006520//cellular amino acid metabolic process;GO:0009089//lysine biosynthetic process via diaminopimelate;GO:0006807//nitrogen compound metabolic process;GO:0044237//cellular metabolic …
Dlo_007324.1	PREDICTED: sorbitol dehydrogenase-like isoform X1 [Citrus sinensis]	0	138.477	15.4767	14.2433	63.5933	29.22	16.2567	-	-	-	-	-	GO:0043167//ion binding;GO:0003824//catalytic activity;GO:0016491//oxidoreductase activity;GO:0046914//transition metal ion binding;GO:0043169//cation binding;GO:0005488//binding;GO:0046872//metal ion binding;GO:0008270//zinc ion binding	GO:0055114//oxidation-reduction process;GO:0044710//single-organism metabolic process;GO:0044699//single-organism process;GO:0008152//metabolic process
Dlo_007333.1	PREDICTED: transcription factor TCP19 [Theobroma cacao]	0	43.7633	26.1567	26.73	29.9667	16.0933	5.19667	-	-	-	-	-	-	-
Dlo_007407.1	PREDICTED: ankyrin repeat-containing protein At3g12360-like [Citrus sinensis]	0	0.0766667	0.16	0.0966667	132.163	94.39	38.55	-	-	-	-	-	GO:0005515//protein binding;GO:0005488//binding	-
Dlo_007459.1	PREDICTED: probable mannitol dehydrogenase [Citrus sinensis]	0	26.0267	19.9133	18.8333	20.2667	14.97	7.89667	Metabolism	Biosynthesis of other secondary metabolites	ko00940//Phenylpropanoid biosynthesis	K00083	-	GO:0043167//ion binding;GO:0046872//metal ion binding;GO:0003824//catalytic activity;GO:0005488//binding;GO:0046914//transition metal ion binding;GO:0008270//zinc ion binding;GO:0043169//cation binding;GO:0016491//oxidoreductase activity	GO:0055114//oxidation-reduction process;GO:0008152//metabolic process;GO:0044699//single-organism process;GO:0044710//single-organism metabolic process
Dlo_007567.1	PREDICTED: ras-related protein RABC2a [Citrus sinensis]	0	8.79667	15.4033	15.27	18.87	8.61333	3.99667	-	-	-	-	GO:0016020//membrane;GO:0005622//intracellular;GO:0005623//cell;GO:0044464//cell part	GO:0032555//purine ribonucleotide binding;GO:0032561//guanyl ribonucleotide binding;GO:0035639//purine ribonucleoside triphosphate binding;GO:0043168//anion binding;GO:0032549//ribonucleoside binding;GO:0016462//pyrophosphatase activity;GO:0005525//GTP binding;GO:0019001//guanyl nucleotide binding;GO:1901363//heterocyclic compound binding;GO:0032553//ribonucleotide binding;GO:0016817//hydrolase a…	GO:0016482//cytoplasmic transport;GO:0051179//localization;GO:0007165//signal transduction;GO:0033036//macromolecule localization;GO:0051169//nuclear transport;GO:0051641//cellular localization;GO:0006886//intracellular protein transport;GO:0046907//intracellular transport;GO:0015031//protein transport;GO:0051649//establishment of localization in cell;GO:0050896//response to stimulus;GO:0044763//…
Dlo_007703.1	PREDICTED: myb-related protein B [Citrus sinensis]	0	20.1233	17.0567	17.66	26.09	19.1933	11.7833	-	-	-	-	-	GO:0005488//binding;GO:0003682//chromatin binding;GO:0044877//macromolecular complex binding	-
Dlo_007907.2	G1/S-specific cyclin-E [Gossypium arboreum]	0	16.49	14.9667	16.0867	41.9	32.8567	17.7867	-	-	-	-	-	-	-
Dlo_007924.1	PREDICTED: cucumber peeling cupredoxin-like isoform X2 [Citrus sinensis]	0	7.50333	3.43	2.60333	18.9833	7.66667	2.49333	-	-	-	-	-	GO:0009055//electron carrier activity	-
Dlo_007978.1	PREDICTED: receptor-like protein kinase FERONIA [Theobroma cacao]	0	6.30333	4.38	3.95667	0.973333	0.41	0.233333	-	-	-	-	-	GO:0016301//kinase activity;GO:0030554//adenyl nucleotide binding;GO:0016772//transferase activity, transferring phosphorus-containing groups;GO:1901265//nucleoside phosphate binding;GO:0004672//protein kinase activity;GO:1901363//heterocyclic compound binding;GO:0005488//binding;GO:0000166//nucleotide binding;GO:0017076//purine nucleotide binding;GO:0097159//organic cyclic compound binding;GO:00…	GO:0043170//macromolecule metabolic process;GO:0006468//protein phosphorylation;GO:0044238//primary metabolic process;GO:0043412//macromolecule modification;GO:0008152//metabolic process;GO:0036211//protein modification process;GO:0071704//organic substance metabolic process;GO:0006793//phosphorus metabolic process;GO:0006464//cellular protein modification process;GO:0019538//protein metabolic pr…
Dlo_008064.1	PREDICTED: protein LIGHT-DEPENDENT SHORT HYPOCOTYLS 10 [Theobroma cacao]	0	25.8767	54.0767	47.6633	38.06	28.2533	17.2933	-	-	-	-	-	-	-
Dlo_008410.1	Minichromosome maintenance family protein isoform 1 [Theobroma cacao]	0	30.87	20.69	22.4233	26.2067	21.74	13.0967	-	-	-	-	-	GO:0001882//nucleoside binding;GO:1901265//nucleoside phosphate binding;GO:0036094//small molecule binding;GO:0043168//anion binding;GO:0016787//hydrolase activity;GO:0016462//pyrophosphatase activity;GO:1901363//heterocyclic compound binding;GO:0043167//ion binding;GO:0003924//GTPase activity;GO:0032549//ribonucleoside binding;GO:0032555//purine ribonucleotide binding;GO:0032561//guanyl ribonucl…	-
Dlo_008446.1	DUF2921 family protein [Medicago truncatula]	0	15.6433	15.8933	16.57	19.3067	8.53333	4.95667	-	-	-	-	-	-	-
Dlo_008531.1	S_locus_glycop domain-containing protein/B_lectin domain-containing protein/PAN_2 domain-containing protein [Cephalotus follicularis]	0	1.51333	0.0233333	0.123333	0.586667	0.223333	0.0633333	-	-	-	-	-	GO:0005488//binding;GO:0005515//protein binding	GO:0022414//reproductive process;GO:0044763//single-organism cellular process;GO:0000003//reproduction;GO:0009856//pollination;GO:0044706//multi-multicellular organism process;GO:0048544//recognition of pollen;GO:0044699//single-organism process;GO:0044702//single organism reproductive process;GO:0009987//cellular process;GO:0007154//cell communication;GO:0051704//multi-organism process;GO:000803…
Dlo_008609.1	PREDICTED: CBL-interacting serine/threonine-protein kinase 25 [Theobroma cacao]	0	50.51	19.7967	24.0533	33.74	7.35333	2.33667	-	-	-	-	-	GO:0016740//transferase activity;GO:0036094//small molecule binding;GO:0005488//binding;GO:0032555//purine ribonucleotide binding;GO:0016773//phosphotransferase activity, alcohol group as acceptor;GO:0000166//nucleotide binding;GO:0003824//catalytic activity;GO:0035639//purine ribonucleoside triphosphate binding;GO:0017076//purine nucleotide binding;GO:0043168//anion binding;GO:0004672//protein k…	GO:0006464//cellular protein modification process;GO:0016310//phosphorylation;GO:0019538//protein metabolic process;GO:0051716//cellular response to stimulus;GO:0044699//single-organism process;GO:0007165//signal transduction;GO:0065007//biological regulation;GO:0008152//metabolic process;GO:0009987//cellular process;GO:0071704//organic substance metabolic process;GO:0044763//single-organism cell…
Dlo_008628.1	PREDICTED: F-box protein At5g03100-like [Citrus sinensis]	0	102.79	63.8967	76.07	104.453	75.2067	42.8633	-	-	-	-	-	GO:0005488//binding;GO:0005515//protein binding	-
Dlo_008665.1	PREDICTED: probable LRR receptor-like serine/threonine-protein kinase At1g05700 isoform X1 [Ricinus communis]	0	13.04	7.05	6.14	8.79333	5.32667	2.52667	Organismal Systems	Environmental adaptation	ko04626//Plant-pathogen interaction	K13417	-	GO:0001883//purine nucleoside binding;GO:0035639//purine ribonucleoside triphosphate binding;GO:0005515//protein binding;GO:0097159//organic cyclic compound binding;GO:0016740//transferase activity;GO:0000166//nucleotide binding;GO:0005524//ATP binding;GO:0032553//ribonucleotide binding;GO:0032555//purine ribonucleotide binding;GO:0001882//nucleoside binding;GO:0016301//kinase activity;GO:0097367…	GO:0043412//macromolecule modification;GO:0044238//primary metabolic process;GO:0044260//cellular macromolecule metabolic process;GO:0016310//phosphorylation;GO:0044237//cellular metabolic process;GO:0043170//macromolecule metabolic process;GO:0044267//cellular protein metabolic process;GO:0006793//phosphorus metabolic process;GO:0008152//metabolic process;GO:0009987//cellular process;GO:0019538/…
Dlo_008682.1	PREDICTED: 7-deoxyloganetin glucosyltransferase-like [Populus euphratica]	0	0.13	0	0.02	0.203333	0.0433333	0	Metabolism	Metabolism of other amino acids	ko00460//Cyanoamino acid metabolism	K13030	-	GO:0016740//transferase activity;GO:0003824//catalytic activity;GO:0016758//transferase activity, transferring hexosyl groups;GO:0016757//transferase activity, transferring glycosyl groups	GO:0008152//metabolic process
Dlo_008683.1	PREDICTED: 7-deoxyloganetin glucosyltransferase-like [Ipomoea nil]	0	15.81	0.35	0.543333	4.94667	2.17667	1.44	Metabolism	Metabolism of other amino acids	ko00460//Cyanoamino acid metabolism	K13030	-	GO:0016740//transferase activity;GO:0003824//catalytic activity;GO:0016758//transferase activity, transferring hexosyl groups;GO:0016757//transferase activity, transferring glycosyl groups	GO:0008152//metabolic process
Dlo_008723.1	PREDICTED: G-type lectin S-receptor-like serine/threonine-protein kinase RLK1 [Citrus sinensis]	0	0	0	0	0.666667	0.163333	0.0766667	-	-	-	-	-	GO:0097367//carbohydrate derivative binding;GO:0032549//ribonucleoside binding;GO:0016301//kinase activity;GO:0032550//purine ribonucleoside binding;GO:0005488//binding;GO:0016773//phosphotransferase activity, alcohol group as acceptor;GO:0005524//ATP binding;GO:0043168//anion binding;GO:0004672//protein kinase activity;GO:0016740//transferase activity;GO:0016772//transferase activity, transferri…	GO:0009856//pollination;GO:0036211//protein modification process;GO:0008037//cell recognition;GO:0044267//cellular protein metabolic process;GO:0008152//metabolic process;GO:0016310//phosphorylation;GO:0044699//single-organism process;GO:0071704//organic substance metabolic process;GO:0009987//cellular process;GO:0009875//pollen-pistil interaction;GO:0044702//single organism reproductive process;…
Dlo_008749.1	Phox/Bem1p [Corchorus olitorius]	0	8.92667	2.46	2.05	7.36667	4.17667	1.77667	-	-	-	-	-	GO:0005488//binding;GO:0005515//protein binding	-
Dlo_008756.1	BnaA05g00480D [Brassica napus]	0	4.34333	1.39	1.35667	3.99667	2.36	1.02333	-	-	-	-	-	-	-
Dlo_008847.1	PREDICTED: (-)-germacrene D synthase-like [Citrus sinensis]	0	11.2933	29.7167	15.4367	70.97	34.05	13.08	Metabolism	Metabolism of terpenoids and polyketides	ko00904//Diterpenoid biosynthesis	K12929	-	GO:0043167//ion binding;GO:0005488//binding;GO:0016838//carbon-oxygen lyase activity, acting on phosphates;GO:0000287//magnesium ion binding;GO:0043169//cation binding;GO:0016835//carbon-oxygen lyase activity;GO:0046872//metal ion binding;GO:0010333//terpene synthase activity;GO:0016829//lyase activity;GO:0003824//catalytic activity	GO:0008152//metabolic process
Dlo_008966.1	PREDICTED: F-box/kelch-repeat protein At3g06240-like [Prunus mume]	0	13.8433	7.95333	5.64667	6.42	4.56	2.57	-	-	-	-	-	GO:0005515//protein binding;GO:0005488//binding	-
Dlo_009085.1	PREDICTED: ubiquitin-like-specific protease ESD4 isoform X2 [Vitis vinifera]	0	1.49	1.66667	1.54	3.59333	2.07667	1.4	-	-	-	-	-	GO:0070011//peptidase activity, acting on L-amino acid peptides;GO:0008234//cysteine-type peptidase activity;GO:0003824//catalytic activity;GO:0016787//hydrolase activity;GO:0008233//peptidase activity	GO:0008152//metabolic process;GO:0006508//proteolysis;GO:0044238//primary metabolic process;GO:0043170//macromolecule metabolic process;GO:0071704//organic substance metabolic process;GO:0019538//protein metabolic process
Dlo_009128.4	-	0	21.3067	19.5167	18.91	28.7733	20.7067	8.79667	-	-	-	-	-	-	-
Dlo_009147.1	short vegetative phase 2 [Dimocarpus longan]	0	5.61	4.51667	2.68	4.97	3.37667	1.19667	-	-	-	-	GO:0044424//intracellular part;GO:0043227//membrane-bounded organelle;GO:0005634//nucleus;GO:0005622//intracellular;GO:0044464//cell part;GO:0043231//intracellular membrane-bounded organelle;GO:0043229//intracellular organelle;GO:0043226//organelle;GO:0005623//cell	GO:0003700//transcription factor activity, sequence-specific DNA binding;GO:0001071//nucleic acid binding transcription factor activity	GO:1903506//regulation of nucleic acid-templated transcription;GO:0010468//regulation of gene expression;GO:0051252//regulation of RNA metabolic process;GO:2001141//regulation of RNA biosynthetic process;GO:0019219//regulation of nucleobase-containing compound metabolic process;GO:0065007//biological regulation;GO:0031326//regulation of cellular biosynthetic process;GO:0050794//regulation of cell…
Dlo_009149.1	PREDICTED: guanosine nucleotide diphosphate dissociation inhibitor At5g09550 [Citrus sinensis]	0	9.40667	8.83667	7.23667	16.7267	9.04667	5.33333	-	-	-	-	-	GO:0060589//nucleoside-triphosphatase regulator activity;GO:0030695//GTPase regulator activity;GO:0005093//Rab GDP-dissociation inhibitor activity;GO:0098772//molecular function regulator;GO:0030234//enzyme regulator activity;GO:0005092//GDP-dissociation inhibitor activity	GO:0008104//protein localization;GO:0006810//transport;GO:0015031//protein transport;GO:0051234//establishment of localization;GO:0051179//localization;GO:0071702//organic substance transport;GO:0045184//establishment of protein localization;GO:0033036//macromolecule localization
Dlo_009297.1	Ca2+/H+ exchanger family protein [Populus trichocarpa]	0	529.85	542.43	403.863	432.11	270.543	213.927	-	-	-	-	GO:0016021//integral component of membrane;GO:0044425//membrane part;GO:0016020//membrane;GO:0031224//intrinsic component of membrane	-	GO:0044763//single-organism cellular process;GO:0009987//cellular process;GO:1902578//single-organism localization;GO:0006810//transport;GO:0051234//establishment of localization;GO:0044699//single-organism process;GO:0055085//transmembrane transport;GO:0044765//single-organism transport;GO:0051179//localization
Dlo_009385.1	PREDICTED: 65-kDa microtubule-associated protein 1-like isoform X2 [Gossypium hirsutum]	0	0	0	0	5.19667	3.60667	1.93333	-	-	-	-	-	GO:0005488//binding;GO:0044877//macromolecular complex binding;GO:0005515//protein binding;GO:0008092//cytoskeletal protein binding;GO:0008017//microtubule binding;GO:0032403//protein complex binding;GO:0015631//tubulin binding	GO:0016043//cellular component organization;GO:0071840//cellular component organization or biogenesis;GO:0000226//microtubule cytoskeleton organization;GO:0007017//microtubule-based process;GO:0007049//cell cycle;GO:0044763//single-organism cellular process;GO:0022402//cell cycle process;GO:0051301//cell division;GO:1902589//single-organism organelle organization;GO:0007010//cytoskeleton organiza…
Dlo_009558.2	PREDICTED: nuclear transcription factor Y subunit A-10 [Citrus sinensis]	0	18.1867	14.47	16.1467	13.5833	8.52	4.49	-	-	-	-	-	GO:0003700//transcription factor activity, sequence-specific DNA binding;GO:0001071//nucleic acid binding transcription factor activity	GO:0006355//regulation of transcription, DNA-templated;GO:0031323//regulation of cellular metabolic process;GO:2001141//regulation of RNA biosynthetic process;GO:0009889//regulation of biosynthetic process;GO:0010556//regulation of macromolecule biosynthetic process;GO:1903506//regulation of nucleic acid-templated transcription;GO:0019222//regulation of metabolic process;GO:0051252//regulation of…
Dlo_009576.1	PREDICTED: ribosome biogenesis protein NSA2 homolog [Citrus sinensis]	0	37.5367	37.4367	41.86	65.55	51.5233	30.62	-	-	-	-	-	-	-
Dlo_009616.1	PREDICTED: secoisolariciresinol dehydrogenase-like isoform X2 [Vitis vinifera]	0	46.9733	34.2967	34.22	65.2933	34.9633	15.56	Metabolism	Metabolism of terpenoids and polyketides	ko00904//Diterpenoid biosynthesis	K13070	-	GO:0003824//catalytic activity;GO:0016491//oxidoreductase activity	GO:0008152//metabolic process
Dlo_009686.1	PREDICTED: heme-binding-like protein At3g10130, chloroplastic [Jatropha curcas]	0	26.82	16.6967	17.4633	25.9	20.7567	11.3567	-	-	-	-	-	-	-
Dlo_009721.1	bZIP transcription factor family protein [Populus trichocarpa]	0	35.5767	27.14	26.6333	37.89	20.6033	11.2833	-	-	-	-	-	GO:0003700//transcription factor activity, sequence-specific DNA binding;GO:0097159//organic cyclic compound binding;GO:0003677//DNA binding;GO:0001071//nucleic acid binding transcription factor activity;GO:0005488//binding;GO:0003676//nucleic acid binding;GO:1901363//heterocyclic compound binding;GO:0043565//sequence-specific DNA binding	GO:0010468//regulation of gene expression;GO:0065007//biological regulation;GO:0019219//regulation of nucleobase-containing compound metabolic process;GO:0009889//regulation of biosynthetic process;GO:0050789//regulation of biological process;GO:2000112//regulation of cellular macromolecule biosynthetic process;GO:0010556//regulation of macromolecule biosynthetic process;GO:1903506//regulation of…
Dlo_009818.1	BnaC04g32650D [Brassica napus]	0	5.82667	4.68333	4.26333	6.64667	4.26	2.31667	-	-	-	-	-	-	-
Dlo_009970.1	PREDICTED: G-type lectin S-receptor-like serine/threonine-protein kinase At4g27290 isoform X1 [Citrus sinensis]	0	24.4967	8.85667	10.7567	17.0667	6.89333	3.06	-	-	-	-	-	GO:0032553//ribonucleotide binding;GO:0016740//transferase activity;GO:0000166//nucleotide binding;GO:0032559//adenyl ribonucleotide binding;GO:0016773//phosphotransferase activity, alcohol group as acceptor;GO:0017076//purine nucleotide binding;GO:0032549//ribonucleoside binding;GO:0001883//purine nucleoside binding;GO:0004672//protein kinase activity;GO:1901363//heterocyclic compound binding;GO…	GO:0044706//multi-multicellular organism process;GO:0008152//metabolic process;GO:0036211//protein modification process;GO:0006464//cellular protein modification process;GO:0009856//pollination;GO:0044703//multi-organism reproductive process;GO:0044260//cellular macromolecule metabolic process;GO:0044702//single organism reproductive process;GO:0000003//reproduction;GO:0007154//cell communication…
Dlo_010003.1	PREDICTED: G-type lectin S-receptor-like serine/threonine-protein kinase At4g27290 [Theobroma cacao]	0	5.11	3.11667	3.01333	1.62	0.893333	0.253333	-	-	-	-	-	GO:0016301//kinase activity;GO:0016773//phosphotransferase activity, alcohol group as acceptor;GO:0016772//transferase activity, transferring phosphorus-containing groups;GO:0016740//transferase activity;GO:0032555//purine ribonucleotide binding;GO:0017076//purine nucleotide binding;GO:0004672//protein kinase activity;GO:0001882//nucleoside binding;GO:0097367//carbohydrate derivative binding;GO:0…	GO:0051704//multi-organism process;GO:0044702//single organism reproductive process;GO:0036211//protein modification process;GO:0009856//pollination;GO:0043412//macromolecule modification;GO:0044763//single-organism cellular process;GO:0008037//cell recognition;GO:0008152//metabolic process;GO:0009987//cellular process;GO:0044699//single-organism process;GO:0043170//macromolecule metabolic proces…
Dlo_010027.1	PREDICTED: dynein light chain 2, cytoplasmic [Vitis vinifera]	0	60.8733	3.71	6.99667	15.5867	4.43667	0.296667	-	-	-	-	GO:0043228//non-membrane-bounded organelle;GO:0044464//cell part;GO:0005622//intracellular;GO:0043229//intracellular organelle;GO:0044430//cytoskeletal part;GO:0043234//protein complex;GO:0032991//macromolecular complex;GO:0044422//organelle part;GO:0005875//microtubule associated complex;GO:0043232//intracellular non-membrane-bounded organelle;GO:0044424//intracellular part;GO:0044446//intracell…	-	GO:0044699//single-organism process;GO:0007017//microtubule-based process;GO:0009987//cellular process;GO:0044763//single-organism cellular process
Dlo_010163.1	MAR-binding filament-like protein 1 isoform 1 [Theobroma cacao]	0	212.177	134.2	129.427	146.523	118.88	73.19	-	-	-	-	-	-	-
Dlo_010302.1	PREDICTED: protein NEN1-like isoform X2 [Phoenix dactylifera]	0	0.253333	0.14	0.3	3.97333	2.83333	1.25333	-	-	-	-	-	GO:0016788//hydrolase activity, acting on ester bonds;GO:0004527//exonuclease activity;GO:0016787//hydrolase activity;GO:0004518//nuclease activity;GO:0003824//catalytic activity	-
Dlo_010347.1	PREDICTED: cyclic dof factor 3 [Citrus sinensis]	0	42.37	47.1667	52.61	84.84	43.9467	10.3	-	-	-	-	-	GO:0097159//organic cyclic compound binding;GO:0005488//binding;GO:1901363//heterocyclic compound binding;GO:0003676//nucleic acid binding;GO:0003677//DNA binding	GO:0009889//regulation of biosynthetic process;GO:0019222//regulation of metabolic process;GO:0006355//regulation of transcription, DNA-templated;GO:2000112//regulation of cellular macromolecule biosynthetic process;GO:0050794//regulation of cellular process;GO:1903506//regulation of nucleic acid-templated transcription;GO:0065007//biological regulation;GO:0031326//regulation of cellular biosynth…
Dlo_010592.1	PREDICTED: L-type lectin-domain containing receptor kinase I.8-like [Citrus sinensis]	0	0.0533333	0.01	0.01	0.206667	0.0566667	0.0333333	-	-	-	-	-	GO:0043167//ion binding;GO:0097159//organic cyclic compound binding;GO:0043168//anion binding;GO:0004672//protein kinase activity;GO:0032555//purine ribonucleotide binding;GO:0000166//nucleotide binding;GO:0030554//adenyl nucleotide binding;GO:0017076//purine nucleotide binding;GO:0030246//carbohydrate binding;GO:0003824//catalytic activity;GO:0016773//phosphotransferase activity, alcohol group a…	GO:0019538//protein metabolic process;GO:0006468//protein phosphorylation;GO:0043412//macromolecule modification;GO:0036211//protein modification process;GO:0016310//phosphorylation;GO:0044237//cellular metabolic process;GO:0043170//macromolecule metabolic process;GO:0008152//metabolic process;GO:0071704//organic substance metabolic process;GO:0006464//cellular protein modification process;GO:000…
Dlo_010642.1	PREDICTED: protein DJ-1 homolog D isoform X2 [Citrus sinensis]	0	81.0267	21.5	28.73	51.8167	32.7067	23.2733	-	-	-	-	-	GO:0016787//hydrolase activity;GO:0016798//hydrolase activity, acting on glycosyl bonds;GO:0003824//catalytic activity	-
Dlo_010743.1	PREDICTED: indole-3-acetaldehyde oxidase-like [Citrus sinensis]	0	22.1467	17.33	13.8667	24.4967	19.0333	10.3433	Metabolism	Metabolism of terpenoids and polyketides	ko00906//Carotenoid biosynthesis	K09842	-	GO:0046872//metal ion binding;GO:0016614//oxidoreductase activity, acting on CH-OH group of donors;GO:0050660//flavin adenine dinucleotide binding;GO:0043169//cation binding;GO:0097159//organic cyclic compound binding;GO:0048037//cofactor binding;GO:0051537//2 iron, 2 sulfur cluster binding;GO:0009055//electron carrier activity;GO:0051536//iron-sulfur cluster binding;GO:1901363//heterocyclic comp…	GO:0044699//single-organism process;GO:0008152//metabolic process;GO:0055114//oxidation-reduction process;GO:0044710//single-organism metabolic process
Dlo_010744.1	PREDICTED: indole-3-acetaldehyde oxidase-like [Citrus sinensis]	0	36.5733	15.8367	15.64	27.3667	13.8533	7.27667	Metabolism	Metabolism of terpenoids and polyketides	ko00906//Carotenoid biosynthesis	K09842	-	GO:0050662//coenzyme binding;GO:0097159//organic cyclic compound binding;GO:0005488//binding;GO:1901363//heterocyclic compound binding;GO:0043168//anion binding;GO:0050660//flavin adenine dinucleotide binding;GO:0048037//cofactor binding;GO:0000166//nucleotide binding;GO:0036094//small molecule binding;GO:0051537//2 iron, 2 sulfur cluster binding;GO:0016614//oxidoreductase activity, acting on CH-…	GO:0055114//oxidation-reduction process;GO:0008152//metabolic process;GO:0044699//single-organism process;GO:0044710//single-organism metabolic process
Dlo_010808.1	PREDICTED: zinc finger protein CONSTANS-LIKE 16 [Citrus sinensis]	0	34.56	38.49	25.26	59.6167	45.6533	27.87	Organismal Systems	Environmental adaptation	ko04712//Circadian rhythm - plant	K12135	GO:0005622//intracellular;GO:0044464//cell part;GO:0005623//cell	GO:0043167//ion binding;GO:0043169//cation binding;GO:0005515//protein binding;GO:0005488//binding;GO:0008270//zinc ion binding;GO:0046872//metal ion binding;GO:0046914//transition metal ion binding	-
Dlo_010873.1	PREDICTED: probable WRKY transcription factor 74 [Populus euphratica]	0	16.6033	22.6767	20.0767	43.9133	31.6633	17.6633	Organismal Systems	Environmental adaptation	ko04626//Plant-pathogen interaction	K13425	-	GO:0005488//binding;GO:0003700//transcription factor activity, sequence-specific DNA binding;GO:1901363//heterocyclic compound binding;GO:0001071//nucleic acid binding transcription factor activity;GO:0003677//DNA binding;GO:0097159//organic cyclic compound binding;GO:0043565//sequence-specific DNA binding;GO:0003676//nucleic acid binding	GO:0050789//regulation of biological process;GO:0060255//regulation of macromolecule metabolic process;GO:0010556//regulation of macromolecule biosynthetic process;GO:0051252//regulation of RNA metabolic process;GO:0031326//regulation of cellular biosynthetic process;GO:0019219//regulation of nucleobase-containing compound metabolic process;GO:0080090//regulation of primary metabolic process;GO:0…
Dlo_010878.2	PREDICTED: E3 ubiquitin protein ligase DRIP2-like [Citrus sinensis]	0	45.3033	42.9733	43.2467	59.6367	33.31	25.5133	-	-	-	-	-	-	-
Dlo_010912.1	PREDICTED: ubiquitin-like-specific protease ESD4 isoform X2 [Vitis vinifera]	0	1.49	1.66667	1.54	3.59333	2.07667	1.4	-	-	-	-	-	GO:0016787//hydrolase activity;GO:0070011//peptidase activity, acting on L-amino acid peptides;GO:0008233//peptidase activity;GO:0003824//catalytic activity;GO:0008234//cysteine-type peptidase activity	GO:0044238//primary metabolic process;GO:0019538//protein metabolic process;GO:0071704//organic substance metabolic process;GO:0006508//proteolysis;GO:0008152//metabolic process;GO:0043170//macromolecule metabolic process
Dlo_011059.1	PREDICTED: zinc finger protein JACKDAW [Theobroma cacao]	0	45.29	73.4133	58.8167	56.1933	44.9433	25.3533	-	-	-	-	-	GO:0043167//ion binding;GO:0043169//cation binding;GO:0046872//metal ion binding;GO:0005488//binding	-
Dlo_011083.1	PREDICTED: ethylene-insensitive protein 2 [Citrus sinensis]	0	168.787	142.203	136.367	184.4	141.45	72.2167	Environmental Information Processing	Signal transduction	ko04075//Plant hormone signal transduction	K14513	GO:0016020//membrane	GO:0005215//transporter activity	GO:0006810//transport;GO:0051179//localization;GO:0051234//establishment of localization
Dlo_011093.1	BnaC02g48140D [Brassica napus]	0	17.9033	2.88333	3.27	7.52667	2.59	1.49667	-	-	-	-	-	-	-
Dlo_011214.1	PREDICTED: protein PLANT CADMIUM RESISTANCE 8 [Citrus sinensis]	0	21.0267	26.3367	24.9633	36.48	28.6233	15.29	-	-	-	-	-	-	-
Dlo_011216.1	PREDICTED: protein PLANT CADMIUM RESISTANCE 8 [Citrus sinensis]	0	21.0267	26.3367	24.9633	36.48	28.6233	15.29	-	-	-	-	-	-	-
Dlo_011267.1	PREDICTED: cysteine-rich receptor-like protein kinase 25 [Ricinus communis]	0	16.16	7.7	9.84667	25.47	16.19	6.02333	Organismal Systems;Environmental Information Processing	Signal transduction;Environmental adaptation	ko04626//Plant-pathogen interaction;ko04075//Plant hormone signal transduction	K13416	-	GO:0016772//transferase activity, transferring phosphorus-containing groups;GO:0001882//nucleoside binding;GO:0016301//kinase activity;GO:0004672//protein kinase activity;GO:0016773//phosphotransferase activity, alcohol group as acceptor;GO:0097367//carbohydrate derivative binding;GO:0097159//organic cyclic compound binding;GO:0043168//anion binding;GO:0032559//adenyl ribonucleotide binding;GO:00…	GO:0071704//organic substance metabolic process;GO:0036211//protein modification process;GO:0009987//cellular process;GO:0006796//phosphate-containing compound metabolic process;GO:0006468//protein phosphorylation;GO:0019538//protein metabolic process;GO:0006793//phosphorus metabolic process;GO:0016310//phosphorylation;GO:0044260//cellular macromolecule metabolic process;GO:0044237//cellular meta…
Dlo_011268.1	PREDICTED: cysteine-rich receptor-like protein kinase 25 [Ricinus communis]	0	5.19333	1.84	1.79667	3.45667	1.52667	0.953333	Organismal Systems	Environmental adaptation	ko04626//Plant-pathogen interaction	K13430	-	GO:0004672//protein kinase activity;GO:0097367//carbohydrate derivative binding;GO:0000166//nucleotide binding;GO:0035639//purine ribonucleoside triphosphate binding;GO:0016772//transferase activity, transferring phosphorus-containing groups;GO:1901265//nucleoside phosphate binding;GO:0036094//small molecule binding;GO:0043168//anion binding;GO:1901363//heterocyclic compound binding;GO:0032550//p…	GO:0006464//cellular protein modification process;GO:0044267//cellular protein metabolic process;GO:0036211//protein modification process;GO:0016310//phosphorylation;GO:0006796//phosphate-containing compound metabolic process;GO:0006468//protein phosphorylation;GO:0019538//protein metabolic process;GO:0043170//macromolecule metabolic process;GO:0043412//macromolecule modification;GO:0006793//phos…
Dlo_011270.1	PREDICTED: cysteine-rich receptor-like protein kinase 29 isoform X2 [Populus euphratica]	0	1.04333	0.206667	0.05	0.27	0.0266667	0	Organismal Systems	Environmental adaptation	ko04626//Plant-pathogen interaction	K13430	-	GO:0005488//binding;GO:0097159//organic cyclic compound binding;GO:0036094//small molecule binding;GO:0032550//purine ribonucleoside binding;GO:0003824//catalytic activity;GO:0016740//transferase activity;GO:0005524//ATP binding;GO:0032559//adenyl ribonucleotide binding;GO:0001882//nucleoside binding;GO:0035639//purine ribonucleoside triphosphate binding;GO:0016773//phosphotransferase activity, a…	GO:0044237//cellular metabolic process;GO:0071704//organic substance metabolic process;GO:0043412//macromolecule modification;GO:0044267//cellular protein metabolic process;GO:0019538//protein metabolic process;GO:0009987//cellular process;GO:0044238//primary metabolic process;GO:0016310//phosphorylation;GO:0036211//protein modification process;GO:0044260//cellular macromolecule metabolic process…
Dlo_011331.1	PREDICTED: pentatricopeptide repeat-containing protein At3g59040 [Citrus sinensis]	0	21.24	14.2633	13.5367	23.82	18.85	11.6	-	-	-	-	-	-	-
Dlo_011427.1	PREDICTED: glycerol-3-phosphate dehydrogenase [NAD(+)] 2, chloroplastic [Theobroma cacao]	0	10.68	7.93667	9.73333	12.9167	7.35667	4.96667	-	-	-	-	GO:0044464//cell part;GO:0005737//cytoplasm;GO:0005622//intracellular;GO:0044444//cytoplasmic part;GO:0044424//intracellular part;GO:0032991//macromolecular complex;GO:0009331//glycerol-3-phosphate dehydrogenase complex;GO:1990204//oxidoreductase complex;GO:0043234//protein complex;GO:1902494//catalytic complex;GO:0005623//cell	GO:0003824//catalytic activity;GO:1901265//nucleoside phosphate binding;GO:1901363//heterocyclic compound binding;GO:0051287//NAD binding;GO:0004367//glycerol-3-phosphate dehydrogenase [NAD+] activity;GO:0005488//binding;GO:0016616//oxidoreductase activity, acting on the CH-OH group of donors, NAD or NADP as acceptor;GO:0050662//coenzyme binding;GO:0000166//nucleotide binding;GO:0036094//small mo…	GO:0008152//metabolic process;GO:0006072//glycerol-3-phosphate metabolic process;GO:0019637//organophosphate metabolic process;GO:0044699//single-organism process;GO:0006793//phosphorus metabolic process;GO:0005975//carbohydrate metabolic process;GO:0055114//oxidation-reduction process;GO:0009056//catabolic process;GO:0044237//cellular metabolic process;GO:0006796//phosphate-containing compound m…
Dlo_011468.1	PREDICTED: MLP-like protein 28 [Ricinus communis]	0	54.2333	8.72667	13.54	3.69	1.87	0.48	-	-	-	-	-	-	GO:0006952//defense response;GO:0050896//response to stimulus;GO:0009607//response to biotic stimulus;GO:0006950//response to stress
Dlo_011569.1	PREDICTED: receptor-like serine/threonine-protein kinase SD1-8 [Populus euphratica]	0	0.423333	0.1	0.06	0.596667	0.143333	0.01	-	-	-	-	GO:0030312//external encapsulating structure;GO:0044464//cell part;GO:0005623//cell;GO:0005618//cell wall;GO:0071944//cell periphery	GO:0030599//pectinesterase activity;GO:0052689//carboxylic ester hydrolase activity;GO:0016787//hydrolase activity;GO:0003824//catalytic activity;GO:0016788//hydrolase activity, acting on ester bonds	GO:0048544//recognition of pollen;GO:0032501//multicellular organismal process;GO:0016043//cellular component organization;GO:0051704//multi-organism process;GO:0071840//cellular component organization or biogenesis;GO:0044703//multi-organism reproductive process;GO:0071554//cell wall organization or biogenesis;GO:0008037//cell recognition;GO:0009987//cellular process;GO:0044706//multi-multicellu…
Dlo_011589.1	PREDICTED: RHOMBOID-like protein 9, chloroplastic isoform X3 [Citrus sinensis]	0	12.56	4.24667	3.32	8.99	4.39667	2.89667	-	-	-	-	GO:0016020//membrane;GO:0016021//integral component of membrane;GO:0031224//intrinsic component of membrane;GO:0044425//membrane part	GO:0070011//peptidase activity, acting on L-amino acid peptides;GO:0017171//serine hydrolase activity;GO:0004175//endopeptidase activity;GO:0004252//serine-type endopeptidase activity;GO:0003824//catalytic activity;GO:0008236//serine-type peptidase activity;GO:0016787//hydrolase activity;GO:0008233//peptidase activity	GO:0043170//macromolecule metabolic process;GO:0019538//protein metabolic process;GO:0044238//primary metabolic process;GO:0071704//organic substance metabolic process;GO:0006508//proteolysis;GO:0008152//metabolic process
Dlo_011702.1	PREDICTED: DNA-directed RNA polymerase I subunit RPA49 [Citrus sinensis]	0	38.8333	43.89	44.0267	54.8167	42.8433	22.41	-	-	-	-	GO:0005623//cell;GO:0044424//intracellular part;GO:0043229//intracellular organelle;GO:0005634//nucleus;GO:0005622//intracellular;GO:0044464//cell part;GO:0043226//organelle;GO:0043227//membrane-bounded organelle;GO:0043231//intracellular membrane-bounded organelle	GO:1901363//heterocyclic compound binding;GO:0005488//binding;GO:0097159//organic cyclic compound binding;GO:0003677//DNA binding;GO:0016740//transferase activity;GO:0003676//nucleic acid binding;GO:0034062//RNA polymerase activity;GO:0016772//transferase activity, transferring phosphorus-containing groups;GO:0003899//DNA-directed RNA polymerase activity;GO:0016779//nucleotidyltransferase activit…	GO:0034654//nucleobase-containing compound biosynthetic process;GO:0034645//cellular macromolecule biosynthetic process;GO:0006139//nucleobase-containing compound metabolic process;GO:1901360//organic cyclic compound metabolic process;GO:0016070//RNA metabolic process;GO:0032774//RNA biosynthetic process;GO:0090304//nucleic acid metabolic process;GO:0044249//cellular biosynthetic process;GO:00717…
Dlo_011796.1	PREDICTED: F-box/kelch-repeat protein At3g06240-like [Malus domestica]	0	5.75667	5.9	7.27	7.69333	6.07333	3.57333	-	-	-	-	-	GO:0005488//binding;GO:0005515//protein binding	-
Dlo_011911.1	Cysteine/Histidine-rich C1 domain family protein [Theobroma cacao]	0	12.6433	5.07667	5.14333	11.36	7.99	4.51667	-	-	-	-	-	GO:0043167//ion binding;GO:0097367//carbohydrate derivative binding;GO:0032553//ribonucleotide binding;GO:1901265//nucleoside phosphate binding;GO:0001883//purine nucleoside binding;GO:0001882//nucleoside binding;GO:0005488//binding;GO:0032559//adenyl ribonucleotide binding;GO:1901363//heterocyclic compound binding;GO:0043531//ADP binding;GO:0097159//organic cyclic compound binding;GO:0043168//an…	-
Dlo_012032.1	PREDICTED: LOW QUALITY PROTEIN: DNA (cytosine-5)-methyltransferase CMT3-like [Ziziphus jujuba]	0	11.0267	10.16	5.16	23.31	15.9133	5.79	-	-	-	-	-	-	-
Dlo_012060.1	peroxidase 2 [Litchi chinensis]	0	107.077	107.097	97.7133	62.11	36	22.9933	Metabolism	Biosynthesis of other secondary metabolites	ko00940//Phenylpropanoid biosynthesis	K00430	-	GO:0005488//binding;GO:0003824//catalytic activity;GO:0016209//antioxidant activity;GO:0004601//peroxidase activity;GO:0020037//heme binding;GO:1901363//heterocyclic compound binding;GO:0016684//oxidoreductase activity, acting on peroxide as acceptor;GO:0046906//tetrapyrrole binding;GO:0016491//oxidoreductase activity;GO:0097159//organic cyclic compound binding	GO:0008152//metabolic process;GO:0050896//response to stimulus;GO:0044699//single-organism process;GO:0006979//response to oxidative stress;GO:0055114//oxidation-reduction process;GO:0044710//single-organism metabolic process;GO:0006950//response to stress
Dlo_012074.1	PREDICTED: cyclin-D4-1-like isoform X1 [Jatropha curcas]	0	7.30333	25.4	23.9333	22.3133	14.3233	8.37333	-	-	-	-	GO:0005634//nucleus;GO:0005622//intracellular;GO:0043226//organelle;GO:0043231//intracellular membrane-bounded organelle;GO:0043227//membrane-bounded organelle;GO:0044464//cell part;GO:0005623//cell;GO:0043229//intracellular organelle;GO:0044424//intracellular part	-	-
Dlo_012086.1	DNA-repair protein, UmuC-like protein [Corchorus capsularis]	0	12.54	5.69333	8.39	9.02	5.68	2.37	-	-	-	-	-	-	-
Dlo_012224.1	-	0	2291.76	385.74	343.887	605.033	255.297	95.7933	-	-	-	-	-	-	-
Dlo_012240.1	PREDICTED: crocetin glucosyltransferase, chloroplastic-like [Juglans regia]	0	5.52333	3.25333	2.87333	2.17	1.33333	0.693333	Metabolism	Biosynthesis of other secondary metabolites	ko00942//Anthocyanin biosynthesis	K12338	-	GO:0016757//transferase activity, transferring glycosyl groups;GO:0016740//transferase activity;GO:0003824//catalytic activity;GO:0016758//transferase activity, transferring hexosyl groups	GO:0008152//metabolic process
Dlo_012262.1	PREDICTED: jasmonic acid-amido synthetase JAR1 [Citrus sinensis]	0	8.51667	19.8033	27.5933	45.15	31.0667	19.88	Environmental Information Processing	Signal transduction	ko04075//Plant hormone signal transduction	K14487	-	-	-
Dlo_012276.1	PREDICTED: probable WRKY transcription factor 71 [Theobroma cacao]	0	27.28	22.1767	22.7867	10.4967	6.24333	3.90667	-	-	-	-	-	GO:1901363//heterocyclic compound binding;GO:0003677//DNA binding;GO:0097159//organic cyclic compound binding;GO:0003676//nucleic acid binding;GO:0001071//nucleic acid binding transcription factor activity;GO:0005488//binding;GO:0043565//sequence-specific DNA binding;GO:0003700//transcription factor activity, sequence-specific DNA binding	GO:0051252//regulation of RNA metabolic process;GO:0010556//regulation of macromolecule biosynthetic process;GO:0019219//regulation of nucleobase-containing compound metabolic process;GO:0019222//regulation of metabolic process;GO:0051171//regulation of nitrogen compound metabolic process;GO:0006355//regulation of transcription, DNA-templated;GO:0010468//regulation of gene expression;GO:2001141//…
Dlo_012337.1	polyprotein [Anthurium amnicola]	0	28.8567	11.4233	10.6033	13.31	7.57667	5.09	-	-	-	-	-	-	-
Dlo_012370.2	PREDICTED: alpha-N-acetylglucosaminidase-like [Citrus sinensis]	0	22.0467	14.3433	13.9	17.97	14.5167	8.15333	-	-	-	-	-	-	-
Dlo_012378.2	PREDICTED: two-component response regulator ARR5 [Ricinus communis]	0	8.72333	5.30667	3.08	7.40667	3.56667	1.85333	Environmental Information Processing	Signal transduction	ko04075//Plant hormone signal transduction	K14492	-	-	GO:0007154//cell communication;GO:0000160//phosphorelay signal transduction system;GO:0065007//biological regulation;GO:0050896//response to stimulus;GO:0044700//single organism signaling;GO:0023052//signaling;GO:0009987//cellular process;GO:0050794//regulation of cellular process;GO:0050789//regulation of biological process;GO:0035556//intracellular signal transduction;GO:0051716//cellular respo…
Dlo_012427.1	nitrate transporter [Citrus trifoliata]	0	69.7567	38.0033	25.32	13.2967	8.42667	4.07	-	-	-	-	GO:0016020//membrane	GO:0005215//transporter activity	GO:0051234//establishment of localization;GO:0006810//transport;GO:0051179//localization
Dlo_012455.1	PREDICTED: probable WRKY transcription factor 61 [Theobroma cacao]	0	1.87333	0.96	0.796667	0.6	0.22	0.15	Organismal Systems	Environmental adaptation	ko04626//Plant-pathogen interaction	K13424	-	GO:1901363//heterocyclic compound binding;GO:0001071//nucleic acid binding transcription factor activity;GO:0043565//sequence-specific DNA binding;GO:0097159//organic cyclic compound binding;GO:0003700//transcription factor activity, sequence-specific DNA binding;GO:0005488//binding;GO:0003677//DNA binding;GO:0003676//nucleic acid binding	GO:2001141//regulation of RNA biosynthetic process;GO:0031323//regulation of cellular metabolic process;GO:0080090//regulation of primary metabolic process;GO:0050789//regulation of biological process;GO:0019219//regulation of nucleobase-containing compound metabolic process;GO:0031326//regulation of cellular biosynthetic process;GO:2000112//regulation of cellular macromolecule biosynthetic proce…
Dlo_012527.1	bHLH3 [Litchi chinensis]	0	22.77	32.3333	25.3433	43.8667	34.43	19.85	-	-	-	-	-	GO:0005515//protein binding;GO:0046983//protein dimerization activity;GO:0005488//binding	-
Dlo_012597.1	PREDICTED: F-box protein SKIP8 [Citrus sinensis]	0	15.17	14.5633	15.5467	31.03	24.5933	15.15	-	-	-	-	-	GO:0005488//binding;GO:0005515//protein binding	-
Dlo_012622.1	Cysteine/Histidine-rich C1 domain family protein [Theobroma cacao]	0	6.98333	4.23667	4.81667	16.6567	12.2667	8	Organismal Systems	Environmental adaptation	ko04626//Plant-pathogen interaction	K13457	-	GO:0017076//purine nucleotide binding;GO:0032549//ribonucleoside binding;GO:0097159//organic cyclic compound binding;GO:0032559//adenyl ribonucleotide binding;GO:1901363//heterocyclic compound binding;GO:0043167//ion binding;GO:0005488//binding;GO:0032553//ribonucleotide binding;GO:0000166//nucleotide binding;GO:0032550//purine ribonucleoside binding;GO:0001882//nucleoside binding;GO:0043531//ADP…	-
Dlo_012753.1	PREDICTED: GDSL esterase/lipase At5g45670-like, partial [Jatropha curcas]	0	3.25	9.94667	6.37333	32.7567	20.5767	12.7133	Metabolism	Metabolism of terpenoids and polyketides	ko00906//Carotenoid biosynthesis	K00514	-	GO:0016787//hydrolase activity;GO:0016788//hydrolase activity, acting on ester bonds;GO:0003824//catalytic activity	-
Dlo_012801.1	squalene synthase [Phaseolus vulgaris]	0	9.03	12.3533	6.46667	12.1	6.78	1.95	Metabolism	Metabolism of terpenoids and polyketides;Lipid metabolism	ko00100//Steroid biosynthesis;ko00909//Sesquiterpenoid and triterpenoid biosynthesis	K00801	-	GO:0003824//catalytic activity;GO:0016740//transferase activity	GO:0008152//metabolic process;GO:0009058//biosynthetic process
Dlo_012807.1	sesquiterpene synthase [Toona sinensis]	0	72.1567	134.467	81.66	154.943	81.5833	26.7033	Metabolism	Metabolism of terpenoids and polyketides	ko00904//Diterpenoid biosynthesis	K12929	-	GO:0016829//lyase activity;GO:0003824//catalytic activity;GO:0043169//cation binding;GO:0010333//terpene synthase activity;GO:0043167//ion binding;GO:0005488//binding;GO:0000287//magnesium ion binding;GO:0016838//carbon-oxygen lyase activity, acting on phosphates;GO:0016835//carbon-oxygen lyase activity;GO:0046872//metal ion binding	GO:0008152//metabolic process
Dlo_012842.1	BnaA07g04430D [Brassica napus]	0	9.8	14.6	9.84	30.27	20.84	10	-	-	-	-	-	-	-
Dlo_012912.1	PREDICTED: ABC transporter C family member 3-like [Citrus sinensis]	0	11.1433	18.1167	18.1	3.98333	2.75	1.13	-	-	-	-	GO:0031224//intrinsic component of membrane;GO:0016020//membrane;GO:0044425//membrane part;GO:0016021//integral component of membrane	GO:0032549//ribonucleoside binding;GO:0035639//purine ribonucleoside triphosphate binding;GO:0001882//nucleoside binding;GO:0043168//anion binding;GO:0005488//binding;GO:0001883//purine nucleoside binding;GO:0030554//adenyl nucleotide binding;GO:0005215//transporter activity;GO:0043492//ATPase activity, coupled to movement of substances;GO:0043167//ion binding;GO:0036094//small molecule binding;G…	GO:0009987//cellular process;GO:0044763//single-organism cellular process;GO:0051179//localization;GO:0044765//single-organism transport;GO:1902578//single-organism localization;GO:0044699//single-organism process;GO:0051234//establishment of localization;GO:0055085//transmembrane transport;GO:0006810//transport
Dlo_012939.1	PREDICTED: pathogen-related protein-like [Populus euphratica]	0	10.0633	4.19	1.94	3.69	2.28667	0.966667	-	-	-	-	-	-	-
Dlo_013055.1	PREDICTED: probable protein phosphatase 2C 65 [Citrus sinensis]	0	3.68	1.45667	1.27333	2.96333	1.66667	1.08	-	-	-	-	-	GO:0003824//catalytic activity	-
Dlo_013090.1	PREDICTED: lectin-domain containing receptor kinase VI.3-like [Citrus sinensis]	0	0.92	0.4	0.286667	0.473333	0.176667	0.08	-	-	-	-	-	GO:0097159//organic cyclic compound binding;GO:0035639//purine ribonucleoside triphosphate binding;GO:0016301//kinase activity;GO:0032553//ribonucleotide binding;GO:0017076//purine nucleotide binding;GO:0032555//purine ribonucleotide binding;GO:0032559//adenyl ribonucleotide binding;GO:0003824//catalytic activity;GO:0004672//protein kinase activity;GO:0005524//ATP binding;GO:0000166//nucleotide b…	GO:0006464//cellular protein modification process;GO:0043412//macromolecule modification;GO:0008152//metabolic process;GO:0036211//protein modification process;GO:0006796//phosphate-containing compound metabolic process;GO:0044237//cellular metabolic process;GO:0016310//phosphorylation;GO:0019538//protein metabolic process;GO:0006468//protein phosphorylation;GO:0009987//cellular process;GO:000679…
Dlo_013152.1	PREDICTED: probable LRR receptor-like serine/threonine-protein kinase At3g47570 [Citrus sinensis]	0	0.01	0.01	0.03	4	2.68667	0.963333	Organismal Systems	Environmental adaptation	ko04626//Plant-pathogen interaction	K13428	-	GO:0005524//ATP binding;GO:0003824//catalytic activity;GO:0097367//carbohydrate derivative binding;GO:0004672//protein kinase activity;GO:1901265//nucleoside phosphate binding;GO:0001882//nucleoside binding;GO:0036094//small molecule binding;GO:0016773//phosphotransferase activity, alcohol group as acceptor;GO:0017076//purine nucleotide binding;GO:0016740//transferase activity;GO:0043167//ion bin…	GO:0006793//phosphorus metabolic process;GO:0016310//phosphorylation;GO:0009987//cellular process;GO:0044238//primary metabolic process;GO:0043170//macromolecule metabolic process;GO:0006464//cellular protein modification process;GO:0044237//cellular metabolic process;GO:0019538//protein metabolic process;GO:0036211//protein modification process;GO:0071704//organic substance metabolic process;GO:…
Dlo_013241.1	PREDICTED: loricrin-like [Arachis duranensis]	0	45.9267	40.7967	31.8467	28.69	22.78	13.6467	-	-	-	-	-	-	-
Dlo_013255.3	PREDICTED: ruBisCO large subunit-binding protein subunit beta, chloroplastic [Citrus sinensis]	0	17.7933	5.65333	5.99667	14.0233	10.24	4.99	Genetic Information Processing	Folding, sorting and degradation	ko03018//RNA degradation	K04077	GO:0044424//intracellular part;GO:0005737//cytoplasm;GO:0005622//intracellular;GO:0044464//cell part;GO:0005623//cell	GO:0097367//carbohydrate derivative binding;GO:0097159//organic cyclic compound binding;GO:0032550//purine ribonucleoside binding;GO:1901363//heterocyclic compound binding;GO:0032553//ribonucleotide binding;GO:0001883//purine nucleoside binding;GO:0035639//purine ribonucleoside triphosphate binding;GO:0032559//adenyl ribonucleotide binding;GO:0001882//nucleoside binding;GO:0036094//small molecule…	GO:0009987//cellular process;GO:0042026//protein refolding;GO:0006457//protein folding
Dlo_013362.1	PREDICTED: cyclic nucleotide-gated ion channel 1-like isoform X3 [Citrus sinensis]	0	0	0	0	0.446667	0.05	0	Organismal Systems	Environmental adaptation	ko04626//Plant-pathogen interaction	K05391	-	-	-
Dlo_013372.1	hypothetical protein GUITHDRAFT_147337 [Guillardia theta CCMP2712]	0	0	0	0	0.9	0.143333	0	-	-	-	-	-	-	-
Dlo_013595.1	PREDICTED: protein ROOT PRIMORDIUM DEFECTIVE 1 [Populus euphratica]	0	12.7367	12.6	13.19	21.5333	13.6833	10.2	-	-	-	-	-	-	-
Dlo_013681.1	PREDICTED: G-type lectin S-receptor-like serine/threonine-protein kinase At4g03230 isoform X1 [Citrus sinensis]	0	0.36	0.0966667	0.146667	0.52	0.173333	0.03	Metabolism	Carbohydrate metabolism	ko00520//Amino sugar and nucleotide sugar metabolism	K01183	-	GO:0016772//transferase activity, transferring phosphorus-containing groups;GO:0004553//hydrolase activity, hydrolyzing O-glycosyl compounds;GO:0000166//nucleotide binding;GO:0016740//transferase activity;GO:0001883//purine nucleoside binding;GO:0043168//anion binding;GO:0032559//adenyl ribonucleotide binding;GO:0016787//hydrolase activity;GO:0097367//carbohydrate derivative binding;GO:1901265//n…	GO:0043170//macromolecule metabolic process;GO:0016310//phosphorylation;GO:1901071//glucosamine-containing compound metabolic process;GO:0006796//phosphate-containing compound metabolic process;GO:1901136//carbohydrate derivative catabolic process;GO:0005975//carbohydrate metabolic process;GO:0006793//phosphorus metabolic process;GO:0071704//organic substance metabolic process;GO:1901575//organic…
Dlo_013685.1	PREDICTED: transcription factor bHLH66-like [Populus euphratica]	0	21.6933	32.3867	43.4533	57.63	43.0267	24.23	Organismal Systems;Environmental Information Processing	Signal transduction;Environmental adaptation	ko04075//Plant hormone signal transduction;ko04712//Circadian rhythm - plant	K12126	-	GO:0046983//protein dimerization activity;GO:0005515//protein binding;GO:0005488//binding	-
Dlo_013697.1	CAAX amino terminal protease family protein [Populus trichocarpa]	0	11.95	16.9467	16.8	21.5567	17.3667	10.1	-	-	-	-	GO:0016020//membrane	-	-
Dlo_013714.2	PREDICTED: auxin response factor 19 isoform X2 [Cicer arietinum]	0	73.0633	123.367	132.93	111.627	83.6267	47.3933	Environmental Information Processing	Signal transduction	ko04075//Plant hormone signal transduction	K14486	GO:0005623//cell;GO:0044424//intracellular part;GO:0005634//nucleus;GO:0043227//membrane-bounded organelle;GO:0043226//organelle;GO:0005622//intracellular;GO:0044464//cell part;GO:0043229//intracellular organelle;GO:0043231//intracellular membrane-bounded organelle	GO:1901363//heterocyclic compound binding;GO:0005515//protein binding;GO:0003677//DNA binding;GO:0005488//binding;GO:0097159//organic cyclic compound binding;GO:0003676//nucleic acid binding;GO:0046983//protein dimerization activity	GO:0080090//regulation of primary metabolic process;GO:0009719//response to endogenous stimulus;GO:0042221//response to chemical;GO:0010468//regulation of gene expression;GO:0006355//regulation of transcription, DNA-templated;GO:0031323//regulation of cellular metabolic process;GO:0009889//regulation of biosynthetic process;GO:0050896//response to stimulus;GO:2001141//regulation of RNA biosynthet…
Dlo_013783.1	Cation/H+ exchanger [Corchorus capsularis]	0	0.203333	0.486667	0.0866667	1.11667	0.523333	0.0866667	-	-	-	-	-	-	-
Dlo_013784.1	PREDICTED: dirigent protein 5 [Eucalyptus grandis]	0	0.12	0	0.06	1.38333	0.193333	0.0833333	-	-	-	-	-	-	-
Dlo_013805.1	F22C12.19 [Arabidopsis thaliana]	0	45.6167	29.9433	31.6267	42.6033	27.4767	13.44	-	-	-	-	-	-	-
Dlo_013897.1	-	0	60.6467	32.7433	31.7767	51.8	30.7267	21.34	-	-	-	-	-	-	-
Dlo_013906.1	PREDICTED: DAR GTPase 3, chloroplastic isoform X1 [Citrus sinensis]	0	19.1533	6.70667	6.29667	13.9833	10.46	6.58	-	-	-	-	-	-	-
Dlo_013926.3	PREDICTED: endonuclease MutS2 isoform X2 [Citrus sinensis]	0	15.3967	11.74	11.4267	18.0133	14.1967	7.63	Genetic Information Processing	Replication and repair	ko03430//Mismatch repair	K07456	-	GO:0030983//mismatched DNA binding;GO:0017076//purine nucleotide binding;GO:0032555//purine ribonucleotide binding;GO:0032549//ribonucleoside binding;GO:0003677//DNA binding;GO:0043167//ion binding;GO:1901363//heterocyclic compound binding;GO:0032559//adenyl ribonucleotide binding;GO:0030554//adenyl nucleotide binding;GO:0001882//nucleoside binding;GO:0032553//ribonucleotide binding;GO:0035639//p…	GO:0046483//heterocycle metabolic process;GO:0044238//primary metabolic process;GO:0006950//response to stress;GO:0044763//single-organism cellular process;GO:1901360//organic cyclic compound metabolic process;GO:0006807//nitrogen compound metabolic process;GO:0034641//cellular nitrogen compound metabolic process;GO:0006725//cellular aromatic compound metabolic process;GO:0006974//cellular respon…
Dlo_013940.1	PREDICTED: phosphatidylinositol-glycan biosynthesis class X protein [Citrus sinensis]	0	9.37333	9.18	7.08	13.6567	10.1367	6.41333	-	-	-	-	GO:0043231//intracellular membrane-bounded organelle;GO:0005789//endoplasmic reticulum membrane;GO:0043229//intracellular organelle;GO:0043226//organelle;GO:0044425//membrane part;GO:0044446//intracellular organelle part;GO:0031090//organelle membrane;GO:0044444//cytoplasmic part;GO:0005737//cytoplasm;GO:0044432//endoplasmic reticulum part;GO:0012505//endomembrane system;GO:0044424//intracellular…	-	GO:0006796//phosphate-containing compound metabolic process;GO:0046467//membrane lipid biosynthetic process;GO:0036211//protein modification process;GO:0043412//macromolecule modification;GO:0006464//cellular protein modification process;GO:0019538//protein metabolic process;GO:0045017//glycerolipid biosynthetic process;GO:0006506//GPI anchor biosynthetic process;GO:0008610//lipid biosynthetic pr…
Dlo_013963.1	zf-CCHC domain-containing protein/MP domain-containing protein, partial [Cephalotus follicularis]	0	83.6367	58.11	58.4067	89.13	24.1367	5.82333	-	-	-	-	-	-	-
Dlo_013998.1	PREDICTED: MATE efflux family protein 8-like [Jatropha curcas]	0	3.57667	1.52	0.906667	3.07333	1.46	0.376667	-	-	-	-	GO:0016020//membrane	GO:0015238//drug transmembrane transporter activity;GO:0015297//antiporter activity;GO:0005215//transporter activity;GO:0015291//secondary active transmembrane transporter activity;GO:0090484//drug transporter activity;GO:0022857//transmembrane transporter activity;GO:0022804//active transmembrane transporter activity	GO:0044699//single-organism process;GO:0042493//response to drug;GO:0006855//drug transmembrane transport;GO:0055085//transmembrane transport;GO:0051234//establishment of localization;GO:0051179//localization;GO:0009987//cellular process;GO:0044763//single-organism cellular process;GO:0042221//response to chemical;GO:0050896//response to stimulus;GO:0044765//single-organism transport;GO:1902578//…
Dlo_014005.1	PREDICTED: protein DETOXIFICATION 12-like isoform X1 [Citrus sinensis]	0	90.4433	51.8967	45.6167	55.0933	38.4933	19.4267	-	-	-	-	GO:0016020//membrane	GO:0090484//drug transporter activity;GO:0022804//active transmembrane transporter activity;GO:0005215//transporter activity;GO:0015297//antiporter activity;GO:0015291//secondary active transmembrane transporter activity;GO:0022857//transmembrane transporter activity;GO:0015238//drug transmembrane transporter activity	GO:0050896//response to stimulus;GO:0051179//localization;GO:0006855//drug transmembrane transport;GO:0006810//transport;GO:0044699//single-organism process;GO:1902578//single-organism localization;GO:0042221//response to chemical;GO:0055085//transmembrane transport;GO:0042493//response to drug;GO:0051234//establishment of localization;GO:0009987//cellular process;GO:0044765//single-organism tran…
Dlo_014015.1	MAF1-like protein [Citrus sinensis]	0	32.3433	30.8633	30.9533	35.3667	26.99	13.6667	-	-	-	-	-	-	GO:0051252//regulation of RNA metabolic process;GO:1902679//negative regulation of RNA biosynthetic process;GO:0031324//negative regulation of cellular metabolic process;GO:0031323//regulation of cellular metabolic process;GO:0048523//negative regulation of cellular process;GO:0010556//regulation of macromolecule biosynthetic process;GO:2001141//regulation of RNA biosynthetic process;GO:0009890//…
Dlo_014052.1	wound-responsive family protein [Medicago truncatula]	0	0.763333	0.733333	0.383333	3.00667	1.80667	0.49	-	-	-	-	-	-	-
Dlo_014065.1	PREDICTED: coumaroyl-CoA:anthocyanidin 3-O-glucoside-6''-O-coumaroyltransferase 2-like [Citrus sinensis]	0	6.35333	2.45333	2.79667	4.2	2.06	1.44667	Metabolism	Biosynthesis of other secondary metabolites	ko00940//Phenylpropanoid biosynthesis;ko00945//Stilbenoid, diarylheptanoid and gingerol biosynthesis;ko00941//Flavonoid biosynthesis	K13065	-	GO:0016747//transferase activity, transferring acyl groups other than amino-acyl groups;GO:0016746//transferase activity, transferring acyl groups;GO:0016740//transferase activity;GO:0003824//catalytic activity	-
Dlo_014083.1	PREDICTED: auxin response factor 9 isoform X2 [Citrus sinensis]	0	192.073	112.887	125.547	146.713	85.9067	70.1567	Environmental Information Processing	Signal transduction	ko04075//Plant hormone signal transduction	K14486	GO:0005623//cell;GO:0044464//cell part;GO:0005634//nucleus;GO:0043229//intracellular organelle;GO:0043231//intracellular membrane-bounded organelle;GO:0044424//intracellular part;GO:0043227//membrane-bounded organelle;GO:0043226//organelle;GO:0005622//intracellular	GO:0097159//organic cyclic compound binding;GO:0046983//protein dimerization activity;GO:0005515//protein binding;GO:0003676//nucleic acid binding;GO:0005488//binding;GO:1901363//heterocyclic compound binding;GO:0003677//DNA binding	GO:0050896//response to stimulus;GO:1903506//regulation of nucleic acid-templated transcription;GO:0031326//regulation of cellular biosynthetic process;GO:0050789//regulation of biological process;GO:0051171//regulation of nitrogen compound metabolic process;GO:0060255//regulation of macromolecule metabolic process;GO:0009725//response to hormone;GO:0051252//regulation of RNA metabolic process;GO…
Dlo_014135.1	PREDICTED: FAD-dependent urate hydroxylase-like [Citrus sinensis]	0	10.1633	8.07333	6.2	10.1867	3.81667	0.503333	-	-	-	-	-	-	-
Dlo_014137.1	Cytochrome P450 [Corchorus olitorius]	0	1.32	1.95667	0.83	2.2	0.556667	0.153333	Metabolism	Biosynthesis of other secondary metabolites	ko00940//Phenylpropanoid biosynthesis	K09755	-	GO:0097159//organic cyclic compound binding;GO:0046872//metal ion binding;GO:0043167//ion binding;GO:1901363//heterocyclic compound binding;GO:0046914//transition metal ion binding;GO:0005488//binding;GO:0043169//cation binding;GO:0020037//heme binding;GO:0016491//oxidoreductase activity;GO:0005506//iron ion binding;GO:0046906//tetrapyrrole binding;GO:0003824//catalytic activity;GO:0016705//oxido…	GO:0008152//metabolic process;GO:0055114//oxidation-reduction process;GO:0044699//single-organism process;GO:0044710//single-organism metabolic process
Dlo_014146.1	PREDICTED: probable 6-phosphogluconolactonase 4, chloroplastic [Citrus sinensis]	0	316.907	162.673	149.813	223.823	143.577	91.1467	Metabolism	Global and Overview;Carbohydrate metabolism	ko01200//Carbon metabolism;ko00030//Pentose phosphate pathway	K01057	-	-	GO:0005975//carbohydrate metabolic process;GO:0071704//organic substance metabolic process;GO:0044238//primary metabolic process;GO:0008152//metabolic process
Dlo_014159.1	PREDICTED: TMV resistance protein N-like [Citrus sinensis]	0	3.98333	3.35667	3.27	4.12333	1.59	1.08667	-	-	-	-	-	GO:0005515//protein binding;GO:0005488//binding	-
Dlo_014228.1	PREDICTED: ankyrin repeat-containing protein At3g12360-like [Citrus sinensis]	0	0.43	0.776667	0.553333	3.05	1.46667	1.08	-	-	-	-	-	GO:0005488//binding;GO:0005515//protein binding	-
Dlo_014355.1	BnaAnng04530D [Brassica napus]	0	25.1967	23.1	19.9567	5.11333	3.76	2.15333	-	-	-	-	-	GO:0008233//peptidase activity;GO:0070011//peptidase activity, acting on L-amino acid peptides;GO:0003824//catalytic activity;GO:0016787//hydrolase activity;GO:0008234//cysteine-type peptidase activity	GO:0043170//macromolecule metabolic process;GO:0071704//organic substance metabolic process;GO:0006508//proteolysis;GO:0008152//metabolic process;GO:0019538//protein metabolic process;GO:0044238//primary metabolic process
Dlo_014410.1	BnaA01g14510D [Brassica napus]	0	35.7033	4.21	4.85	9.88667	2.23333	1.12333	-	-	-	-	-	-	-
Dlo_014463.1	PREDICTED: non-functional NADPH-dependent codeinone reductase 2-like [Citrus sinensis]	0	3.04	4.00333	1.61	1.04	0.173333	0.05	-	-	-	-	-	GO:0003824//catalytic activity;GO:0016491//oxidoreductase activity	GO:0044699//single-organism process;GO:0008152//metabolic process;GO:0044710//single-organism metabolic process;GO:0055114//oxidation-reduction process
Dlo_014509.1	circadian clock-associated FKF1 [Dimocarpus longan]	0	151.56	14.9733	29.8867	85.4167	36.83	14.9367	-	-	-	-	-	GO:0005515//protein binding;GO:0004871//signal transducer activity;GO:0005488//binding	GO:0044700//single organism signaling;GO:0009987//cellular process;GO:0050789//regulation of biological process;GO:0051716//cellular response to stimulus;GO:0050896//response to stimulus;GO:0065007//biological regulation;GO:0050794//regulation of cellular process;GO:0007154//cell communication;GO:0023052//signaling;GO:0044763//single-organism cellular process;GO:0044699//single-organism process;G…
Dlo_014528.1	PREDICTED: 1-aminocyclopropane-1-carboxylate oxidase homolog 4-like [Citrus sinensis]	0	8.79	6.43333	6.67333	6.12333	4.89333	2.87	Metabolism	Biosynthesis of other secondary metabolites	ko00402//Benzoxazinoid biosynthesis	K13229	-	GO:0016706//oxidoreductase activity, acting on paired donors, with incorporation or reduction of molecular oxygen, 2-oxoglutarate as one donor, and incorporation of one atom each of oxygen into both donors;GO:0016705//oxidoreductase activity, acting on paired donors, with incorporation or reduction of molecular oxygen;GO:0016491//oxidoreductase activity;GO:0003824//catalytic activity;GO:0051213//…	GO:0055114//oxidation-reduction process;GO:0044699//single-organism process;GO:0008152//metabolic process;GO:0044710//single-organism metabolic process
Dlo_014534.1	PREDICTED: 1-aminocyclopropane-1-carboxylate oxidase homolog 4-like [Citrus sinensis]	0	10.48	2.29333	2.69333	2.28667	0.696667	0.383333	Metabolism	Biosynthesis of other secondary metabolites	ko00402//Benzoxazinoid biosynthesis	K13229	-	GO:0051213//dioxygenase activity;GO:0016705//oxidoreductase activity, acting on paired donors, with incorporation or reduction of molecular oxygen;GO:0003824//catalytic activity;GO:0016706//oxidoreductase activity, acting on paired donors, with incorporation or reduction of molecular oxygen, 2-oxoglutarate as one donor, and incorporation of one atom each of oxygen into both donors;GO:0016491//oxi…	GO:0055114//oxidation-reduction process;GO:0044710//single-organism metabolic process;GO:0008152//metabolic process;GO:0044699//single-organism process
Dlo_014540.1	PREDICTED: 1-aminocyclopropane-1-carboxylate oxidase homolog 4-like [Citrus sinensis]	0	9.71667	4.14	4.61	6.78333	4.01	1.69333	Metabolism	Biosynthesis of other secondary metabolites	ko00402//Benzoxazinoid biosynthesis	K13229	-	GO:0051213//dioxygenase activity;GO:0016705//oxidoreductase activity, acting on paired donors, with incorporation or reduction of molecular oxygen;GO:0016491//oxidoreductase activity;GO:0016706//oxidoreductase activity, acting on paired donors, with incorporation or reduction of molecular oxygen, 2-oxoglutarate as one donor, and incorporation of one atom each of oxygen into both donors;GO:0003824…	GO:0044710//single-organism metabolic process;GO:0008152//metabolic process;GO:0055114//oxidation-reduction process;GO:0044699//single-organism process
Dlo_014690.1	5'-AMP-activated protein kinase subunit beta-1 [Gossypium arboreum]	0	34.95	31.4	37.06	41.4867	28.68	18.94	-	-	-	-	-	-	-
Dlo_014722.1	PREDICTED: homeobox-DDT domain protein RLT3 [Citrus sinensis]	0	32.15	23.1	26.7267	39.2033	30.2133	18.64	-	-	-	-	-	GO:0003676//nucleic acid binding;GO:0005488//binding;GO:1901363//heterocyclic compound binding;GO:0003677//DNA binding;GO:0097159//organic cyclic compound binding	-
Dlo_014806.1	PREDICTED: AT-hook motif nuclear-localized protein 14 [Citrus sinensis]	0	63.0933	33.4167	35.7133	65.58	43.86	24.1433	-	-	-	-	-	-	-
Dlo_014809.1	PREDICTED: AT-hook motif nuclear-localized protein 19 [Citrus sinensis]	0	0.733333	0.933333	0.603333	2.27667	1.62	0.763333	-	-	-	-	-	-	-
Dlo_014825.2	PREDICTED: phosphoenolpyruvate carboxylase kinase 1-like [Citrus sinensis]	0	118.647	76.7167	90.3733	72.7067	49.53	25.9967	Organismal Systems	Environmental adaptation	ko04626//Plant-pathogen interaction	K13412	-	GO:0032555//purine ribonucleotide binding;GO:0032559//adenyl ribonucleotide binding;GO:0000166//nucleotide binding;GO:0003824//catalytic activity;GO:0036094//small molecule binding;GO:0097367//carbohydrate derivative binding;GO:0005524//ATP binding;GO:0004672//protein kinase activity;GO:1901265//nucleoside phosphate binding;GO:0016740//transferase activity;GO:1901363//heterocyclic compound bindin…	GO:0043170//macromolecule metabolic process;GO:0044260//cellular macromolecule metabolic process;GO:0016310//phosphorylation;GO:0006796//phosphate-containing compound metabolic process;GO:0006793//phosphorus metabolic process;GO:0044267//cellular protein metabolic process;GO:0019538//protein metabolic process;GO:0044237//cellular metabolic process;GO:0006464//cellular protein modification process…
Dlo_014908.1	von willebrand factor A domain protein [Arabidopsis thaliana]	0	121.25	33.72	28.9133	217.697	88.4767	26.17	-	-	-	-	-	-	-
Dlo_014949.1	PREDICTED: protein BASIC PENTACYSTEINE7 [Theobroma cacao]	0	12.47	13.78	14.0633	21.2133	12.8267	7.94667	-	-	-	-	-	-	-
Dlo_015004.1	14-3-3-like protein GF14 Lambda [Eutrema salsugineum]	0	120.94	62.9233	64.5867	67.88	44.2233	23.7667	-	-	-	-	-	GO:0019904//protein domain specific binding;GO:0005515//protein binding;GO:0005488//binding	-
Dlo_015050.1	PREDICTED: G-type lectin S-receptor-like serine/threonine-protein kinase RLK1 isoform X2 [Citrus sinensis]	0	38.4833	18.01	16.51	15.0467	9.89	7.35667	Organismal Systems;Environmental Information Processing	Signal transduction;Environmental adaptation	ko04626//Plant-pathogen interaction;ko04075//Plant hormone signal transduction	K13416	-	GO:0032549//ribonucleoside binding;GO:0016740//transferase activity;GO:0005524//ATP binding;GO:0035639//purine ribonucleoside triphosphate binding;GO:0001882//nucleoside binding;GO:0032553//ribonucleotide binding;GO:0030554//adenyl nucleotide binding;GO:0017076//purine nucleotide binding;GO:0032559//adenyl ribonucleotide binding;GO:0003824//catalytic activity;GO:0016773//phosphotransferase activi…	GO:0006796//phosphate-containing compound metabolic process;GO:0036211//protein modification process;GO:0043170//macromolecule metabolic process;GO:0044237//cellular metabolic process;GO:0044706//multi-multicellular organism process;GO:0032501//multicellular organismal process;GO:0044763//single-organism cellular process;GO:0007154//cell communication;GO:0051704//multi-organism process;GO:0009875…
Dlo_015129.2	PREDICTED: protein REVEILLE 3 isoform X2 [Citrus sinensis]	0	69.12	40.94	39.7067	74.8267	42.9933	26.8833	Organismal Systems	Environmental adaptation	ko04712//Circadian rhythm - plant	K12133	-	GO:0003682//chromatin binding;GO:0044877//macromolecular complex binding;GO:0005488//binding	-
Dlo_015255.1	PREDICTED: double-stranded RNA-binding protein 4 isoform X2 [Vitis vinifera]	0	120.82	106.133	113.31	201.567	107.107	43.3267	-	-	-	-	-	GO:1901363//heterocyclic compound binding;GO:0097159//organic cyclic compound binding;GO:0003723//RNA binding;GO:0004518//nuclease activity;GO:0005488//binding;GO:0016893//endonuclease activity, active with either ribo- or deoxyribonucleic acids and producing 5'-phosphomonoesters;GO:0003824//catalytic activity;GO:0016787//hydrolase activity;GO:0004540//ribonuclease activity;GO:0016788//hydrolase …	GO:0006401//RNA catabolic process;GO:0034641//cellular nitrogen compound metabolic process;GO:0071704//organic substance metabolic process;GO:0009987//cellular process;GO:0034655//nucleobase-containing compound catabolic process;GO:0043170//macromolecule metabolic process;GO:0044237//cellular metabolic process;GO:0046700//heterocycle catabolic process;GO:0006725//cellular aromatic compound metabo…
Dlo_015270.1	DUF4228 domain-containing protein [Cephalotus follicularis]	0	41.26	17.59	13.3833	16.4633	12.2533	7.01667	-	-	-	-	-	-	-
Dlo_015567.1	PREDICTED: protein YLS3-like [Citrus sinensis]	0	17.2633	23.9433	12.1767	44.22	18.7733	9.75667	-	-	-	-	-	-	-
Dlo_015691.1	P-loop containing nucleoside triphosphate hydrolases superfamily protein [Theobroma cacao]	0	5.76	12.4967	8.83	32.17	14.28	2.71667	-	-	-	-	-	-	-
Dlo_015696.1	NADPH:QUINONE OXIDOREDUCTASE family protein [Populus trichocarpa]	0	0	1.48333	1.32667	9.62	6.56	3.22333	-	-	-	-	-	GO:0016491//oxidoreductase activity;GO:0003824//catalytic activity	-
Dlo_015787.1	PREDICTED: protein ECERIFERUM 1-like [Juglans regia]	0	2.57667	2.56667	2.41333	6.55333	4.79667	3.00667	-	-	-	-	-	GO:0005506//iron ion binding;GO:0003824//catalytic activity;GO:0043169//cation binding;GO:0016491//oxidoreductase activity;GO:0046914//transition metal ion binding;GO:0046872//metal ion binding;GO:0005488//binding;GO:0043167//ion binding	GO:0006629//lipid metabolic process;GO:0044699//single-organism process;GO:0009987//cellular process;GO:0044255//cellular lipid metabolic process;GO:0008152//metabolic process;GO:0044283//small molecule biosynthetic process;GO:0044249//cellular biosynthetic process;GO:0071704//organic substance metabolic process;GO:0044237//cellular metabolic process;GO:0044763//single-organism cellular process;G…
Dlo_015890.3	PREDICTED: probable E3 ubiquitin-protein ligase XBOS32 [Citrus sinensis]	0	10.6867	10.9	10.0867	15.85	10.43	6.80667	-	-	-	-	-	GO:0043167//ion binding;GO:0005488//binding;GO:0043169//cation binding;GO:0046872//metal ion binding;GO:0008270//zinc ion binding;GO:0005515//protein binding;GO:0046914//transition metal ion binding	-
Dlo_016018.1	PREDICTED: probable LRR receptor-like serine/threonine-protein kinase At3g47570 isoform X1 [Citrus sinensis]	0	7.03667	8.65	8.55667	10.5633	5.44	3.54	Organismal Systems	Environmental adaptation	ko04626//Plant-pathogen interaction	K13428	-	GO:0036094//small molecule binding;GO:0016773//phosphotransferase activity, alcohol group as acceptor;GO:0016772//transferase activity, transferring phosphorus-containing groups;GO:0016301//kinase activity;GO:0005515//protein binding;GO:0016740//transferase activity;GO:1901363//heterocyclic compound binding;GO:0032553//ribonucleotide binding;GO:0097159//organic cyclic compound binding;GO:0001883/…	GO:0043412//macromolecule modification;GO:0043170//macromolecule metabolic process;GO:0036211//protein modification process;GO:0044260//cellular macromolecule metabolic process;GO:0006468//protein phosphorylation;GO:0044267//cellular protein metabolic process;GO:0071704//organic substance metabolic process;GO:0009987//cellular process;GO:0006793//phosphorus metabolic process;GO:0006464//cellular …
Dlo_016162.1	PREDICTED: subtilisin-like protease SBT1.1 [Citrus sinensis]	0	16.4367	18.42	18.5933	0.316667	0.136667	0.0466667	-	-	-	-	-	GO:0008233//peptidase activity;GO:0004252//serine-type endopeptidase activity;GO:0008236//serine-type peptidase activity;GO:0017171//serine hydrolase activity;GO:0003824//catalytic activity;GO:0004175//endopeptidase activity;GO:0016787//hydrolase activity;GO:0070011//peptidase activity, acting on L-amino acid peptides	GO:0044238//primary metabolic process;GO:0043170//macromolecule metabolic process;GO:0008152//metabolic process;GO:0071704//organic substance metabolic process;GO:0006508//proteolysis;GO:0019538//protein metabolic process
Dlo_016192.1	DUF2921 family protein [Medicago truncatula]	0	52.9433	60.29	65.6	22.72	11.8567	5.65333	-	-	-	-	-	-	-
Dlo_016193.1	DUF2921 family protein [Medicago truncatula]	0	0.86	0.576667	0.623333	0.52	0.246667	0.176667	-	-	-	-	-	-	-
Dlo_016359.1	PREDICTED: RING finger and transmembrane domain-containing protein 2 isoform X2 [Vitis vinifera]	0	48.32	45.57	44.21	62.0633	45.6733	24.6	-	-	-	-	-	-	-
Dlo_016360.1	PREDICTED: actin cytoskeleton-regulatory complex protein pan1 [Theobroma cacao]	0	33.87	35.3633	37.23	47.28	34.34	16.3033	-	-	-	-	-	-	-
Dlo_016411.1	-	0	32.0567	32.3167	36.1167	42.96	20.5033	11.9667	-	-	-	-	-	-	-
Dlo_016599.2	PREDICTED: serine/threonine-protein kinase STN7, chloroplastic [Citrus sinensis]	0	22.41	17.0433	19.2567	38.38	24.2367	18.97	-	-	-	-	-	GO:1901265//nucleoside phosphate binding;GO:0016772//transferase activity, transferring phosphorus-containing groups;GO:0097367//carbohydrate derivative binding;GO:0032555//purine ribonucleotide binding;GO:0032553//ribonucleotide binding;GO:0001882//nucleoside binding;GO:0005488//binding;GO:0043168//anion binding;GO:1901363//heterocyclic compound binding;GO:0035639//purine ribonucleoside triphosp…	GO:0043412//macromolecule modification;GO:0016310//phosphorylation;GO:0008152//metabolic process;GO:0009987//cellular process;GO:0044267//cellular protein metabolic process;GO:0071704//organic substance metabolic process;GO:0044237//cellular metabolic process;GO:0006796//phosphate-containing compound metabolic process;GO:0006468//protein phosphorylation;GO:0036211//protein modification process;GO…
Dlo_016663.1	Aldehyde dehydrogenase family 2 member B7, mitochondrial [Gossypium arboreum]	0	33.11	15.02	16.64	12.2867	4.90667	3.47333	Metabolism	Amino acid metabolism;Metabolism of terpenoids and polyketides;Carbohydrate metabolism;Metabolism of other amino acids;Lipid metabolism	ko00903//Limonene and pinene degradation;ko00040//Pentose and glucuronate interconversions;ko00010//Glycolysis / Gluconeogenesis;ko00620//Pyruvate metabolism;ko00053//Ascorbate and aldarate metabolism;ko00380//Tryptophan metabolism;ko00280//Valine, leucine and isoleucine degradation;ko00071//Fatty acid degradation;ko00410//beta-Alanine metabolism;ko00330//Arginine and proline metabolism;ko00561//…	K00128	-	GO:0016491//oxidoreductase activity;GO:0003824//catalytic activity	GO:0044699//single-organism process;GO:0008152//metabolic process;GO:0055114//oxidation-reduction process;GO:0044710//single-organism metabolic process
Dlo_016745.1	PREDICTED: protein HAIKU1 [Citrus sinensis]	0	55.6133	48.8267	48.37	64.1733	42.7833	27.2767	-	-	-	-	-	-	-
Dlo_016766.1	PREDICTED: MDIS1-interacting receptor like kinase 2 [Vitis vinifera]	0	1.71	0.95	0.966667	2.19333	1.30667	0.686667	-	-	-	-	-	GO:0043167//ion binding;GO:0043168//anion binding;GO:0005515//protein binding;GO:0032549//ribonucleoside binding;GO:1901363//heterocyclic compound binding;GO:0036094//small molecule binding;GO:1901265//nucleoside phosphate binding;GO:0032559//adenyl ribonucleotide binding;GO:0032550//purine ribonucleoside binding;GO:0001882//nucleoside binding;GO:0032553//ribonucleotide binding;GO:0032555//purine…	GO:0019538//protein metabolic process;GO:0044267//cellular protein metabolic process;GO:0009987//cellular process;GO:0036211//protein modification process;GO:0016310//phosphorylation;GO:0006793//phosphorus metabolic process;GO:0071704//organic substance metabolic process;GO:0044237//cellular metabolic process;GO:0008152//metabolic process;GO:0043412//macromolecule modification;GO:0044238//primary…
Dlo_016768.1	PREDICTED: probable LRR receptor-like serine/threonine-protein kinase At4g08850 [Jatropha curcas]	0	0.76	0.773333	1.04667	1.48667	0.836667	0.416667	Organismal Systems	Environmental adaptation	ko04626//Plant-pathogen interaction	K13420	-	GO:0032555//purine ribonucleotide binding;GO:0016301//kinase activity;GO:1901265//nucleoside phosphate binding;GO:0017076//purine nucleotide binding;GO:0001882//nucleoside binding;GO:0097159//organic cyclic compound binding;GO:0016772//transferase activity, transferring phosphorus-containing groups;GO:0043167//ion binding;GO:0030554//adenyl nucleotide binding;GO:0004672//protein kinase activity;G…	GO:0043412//macromolecule modification;GO:0009987//cellular process;GO:0019538//protein metabolic process;GO:0044267//cellular protein metabolic process;GO:0044260//cellular macromolecule metabolic process;GO:0016310//phosphorylation;GO:0036211//protein modification process;GO:0044237//cellular metabolic process;GO:0008152//metabolic process;GO:0071704//organic substance metabolic process;GO:0006…
Dlo_016769.1	PREDICTED: MDIS1-interacting receptor like kinase 2-like isoform X1 [Juglans regia]	0	0.796667	0.806667	0.44	1.60667	0.72	0.386667	-	-	-	-	-	GO:0004672//protein kinase activity;GO:0032550//purine ribonucleoside binding;GO:1901265//nucleoside phosphate binding;GO:1901363//heterocyclic compound binding;GO:0001882//nucleoside binding;GO:0097159//organic cyclic compound binding;GO:0043168//anion binding;GO:0001883//purine nucleoside binding;GO:0005524//ATP binding;GO:0016773//phosphotransferase activity, alcohol group as acceptor;GO:00167…	GO:0044260//cellular macromolecule metabolic process;GO:0036211//protein modification process;GO:0044238//primary metabolic process;GO:0008152//metabolic process;GO:0044267//cellular protein metabolic process;GO:0006464//cellular protein modification process;GO:0006796//phosphate-containing compound metabolic process;GO:0071704//organic substance metabolic process;GO:0043412//macromolecule modifi…
Dlo_016771.1	PREDICTED: probable LRR receptor-like serine/threonine-protein kinase At4g08850 [Jatropha curcas]	0	0.14	0.116667	0.143333	0.226667	0.0733333	0.0333333	-	-	-	-	-	GO:0016773//phosphotransferase activity, alcohol group as acceptor;GO:0000166//nucleotide binding;GO:0030554//adenyl nucleotide binding;GO:0032559//adenyl ribonucleotide binding;GO:0036094//small molecule binding;GO:0017076//purine nucleotide binding;GO:0001882//nucleoside binding;GO:0005488//binding;GO:0032549//ribonucleoside binding;GO:0005524//ATP binding;GO:0004672//protein kinase activity;GO…	GO:0006468//protein phosphorylation;GO:0006464//cellular protein modification process;GO:0044237//cellular metabolic process;GO:0009987//cellular process;GO:0044267//cellular protein metabolic process;GO:0008152//metabolic process;GO:0019538//protein metabolic process;GO:0043412//macromolecule modification;GO:0016310//phosphorylation;GO:0043170//macromolecule metabolic process;GO:0044260//cellula…
Dlo_016968.1	PREDICTED: G-type lectin S-receptor-like serine/threonine-protein kinase At1g11410 isoform X2 [Citrus sinensis]	0	0.39	0.236667	0.24	0.8	0.306667	0.183333	Organismal Systems;Environmental Information Processing	Signal transduction;Environmental adaptation	ko04626//Plant-pathogen interaction;ko04075//Plant hormone signal transduction	K13416	-	GO:0005524//ATP binding;GO:0016740//transferase activity;GO:0032555//purine ribonucleotide binding;GO:0017076//purine nucleotide binding;GO:0043168//anion binding;GO:0003824//catalytic activity;GO:0016773//phosphotransferase activity, alcohol group as acceptor;GO:0036094//small molecule binding;GO:0001882//nucleoside binding;GO:0030554//adenyl nucleotide binding;GO:0032550//purine ribonucleoside …	GO:0044238//primary metabolic process;GO:0008152//metabolic process;GO:0016310//phosphorylation;GO:0009856//pollination;GO:0007154//cell communication;GO:0044703//multi-organism reproductive process;GO:0044699//single-organism process;GO:0051704//multi-organism process;GO:0044267//cellular protein metabolic process;GO:0044763//single-organism cellular process;GO:0044706//multi-multicellular organ…
Dlo_017076.1	PREDICTED: procyclic form-specific polypeptide B1-alpha [Vitis vinifera]	0	41.8267	29.7467	23.4467	47.7267	36.84	18.6333	-	-	-	-	-	-	-
Dlo_017099.1	PREDICTED: pentatricopeptide repeat-containing protein At5g55840 [Citrus sinensis]	0	11.5	9.97333	11.4	12.7433	9.29	6.11667	-	-	-	-	-	-	-
Dlo_017123.1	PREDICTED: 25S rRNA (cytosine-C(5))-methyltransferase nop2 [Citrus sinensis]	0	105.763	75.6767	83.5767	131.05	87.0067	51.9833	-	-	-	-	-	GO:0003824//catalytic activity;GO:0008168//methyltransferase activity;GO:0016741//transferase activity, transferring one-carbon groups;GO:0016740//transferase activity	-
Dlo_017138.1	PREDICTED: oligopeptide transporter 1-like [Citrus sinensis]	0	39.4667	28.4267	26.67	17.84	12.3967	6.43667	-	-	-	-	-	-	GO:0006810//transport;GO:0051179//localization;GO:0009987//cellular process;GO:0044765//single-organism transport;GO:0044763//single-organism cellular process;GO:1902578//single-organism localization;GO:0055085//transmembrane transport;GO:0044699//single-organism process;GO:0051234//establishment of localization
Dlo_017186.1	PREDICTED: KH domain-containing protein At5g56140 [Citrus sinensis]	0	148.327	113.627	127.883	134.273	105.173	66.85	-	-	-	-	-	GO:0003676//nucleic acid binding;GO:0097159//organic cyclic compound binding;GO:1901363//heterocyclic compound binding;GO:0005488//binding	-
Dlo_017226.1	plant/F25P12-18 protein [Medicago truncatula]	0	5.76	38.78	17.42	38.5967	28.08	12.4933	-	-	-	-	-	-	-
Dlo_017375.1	PREDICTED: DNA repair protein RAD4 isoform X2 [Citrus sinensis]	0	30.9567	24.7333	24.9733	39.52	27.69	16.6067	-	-	-	-	GO:0044424//intracellular part;GO:0043226//organelle;GO:0043229//intracellular organelle;GO:0044464//cell part;GO:0043231//intracellular membrane-bounded organelle;GO:0043227//membrane-bounded organelle;GO:0005634//nucleus;GO:0005623//cell;GO:0005622//intracellular	GO:1901363//heterocyclic compound binding;GO:0003684//damaged DNA binding;GO:0003676//nucleic acid binding;GO:0097159//organic cyclic compound binding;GO:0005488//binding;GO:0003677//DNA binding	GO:0044763//single-organism cellular process;GO:0006725//cellular aromatic compound metabolic process;GO:0044237//cellular metabolic process;GO:1901360//organic cyclic compound metabolic process;GO:0006289//nucleotide-excision repair;GO:0033554//cellular response to stress;GO:0046483//heterocycle metabolic process;GO:0006259//DNA metabolic process;GO:0006281//DNA repair;GO:0044710//single-organis…
Dlo_017473.1	PREDICTED: probable LRR receptor-like serine/threonine-protein kinase At1g51860 isoform X2 [Juglans regia]	0	80.0133	80.7467	68.01	103.18	75.9067	51.3167	-	-	-	-	-	-	-
Dlo_017494.1	PREDICTED: CWF19-like protein 2 [Citrus sinensis]	0	13.05	5.46	6.79	11.0733	7.29	4.43667	-	-	-	-	-	-	-
Dlo_017586.1	PREDICTED: probable LRR receptor-like serine/threonine-protein kinase At4g08850 [Jatropha curcas]	0	3.86667	1.97	2.14333	4.18	1.86	0.453333	Organismal Systems	Environmental adaptation	ko04626//Plant-pathogen interaction	K13420	-	GO:0032553//ribonucleotide binding;GO:0016772//transferase activity, transferring phosphorus-containing groups;GO:0005524//ATP binding;GO:0097367//carbohydrate derivative binding;GO:0032550//purine ribonucleoside binding;GO:0097159//organic cyclic compound binding;GO:1901363//heterocyclic compound binding;GO:0004672//protein kinase activity;GO:0001883//purine nucleoside binding;GO:0001882//nucleo…	GO:0043170//macromolecule metabolic process;GO:0071704//organic substance metabolic process;GO:0044260//cellular macromolecule metabolic process;GO:0006464//cellular protein modification process;GO:0016310//phosphorylation;GO:0008152//metabolic process;GO:0019538//protein metabolic process;GO:0006468//protein phosphorylation;GO:0044267//cellular protein metabolic process;GO:0009987//cellular proc…
Dlo_017618.1	PREDICTED: serine/threonine-protein kinase/endoribonuclease IRE1a isoform X2 [Citrus sinensis]	0	5.53	3.01	3.39	5.85	4.26	2.72	Genetic Information Processing	Folding, sorting and degradation	ko04141//Protein processing in endoplasmic reticulum	K08852	-	GO:0001883//purine nucleoside binding;GO:0003824//catalytic activity;GO:0017076//purine nucleotide binding;GO:0005488//binding;GO:0032559//adenyl ribonucleotide binding;GO:0030554//adenyl nucleotide binding;GO:0097159//organic cyclic compound binding;GO:0016740//transferase activity;GO:0005524//ATP binding;GO:0004672//protein kinase activity;GO:0016787//hydrolase activity;GO:0035639//purine ribon…	GO:0006807//nitrogen compound metabolic process;GO:0006796//phosphate-containing compound metabolic process;GO:0046483//heterocycle metabolic process;GO:0044237//cellular metabolic process;GO:0016071//mRNA metabolic process;GO:0090304//nucleic acid metabolic process;GO:0006725//cellular aromatic compound metabolic process;GO:0009987//cellular process;GO:0044238//primary metabolic process;GO:00346…
Dlo_017641.1	PREDICTED: G-type lectin S-receptor-like serine/threonine-protein kinase At4g03230 isoform X1 [Citrus sinensis]	0	0.296667	0.0933333	0.113333	1.27	0.496667	0.3	Metabolism	Carbohydrate metabolism	ko00520//Amino sugar and nucleotide sugar metabolism	K01183	-	GO:1901265//nucleoside phosphate binding;GO:0017076//purine nucleotide binding;GO:0016740//transferase activity;GO:0004568//chitinase activity;GO:0001883//purine nucleoside binding;GO:0032555//purine ribonucleotide binding;GO:1901363//heterocyclic compound binding;GO:0097159//organic cyclic compound binding;GO:0004672//protein kinase activity;GO:0016301//kinase activity;GO:0016798//hydrolase acti…	GO:1901565//organonitrogen compound catabolic process;GO:0044237//cellular metabolic process;GO:0071704//organic substance metabolic process;GO:0006032//chitin catabolic process;GO:1901135//carbohydrate derivative metabolic process;GO:0006468//protein phosphorylation;GO:0005975//carbohydrate metabolic process;GO:0046348//amino sugar catabolic process;GO:1901575//organic substance catabolic proces…
Dlo_017686.1	PREDICTED: mavicyanin [Theobroma cacao]	0	188.977	240.52	171.76	240.09	148.863	83.34	-	-	-	-	-	GO:0009055//electron carrier activity	-
Dlo_017730.1	cold regulated protein 27 [Arabidopsis thaliana]	0	20.6967	3.73333	5.15	11.7533	7.19667	3.06667	-	-	-	-	-	-	-
Dlo_017746.1	PREDICTED: nuA4 complex subunit EAF3 homolog [Pyrus x bretschneideri]	0	61.11	89.43	55.4	77.75	56.36	33.1633	-	-	-	-	-	GO:0046872//metal ion binding;GO:0043167//ion binding;GO:0043169//cation binding;GO:0005488//binding	GO:0006810//transport;GO:0006811//ion transport;GO:1902578//single-organism localization;GO:0006812//cation transport;GO:0051179//localization;GO:0044765//single-organism transport;GO:0030001//metal ion transport;GO:0044699//single-organism process;GO:0051234//establishment of localization
Dlo_017795.1	PREDICTED: E3 ubiquitin-protein ligase RGLG2-like isoform X4 [Citrus sinensis]	0	64.5567	92.4867	87.6467	96.1333	64.2167	46.27	-	-	-	-	-	GO:0043169//cation binding;GO:0005488//binding;GO:0046914//transition metal ion binding;GO:0046872//metal ion binding;GO:0008270//zinc ion binding;GO:0005515//protein binding;GO:0043167//ion binding	-
Dlo_017832.1	histidine-containing phosphotransfer protein 4, partial [Dorcoceras hygrometricum]	0	0.143333	0.203333	0.39	0.496667	0.146667	0.0666667	-	-	-	-	-	-	-
Dlo_017929.1	PREDICTED: transcription factor HBP-1b(c38) [Citrus sinensis]	0	118.487	95.4033	102.613	109.38	81.0833	45.8167	-	-	-	-	-	GO:0003700//transcription factor activity, sequence-specific DNA binding;GO:0003676//nucleic acid binding;GO:0001071//nucleic acid binding transcription factor activity;GO:0043565//sequence-specific DNA binding;GO:0005488//binding;GO:0003677//DNA binding;GO:0097159//organic cyclic compound binding;GO:1901363//heterocyclic compound binding	GO:0050789//regulation of biological process;GO:0019219//regulation of nucleobase-containing compound metabolic process;GO:0009987//cellular process;GO:0031323//regulation of cellular metabolic process;GO:0010467//gene expression;GO:0034654//nucleobase-containing compound biosynthetic process;GO:0019438//aromatic compound biosynthetic process;GO:0006807//nitrogen compound metabolic process;GO:001…
Dlo_017983.1	PREDICTED: zinc finger CCCH domain-containing protein 18-like [Citrus sinensis]	0	40.7333	22.1033	21.9733	24.8733	14.5267	9.11667	-	-	-	-	-	GO:0046872//metal ion binding;GO:0005488//binding;GO:0097159//organic cyclic compound binding;GO:0043169//cation binding;GO:0043167//ion binding;GO:1901363//heterocyclic compound binding;GO:0003676//nucleic acid binding	-
Dlo_018037.1	PREDICTED: LOW QUALITY PROTEIN: cysteine-rich receptor-like protein kinase 10 [Citrus sinensis]	0	7.17667	1.58333	1.62667	12.02	6.03333	3.01	Organismal Systems	Environmental adaptation	ko04626//Plant-pathogen interaction	K13430	-	GO:0016301//kinase activity;GO:0001883//purine nucleoside binding;GO:0032559//adenyl ribonucleotide binding;GO:0016773//phosphotransferase activity, alcohol group as acceptor;GO:1901363//heterocyclic compound binding;GO:0043168//anion binding;GO:0043167//ion binding;GO:0032553//ribonucleotide binding;GO:0000166//nucleotide binding;GO:0030554//adenyl nucleotide binding;GO:0001882//nucleoside bindi…	GO:0044237//cellular metabolic process;GO:0008152//metabolic process;GO:0006796//phosphate-containing compound metabolic process;GO:0036211//protein modification process;GO:0006464//cellular protein modification process;GO:0016310//phosphorylation;GO:0043170//macromolecule metabolic process;GO:0019538//protein metabolic process;GO:0009987//cellular process;GO:0006793//phosphorus metabolic process…
Dlo_018042.1	PREDICTED: LOW QUALITY PROTEIN: cysteine-rich receptor-like protein kinase 10 [Citrus sinensis]	0	46.9033	16.4033	19.6433	52.4267	32.9433	26.0967	Organismal Systems	Environmental adaptation	ko04626//Plant-pathogen interaction	K13430	-	GO:0003824//catalytic activity;GO:0004672//protein kinase activity;GO:0032555//purine ribonucleotide binding;GO:0097159//organic cyclic compound binding;GO:0032549//ribonucleoside binding;GO:0016740//transferase activity;GO:0017076//purine nucleotide binding;GO:0043167//ion binding;GO:0032559//adenyl ribonucleotide binding;GO:0036094//small molecule binding;GO:0005524//ATP binding;GO:1901265//nuc…	GO:0019538//protein metabolic process;GO:0044237//cellular metabolic process;GO:0044260//cellular macromolecule metabolic process;GO:0006464//cellular protein modification process;GO:0006468//protein phosphorylation;GO:0016310//phosphorylation;GO:0008152//metabolic process;GO:0036211//protein modification process;GO:0006793//phosphorus metabolic process;GO:0009987//cellular process;GO:0044238//pr…
Dlo_018043.1	PREDICTED: LOW QUALITY PROTEIN: cysteine-rich receptor-like protein kinase 10 [Citrus sinensis]	0	5.42	3.11667	3.5	6.06	2.45667	1.69	Organismal Systems	Environmental adaptation	ko04626//Plant-pathogen interaction	K13430	-	GO:0032559//adenyl ribonucleotide binding;GO:0001883//purine nucleoside binding;GO:0016301//kinase activity;GO:0005524//ATP binding;GO:0097159//organic cyclic compound binding;GO:0036094//small molecule binding;GO:0032553//ribonucleotide binding;GO:0035639//purine ribonucleoside triphosphate binding;GO:0016773//phosphotransferase activity, alcohol group as acceptor;GO:1901265//nucleoside phosphat…	GO:0044267//cellular protein metabolic process;GO:0016310//phosphorylation;GO:0006793//phosphorus metabolic process;GO:0044260//cellular macromolecule metabolic process;GO:0008152//metabolic process;GO:0036211//protein modification process;GO:0009987//cellular process;GO:0071704//organic substance metabolic process;GO:0006796//phosphate-containing compound metabolic process;GO:0043170//macromolec…
Dlo_018048.1	PREDICTED: cysteine-rich receptor-like protein kinase 10 [Vitis vinifera]	0	169.837	60.2867	58.6167	32.5367	19.29	11.6367	-	-	-	-	-	GO:0004672//protein kinase activity;GO:0032553//ribonucleotide binding;GO:0017076//purine nucleotide binding;GO:0016740//transferase activity;GO:0032559//adenyl ribonucleotide binding;GO:0097159//organic cyclic compound binding;GO:0032555//purine ribonucleotide binding;GO:0097367//carbohydrate derivative binding;GO:0016301//kinase activity;GO:0016772//transferase activity, transferring phosphorus…	GO:0006468//protein phosphorylation;GO:0008152//metabolic process;GO:0043412//macromolecule modification;GO:0006464//cellular protein modification process;GO:0043170//macromolecule metabolic process;GO:0019538//protein metabolic process;GO:0009987//cellular process;GO:0044260//cellular macromolecule metabolic process;GO:0071704//organic substance metabolic process;GO:0016310//phosphorylation;GO:0…
Dlo_018082.1	PREDICTED: protein ROOT INITIATION DEFECTIVE 3 [Citrus sinensis]	0	7.86333	7.64667	7.71667	9.99	7.58667	3.89333	-	-	-	-	-	GO:0005488//binding;GO:0005515//protein binding	-
Dlo_018087.1	PREDICTED: ABSCISIC ACID-INSENSITIVE 5-like protein 5 [Citrus sinensis]	0	87.1033	63.6133	63.3433	121.337	66.7767	42.7867	-	-	-	-	-	GO:0005488//binding;GO:0003700//transcription factor activity, sequence-specific DNA binding;GO:0097159//organic cyclic compound binding;GO:0003676//nucleic acid binding;GO:1901363//heterocyclic compound binding;GO:0043565//sequence-specific DNA binding;GO:0003677//DNA binding;GO:0001071//nucleic acid binding transcription factor activity	GO:0006355//regulation of transcription, DNA-templated;GO:2001141//regulation of RNA biosynthetic process;GO:0031326//regulation of cellular biosynthetic process;GO:2000112//regulation of cellular macromolecule biosynthetic process;GO:0009889//regulation of biosynthetic process;GO:0019219//regulation of nucleobase-containing compound metabolic process;GO:0050794//regulation of cellular process;GO…
Dlo_018192.1	PREDICTED: probable sarcosine oxidase [Citrus sinensis]	0	19.2267	4.56667	6.20333	4.47333	2.17333	1.57667	-	-	-	-	-	GO:0003824//catalytic activity;GO:0016491//oxidoreductase activity	GO:0044710//single-organism metabolic process;GO:0055114//oxidation-reduction process;GO:0008152//metabolic process;GO:0044699//single-organism process
Dlo_018209.1	DUF604 domain-containing protein [Cephalotus follicularis]	0	18.1033	10.4033	11.6067	8.39	5.73333	3.34333	-	-	-	-	-	-	-
Dlo_018279.1	PREDICTED: receptor-like protein 12 [Citrus sinensis]	0	5.21667	3.15667	3.09	1.50667	0.473333	0.25	Organismal Systems	Environmental adaptation	ko04626//Plant-pathogen interaction	K13420	-	GO:0005515//protein binding;GO:0005488//binding	-
Dlo_018302.1	PREDICTED: agglutinin-like isoform X2 [Nicotiana attenuata]	0	1.05333	15.0233	3.91667	49.17	30.2433	10.26	-	-	-	-	-	-	-
Dlo_018316.1	PREDICTED: agglutinin-like isoform X2 [Nicotiana attenuata]	0	15.26	225.973	69.6433	181.16	126.777	49.68	-	-	-	-	-	-	-
Dlo_018481.1	PREDICTED: MDIS1-interacting receptor like kinase 2 [Vitis vinifera]	0	1.50333	1.15667	0.763333	1.41	0.786667	0.423333	Organismal Systems	Environmental adaptation	ko04626//Plant-pathogen interaction	K13420	-	GO:0017076//purine nucleotide binding;GO:0005515//protein binding;GO:0016772//transferase activity, transferring phosphorus-containing groups;GO:0035639//purine ribonucleoside triphosphate binding;GO:0003824//catalytic activity;GO:0032553//ribonucleotide binding;GO:0032549//ribonucleoside binding;GO:0001883//purine nucleoside binding;GO:0043168//anion binding;GO:0001882//nucleoside binding;GO:003…	GO:0009987//cellular process;GO:0006796//phosphate-containing compound metabolic process;GO:0044238//primary metabolic process;GO:0006464//cellular protein modification process;GO:0044260//cellular macromolecule metabolic process;GO:0071704//organic substance metabolic process;GO:0043412//macromolecule modification;GO:0043170//macromolecule metabolic process;GO:0016310//phosphorylation;GO:0008152…
Dlo_018529.1	PREDICTED: senescence-induced receptor-like serine/threonine-protein kinase isoform X2 [Juglans regia]	0	0.426667	0.0666667	0.09	0.713333	0.0966667	0.0133333	Organismal Systems	Environmental adaptation	ko04626//Plant-pathogen interaction	K13430	-	GO:0005488//binding;GO:0035639//purine ribonucleoside triphosphate binding;GO:0016301//kinase activity;GO:0043168//anion binding;GO:0032549//ribonucleoside binding;GO:0016740//transferase activity;GO:0005524//ATP binding;GO:0030554//adenyl nucleotide binding;GO:0004672//protein kinase activity;GO:0016772//transferase activity, transferring phosphorus-containing groups;GO:0000166//nucleotide bindi…	GO:0006793//phosphorus metabolic process;GO:0019538//protein metabolic process;GO:0044267//cellular protein metabolic process;GO:0044237//cellular metabolic process;GO:0006464//cellular protein modification process;GO:0044238//primary metabolic process;GO:0043170//macromolecule metabolic process;GO:0006796//phosphate-containing compound metabolic process;GO:0009987//cellular process;GO:0008152//m…
Dlo_018583.1	PREDICTED: probable nucleoredoxin 1 isoform X1 [Citrus sinensis]	0	924.36	382.867	337.72	479.197	325.387	184.357	-	-	-	-	-	GO:0047134//protein-disulfide reductase activity;GO:0016651//oxidoreductase activity, acting on NAD(P)H;GO:0016667//oxidoreductase activity, acting on a sulfur group of donors;GO:0003824//catalytic activity;GO:0016491//oxidoreductase activity;GO:0016668//oxidoreductase activity, acting on a sulfur group of donors, NAD(P) as acceptor	GO:0009987//cellular process;GO:0055114//oxidation-reduction process;GO:0008152//metabolic process;GO:0042592//homeostatic process;GO:0065008//regulation of biological quality;GO:0019725//cellular homeostasis;GO:0044763//single-organism cellular process;GO:0045454//cell redox homeostasis;GO:0044710//single-organism metabolic process;GO:0050794//regulation of cellular process;GO:0065007//biologica…
Dlo_018611.1	PREDICTED: protein NSP-INTERACTING KINASE 3 [Theobroma cacao]	0	84.67	121.797	105.353	206.653	128.53	79.9633	-	-	-	-	-	GO:0016740//transferase activity;GO:0043167//ion binding;GO:1901265//nucleoside phosphate binding;GO:0005488//binding;GO:0001883//purine nucleoside binding;GO:0016772//transferase activity, transferring phosphorus-containing groups;GO:0005524//ATP binding;GO:0043168//anion binding;GO:0016773//phosphotransferase activity, alcohol group as acceptor;GO:0017076//purine nucleotide binding;GO:0004672//…	GO:0043170//macromolecule metabolic process;GO:0043412//macromolecule modification;GO:0006793//phosphorus metabolic process;GO:0006468//protein phosphorylation;GO:0008152//metabolic process;GO:0044238//primary metabolic process;GO:0044260//cellular macromolecule metabolic process;GO:0036211//protein modification process;GO:0006796//phosphate-containing compound metabolic process;GO:0016310//phosp…
Dlo_018616.2	PREDICTED: cysteine-rich receptor-like protein kinase 3 isoform X1 [Citrus sinensis]	0	12.5233	5.38333	5.02333	20.86	13.12	5.89667	Organismal Systems;Environmental Information Processing	Signal transduction;Environmental adaptation	ko04626//Plant-pathogen interaction;ko04075//Plant hormone signal transduction	K13416	-	GO:0032559//adenyl ribonucleotide binding;GO:1901363//heterocyclic compound binding;GO:0001882//nucleoside binding;GO:0043167//ion binding;GO:0097367//carbohydrate derivative binding;GO:0005524//ATP binding;GO:0032555//purine ribonucleotide binding;GO:0030554//adenyl nucleotide binding;GO:0016301//kinase activity;GO:0016740//transferase activity;GO:0005488//binding;GO:0004672//protein kinase acti…	GO:0006796//phosphate-containing compound metabolic process;GO:0071704//organic substance metabolic process;GO:0036211//protein modification process;GO:0016310//phosphorylation;GO:0006793//phosphorus metabolic process;GO:0006468//protein phosphorylation;GO:0044260//cellular macromolecule metabolic process;GO:0006464//cellular protein modification process;GO:0019538//protein metabolic process;GO:0…
Dlo_018662.1	PREDICTED: non-functional NADPH-dependent codeinone reductase 2-like [Citrus sinensis]	0	33.6933	8.05	6.72	21.3333	11.2233	7.25333	-	-	-	-	-	GO:0016491//oxidoreductase activity;GO:0003824//catalytic activity	GO:0008152//metabolic process;GO:0055114//oxidation-reduction process;GO:0044699//single-organism process;GO:0044710//single-organism metabolic process
Dlo_018682.1	GDSL esterase/lipase [Morus notabilis]	0	50.8867	24.3967	21.9833	20.77	11.9	8.18333	Metabolism	Metabolism of terpenoids and polyketides	ko00906//Carotenoid biosynthesis	K00514	-	GO:0003824//catalytic activity;GO:0016788//hydrolase activity, acting on ester bonds;GO:0016787//hydrolase activity	-
Dlo_018688.1	PREDICTED: protein-tyrosine-phosphatase MKP1-like [Jatropha curcas]	0	27.3933	25.9167	26.3967	36.3233	28.0933	15.7467	-	-	-	-	-	GO:0004725//protein tyrosine phosphatase activity;GO:0008092//cytoskeletal protein binding;GO:0005515//protein binding;GO:0042578//phosphoric ester hydrolase activity;GO:0005488//binding;GO:0016791//phosphatase activity;GO:0016788//hydrolase activity, acting on ester bonds;GO:0008138//protein tyrosine/serine/threonine phosphatase activity;GO:0003824//catalytic activity;GO:0003779//actin binding;G…	GO:0071704//organic substance metabolic process;GO:0044237//cellular metabolic process;GO:0044238//primary metabolic process;GO:0016311//dephosphorylation;GO:0043412//macromolecule modification;GO:0006793//phosphorus metabolic process;GO:0006796//phosphate-containing compound metabolic process;GO:0008152//metabolic process;GO:0006464//cellular protein modification process;GO:0044267//cellular pro…
Dlo_018747.1	cytochrome c oxidase subunit 5c, partial [Nicotiana attenuata]	0	7.40333	2.27	2.47	2.78333	1.3	0.456667	-	-	-	-	-	-	-
Dlo_018839.1	PREDICTED: 17.4 kDa class III heat shock protein [Vitis vinifera]	0	22.1567	12.2	9.22333	24.84	14.2333	9.69333	Genetic Information Processing	Folding, sorting and degradation	ko04141//Protein processing in endoplasmic reticulum	K13993	-	-	-
Dlo_018850.1	PREDICTED: probable adenylate kinase 7, mitochondrial [Citrus sinensis]	0	45.6567	36.2433	47.11	70.26	43.5833	34.2933	Metabolism	Nucleotide metabolism	ko00230//Purine metabolism	K00939	-	GO:0035639//purine ribonucleoside triphosphate binding;GO:0032549//ribonucleoside binding;GO:0043168//anion binding;GO:0001882//nucleoside binding;GO:1901363//heterocyclic compound binding;GO:0017076//purine nucleotide binding;GO:0032550//purine ribonucleoside binding;GO:0001883//purine nucleoside binding;GO:0016301//kinase activity;GO:0016772//transferase activity, transferring phosphorus-contai…	GO:0006725//cellular aromatic compound metabolic process;GO:0006807//nitrogen compound metabolic process;GO:0071704//organic substance metabolic process;GO:0044238//primary metabolic process;GO:0008152//metabolic process;GO:0034641//cellular nitrogen compound metabolic process;GO:0046483//heterocycle metabolic process;GO:1901360//organic cyclic compound metabolic process;GO:0044237//cellular meta…
Dlo_018869.4	Myosin-2 [Anthurium amnicola]	0	13.5167	2.42	2.27667	8.41	1.42	0.263333	-	-	-	-	-	-	-
Dlo_019035.1	Zinc finger, CCCH-type [Corchorus olitorius]	0	317.123	196.693	182.06	490.827	259.443	74.2167	-	-	-	-	-	GO:0043167//ion binding;GO:0005488//binding;GO:0043169//cation binding;GO:0046872//metal ion binding	-
Dlo_019143.1	PREDICTED: LOW QUALITY PROTEIN: protein DJ-1 homolog B-like [Citrus sinensis]	0	165.903	101.717	102.193	200.82	144.397	75.59	-	-	-	-	-	-	-
Dlo_019216.1	Beta-galactosidase [Dorcoceras hygrometricum]	0	4.47667	4	3.28	3.89667	2.38	1.46333	-	-	-	-	-	-	-
Dlo_019228.1	PREDICTED: DEAD-box ATP-dependent RNA helicase 20-like [Gossypium hirsutum]	0	62.86	52.8433	54.55	65.3167	51.5533	31.68	Genetic Information Processing	Transcription	ko03040//Spliceosome	K12823	-	GO:0032549//ribonucleoside binding;GO:0032553//ribonucleotide binding;GO:0043168//anion binding;GO:0032559//adenyl ribonucleotide binding;GO:0003676//nucleic acid binding;GO:0032555//purine ribonucleotide binding;GO:0030554//adenyl nucleotide binding;GO:0005488//binding;GO:0036094//small molecule binding;GO:0032550//purine ribonucleoside binding;GO:1901265//nucleoside phosphate binding;GO:0097367…	-
Dlo_019248.2	AAA domain-containing protein/CDC48_N domain-containing protein/CDC48_2 domain-containing protein [Cephalotus follicularis]	0	2.44	0.153333	0.353333	1.9	0.243333	0.0366667	-	-	-	-	-	GO:0097367//carbohydrate derivative binding;GO:0043168//anion binding;GO:0036094//small molecule binding;GO:0000166//nucleotide binding;GO:0032550//purine ribonucleoside binding;GO:1901363//heterocyclic compound binding;GO:0097159//organic cyclic compound binding;GO:0001882//nucleoside binding;GO:0032559//adenyl ribonucleotide binding;GO:0005488//binding;GO:0043167//ion binding;GO:0001883//purine…	-
Dlo_019332.1	PREDICTED: receptor-like protein 12 [Citrus sinensis]	0	1.14667	1.67	1.25	1.74	0.623333	0.34	Organismal Systems	Environmental adaptation	ko04626//Plant-pathogen interaction	K13420	-	GO:0005515//protein binding;GO:0005488//binding	-
Dlo_019359.1	YABBY domain-containing protein [Cephalotus follicularis]	0	31.2233	32.8867	23.0367	34.8267	14.62	9.03	-	-	-	-	-	-	-
Dlo_019365.1	PREDICTED: EIN3-binding F-box protein 1-like isoform X2 [Citrus sinensis]	0	88.4033	114.493	86.53	41.0067	30.2533	15.7267	Environmental Information Processing	Signal transduction	ko04075//Plant hormone signal transduction	K14515	-	GO:0005515//protein binding;GO:0005488//binding	-
Dlo_019384.1	PREDICTED: 2-alkenal reductase (NADP(+)-dependent)-like [Prunus mume]	0	85.38	58.31	42.5833	113.963	23.9533	3.13667	-	-	-	-	-	GO:0008270//zinc ion binding;GO:0046872//metal ion binding;GO:0005488//binding;GO:0003824//catalytic activity;GO:0043169//cation binding;GO:0043167//ion binding;GO:0046914//transition metal ion binding;GO:0016491//oxidoreductase activity	GO:0055114//oxidation-reduction process;GO:0044710//single-organism metabolic process;GO:0044699//single-organism process;GO:0008152//metabolic process
Dlo_019457.1	SOUL heme-binding family protein isoform 1 [Theobroma cacao]	0	26.1167	14.81	13.5667	31.4033	21.3067	14.44	-	-	-	-	-	-	-
Dlo_019504.1	PREDICTED: 17.8 kDa class II heat shock protein [Theobroma cacao]	0	12.9667	4.44667	3.67333	15.27	7.20333	1.15667	Genetic Information Processing	Folding, sorting and degradation	ko04141//Protein processing in endoplasmic reticulum	K13993	-	-	-
Dlo_019530.3	PREDICTED: probable sodium/metabolite cotransporter BASS3, chloroplastic, partial [Ziziphus jujuba]	0	23.8433	19.16	16.74	33.18	24.4033	10.5867	-	-	-	-	GO:0016020//membrane	-	-
Dlo_019549.1	PREDICTED: probable LRR receptor-like serine/threonine-protein kinase At3g47570 [Citrus sinensis]	0	2.44667	0.77	1.29667	3.79	1.73	0.433333	Organismal Systems	Environmental adaptation	ko04626//Plant-pathogen interaction	K13428	-	GO:0003824//catalytic activity;GO:0032559//adenyl ribonucleotide binding;GO:0043168//anion binding;GO:1901265//nucleoside phosphate binding;GO:0016773//phosphotransferase activity, alcohol group as acceptor;GO:0036094//small molecule binding;GO:0000166//nucleotide binding;GO:0016772//transferase activity, transferring phosphorus-containing groups;GO:0005524//ATP binding;GO:0001882//nucleoside bin…	GO:0044267//cellular protein metabolic process;GO:0044260//cellular macromolecule metabolic process;GO:0043170//macromolecule metabolic process;GO:0043412//macromolecule modification;GO:0071704//organic substance metabolic process;GO:0006468//protein phosphorylation;GO:0016310//phosphorylation;GO:0044238//primary metabolic process;GO:0019538//protein metabolic process;GO:0008152//metabolic proces…
Dlo_019577.1	TRNA/rRNA methyltransferase family protein isoform 1 [Theobroma cacao]	0	4.54667	4.41333	3.29	4.64333	3.57667	2.24667	-	-	-	-	-	-	-
Dlo_019583.1	PREDICTED: WD repeat-containing protein 26 [Citrus sinensis]	0	30.3833	18.16	18.4633	26.4667	16.1367	12.8667	-	-	-	-	-	GO:0005515//protein binding;GO:0005488//binding	-
Dlo_019617.1	PREDICTED: aquaporin NIP2-1-like [Citrus sinensis]	0	9.12	1.08	1.01333	2.60333	0.79	0.296667	-	-	-	-	GO:0016020//membrane	GO:0005215//transporter activity	GO:0051179//localization;GO:0051234//establishment of localization;GO:0006810//transport
Dlo_019667.1	-	0	0	0	0.0333333	2.64333	1.06333	0.43	-	-	-	-	-	-	-
Dlo_019801.1	vegetative storage protein [Litchi chinensis]	0	1400.2	348.717	447.433	2426.18	1438.42	754.343	-	-	-	-	-	GO:0061135//endopeptidase regulator activity;GO:0004857//enzyme inhibitor activity;GO:0098772//molecular function regulator;GO:0004866//endopeptidase inhibitor activity;GO:0061134//peptidase regulator activity;GO:0030414//peptidase inhibitor activity;GO:0030234//enzyme regulator activity	-
Dlo_019810.1	vegetative storage protein [Litchi chinensis]	0	25681.7	3949.3	4830.47	6317.47	3239.99	1553.81	-	-	-	-	-	GO:0030234//enzyme regulator activity;GO:0061134//peptidase regulator activity;GO:0004866//endopeptidase inhibitor activity;GO:0098772//molecular function regulator;GO:0004857//enzyme inhibitor activity;GO:0030414//peptidase inhibitor activity;GO:0061135//endopeptidase regulator activity	-
Dlo_019839.1	vegetative storage protein [Litchi chinensis]	0	76.95	30.5033	22.3533	55.3367	12.5633	7.09667	-	-	-	-	-	GO:0061135//endopeptidase regulator activity;GO:0004866//endopeptidase inhibitor activity;GO:0098772//molecular function regulator;GO:0030234//enzyme regulator activity;GO:0030414//peptidase inhibitor activity;GO:0061134//peptidase regulator activity;GO:0004857//enzyme inhibitor activity	-
Dlo_019842.1	PREDICTED: 21 kDa seed protein-like, partial [Citrus sinensis]	0	4827.85	3804.29	2303.09	7327.93	4388.7	1651.59	-	-	-	-	-	GO:0030234//enzyme regulator activity;GO:0030414//peptidase inhibitor activity;GO:0004866//endopeptidase inhibitor activity;GO:0061134//peptidase regulator activity;GO:0098772//molecular function regulator;GO:0004857//enzyme inhibitor activity;GO:0061135//endopeptidase regulator activity	-
Dlo_019844.1	vegetative storage protein [Litchi chinensis]	0	3451.27	744.707	619.91	2916.06	1122.47	333.977	-	-	-	-	-	GO:0004866//endopeptidase inhibitor activity;GO:0030414//peptidase inhibitor activity;GO:0004857//enzyme inhibitor activity;GO:0030234//enzyme regulator activity;GO:0061134//peptidase regulator activity;GO:0061135//endopeptidase regulator activity;GO:0098772//molecular function regulator	-
Dlo_019857.2	FAD dependent oxidoreductase [Corchorus capsularis]	0	15.1867	9.75	12.5367	19.12	12.0067	6	-	-	-	-	-	GO:0003824//catalytic activity;GO:0016491//oxidoreductase activity	GO:0044699//single-organism process;GO:0008152//metabolic process;GO:0055114//oxidation-reduction process;GO:0044710//single-organism metabolic process
Dlo_019944.1	senescence-associated family protein [Populus trichocarpa]	0	391.403	60.6433	53.26	112.11	75.7433	47.9633	-	-	-	-	-	-	-
Dlo_019949.1	Late embryogenesis abundant protein, LEA-5 [Corchorus capsularis]	0	3519.1	558.43	388.56	910.91	225.64	93.1033	-	-	-	-	-	-	GO:0006950//response to stress;GO:0050896//response to stimulus
Dlo_020047.1	PREDICTED: type I inositol polyphosphate 5-phosphatase 12-like isoform X2 [Citrus sinensis]	0	0.22	0.923333	1.16333	2.44667	1.44667	1.14333	-	-	-	-	-	GO:0005515//protein binding;GO:0005488//binding	GO:0046839//phospholipid dephosphorylation;GO:0019637//organophosphate metabolic process;GO:0006796//phosphate-containing compound metabolic process;GO:0071704//organic substance metabolic process;GO:0008152//metabolic process;GO:0046486//glycerolipid metabolic process;GO:0006644//phospholipid metabolic process;GO:0046488//phosphatidylinositol metabolic process;GO:0044237//cellular metabolic proc…
Dlo_020074.1	PREDICTED: protein SOMBRERO [Vitis vinifera]	0	2.34333	0.596667	0.4	0.58	0.0733333	0.03	-	-	-	-	-	GO:0003676//nucleic acid binding;GO:0097159//organic cyclic compound binding;GO:1901363//heterocyclic compound binding;GO:0005488//binding;GO:0003677//DNA binding	GO:1903506//regulation of nucleic acid-templated transcription;GO:0060255//regulation of macromolecule metabolic process;GO:0050794//regulation of cellular process;GO:0010468//regulation of gene expression;GO:0051171//regulation of nitrogen compound metabolic process;GO:0050789//regulation of biological process;GO:0009889//regulation of biosynthetic process;GO:2001141//regulation of RNA biosynthe…
Dlo_020238.1	Serine incorporator 4 [Anthurium amnicola]	0	37.2833	18.68	14.15	16.5433	8.59333	2.22333	-	-	-	-	-	-	-
Dlo_020361.1	transmembrane protein [Arabidopsis thaliana]	0	36.9633	12.3667	8.12667	15.7167	8.61	5.46333	-	-	-	-	-	-	-
Dlo_020408.1	PREDICTED: protein DETOXIFICATION 24-like [Citrus sinensis]	0	1.57	2.33	1.95	6.91667	4.98667	2.77667	-	-	-	-	GO:0016020//membrane	GO:0015297//antiporter activity;GO:0022857//transmembrane transporter activity;GO:0005215//transporter activity;GO:0090484//drug transporter activity;GO:0022804//active transmembrane transporter activity;GO:0015291//secondary active transmembrane transporter activity;GO:0015238//drug transmembrane transporter activity	GO:0051179//localization;GO:0006810//transport;GO:0051234//establishment of localization;GO:0009987//cellular process;GO:0050896//response to stimulus;GO:0044765//single-organism transport;GO:0044763//single-organism cellular process;GO:0042221//response to chemical;GO:1902578//single-organism localization;GO:0015893//drug transport;GO:0006855//drug transmembrane transport;GO:0055085//transmembra…
Dlo_020421.1	PREDICTED: BRI1 kinase inhibitor 1-like [Pyrus x bretschneideri]	0	32.49	25.7233	21.0867	18.65	9.22667	6.73667	-	-	-	-	-	-	-
Dlo_020431.1	PREDICTED: probable carboxylesterase 2 [Theobroma cacao]	0	11.38	16.85	10.7867	39.24	28.24	12.5967	Environmental Information Processing	Signal transduction	ko04075//Plant hormone signal transduction	K14493	-	GO:0003824//catalytic activity;GO:0016787//hydrolase activity	GO:0008152//metabolic process
Dlo_020432.1	PREDICTED: probable carboxylesterase 2 [Ricinus communis]	0	40.4533	26.1933	30.0933	54.71	35.5867	15.66	Environmental Information Processing	Signal transduction	ko04075//Plant hormone signal transduction	K14493	-	GO:0016787//hydrolase activity;GO:0003824//catalytic activity	GO:0008152//metabolic process
Dlo_020454.1	PREDICTED: probable LRR receptor-like serine/threonine-protein kinase At4g08850 [Citrus sinensis]	0	2.29333	1.43333	1.1	1.46667	0.86	0.356667	-	-	-	-	-	GO:0043168//anion binding;GO:0032559//adenyl ribonucleotide binding;GO:0005515//protein binding;GO:0001883//purine nucleoside binding;GO:0035639//purine ribonucleoside triphosphate binding;GO:0005488//binding;GO:0030554//adenyl nucleotide binding;GO:0097159//organic cyclic compound binding;GO:0032555//purine ribonucleotide binding;GO:0097367//carbohydrate derivative binding;GO:1901265//nucleoside…	GO:0044260//cellular macromolecule metabolic process;GO:0044237//cellular metabolic process;GO:0044238//primary metabolic process;GO:0006468//protein phosphorylation;GO:0006464//cellular protein modification process;GO:0016310//phosphorylation;GO:0019538//protein metabolic process;GO:0044267//cellular protein metabolic process;GO:0043412//macromolecule modification;GO:0006793//phosphorus metaboli…
Dlo_020530.1	PREDICTED: cytochrome P450 CYP72A219-like [Citrus sinensis]	0	5.80333	8.59333	5.66	11.1367	7.61	4.78667	-	-	-	-	-	GO:0005488//binding;GO:0046906//tetrapyrrole binding;GO:0005506//iron ion binding;GO:0004497//monooxygenase activity;GO:1901363//heterocyclic compound binding;GO:0046872//metal ion binding;GO:0043167//ion binding;GO:0020037//heme binding;GO:0016491//oxidoreductase activity;GO:0016705//oxidoreductase activity, acting on paired donors, with incorporation or reduction of molecular oxygen;GO:0097159/…	GO:0044699//single-organism process;GO:0008152//metabolic process;GO:0055114//oxidation-reduction process;GO:0044710//single-organism metabolic process
Dlo_020566.1	PREDICTED: cytochrome P450 CYP72A219-like [Citrus sinensis]	0	13.4767	21.8433	12.92	27.28	19.3467	9.61667	-	-	-	-	-	GO:0016705//oxidoreductase activity, acting on paired donors, with incorporation or reduction of molecular oxygen;GO:0016491//oxidoreductase activity;GO:1901363//heterocyclic compound binding;GO:0005506//iron ion binding;GO:0003824//catalytic activity;GO:0043167//ion binding;GO:0020037//heme binding;GO:0046914//transition metal ion binding;GO:0097159//organic cyclic compound binding;GO:0046906//t…	GO:0044699//single-organism process;GO:0044710//single-organism metabolic process;GO:0055114//oxidation-reduction process;GO:0008152//metabolic process
Dlo_020574.1	PREDICTED: cytochrome P450 CYP72A219-like [Citrus sinensis]	0	7.85667	14.7033	9.16333	12.1367	8.46667	4.79333	-	-	-	-	-	GO:0005488//binding;GO:0005506//iron ion binding;GO:0097159//organic cyclic compound binding;GO:0016491//oxidoreductase activity;GO:0016705//oxidoreductase activity, acting on paired donors, with incorporation or reduction of molecular oxygen;GO:0043167//ion binding;GO:0046914//transition metal ion binding;GO:1901363//heterocyclic compound binding;GO:0046906//tetrapyrrole binding;GO:0046872//meta…	GO:0044699//single-organism process;GO:0008152//metabolic process;GO:0055114//oxidation-reduction process;GO:0044710//single-organism metabolic process
Dlo_020584.1	PREDICTED: cytochrome P450 CYP72A219-like [Citrus sinensis]	0	32.6267	31.3333	25.0033	25.8067	19.3167	9.83	-	-	-	-	-	GO:1901363//heterocyclic compound binding;GO:0016705//oxidoreductase activity, acting on paired donors, with incorporation or reduction of molecular oxygen;GO:0043167//ion binding;GO:0005488//binding;GO:0097159//organic cyclic compound binding;GO:0005506//iron ion binding;GO:0046906//tetrapyrrole binding;GO:0046872//metal ion binding;GO:0016491//oxidoreductase activity;GO:0003824//catalytic activ…	GO:0008152//metabolic process;GO:0044699//single-organism process;GO:0055114//oxidation-reduction process;GO:0044710//single-organism metabolic process
Dlo_020785.1	phosphofructokinase [Hevea brasiliensis]	0	63.78	39.19	37.1867	37.13	22.1467	9.16333	Genetic Information Processing;Metabolism	Global and Overview;Carbohydrate metabolism;Folding, sorting and degradation	ko03018//RNA degradation;ko01200//Carbon metabolism;ko01230//Biosynthesis of amino acids;ko00010//Glycolysis / Gluconeogenesis;ko00052//Galactose metabolism;ko00030//Pentose phosphate pathway;ko00051//Fructose and mannose metabolism	K00850	-	GO:0003872//6-phosphofructokinase activity;GO:0016301//kinase activity;GO:0003824//catalytic activity;GO:0016740//transferase activity;GO:0016773//phosphotransferase activity, alcohol group as acceptor;GO:0008443//phosphofructokinase activity;GO:0019200//carbohydrate kinase activity;GO:0016772//transferase activity, transferring phosphorus-containing groups	GO:0046496//nicotinamide nucleotide metabolic process;GO:0008152//metabolic process;GO:1901657//glycosyl compound metabolic process;GO:0009141//nucleoside triphosphate metabolic process;GO:0006090//pyruvate metabolic process;GO:0044710//single-organism metabolic process;GO:0034641//cellular nitrogen compound metabolic process;GO:0019693//ribose phosphate metabolic process;GO:0042278//purine nucle…
Dlo_020842.1	BAH domain-containing protein/Agenet domain-containing protein [Cephalotus follicularis]	0	57.7167	57.6333	60.3633	87.26	51.7033	25.7967	-	-	-	-	-	GO:0044877//macromolecular complex binding;GO:0005488//binding;GO:0003682//chromatin binding	-
Dlo_021014.1	-	0	11.6767	6.97667	6.99667	9.98667	5.73333	1.87667	-	-	-	-	-	-	-
Dlo_021015.2	PREDICTED: IAA-amino acid hydrolase ILR1-like 4 [Citrus sinensis]	0	35.2167	20.6033	24.3033	36.5233	27.3133	16.24	-	-	-	-	-	GO:0016787//hydrolase activity;GO:0003824//catalytic activity	GO:0008152//metabolic process
Dlo_021060.1	PREDICTED: DNA-directed RNA polymerase I subunit 2 isoform X1 [Citrus sinensis]	0	20.2733	23.9133	26.87	39.3833	31.7567	19.2167	Genetic Information Processing;Metabolism	Nucleotide metabolism;Transcription	ko00240//Pyrimidine metabolism;ko00230//Purine metabolism;ko03020//RNA polymerase	K03002	GO:0005622//intracellular;GO:0043229//intracellular organelle;GO:0043227//membrane-bounded organelle;GO:0005623//cell;GO:0043231//intracellular membrane-bounded organelle;GO:0005634//nucleus;GO:0043226//organelle;GO:0044464//cell part;GO:0044424//intracellular part	GO:0016779//nucleotidyltransferase activity;GO:0003824//catalytic activity;GO:0003677//DNA binding;GO:0003676//nucleic acid binding;GO:0034062//RNA polymerase activity;GO:0032549//ribonucleoside binding;GO:0003899//DNA-directed RNA polymerase activity;GO:0016772//transferase activity, transferring phosphorus-containing groups;GO:0097367//carbohydrate derivative binding;GO:0097159//organic cyclic …	GO:0006725//cellular aromatic compound metabolic process;GO:0043170//macromolecule metabolic process;GO:0009059//macromolecule biosynthetic process;GO:0006807//nitrogen compound metabolic process;GO:0090304//nucleic acid metabolic process;GO:0046483//heterocycle metabolic process;GO:0032774//RNA biosynthetic process;GO:0034645//cellular macromolecule biosynthetic process;GO:1901362//organic cycli…
Dlo_021142.1	PREDICTED: late embryogenesis abundant protein Lea14-A [Citrus sinensis]	0	249.143	224.007	172.277	328.397	144.11	62.7733	-	-	-	-	-	-	GO:0050896//response to stimulus;GO:1901700//response to oxygen-containing compound;GO:0009415//response to water;GO:0009414//response to water deprivation;GO:0042221//response to chemical;GO:0009628//response to abiotic stimulus;GO:0010035//response to inorganic substance;GO:0009269//response to desiccation;GO:0001101//response to acid chemical;GO:0006950//response to stress
Dlo_021154.1	DEAD-box ATP-dependent RNA helicase 32 [Glycine soja]	0	34.1367	31.45	36.5867	49.0733	36.0267	19.5133	-	-	-	-	-	GO:0000166//nucleotide binding;GO:0003676//nucleic acid binding;GO:0036094//small molecule binding;GO:0005488//binding;GO:0032555//purine ribonucleotide binding;GO:0017076//purine nucleotide binding;GO:0032549//ribonucleoside binding;GO:0097159//organic cyclic compound binding;GO:0043168//anion binding;GO:0032559//adenyl ribonucleotide binding;GO:0032550//purine ribonucleoside binding;GO:0030554/…	-
Dlo_021210.1	PREDICTED: VQ motif-containing protein 9 [Theobroma cacao]	0	42.9733	40.8767	38.07	45.11	29.17	21.6533	-	-	-	-	-	-	-
Dlo_021217.1	PREDICTED: homeobox-leucine zipper protein ATHB-6-like isoform X1 [Citrus sinensis]	0	56.91	47.6867	42.24	76.4367	36.12	15.74	-	-	-	-	-	GO:0097159//organic cyclic compound binding;GO:0003676//nucleic acid binding;GO:0005488//binding;GO:0003677//DNA binding;GO:0043565//sequence-specific DNA binding;GO:1901363//heterocyclic compound binding;GO:0001071//nucleic acid binding transcription factor activity;GO:0003700//transcription factor activity, sequence-specific DNA binding	GO:0050789//regulation of biological process;GO:2001141//regulation of RNA biosynthetic process;GO:0006355//regulation of transcription, DNA-templated;GO:0065007//biological regulation;GO:0060255//regulation of macromolecule metabolic process;GO:0051171//regulation of nitrogen compound metabolic process;GO:0019219//regulation of nucleobase-containing compound metabolic process;GO:0031326//regulat…
Dlo_021261.1	maternal effect embryo arrest protein [Arabidopsis thaliana]	0	1.43667	0.466667	1.64	4.26	2.33333	0.723333	-	-	-	-	-	-	-
Dlo_021365.1	PREDICTED: protein FD isoform X1 [Theobroma cacao]	0	20.53	2.92667	2.54333	4.98333	2.74667	0.783333	Environmental Information Processing	Signal transduction	ko04075//Plant hormone signal transduction	K14432	-	GO:0097159//organic cyclic compound binding;GO:0003700//transcription factor activity, sequence-specific DNA binding;GO:1901363//heterocyclic compound binding;GO:0003677//DNA binding;GO:0043565//sequence-specific DNA binding;GO:0001071//nucleic acid binding transcription factor activity;GO:0005488//binding;GO:0003676//nucleic acid binding	GO:2000112//regulation of cellular macromolecule biosynthetic process;GO:1903506//regulation of nucleic acid-templated transcription;GO:0010468//regulation of gene expression;GO:0060255//regulation of macromolecule metabolic process;GO:0051171//regulation of nitrogen compound metabolic process;GO:0065007//biological regulation;GO:0050789//regulation of biological process;GO:0050794//regulation of…
Dlo_021414.1	PREDICTED: transcription factor bHLH121-like [Pyrus x bretschneideri]	0	21.0433	20.1467	16.9667	29.4767	19.4367	10.1133	-	-	-	-	-	GO:0046983//protein dimerization activity;GO:0005488//binding;GO:0005515//protein binding	-
Dlo_021440.1	PREDICTED: histone H1 [Jatropha curcas]	0	724.413	368.343	312.473	818.21	285.017	134.647	-	-	-	-	GO:0043226//organelle;GO:0044464//cell part;GO:0000785//chromatin;GO:0005634//nucleus;GO:0000786//nucleosome;GO:0005622//intracellular;GO:0032993//protein-DNA complex;GO:0043232//intracellular non-membrane-bounded organelle;GO:0043231//intracellular membrane-bounded organelle;GO:0044424//intracellular part;GO:0044815//DNA packaging complex;GO:0044427//chromosomal part;GO:0044422//organelle part;G…	GO:1901363//heterocyclic compound binding;GO:0097159//organic cyclic compound binding;GO:0003677//DNA binding;GO:0005488//binding;GO:0003676//nucleic acid binding	GO:0034728//nucleosome organization;GO:0071103//DNA conformation change;GO:0070271//protein complex biogenesis;GO:0071840//cellular component organization or biogenesis;GO:0065004//protein-DNA complex assembly;GO:0006325//chromatin organization;GO:0071822//protein complex subunit organization;GO:0043933//macromolecular complex subunit organization;GO:0031497//chromatin assembly;GO:0009987//cellul…
Dlo_021837.1	PREDICTED: GABA transporter 1-like [Malus domestica]	0	1.78667	0.836667	0.6	2.82333	1.13333	0.696667	Environmental Information Processing	Signal transduction	ko04075//Plant hormone signal transduction	K13946	-	-	-
Dlo_021881.1	PREDICTED: indole-3-acetate O-methyltransferase 1 [Fragaria vesca subsp. vesca] [Fragaria vesca]	0	0.74	1.90667	1.34333	3.39	1.98	1.42333	Metabolism	Lipid metabolism	ko00592//alpha-Linolenic acid metabolism	K08241	-	GO:0016741//transferase activity, transferring one-carbon groups;GO:0008168//methyltransferase activity;GO:0016740//transferase activity;GO:0003824//catalytic activity	-
Dlo_021890.2	PREDICTED: angiomotin [Cucumis sativus]	0	30.4933	24.1933	25.1867	45	31.3367	22.4967	-	-	-	-	-	GO:0005488//binding;GO:0005515//protein binding	-
Dlo_021977.1	PREDICTED: ubiquitin-like-specific protease ESD4 [Citrus sinensis]	0	7.52667	2.91	2.21333	1.68333	0.783333	0.16	-	-	-	-	-	GO:0003824//catalytic activity;GO:0008233//peptidase activity;GO:0008234//cysteine-type peptidase activity;GO:0070011//peptidase activity, acting on L-amino acid peptides;GO:0016787//hydrolase activity	GO:0019538//protein metabolic process;GO:0071704//organic substance metabolic process;GO:0043170//macromolecule metabolic process;GO:0008152//metabolic process;GO:0006508//proteolysis;GO:0044238//primary metabolic process
Dlo_021997.1	PREDICTED: ubiquitin-like-specific protease ESD4 isoform X2 [Vitis vinifera]	0	5.05667	5.09	4.68	5.19333	3.48667	1.86	-	-	-	-	-	-	-
Dlo_022065.1	RmlC-like cupins superfamily protein [Medicago truncatula]	0	78.2533	42.5133	39.87	54.74	30.1	22.84	-	-	-	-	-	-	-
Dlo_022090.1	PREDICTED: purine permease 3 [Theobroma cacao]	0	57.87	40.3033	25.3933	16.02	9.49333	3.79667	-	-	-	-	GO:0044425//membrane part;GO:0031224//intrinsic component of membrane;GO:0016021//integral component of membrane;GO:0016020//membrane	GO:0005215//transporter activity	-
Dlo_022129.1	NAC transcription factors 26 [Manihot esculenta]	0	23.0133	5.85333	6.74	3.37	1.36667	0.663333	-	-	-	-	-	GO:0003676//nucleic acid binding;GO:0005488//binding;GO:0097159//organic cyclic compound binding;GO:0003677//DNA binding;GO:1901363//heterocyclic compound binding	GO:0065007//biological regulation;GO:0009889//regulation of biosynthetic process;GO:2000112//regulation of cellular macromolecule biosynthetic process;GO:0019219//regulation of nucleobase-containing compound metabolic process;GO:0006355//regulation of transcription, DNA-templated;GO:0050789//regulation of biological process;GO:0080090//regulation of primary metabolic process;GO:0010468//regulatio…
Dlo_022182.1	BR enhanced expression 1 [Theobroma cacao]	0	6.73667	1.27667	1.46	2.09333	1.50333	0.64	Organismal Systems;Environmental Information Processing	Signal transduction;Environmental adaptation	ko04075//Plant hormone signal transduction;ko04712//Circadian rhythm - plant	K12126	-	GO:0046983//protein dimerization activity;GO:0005515//protein binding;GO:0005488//binding	-
Dlo_022186.1	-	0	0.846667	0.846667	0.803333	1.46	0.606667	0.263333	-	-	-	-	-	-	-
Dlo_022224.1	PREDICTED: patatin-like protein 2 [Citrus sinensis]	0	87.2733	58.3267	51.78	44.7167	25.8333	11.6133	-	-	-	-	-	-	GO:0071704//organic substance metabolic process;GO:0006629//lipid metabolic process;GO:0044699//single-organism process;GO:0044710//single-organism metabolic process;GO:0008152//metabolic process;GO:0044238//primary metabolic process
Dlo_022329.1	PREDICTED: trans-resveratrol di-O-methyltransferase-like [Juglans regia]	0	40.8733	13.98	12.61	33.1967	21.4167	11.8267	Metabolism	Biosynthesis of other secondary metabolites	ko00402//Benzoxazinoid biosynthesis	K13230	-	GO:0003824//catalytic activity;GO:0005515//protein binding;GO:0008171//O-methyltransferase activity;GO:0005488//binding;GO:0016740//transferase activity;GO:0016741//transferase activity, transferring one-carbon groups;GO:0008168//methyltransferase activity;GO:0046983//protein dimerization activity	-
Dlo_022355.1	PREDICTED: ethylene-responsive transcription factor 12 [Citrus sinensis]	0	36.9233	36.2633	32.7667	58.3967	32.7433	22.4667	-	-	-	-	-	GO:0001071//nucleic acid binding transcription factor activity;GO:0003700//transcription factor activity, sequence-specific DNA binding	GO:0060255//regulation of macromolecule metabolic process;GO:0031323//regulation of cellular metabolic process;GO:2001141//regulation of RNA biosynthetic process;GO:0050789//regulation of biological process;GO:0010556//regulation of macromolecule biosynthetic process;GO:0051171//regulation of nitrogen compound metabolic process;GO:1903506//regulation of nucleic acid-templated transcription;GO:003…
Dlo_022363.1	Dormancyauxin associated [Corchorus capsularis]	0	1391.42	375.93	309.49	394.563	190.337	104.367	-	-	-	-	-	-	-
Dlo_022368.1	PREDICTED: squamosa promoter-binding-like protein 3 isoform X2 [Theobroma cacao]	0	65.64	77.5667	37.2467	97.36	57.6767	19.5067	-	-	-	-	GO:0044464//cell part;GO:0005623//cell;GO:0005634//nucleus;GO:0043227//membrane-bounded organelle;GO:0043229//intracellular organelle;GO:0043231//intracellular membrane-bounded organelle;GO:0043226//organelle;GO:0044424//intracellular part;GO:0005622//intracellular	GO:0003677//DNA binding;GO:1901363//heterocyclic compound binding;GO:0097159//organic cyclic compound binding;GO:0003676//nucleic acid binding;GO:0005488//binding	-
Dlo_022424.1	PREDICTED: transcription factor bHLH63 [Theobroma cacao]	0	58.0067	47.5367	45.3133	54.3033	40.1733	23.2767	Organismal Systems;Environmental Information Processing	Signal transduction;Environmental adaptation	ko04075//Plant hormone signal transduction;ko04712//Circadian rhythm - plant	K12126	-	GO:0046983//protein dimerization activity;GO:0005515//protein binding;GO:0005488//binding	-
Dlo_022519.1	PREDICTED: probable inorganic phosphate transporter 1-7 [Citrus sinensis]	0	12.49	11.2333	11.0467	12.6367	7.96333	3.30667	-	-	-	-	GO:0044425//membrane part;GO:0016021//integral component of membrane;GO:0016020//membrane;GO:0031224//intrinsic component of membrane	GO:0005215//transporter activity;GO:0022857//transmembrane transporter activity	GO:0044765//single-organism transport;GO:0009987//cellular process;GO:0044699//single-organism process;GO:0051179//localization;GO:0044763//single-organism cellular process;GO:0051234//establishment of localization;GO:0006810//transport;GO:0055085//transmembrane transport;GO:1902578//single-organism localization
Dlo_022651.1	PREDICTED: 3-hydroxyisobutyryl-CoA hydrolase-like protein 1, mitochondrial isoform X2 [Theobroma cacao]	0	0.37	0.903333	0.4	2.40667	1.71333	0.723333	Metabolism	Amino acid metabolism;Global and Overview;Carbohydrate metabolism;Metabolism of other amino acids	ko01200//Carbon metabolism;ko00280//Valine, leucine and isoleucine degradation;ko00640//Propanoate metabolism;ko00410//beta-Alanine metabolism	K05605	-	GO:0003824//catalytic activity	GO:0008152//metabolic process
Dlo_022667.1	hypothetical protein CICLE_v10022924mg [Citrus clementina]	0	13.2667	15.9467	12.7267	40.53	22.38	15.9833	-	-	-	-	-	-	-
Dlo_022669.1	PREDICTED: protein arginine N-methyltransferase 1.6 isoform X2 [Citrus sinensis]	0	8.28	7.32333	9.40333	13.5433	9.40667	5.69	-	-	-	-	-	GO:0016741//transferase activity, transferring one-carbon groups;GO:0003824//catalytic activity;GO:0016740//transferase activity;GO:0008168//methyltransferase activity	GO:0032259//methylation;GO:0043170//macromolecule metabolic process;GO:0008152//metabolic process;GO:0036211//protein modification process;GO:0043412//macromolecule modification;GO:0044237//cellular metabolic process;GO:0044238//primary metabolic process;GO:0044267//cellular protein metabolic process;GO:0006464//cellular protein modification process;GO:0008213//protein alkylation;GO:0043414//macr…
Dlo_022762.1	PREDICTED: (-)-germacrene D synthase-like isoform X2 [Citrus sinensis]	0	0.563333	2.11333	1.22333	1.93	0.996667	0.356667	Metabolism	Metabolism of terpenoids and polyketides	ko00904//Diterpenoid biosynthesis	K12929	-	GO:0000287//magnesium ion binding;GO:0005488//binding;GO:0043169//cation binding;GO:0010333//terpene synthase activity;GO:0003824//catalytic activity;GO:0046872//metal ion binding;GO:0016838//carbon-oxygen lyase activity, acting on phosphates;GO:0016829//lyase activity;GO:0016835//carbon-oxygen lyase activity;GO:0043167//ion binding	GO:0008152//metabolic process
Dlo_022765.1	PREDICTED: (-)-germacrene D synthase-like isoform X2 [Citrus sinensis]	0	4.17667	13.35	6.04667	13.67	6.87333	2.99333	Metabolism	Metabolism of terpenoids and polyketides	ko00904//Diterpenoid biosynthesis	K12929	-	GO:0016835//carbon-oxygen lyase activity;GO:0005488//binding;GO:0016838//carbon-oxygen lyase activity, acting on phosphates;GO:0003824//catalytic activity;GO:0016829//lyase activity;GO:0046872//metal ion binding;GO:0000287//magnesium ion binding;GO:0010333//terpene synthase activity;GO:0043167//ion binding;GO:0043169//cation binding	GO:0008152//metabolic process
Dlo_022783.1	PREDICTED: protein C2-DOMAIN ABA-RELATED 4 [Citrus sinensis]	0	28.5733	16.2967	17.71	37.55	26.1967	17.77	-	-	-	-	-	GO:0005515//protein binding;GO:0005488//binding	-
Dlo_022826.2	Thioesterase superfamily [Corchorus capsularis]	0	3.76	1.23667	1.08667	4.45333	2.58	1.55667	-	-	-	-	-	-	-
Dlo_022839.1	PREDICTED: sugar transporter ERD6-like 7 [Theobroma cacao]	0	16.5533	22.01	19.92	46.2933	34.47	20.4733	-	-	-	-	GO:0044425//membrane part;GO:0016021//integral component of membrane;GO:0031224//intrinsic component of membrane;GO:0016020//membrane	GO:0005215//transporter activity;GO:0022891//substrate-specific transmembrane transporter activity;GO:0022892//substrate-specific transporter activity;GO:0022857//transmembrane transporter activity	GO:1902578//single-organism localization;GO:0044765//single-organism transport;GO:0044699//single-organism process;GO:0051179//localization;GO:0009987//cellular process;GO:0051234//establishment of localization;GO:0055085//transmembrane transport;GO:0006810//transport;GO:0044763//single-organism cellular process
Dlo_022864.1	PREDICTED: protein DEHYDRATION-INDUCED 19 homolog 3 [Jatropha curcas]	0	31.12	13.3433	14.4533	31.35	16.7833	10.06	-	-	-	-	-	-	-
Dlo_022915.1	PREDICTED: serine--glyoxylate aminotransferase [Nelumbo nucifera]	0	77.0867	34.5033	31.8167	36.7533	25.9367	15.33	Cellular Processes;Metabolism	Amino acid metabolism;Global and Overview;Transport and catabolism;Carbohydrate metabolism	ko01200//Carbon metabolism;ko04146//Peroxisome;ko00630//Glyoxylate and dicarboxylate metabolism;ko00250//Alanine, aspartate and glutamate metabolism;ko00260//Glycine, serine and threonine metabolism	K00830	-	-	GO:0008152//metabolic process
Dlo_022919.1	PREDICTED: phytochromobilin:ferredoxin oxidoreductase, chloroplastic isoform X1 [Citrus sinensis]	0	29.9533	26.7233	25.8	63.1833	45.0033	22.07	Metabolism	Metabolism of cofactors and vitamins	ko00860//Porphyrin and chlorophyll metabolism	K08101	-	GO:0003824//catalytic activity;GO:0005488//binding;GO:0043169//cation binding;GO:0043167//ion binding;GO:0046872//metal ion binding;GO:0016627//oxidoreductase activity, acting on the CH-CH group of donors;GO:0016636//oxidoreductase activity, acting on the CH-CH group of donors, iron-sulfur protein as acceptor;GO:0016491//oxidoreductase activity;GO:0046914//transition metal ion binding;GO:0050897/…	GO:0044699//single-organism process;GO:0044710//single-organism metabolic process;GO:0071704//organic substance metabolic process;GO:1901566//organonitrogen compound biosynthetic process;GO:1901360//organic cyclic compound metabolic process;GO:0051186//cofactor metabolic process;GO:0008152//metabolic process;GO:1901576//organic substance biosynthetic process;GO:0044271//cellular nitrogen compound…
Dlo_023001.1	PREDICTED: autophagy-related protein 13b [Citrus sinensis]	0	31.6433	20.1567	20.9167	25.0333	19.2	10.3233	-	-	-	-	-	-	-
Dlo_023140.1	BnaA02g28730D [Brassica napus]	0	43.5967	12.01	10.2367	32.16	9.98	5.58667	-	-	-	-	-	-	-
Dlo_023151.1	PREDICTED: sister chromatid cohesion 1 protein 2 [Theobroma cacao]	0	4.69333	4.49	4.52333	6.9	4.48667	3.03333	-	-	-	-	GO:0043228//non-membrane-bounded organelle;GO:0005634//nucleus;GO:0031090//organelle membrane;GO:0005623//cell;GO:0005740//mitochondrial envelope;GO:0005694//chromosome;GO:0031967//organelle envelope;GO:0070013//intracellular organelle lumen;GO:0044422//organelle part;GO:0005737//cytoplasm;GO:0031966//mitochondrial membrane;GO:0043233//organelle lumen;GO:0005622//intracellular;GO:0043232//intrace…	GO:0005515//protein binding;GO:0005488//binding	GO:0015849//organic acid transport;GO:0046907//intracellular transport;GO:0051649//establishment of localization in cell;GO:1902578//single-organism localization;GO:0015711//organic anion transport;GO:0006850//mitochondrial pyruvate transport;GO:0006848//pyruvate transport;GO:0046942//carboxylic acid transport;GO:0071702//organic substance transport;GO:0015718//monocarboxylic acid transport;GO:00…
Dlo_023158.1	PREDICTED: probable adenylate kinase 7, mitochondrial [Citrus sinensis]	0	9.62333	7.72667	10.13	20.5667	12.7067	6.77333	Metabolism	Nucleotide metabolism	ko00230//Purine metabolism	K00939	-	GO:0043168//anion binding;GO:0001883//purine nucleoside binding;GO:0032553//ribonucleotide binding;GO:0005488//binding;GO:0097367//carbohydrate derivative binding;GO:0035639//purine ribonucleoside triphosphate binding;GO:0032555//purine ribonucleotide binding;GO:1901265//nucleoside phosphate binding;GO:0019205//nucleobase-containing compound kinase activity;GO:0032549//ribonucleoside binding;GO:0…	GO:0034641//cellular nitrogen compound metabolic process;GO:0046483//heterocycle metabolic process;GO:0044238//primary metabolic process;GO:0044237//cellular metabolic process;GO:0071704//organic substance metabolic process;GO:0006725//cellular aromatic compound metabolic process;GO:0006807//nitrogen compound metabolic process;GO:0006139//nucleobase-containing compound metabolic process;GO:000815…
Dlo_023216.1	PREDICTED: UDP-glycosyltransferase 86A1 [Citrus sinensis]	0	7.08333	0.446667	0.32	0.96	0.443333	0.253333	-	-	-	-	-	GO:0003824//catalytic activity;GO:0016758//transferase activity, transferring hexosyl groups;GO:0016757//transferase activity, transferring glycosyl groups;GO:0016740//transferase activity	GO:0008152//metabolic process
Dlo_023296.1	PREDICTED: cleavage and polyadenylation specificity factor subunit 1 isoform X2 [Citrus sinensis]	0	30.34	21.96	25.3467	37.5033	25.1167	10.9233	Genetic Information Processing	Translation	ko03015//mRNA surveillance pathway	K14401	-	-	-
Dlo_023437.1	PREDICTED: nuclear transcription factor Y subunit B-4-like [Citrus sinensis]	0	8.15	1.83	1.85	4.15333	0.466667	0.203333	-	-	-	-	GO:0044464//cell part;GO:0005634//nucleus;GO:0005623//cell;GO:0043231//intracellular membrane-bounded organelle;GO:0005622//intracellular;GO:0044424//intracellular part;GO:0043229//intracellular organelle;GO:0043227//membrane-bounded organelle;GO:0043226//organelle	GO:0005488//binding;GO:0003677//DNA binding;GO:0097159//organic cyclic compound binding;GO:1901363//heterocyclic compound binding;GO:0003676//nucleic acid binding;GO:0043565//sequence-specific DNA binding	GO:0060255//regulation of macromolecule metabolic process;GO:0031323//regulation of cellular metabolic process;GO:0006355//regulation of transcription, DNA-templated;GO:0019219//regulation of nucleobase-containing compound metabolic process;GO:2000112//regulation of cellular macromolecule biosynthetic process;GO:0019222//regulation of metabolic process;GO:0051171//regulation of nitrogen compound …
Dlo_023496.1	PREDICTED: auxin-responsive protein SAUR36 [Citrus sinensis]	0	95.1667	40.84	27.3633	27.2067	13.3533	7.96	Environmental Information Processing	Signal transduction	ko04075//Plant hormone signal transduction	K14488	-	-	-
Dlo_023593.1	PREDICTED: aspartic proteinase-like protein 2 [Arachis duranensis]	0	0.136667	0.186667	0.14	0.86	0.496667	0.243333	-	-	-	-	-	GO:0008233//peptidase activity;GO:0003824//catalytic activity;GO:0004175//endopeptidase activity;GO:0070001//aspartic-type peptidase activity;GO:0004190//aspartic-type endopeptidase activity;GO:0016787//hydrolase activity;GO:0070011//peptidase activity, acting on L-amino acid peptides	GO:0071704//organic substance metabolic process;GO:0044238//primary metabolic process;GO:0019538//protein metabolic process;GO:0008152//metabolic process;GO:0043170//macromolecule metabolic process;GO:0006508//proteolysis
Dlo_023595.1	transmembrane protein [Arabidopsis thaliana]	0	17.39	3.02	4.41	13.8467	2.01	0.62	-	-	-	-	-	-	-
Dlo_023664.1	PREDICTED: pentatricopeptide repeat-containing protein At2g41720 isoform X2 [Citrus sinensis]	0	14.96	16.9933	18.9733	30.1233	24.0533	13.8567	-	-	-	-	-	-	-
Dlo_023666.1	PREDICTED: AP2-like ethylene-responsive transcription factor At2g41710 [Citrus sinensis]	0	30.8533	19.3067	22.9667	36.8067	28.0467	15.88	-	-	-	-	-	GO:0001071//nucleic acid binding transcription factor activity;GO:0003700//transcription factor activity, sequence-specific DNA binding	GO:0031323//regulation of cellular metabolic process;GO:0050789//regulation of biological process;GO:2000112//regulation of cellular macromolecule biosynthetic process;GO:2001141//regulation of RNA biosynthetic process;GO:0031326//regulation of cellular biosynthetic process;GO:0009889//regulation of biosynthetic process;GO:0019222//regulation of metabolic process;GO:0051252//regulation of RNA met…
Dlo_023734.1	MuDR family transposase isoform 2 [Theobroma cacao]	0	13.2667	13.98	13.0767	18.6933	15.2433	9.23	Genetic Information Processing	Folding, sorting and degradation	ko04120//Ubiquitin mediated proteolysis	K10583	-	GO:0046914//transition metal ion binding;GO:0005488//binding;GO:0046872//metal ion binding;GO:0043167//ion binding;GO:0043169//cation binding;GO:0008270//zinc ion binding;GO:0005515//protein binding	-
Dlo_023764.1	PREDICTED: probable WRKY transcription factor 4 [Citrus sinensis]	0	91.4567	51.15	60.68	95.1733	64.0933	25.62	Organismal Systems	Environmental adaptation	ko04626//Plant-pathogen interaction	K13424	-	GO:0097159//organic cyclic compound binding;GO:0001071//nucleic acid binding transcription factor activity;GO:0003676//nucleic acid binding;GO:0003677//DNA binding;GO:0043565//sequence-specific DNA binding;GO:0003700//transcription factor activity, sequence-specific DNA binding;GO:0005488//binding;GO:1901363//heterocyclic compound binding	GO:0010556//regulation of macromolecule biosynthetic process;GO:0019222//regulation of metabolic process;GO:0080090//regulation of primary metabolic process;GO:0031323//regulation of cellular metabolic process;GO:0031326//regulation of cellular biosynthetic process;GO:0051252//regulation of RNA metabolic process;GO:0006355//regulation of transcription, DNA-templated;GO:0009889//regulation of bios…
Dlo_023776.1	PREDICTED: clavaminate synthase-like protein At3g21360 [Citrus sinensis]	0	14.0433	6.94667	6.98	6.64	3.33667	1.94	-	-	-	-	-	GO:0016491//oxidoreductase activity;GO:0003824//catalytic activity	GO:0055114//oxidation-reduction process;GO:0044710//single-organism metabolic process;GO:0008152//metabolic process;GO:0044699//single-organism process
Dlo_023785.1	PREDICTED: aquaporin NIP2-1-like [Citrus sinensis]	0	3.74	0.436667	0.386667	2.65	1.27333	0.766667	-	-	-	-	GO:0016020//membrane	GO:0005215//transporter activity	GO:0006810//transport;GO:0051234//establishment of localization;GO:0051179//localization
Dlo_023788.1	PREDICTED: aquaporin NIP2-1-like [Citrus sinensis]	0	3.74	0.436667	0.386667	2.65	1.27333	0.766667	-	-	-	-	GO:0016020//membrane	GO:0005215//transporter activity	GO:0051179//localization;GO:0051234//establishment of localization;GO:0006810//transport
Dlo_023793.1	PREDICTED: aquaporin NIP2-1-like [Citrus sinensis]	0	7.23333	0.74	1.00333	4.53667	1.23	0.273333	-	-	-	-	GO:0016020//membrane	GO:0005215//transporter activity	GO:0006810//transport;GO:0051234//establishment of localization;GO:0051179//localization
Dlo_023796.1	PREDICTED: aquaporin NIP2-1-like [Citrus sinensis]	0	7.23333	0.74	1.00333	4.53667	1.23	0.273333	-	-	-	-	GO:0016020//membrane	GO:0005215//transporter activity	GO:0006810//transport;GO:0051179//localization;GO:0051234//establishment of localization
Dlo_023798.1	PREDICTED: aquaporin NIP2-1-like [Citrus sinensis]	0	0.583333	0.196667	0.06	0.893333	0.216667	0.09	-	-	-	-	GO:0016020//membrane	GO:0005215//transporter activity	GO:0051179//localization;GO:0051234//establishment of localization;GO:0006810//transport
Dlo_023876.1	PREDICTED: nascent polypeptide-associated complex subunit alpha, muscle-specific form [Malus domestica]	0	115.407	78.2	79.8267	108.837	78.78	54.1233	-	-	-	-	-	-	-
Dlo_023934.1	DUF506 domain-containing protein [Cephalotus follicularis]	0	83.39	75.84	72.5967	67.85	48.0767	24.7033	-	-	-	-	-	-	-
Dlo_023935.1	PREDICTED: protein ELC-like [Citrus sinensis]	0	4.47333	2.46333	2.2	1.17333	0.493333	0.32	-	-	-	-	-	-	GO:0006810//transport;GO:0045184//establishment of protein localization;GO:0036211//protein modification process;GO:0033036//macromolecule localization;GO:0071704//organic substance metabolic process;GO:0008152//metabolic process;GO:0044260//cellular macromolecule metabolic process;GO:0044237//cellular metabolic process;GO:0015031//protein transport;GO:0043170//macromolecule metabolic process;GO:…
Dlo_023952.1	PREDICTED: U3 small nucleolar RNA-associated protein 18 homolog [Citrus sinensis]	0	2.07	2.06	2.00333	2.99333	2.30333	1.25667	Genetic Information Processing	Translation	ko03008//Ribosome biogenesis in eukaryotes	K14553	-	GO:0005515//protein binding;GO:0005488//binding	-
Dlo_023978.1	PREDICTED: LRR receptor-like serine/threonine-protein kinase RPK2 [Citrus sinensis]	0	12.0433	13.2433	12.68	11.6233	9.22333	5.64	-	-	-	-	-	GO:0005515//protein binding;GO:0001882//nucleoside binding;GO:0030554//adenyl nucleotide binding;GO:0005488//binding;GO:0032555//purine ribonucleotide binding;GO:0032553//ribonucleotide binding;GO:0004672//protein kinase activity;GO:0005524//ATP binding;GO:0097159//organic cyclic compound binding;GO:0000166//nucleotide binding;GO:0001883//purine nucleoside binding;GO:0016301//kinase activity;GO:0…	GO:0006464//cellular protein modification process;GO:0036211//protein modification process;GO:0044237//cellular metabolic process;GO:0019538//protein metabolic process;GO:0071704//organic substance metabolic process;GO:0044267//cellular protein metabolic process;GO:0044238//primary metabolic process;GO:0043170//macromolecule metabolic process;GO:0006793//phosphorus metabolic process;GO:0006796//p…
Dlo_023991.2	PREDICTED: light-regulated protein [Juglans regia]	0	47.7733	2.18667	2.09	12.1367	3.51667	0.74	-	-	-	-	-	-	-
Dlo_024177.1	endochitinase CH5B [Cajanus cajan]	0	567.53	251.69	233.573	342.83	159.427	85.9933	Metabolism	Carbohydrate metabolism	ko00520//Amino sugar and nucleotide sugar metabolism	K01183	-	GO:0003824//catalytic activity;GO:0097367//carbohydrate derivative binding;GO:0004568//chitinase activity;GO:0016798//hydrolase activity, acting on glycosyl bonds;GO:0005488//binding;GO:0004553//hydrolase activity, hydrolyzing O-glycosyl compounds;GO:0008061//chitin binding;GO:0016787//hydrolase activity	GO:1901135//carbohydrate derivative metabolic process;GO:0009987//cellular process;GO:0009057//macromolecule catabolic process;GO:1901072//glucosamine-containing compound catabolic process;GO:1901565//organonitrogen compound catabolic process;GO:0044260//cellular macromolecule metabolic process;GO:0006032//chitin catabolic process;GO:0006807//nitrogen compound metabolic process;GO:0043170//macrom…
Dlo_024206.1	PREDICTED: (R,S)-reticuline 7-O-methyltransferase [Theobroma cacao]	0	8.38333	5.83667	3.42	44.3367	18.61	3.47	Metabolism	Biosynthesis of other secondary metabolites	ko00940//Phenylpropanoid biosynthesis	K13066	-	GO:0008171//O-methyltransferase activity;GO:0005488//binding;GO:0008168//methyltransferase activity;GO:0046983//protein dimerization activity;GO:0005515//protein binding;GO:0016740//transferase activity;GO:0003824//catalytic activity;GO:0016741//transferase activity, transferring one-carbon groups	-
Dlo_024209.1	PREDICTED: rop guanine nucleotide exchange factor 1 [Citrus sinensis]	0	82.92	85.81	94.9133	128.803	92.1567	59.04	-	-	-	-	-	GO:0005085//guanyl-nucleotide exchange factor activity;GO:0005089//Rho guanyl-nucleotide exchange factor activity;GO:0098772//molecular function regulator;GO:0005088//Ras guanyl-nucleotide exchange factor activity	-
Dlo_024218.1	PREDICTED: lysine histidine transporter-like 8 [Ricinus communis]	0	3.66	0.603333	0.533333	2.63333	0.83	0.39	-	-	-	-	-	-	-
Dlo_024236.1	PREDICTED: FAD-dependent urate hydroxylase-like isoform X1 [Citrus sinensis]	0	49.0233	27.5867	31.2467	29.09	17.06	12.1567	-	-	-	-	-	GO:0003824//catalytic activity;GO:0016491//oxidoreductase activity	GO:0008152//metabolic process
Dlo_024286.1	auxin influx carrier component [Corchorus olitorius]	0	10.1233	33.54	23.5767	48.5267	32.94	23.5233	-	-	-	-	-	-	-
Dlo_024354.1	PREDICTED: amidophosphoribosyltransferase, chloroplastic [Theobroma cacao]	0	42.51	40.7133	41.24	47.23	30.07	16.7033	-	-	-	-	-	-	GO:0044710//single-organism metabolic process;GO:0044281//small molecule metabolic process;GO:1901657//glycosyl compound metabolic process;GO:0034641//cellular nitrogen compound metabolic process;GO:0044699//single-organism process;GO:1901360//organic cyclic compound metabolic process;GO:1901564//organonitrogen compound metabolic process;GO:0009116//nucleoside metabolic process;GO:0006139//nucleo…
Dlo_024425.1	Light regulated Lir1 [Corchorus olitorius]	0	80.56	20.4567	19.3133	55.6267	38.5433	20.5567	-	-	-	-	-	-	-
Dlo_024437.1	AP2 domain-containing protein [Cephalotus follicularis]	0	105.283	85.0567	52.3833	39.5533	24.7267	7.59667	-	-	-	-	-	GO:0003700//transcription factor activity, sequence-specific DNA binding;GO:0001071//nucleic acid binding transcription factor activity	GO:0065007//biological regulation;GO:0050794//regulation of cellular process;GO:1903506//regulation of nucleic acid-templated transcription;GO:0051252//regulation of RNA metabolic process;GO:0006355//regulation of transcription, DNA-templated;GO:0010468//regulation of gene expression;GO:0060255//regulation of macromolecule metabolic process;GO:0009889//regulation of biosynthetic process;GO:200114…
Dlo_024479.1	PREDICTED: isoflavone 2'-hydroxylase [Theobroma cacao]	0	17.09	7.06333	8.26667	19.2367	8.65667	4.01333	Metabolism	Metabolism of terpenoids and polyketides;Biosynthesis of other secondary metabolites	ko00945//Stilbenoid, diarylheptanoid and gingerol biosynthesis;ko00903//Limonene and pinene degradation	K00517	-	GO:0016705//oxidoreductase activity, acting on paired donors, with incorporation or reduction of molecular oxygen;GO:0016491//oxidoreductase activity;GO:0020037//heme binding;GO:0046914//transition metal ion binding;GO:0097159//organic cyclic compound binding;GO:0003824//catalytic activity;GO:0043167//ion binding;GO:0046872//metal ion binding;GO:1901363//heterocyclic compound binding;GO:0043169//…	GO:0008152//metabolic process;GO:0044710//single-organism metabolic process;GO:0044699//single-organism process;GO:0055114//oxidation-reduction process
Dlo_024520.1	PREDICTED: clavaminate synthase-like protein At3g21360 [Citrus sinensis]	0	56.8733	19.2267	19.47	12.5033	6.69333	2.99667	-	-	-	-	-	GO:0003824//catalytic activity;GO:0016491//oxidoreductase activity	GO:0008152//metabolic process;GO:0055114//oxidation-reduction process;GO:0044699//single-organism process;GO:0044710//single-organism metabolic process
Dlo_024540.1	PREDICTED: transcription factor bHLH75 [Citrus sinensis]	0	19.6	7.58333	4.86667	3.26	1.01333	0.65	Organismal Systems;Environmental Information Processing	Signal transduction;Environmental adaptation	ko04075//Plant hormone signal transduction;ko04712//Circadian rhythm - plant	K12126	-	GO:0005488//binding;GO:0046983//protein dimerization activity;GO:0005515//protein binding	-
Dlo_024606.1	PREDICTED: transmembrane protein 45B-like [Citrus sinensis]	0	35.4667	32.77	38.0767	44.4033	33.1933	21.3333	-	-	-	-	-	-	-
Dlo_024608.3	PREDICTED: growth-regulating factor 4-like isoform X1 [Citrus sinensis]	0	15.75	5.72	6.70333	9.99667	4.41	3.20667	-	-	-	-	-	-	-
Dlo_024669.1	PREDICTED: galactoside 2-alpha-L-fucosyltransferase-like [Citrus sinensis]	0	1.24	0.436667	0.423333	0.94	0.32	0.0433333	-	-	-	-	GO:0016020//membrane	GO:0016740//transferase activity;GO:0031127//alpha-(1,2)-fucosyltransferase activity;GO:0003824//catalytic activity;GO:0016757//transferase activity, transferring glycosyl groups;GO:0008107//galactoside 2-alpha-L-fucosyltransferase activity;GO:0008417//fucosyltransferase activity;GO:0016758//transferase activity, transferring hexosyl groups	GO:0071554//cell wall organization or biogenesis;GO:0044085//cellular component biogenesis;GO:0009987//cellular process;GO:0071840//cellular component organization or biogenesis;GO:0042546//cell wall biogenesis
Dlo_024793.1	PREDICTED: (-)-germacrene D synthase-like isoform X2 [Citrus sinensis]	0	10.0833	27.96	15.5533	72.3133	22.4167	9.16333	Metabolism	Metabolism of terpenoids and polyketides	ko00904//Diterpenoid biosynthesis	K12929	-	GO:0016829//lyase activity;GO:0000287//magnesium ion binding;GO:0016838//carbon-oxygen lyase activity, acting on phosphates;GO:0010333//terpene synthase activity;GO:0043167//ion binding;GO:0005488//binding;GO:0016835//carbon-oxygen lyase activity;GO:0046872//metal ion binding;GO:0003824//catalytic activity;GO:0043169//cation binding	GO:0008152//metabolic process
Dlo_024840.1	PREDICTED: isoamylase 2, chloroplastic [Citrus sinensis]	0	15.5433	6.98	6.99667	6.29	5.09667	2.99	-	-	-	-	GO:0016020//membrane	GO:0043169//cation binding;GO:0043167//ion binding;GO:0003824//catalytic activity;GO:0016798//hydrolase activity, acting on glycosyl bonds;GO:0016787//hydrolase activity;GO:0004553//hydrolase activity, hydrolyzing O-glycosyl compounds;GO:0005488//binding	GO:0044238//primary metabolic process;GO:0008152//metabolic process;GO:0071704//organic substance metabolic process;GO:0005975//carbohydrate metabolic process
Dlo_024856.1	PREDICTED: translocator protein homolog [Theobroma cacao]	0	110.37	25.0133	34.5733	37.2967	20.7267	6.14667	-	-	-	-	GO:0031224//intrinsic component of membrane;GO:0016020//membrane;GO:0044425//membrane part;GO:0016021//integral component of membrane	-	-
Dlo_024864.1	gigantea [Dimocarpus longan]	0	453.543	36.1433	41.9133	351.013	251.2	134.253	-	-	-	-	-	-	GO:2000241//regulation of reproductive process;GO:2000026//regulation of multicellular organismal development;GO:0050789//regulation of biological process;GO:0065007//biological regulation;GO:2000028//regulation of photoperiodism, flowering;GO:0051239//regulation of multicellular organismal process;GO:0050793//regulation of developmental process;GO:0048580//regulation of post-embryonic developmen…
Dlo_024893.1	NBS-LRR disease resistance protein NBS44 [Dimocarpus longan]	0	175.63	119.82	117.577	107.087	77.49	38.23	Organismal Systems	Environmental adaptation	ko04626//Plant-pathogen interaction	K13457	-	GO:0043531//ADP binding;GO:0043167//ion binding;GO:0097367//carbohydrate derivative binding;GO:0001883//purine nucleoside binding;GO:1901363//heterocyclic compound binding;GO:0097159//organic cyclic compound binding;GO:0032555//purine ribonucleotide binding;GO:0032549//ribonucleoside binding;GO:0032550//purine ribonucleoside binding;GO:0001882//nucleoside binding;GO:0032553//ribonucleotide bindin…	-
Dlo_024922.1	GST6 [Litchi chinensis]	0	25.73	1.98333	3.74333	1.19	0.04	0	Metabolism	Metabolism of other amino acids	ko00480//Glutathione metabolism	K00799	-	GO:0005488//binding;GO:0005515//protein binding	-
Dlo_024928.1	Proteasome inhibitor-related [Theobroma cacao]	0	14.9533	11.0067	7.68	6.60333	4.64	2.23667	-	-	-	-	-	-	-
Dlo_025025.1	PREDICTED: ABC transporter G family member 11 [Vitis vinifera]	0	9.84667	14.72	7.21	21.2367	15.11	9.33	-	-	-	-	GO:0016020//membrane	GO:0036094//small molecule binding;GO:0001882//nucleoside binding;GO:0016887//ATPase activity;GO:0097159//organic cyclic compound binding;GO:0016462//pyrophosphatase activity;GO:0017111//nucleoside-triphosphatase activity;GO:0005488//binding;GO:0001883//purine nucleoside binding;GO:1901265//nucleoside phosphate binding;GO:0035639//purine ribonucleoside triphosphate binding;GO:0097367//carbohydrat…	-
Dlo_025066.1	PREDICTED: cysteine proteinase inhibitor 6-like [Citrus sinensis]	0	425.873	272.273	265.393	221.637	179.087	109.263	-	-	-	-	-	GO:0030234//enzyme regulator activity;GO:0030414//peptidase inhibitor activity;GO:0004869//cysteine-type endopeptidase inhibitor activity;GO:0004866//endopeptidase inhibitor activity;GO:0061135//endopeptidase regulator activity;GO:0098772//molecular function regulator;GO:0004857//enzyme inhibitor activity;GO:0061134//peptidase regulator activity	-
Dlo_025153.1	PREDICTED: aspartic proteinase-like isoform X2 [Juglans regia]	0	156.727	133.947	106.217	135.533	93.21	57.25	-	-	-	-	-	GO:0003824//catalytic activity;GO:0004190//aspartic-type endopeptidase activity;GO:0004175//endopeptidase activity;GO:0016787//hydrolase activity;GO:0070011//peptidase activity, acting on L-amino acid peptides;GO:0070001//aspartic-type peptidase activity;GO:0008233//peptidase activity	GO:0044699//single-organism process;GO:0071704//organic substance metabolic process;GO:0006508//proteolysis;GO:0008152//metabolic process;GO:0043170//macromolecule metabolic process;GO:0044710//single-organism metabolic process;GO:0019538//protein metabolic process;GO:0006629//lipid metabolic process;GO:0044238//primary metabolic process
Dlo_025160.1	PREDICTED: G patch domain-containing protein 8 isoform X1 [Juglans regia]	0	12.9633	9.09667	9.08667	20.6367	13.8667	9.08667	-	-	-	-	-	GO:0097159//organic cyclic compound binding;GO:0043169//cation binding;GO:0046872//metal ion binding;GO:0005488//binding;GO:0003676//nucleic acid binding;GO:1901363//heterocyclic compound binding;GO:0043167//ion binding	-
Dlo_025215.1	Protein spinster [Morus notabilis]	0	3.79	2.48667	2.42667	1.70667	1.05	0.656667	-	-	-	-	GO:0044425//membrane part;GO:0031224//intrinsic component of membrane;GO:0016020//membrane;GO:0016021//integral component of membrane	-	GO:0044763//single-organism cellular process;GO:0055085//transmembrane transport;GO:0044699//single-organism process;GO:0006810//transport;GO:0051234//establishment of localization;GO:1902578//single-organism localization;GO:0009987//cellular process;GO:0044765//single-organism transport;GO:0051179//localization
Dlo_025254.1	PREDICTED: G-type lectin S-receptor-like serine/threonine-protein kinase SD2-5 [Citrus sinensis]	0	0.743333	0.216667	0.236667	0.89	0.46	0.263333	Organismal Systems	Environmental adaptation	ko04626//Plant-pathogen interaction	K13417	-	GO:0032559//adenyl ribonucleotide binding;GO:0032550//purine ribonucleoside binding;GO:0016772//transferase activity, transferring phosphorus-containing groups;GO:0005488//binding;GO:0030554//adenyl nucleotide binding;GO:0016773//phosphotransferase activity, alcohol group as acceptor;GO:0043167//ion binding;GO:0017076//purine nucleotide binding;GO:0043168//anion binding;GO:0035639//purine ribonuc…	GO:0044267//cellular protein metabolic process;GO:0006468//protein phosphorylation;GO:0044237//cellular metabolic process;GO:0009987//cellular process;GO:0036211//protein modification process;GO:0008152//metabolic process;GO:0044260//cellular macromolecule metabolic process;GO:0044238//primary metabolic process;GO:0006796//phosphate-containing compound metabolic process;GO:0019538//protein metabo…
Dlo_025256.1	PREDICTED: zinc finger protein STOP1 homolog [Citrus sinensis]	0	32.0867	19.5867	18.3167	21.9167	13.67	9.38333	-	-	-	-	-	GO:0043167//ion binding;GO:0046872//metal ion binding;GO:0005488//binding;GO:0043169//cation binding	-
Dlo_025312.1	PREDICTED: serine carboxypeptidase-like 18 [Citrus sinensis]	0	20.51	7.67667	8.38667	9.38	5.04333	2.79667	Metabolism	Biosynthesis of other secondary metabolites	ko00940//Phenylpropanoid biosynthesis	K09756	-	GO:0008238//exopeptidase activity;GO:0008233//peptidase activity;GO:0017171//serine hydrolase activity;GO:0008236//serine-type peptidase activity;GO:0004180//carboxypeptidase activity;GO:0016787//hydrolase activity;GO:0003824//catalytic activity;GO:0004185//serine-type carboxypeptidase activity;GO:0070011//peptidase activity, acting on L-amino acid peptides;GO:0070008//serine-type exopeptidase ac…	GO:0071704//organic substance metabolic process;GO:0019538//protein metabolic process;GO:0008152//metabolic process;GO:0006508//proteolysis;GO:0044238//primary metabolic process;GO:0043170//macromolecule metabolic process
Dlo_025329.1	PREDICTED: kelch domain-containing protein 3 isoform X1 [Citrus sinensis]	0	25.1667	23.1267	24.1567	34.1833	26.3967	16.9467	-	-	-	-	-	GO:0005515//protein binding;GO:0005488//binding	-
Dlo_025363.1	PREDICTED: ABC transporter C family member 3-like [Citrus sinensis]	0	63.7167	64.69	78.9267	58.32	35.0333	25.9733	-	-	-	-	GO:0031224//intrinsic component of membrane;GO:0044425//membrane part;GO:0016021//integral component of membrane;GO:0016020//membrane	GO:0032549//ribonucleoside binding;GO:0017111//nucleoside-triphosphatase activity;GO:0046872//metal ion binding;GO:0000166//nucleotide binding;GO:0016817//hydrolase activity, acting on acid anhydrides;GO:0022857//transmembrane transporter activity;GO:0020037//heme binding;GO:0043168//anion binding;GO:0005524//ATP binding;GO:0046914//transition metal ion binding;GO:0030554//adenyl nucleotide bindi…	GO:0055085//transmembrane transport;GO:0008152//metabolic process;GO:0055114//oxidation-reduction process;GO:0044699//single-organism process;GO:0044710//single-organism metabolic process;GO:0051234//establishment of localization;GO:0044763//single-organism cellular process;GO:1902578//single-organism localization;GO:0006810//transport;GO:0009987//cellular process;GO:0044765//single-organism tran…
Dlo_025366.1	PREDICTED: cytochrome P450 71D9 [Theobroma cacao]	0	12.7433	4.24333	2.66333	2.15667	0.623333	0.25	Metabolism	Metabolism of terpenoids and polyketides;Biosynthesis of other secondary metabolites	ko00945//Stilbenoid, diarylheptanoid and gingerol biosynthesis;ko00903//Limonene and pinene degradation	K00517	-	GO:0016491//oxidoreductase activity;GO:0046914//transition metal ion binding;GO:1901363//heterocyclic compound binding;GO:0097159//organic cyclic compound binding;GO:0005488//binding;GO:0046872//metal ion binding;GO:0046906//tetrapyrrole binding;GO:0043169//cation binding;GO:0005506//iron ion binding;GO:0016705//oxidoreductase activity, acting on paired donors, with incorporation or reduction of …	GO:0044699//single-organism process;GO:0055114//oxidation-reduction process;GO:0044710//single-organism metabolic process;GO:0008152//metabolic process
Dlo_025367.1	PREDICTED: cytochrome P450 71D10-like [Citrus sinensis]	0	132.71	23.6933	15.7333	47.5367	17.1	5.34	Metabolism	Metabolism of terpenoids and polyketides;Biosynthesis of other secondary metabolites	ko00945//Stilbenoid, diarylheptanoid and gingerol biosynthesis;ko00903//Limonene and pinene degradation	K00517	-	GO:0005506//iron ion binding;GO:0043167//ion binding;GO:0046906//tetrapyrrole binding;GO:0016491//oxidoreductase activity;GO:0016705//oxidoreductase activity, acting on paired donors, with incorporation or reduction of molecular oxygen;GO:1901363//heterocyclic compound binding;GO:0097159//organic cyclic compound binding;GO:0003824//catalytic activity;GO:0043169//cation binding;GO:0046914//transit…	GO:0008152//metabolic process;GO:0055114//oxidation-reduction process;GO:0044699//single-organism process;GO:0044710//single-organism metabolic process
Dlo_025369.1	PREDICTED: cytochrome P450 71D10-like [Citrus sinensis]	0	2.85333	0.326667	0.193333	0.823333	0.216667	0.0366667	Metabolism	Metabolism of terpenoids and polyketides;Biosynthesis of other secondary metabolites	ko00945//Stilbenoid, diarylheptanoid and gingerol biosynthesis;ko00903//Limonene and pinene degradation	K00517	-	GO:0046872//metal ion binding;GO:0043169//cation binding;GO:0016705//oxidoreductase activity, acting on paired donors, with incorporation or reduction of molecular oxygen;GO:0043167//ion binding;GO:0020037//heme binding;GO:0046906//tetrapyrrole binding;GO:0016491//oxidoreductase activity;GO:0005506//iron ion binding;GO:0046914//transition metal ion binding;GO:0005488//binding;GO:0097159//organic …	GO:0044710//single-organism metabolic process;GO:0055114//oxidation-reduction process;GO:0008152//metabolic process;GO:0044699//single-organism process
Dlo_025370.1	PREDICTED: cytochrome P450 71D9 [Theobroma cacao]	0	6.10333	0.486667	0.413333	1.8	0.583333	0.303333	Metabolism	Metabolism of terpenoids and polyketides;Biosynthesis of other secondary metabolites	ko00945//Stilbenoid, diarylheptanoid and gingerol biosynthesis;ko00903//Limonene and pinene degradation	K00517	-	GO:0005488//binding;GO:1901363//heterocyclic compound binding;GO:0046914//transition metal ion binding;GO:0043169//cation binding;GO:0016491//oxidoreductase activity;GO:0020037//heme binding;GO:0003824//catalytic activity;GO:0097159//organic cyclic compound binding;GO:0016705//oxidoreductase activity, acting on paired donors, with incorporation or reduction of molecular oxygen;GO:0046906//tetrapy…	GO:0044710//single-organism metabolic process;GO:0008152//metabolic process;GO:0044699//single-organism process;GO:0055114//oxidation-reduction process
Dlo_025401.1	PREDICTED: AAA-ATPase At3g50940-like [Citrus sinensis]	0	83.1833	53.8767	50.5367	40.3333	23.34	15.0933	-	-	-	-	-	GO:0032553//ribonucleotide binding;GO:0043168//anion binding;GO:0032550//purine ribonucleoside binding;GO:0030554//adenyl nucleotide binding;GO:0005488//binding;GO:0035639//purine ribonucleoside triphosphate binding;GO:0005524//ATP binding;GO:0000166//nucleotide binding;GO:1901265//nucleoside phosphate binding;GO:0032549//ribonucleoside binding;GO:0036094//small molecule binding;GO:0097367//carbo…	-
Dlo_025510.1	PREDICTED: CBL-interacting serine/threonine-protein kinase 25 [Theobroma cacao]	0	16.0733	6.54333	6.45	8.67667	2.17667	0.45	-	-	-	-	-	GO:0032553//ribonucleotide binding;GO:0030554//adenyl nucleotide binding;GO:0016740//transferase activity;GO:0036094//small molecule binding;GO:0043167//ion binding;GO:0032555//purine ribonucleotide binding;GO:0016773//phosphotransferase activity, alcohol group as acceptor;GO:0005488//binding;GO:0043168//anion binding;GO:0005524//ATP binding;GO:0003824//catalytic activity;GO:0032549//ribonucleosi…	GO:0065007//biological regulation;GO:0007154//cell communication;GO:0023052//signaling;GO:0050896//response to stimulus;GO:0044238//primary metabolic process;GO:0050789//regulation of biological process;GO:0044237//cellular metabolic process;GO:0007165//signal transduction;GO:0044260//cellular macromolecule metabolic process;GO:0051716//cellular response to stimulus;GO:0044700//single organism si…
Dlo_025515.2	PREDICTED: metal transporter Nramp6 [Citrus sinensis]	0	0.666667	0.3	0.32	9.06667	6.03	3.56	-	-	-	-	GO:0016020//membrane	GO:0005215//transporter activity	GO:0006810//transport;GO:0051179//localization;GO:0051234//establishment of localization
Dlo_025617.1	short-chain dehydrogenase/reductase family protein [Populus trichocarpa]	0	6.88	3.79	3.38	5.95333	4.52333	2.83333	-	-	-	-	-	GO:0003824//catalytic activity;GO:0016491//oxidoreductase activity	GO:0008152//metabolic process
Dlo_025621.1	Asparaginase_2 domain-containing protein [Cephalotus follicularis]	0	17.38	15.2867	17.93	26.0767	18.5567	12.2767	-	-	-	-	-	GO:0003824//catalytic activity;GO:0016787//hydrolase activity	-
Dlo_025664.1	Lgl_C domain-containing protein [Cephalotus follicularis]	0	24.0967	11.4	11.6767	21.3567	16.7667	9.66	-	-	-	-	-	GO:0005515//protein binding;GO:0005488//binding	-
Dlo_025790.1	PREDICTED: protein indeterminate-domain 2-like [Citrus sinensis]	0	158.307	89.7567	76.7567	114.05	72.6733	35.4	-	-	-	-	-	GO:0043169//cation binding;GO:0043167//ion binding;GO:0046872//metal ion binding;GO:0005488//binding	-
Dlo_025934.1	PREDICTED: probable protein arginine N-methyltransferase 3 [Citrus sinensis]	0	20.4333	21.2767	27.6133	50.1167	39.0067	21.3567	-	-	-	-	-	GO:0016741//transferase activity, transferring one-carbon groups;GO:0016740//transferase activity;GO:0008168//methyltransferase activity;GO:0003824//catalytic activity	GO:0009987//cellular process;GO:0032259//methylation;GO:0008213//protein alkylation;GO:0006464//cellular protein modification process;GO:0044260//cellular macromolecule metabolic process;GO:0019538//protein metabolic process;GO:0043170//macromolecule metabolic process;GO:0006479//protein methylation;GO:0044238//primary metabolic process;GO:0036211//protein modification process;GO:0043414//macromo…
Dlo_025999.1	PREDICTED: thiamine thiazole synthase 2, chloroplastic [Gossypium raimondii]	0	396.03	28.34	33.64	205.977	70.5033	38.8667	Metabolism	Metabolism of cofactors and vitamins	ko00730//Thiamine metabolism	K03146	-	-	-
Dlo_026090.1	Abhydrolase_6 domain-containing protein [Cephalotus follicularis]	0	8.66333	1.70333	1.51333	6.01333	2.10667	0.546667	Metabolism	Metabolism of cofactors and vitamins	ko00860//Porphyrin and chlorophyll metabolism	K13544	-	-	-
Dlo_026102.1	PREDICTED: uncharacterized hydrolase YugF [Citrus sinensis]	0	31.6567	16.3433	18.83	25.3167	16.83	11.6533	-	-	-	-	-	GO:0003824//catalytic activity	-
Dlo_026283.1	PREDICTED: homeobox-leucine zipper protein HAT5 isoform X1 [Theobroma cacao]	0	16.4033	35.1833	27.5567	57.38	26.16	5.09667	-	-	-	-	-	GO:1901363//heterocyclic compound binding;GO:0003676//nucleic acid binding;GO:0003677//DNA binding;GO:0005488//binding;GO:0043565//sequence-specific DNA binding;GO:0097159//organic cyclic compound binding;GO:0001071//nucleic acid binding transcription factor activity;GO:0003700//transcription factor activity, sequence-specific DNA binding	GO:0065007//biological regulation;GO:0010556//regulation of macromolecule biosynthetic process;GO:0019219//regulation of nucleobase-containing compound metabolic process;GO:0080090//regulation of primary metabolic process;GO:0031326//regulation of cellular biosynthetic process;GO:0010468//regulation of gene expression;GO:0051252//regulation of RNA metabolic process;GO:0051171//regulation of nitro…
Dlo_026292.1	PREDICTED: receptor-like protein kinase HAIKU2 [Citrus sinensis]	0	89.11	58.0367	47.08	64.7867	36.81	22.8067	-	-	-	-	-	GO:0032550//purine ribonucleoside binding;GO:0016301//kinase activity;GO:0097367//carbohydrate derivative binding;GO:1901265//nucleoside phosphate binding;GO:0016740//transferase activity;GO:0016772//transferase activity, transferring phosphorus-containing groups;GO:0030554//adenyl nucleotide binding;GO:0032559//adenyl ribonucleotide binding;GO:0003824//catalytic activity;GO:0043167//ion binding;…	GO:0043412//macromolecule modification;GO:0044237//cellular metabolic process;GO:0071704//organic substance metabolic process;GO:0006468//protein phosphorylation;GO:0008152//metabolic process;GO:0006796//phosphate-containing compound metabolic process;GO:0016310//phosphorylation;GO:0044267//cellular protein metabolic process;GO:0009987//cellular process;GO:0006793//phosphorus metabolic process;GO…
Dlo_026317.1	PREDICTED: protein NRT1/ PTR FAMILY 5.10-like [Citrus sinensis]	0	9.42	3.29333	2.62333	6.33	3.24667	1.9	-	-	-	-	GO:0016020//membrane	GO:0005215//transporter activity	GO:1902578//single-organism localization;GO:0042886//amide transport;GO:0071705//nitrogen compound transport;GO:0044699//single-organism process;GO:0044765//single-organism transport;GO:0015833//peptide transport;GO:0071702//organic substance transport;GO:0051234//establishment of localization;GO:0006810//transport;GO:0051179//localization;GO:0006857//oligopeptide transport
Dlo_026360.1	mTERF domain-containing protein [Cephalotus follicularis]	0	37.2133	33.84	32.5267	28.1333	18.3333	11.9433	-	-	-	-	GO:0005623//cell;GO:0044444//cytoplasmic part;GO:0043226//organelle;GO:0043229//intracellular organelle;GO:0005739//mitochondrion;GO:0043231//intracellular membrane-bounded organelle;GO:0043227//membrane-bounded organelle;GO:0044424//intracellular part;GO:0005737//cytoplasm;GO:0044464//cell part;GO:0005622//intracellular	GO:0003676//nucleic acid binding;GO:0097159//organic cyclic compound binding;GO:0003677//DNA binding;GO:1901363//heterocyclic compound binding;GO:0005488//binding;GO:0003690//double-stranded DNA binding	GO:0051252//regulation of RNA metabolic process;GO:0009889//regulation of biosynthetic process;GO:2000112//regulation of cellular macromolecule biosynthetic process;GO:2001141//regulation of RNA biosynthetic process;GO:0031323//regulation of cellular metabolic process;GO:0050794//regulation of cellular process;GO:1903506//regulation of nucleic acid-templated transcription;GO:0010556//regulation o…
Dlo_026367.1	PREDICTED: LRR receptor-like serine/threonine-protein kinase GSO2 [Citrus sinensis]	0	0.62	2.11	2.22	0.616667	0.25	0.03	Organismal Systems	Environmental adaptation	ko04626//Plant-pathogen interaction	K13420	-	GO:0005488//binding;GO:0005515//protein binding	-
Dlo_026405.1	PREDICTED: transcription factor TCP20-like [Citrus sinensis]	0	49.0533	31.5433	35.1733	25.86	15.5067	8.81333	-	-	-	-	-	-	-
Dlo_026419.2	Phosphoinositide phospholipase C 2 [Cajanus cajan]	0	54.8467	44.9433	39.7833	55.4367	43.1967	27.69	Environmental Information Processing;Human Diseases;Metabolism	Endocrine and metabolic diseases;Signal transduction;Carbohydrate metabolism	ko00562//Inositol phosphate metabolism;ko04070//Phosphatidylinositol signaling system;ko04933//AGE-RAGE signaling pathway in diabetic complications	K05857	-	GO:0016788//hydrolase activity, acting on ester bonds;GO:0004435//phosphatidylinositol phospholipase C activity;GO:0042578//phosphoric ester hydrolase activity;GO:0004629//phospholipase C activity;GO:0005515//protein binding;GO:0005488//binding;GO:0008081//phosphoric diester hydrolase activity;GO:0016787//hydrolase activity;GO:0016298//lipase activity;GO:0003824//catalytic activity;GO:0004620//ph…	GO:0050794//regulation of cellular process;GO:0071704//organic substance metabolic process;GO:0044710//single-organism metabolic process;GO:0044763//single-organism cellular process;GO:0009987//cellular process;GO:0008152//metabolic process;GO:0023052//signaling;GO:0044700//single organism signaling;GO:0050789//regulation of biological process;GO:0051716//cellular response to stimulus;GO:0035556/…
Dlo_026428.1	Cytochrome P450 [Corchorus olitorius]	0	51.83	26.0933	26.65	59.7167	37.3333	21.28	-	-	-	-	-	GO:0097159//organic cyclic compound binding;GO:0005488//binding;GO:0043169//cation binding;GO:0046906//tetrapyrrole binding;GO:0043167//ion binding;GO:0005506//iron ion binding;GO:0020037//heme binding;GO:0046914//transition metal ion binding;GO:0016705//oxidoreductase activity, acting on paired donors, with incorporation or reduction of molecular oxygen;GO:0046872//metal ion binding;GO:0016491//…	GO:0055114//oxidation-reduction process;GO:0044710//single-organism metabolic process;GO:0008152//metabolic process;GO:0044699//single-organism process
Dlo_026487.1	PREDICTED: ABSCISIC ACID-INSENSITIVE 5-like protein 4 [Gossypium hirsutum]	0	33.1633	21.44	14.41	27.4167	19.9467	11.43	Environmental Information Processing	Signal transduction	ko04075//Plant hormone signal transduction	K14432	-	GO:0003700//transcription factor activity, sequence-specific DNA binding;GO:0005488//binding;GO:0003677//DNA binding;GO:1901363//heterocyclic compound binding;GO:0043565//sequence-specific DNA binding;GO:0097159//organic cyclic compound binding;GO:0003676//nucleic acid binding;GO:0001071//nucleic acid binding transcription factor activity	GO:0065007//biological regulation;GO:1903506//regulation of nucleic acid-templated transcription;GO:0051252//regulation of RNA metabolic process;GO:0031323//regulation of cellular metabolic process;GO:2000112//regulation of cellular macromolecule biosynthetic process;GO:0019222//regulation of metabolic process;GO:0050789//regulation of biological process;GO:0051171//regulation of nitrogen compoun…
Dlo_026507.1	PREDICTED: transcription factor bHLH118-like [Citrus sinensis]	0	1.79667	3.83667	2.28333	3.88	2.21	1.38667	-	-	-	-	-	GO:0003676//nucleic acid binding;GO:0003677//DNA binding;GO:0097159//organic cyclic compound binding;GO:0005488//binding;GO:0005515//protein binding;GO:1901363//heterocyclic compound binding;GO:0046983//protein dimerization activity	-
Dlo_026629.1	PREDICTED: beta-glucosidase 44-like [Citrus sinensis]	0	48.2033	48.0233	27.0367	86.89	52.49	29.85	-	-	-	-	-	GO:0016787//hydrolase activity;GO:0004553//hydrolase activity, hydrolyzing O-glycosyl compounds;GO:0003824//catalytic activity;GO:0016798//hydrolase activity, acting on glycosyl bonds	GO:0071704//organic substance metabolic process;GO:0005975//carbohydrate metabolic process;GO:0044238//primary metabolic process;GO:0008152//metabolic process
Dlo_026932.1	PREDICTED: probable E3 ubiquitin-protein ligase RNF217 [Citrus sinensis]	0	26.6233	19.6433	17.8267	24.9667	16.62	10.7267	-	-	-	-	-	GO:0046914//transition metal ion binding;GO:0005515//protein binding;GO:0043167//ion binding;GO:0043169//cation binding;GO:0046872//metal ion binding;GO:0005488//binding;GO:0008270//zinc ion binding	-
Dlo_027026.1	histidine-containing phosphotransfer protein 4, partial [Dorcoceras hygrometricum]	0	2.5	1.73333	1.88333	1.34333	0.543333	0.243333	-	-	-	-	-	-	-
Dlo_027028.1	hypothetical protein L484_022105 [Morus notabilis]	0	0.786667	0.883333	1.01	1.02667	0.29	0.0433333	-	-	-	-	-	-	-
Dlo_027044.1	PREDICTED: disease resistance protein RGA2-like isoform X1 [Gossypium raimondii]	0	15.3433	8.24	7.17667	4.15	2.41	1.36	Organismal Systems	Environmental adaptation	ko04626//Plant-pathogen interaction	K13457	-	GO:0032555//purine ribonucleotide binding;GO:0043168//anion binding;GO:0097367//carbohydrate derivative binding;GO:0005515//protein binding;GO:0032550//purine ribonucleoside binding;GO:0032553//ribonucleotide binding;GO:1901265//nucleoside phosphate binding;GO:0036094//small molecule binding;GO:0097159//organic cyclic compound binding;GO:0043167//ion binding;GO:0030554//adenyl nucleotide binding;…	-
Dlo_027051.1	plant/F25P12-18 protein [Medicago truncatula]	0	5.76	38.78	17.42	38.5967	28.08	12.4933	-	-	-	-	-	-	-
Dlo_027052.1	plant/F25P12-18 protein [Medicago truncatula]	0	0.0966667	2.67667	0.936667	6.46667	4.65	1.92	-	-	-	-	-	-	-
Dlo_027129.1	PREDICTED: cyclin-dependent kinase inhibitor 5 [Theobroma cacao]	0	64.66	45.8267	53.68	67.0433	44.4	31.1233	-	-	-	-	GO:0043229//intracellular organelle;GO:0043227//membrane-bounded organelle;GO:0043226//organelle;GO:0043231//intracellular membrane-bounded organelle;GO:0044424//intracellular part;GO:0005634//nucleus;GO:0044464//cell part;GO:0005623//cell;GO:0005622//intracellular	GO:0016538//cyclin-dependent protein serine/threonine kinase regulator activity;GO:0004860//protein kinase inhibitor activity;GO:0030291//protein serine/threonine kinase inhibitor activity;GO:0004861//cyclin-dependent protein serine/threonine kinase inhibitor activity;GO:0098772//molecular function regulator;GO:0019887//protein kinase regulator activity;GO:0004857//enzyme inhibitor activity;GO:00…	GO:0007050//cell cycle arrest;GO:0045786//negative regulation of cell cycle;GO:0022402//cell cycle process;GO:0007049//cell cycle;GO:0044699//single-organism process;GO:0048523//negative regulation of cellular process;GO:0065007//biological regulation;GO:0048519//negative regulation of biological process;GO:0050789//regulation of biological process;GO:0009987//cellular process;GO:0050794//regulat…
Dlo_027173.1	PREDICTED: UPF0481 protein At3g47200-like [Citrus sinensis]	0	11.0167	6.75667	7.47333	9.34	5.56333	4.59	-	-	-	-	-	-	-
Dlo_027379.1	PREDICTED: metal-nicotianamine transporter YSL1 [Citrus sinensis]	0	49.81	26.3933	19.6833	36.3367	22.7867	18.16	-	-	-	-	-	-	GO:0051234//establishment of localization;GO:0009987//cellular process;GO:0044765//single-organism transport;GO:0044699//single-organism process;GO:0051179//localization;GO:1902578//single-organism localization;GO:0044763//single-organism cellular process;GO:0006810//transport;GO:0055085//transmembrane transport
Dlo_027388.1	PREDICTED: cytochrome P450 78A9 [Ricinus communis]	0	60.6067	12.54	15.9567	69.14	10.4733	0.633333	Metabolism	Metabolism of terpenoids and polyketides;Biosynthesis of other secondary metabolites	ko00945//Stilbenoid, diarylheptanoid and gingerol biosynthesis;ko00903//Limonene and pinene degradation	K00517	-	GO:0043167//ion binding;GO:0003824//catalytic activity;GO:0046906//tetrapyrrole binding;GO:0046872//metal ion binding;GO:0016491//oxidoreductase activity;GO:0043169//cation binding;GO:0005506//iron ion binding;GO:0097159//organic cyclic compound binding;GO:0016705//oxidoreductase activity, acting on paired donors, with incorporation or reduction of molecular oxygen;GO:0020037//heme binding;GO:190…	GO:0044710//single-organism metabolic process;GO:0044699//single-organism process;GO:0055114//oxidation-reduction process;GO:0008152//metabolic process
Dlo_027392.1	PREDICTED: homeobox-leucine zipper protein ATHB-12 [Theobroma cacao]	0	3.21333	2.04667	2.76	2.17333	1.07	0.193333	-	-	-	-	-	GO:0001071//nucleic acid binding transcription factor activity;GO:0003677//DNA binding;GO:0097159//organic cyclic compound binding;GO:0005488//binding;GO:0003700//transcription factor activity, sequence-specific DNA binding;GO:0043565//sequence-specific DNA binding;GO:1901363//heterocyclic compound binding;GO:0003676//nucleic acid binding	GO:0019219//regulation of nucleobase-containing compound metabolic process;GO:0009889//regulation of biosynthetic process;GO:0051252//regulation of RNA metabolic process;GO:2000112//regulation of cellular macromolecule biosynthetic process;GO:0080090//regulation of primary metabolic process;GO:0031323//regulation of cellular metabolic process;GO:0050794//regulation of cellular process;GO:0019222/…
Dlo_027397.1	UDP-Glycosyltransferase superfamily protein isoform 1 [Theobroma cacao]	0	808.66	192.563	208.327	295.733	133.6	69.6633	-	-	-	-	-	-	GO:0009058//biosynthetic process;GO:0008152//metabolic process
Dlo_027406.1	purple acid phosphatase [Populus nigra]	0	0.83	1.08	0.36	1.17	0.753333	0.283333	-	-	-	-	GO:0005622//intracellular;GO:0005623//cell;GO:0005737//cytoplasm;GO:0044464//cell part;GO:0044424//intracellular part	-	GO:0006457//protein folding;GO:0009987//cellular process
Dlo_027544.1	early flowering 4 like-4 protein [Dimocarpus longan]	0	58.41	22.59	15.5033	29.25	18.1233	9.71667	-	-	-	-	-	-	-
Dlo_027557.2	PREDICTED: nuclear transcription factor Y subunit A-3 [Theobroma cacao]	0	102.803	64.3367	74.5467	72.7633	49.2267	29.1967	-	-	-	-	-	GO:0001071//nucleic acid binding transcription factor activity;GO:0003700//transcription factor activity, sequence-specific DNA binding	GO:0031323//regulation of cellular metabolic process;GO:0006355//regulation of transcription, DNA-templated;GO:2001141//regulation of RNA biosynthetic process;GO:0019219//regulation of nucleobase-containing compound metabolic process;GO:0031326//regulation of cellular biosynthetic process;GO:0051171//regulation of nitrogen compound metabolic process;GO:0010468//regulation of gene expression;GO:19…
Dlo_027614.1	PREDICTED: probable WRKY transcription factor 32 isoform X1 [Citrus sinensis]	0	50.91	39.6533	41.9567	50.0967	33.64	21.28	Organismal Systems	Environmental adaptation	ko04626//Plant-pathogen interaction	K13424	-	GO:0003700//transcription factor activity, sequence-specific DNA binding;GO:0005488//binding;GO:0003676//nucleic acid binding;GO:0001071//nucleic acid binding transcription factor activity;GO:0043565//sequence-specific DNA binding;GO:0097159//organic cyclic compound binding;GO:0003677//DNA binding;GO:1901363//heterocyclic compound binding	GO:0051171//regulation of nitrogen compound metabolic process;GO:0031326//regulation of cellular biosynthetic process;GO:0050794//regulation of cellular process;GO:0009889//regulation of biosynthetic process;GO:0010556//regulation of macromolecule biosynthetic process;GO:1903506//regulation of nucleic acid-templated transcription;GO:0050789//regulation of biological process;GO:0006355//regulation…
Dlo_027717.1	PREDICTED: protein FANTASTIC FOUR 3 [Theobroma cacao]	0	19.9733	4.66333	4.39	8.72333	1.75	0.84	-	-	-	-	-	-	-
Dlo_027943.1	protein NRT1/ PTR FAMILY 4.6-like [Cajanus cajan]	0	6.67	13.45	7.2	15.0133	11.12	6.80667	-	-	-	-	GO:0016020//membrane	GO:0005215//transporter activity	GO:0006810//transport;GO:0051234//establishment of localization;GO:0051179//localization
Dlo_028001.1	PREDICTED: zerumbone synthase isoform X2 [Populus euphratica]	0	7.66667	3.24	2.83667	3.87333	1.91667	0.956667	Metabolism	Metabolism of terpenoids and polyketides	ko00906//Carotenoid biosynthesis	K09841	-	GO:0003824//catalytic activity;GO:0016491//oxidoreductase activity	GO:0008152//metabolic process
Dlo_028048.1	PREDICTED: small heat shock protein, chloroplastic [Jatropha curcas]	0	1.29667	0.223333	0.09	10.2633	4.03667	2.63333	Genetic Information Processing	Folding, sorting and degradation	ko04141//Protein processing in endoplasmic reticulum	K13993	-	-	-
Dlo_028051.1	PREDICTED: RNA-binding protein 38 [Theobroma cacao]	0	75.0067	49.54	44.61	41.8933	24.08	10.0733	-	-	-	-	-	GO:0005488//binding;GO:0003676//nucleic acid binding;GO:0097159//organic cyclic compound binding;GO:1901363//heterocyclic compound binding	-
Dlo_028123.1	PREDICTED: calcium-dependent protein kinase SK5 [Theobroma cacao]	0	61.1533	76.6533	74.5467	122.523	95.9	60.9733	-	-	-	-	-	GO:0003824//catalytic activity;GO:0005509//calcium ion binding;GO:0032559//adenyl ribonucleotide binding;GO:0032550//purine ribonucleoside binding;GO:0032555//purine ribonucleotide binding;GO:0001882//nucleoside binding;GO:1901363//heterocyclic compound binding;GO:0005524//ATP binding;GO:0016740//transferase activity;GO:0036094//small molecule binding;GO:0097159//organic cyclic compound binding;G…	GO:0006793//phosphorus metabolic process;GO:0044238//primary metabolic process;GO:0036211//protein modification process;GO:0071704//organic substance metabolic process;GO:0044267//cellular protein metabolic process;GO:0008152//metabolic process;GO:0006468//protein phosphorylation;GO:0044260//cellular macromolecule metabolic process;GO:0006796//phosphate-containing compound metabolic process;GO:00…
Dlo_028184.2	Transcription factor TFIIB [Corchorus olitorius]	0	24.4833	17.9733	15.78	33.6467	23.26	11.76	Genetic Information Processing	Transcription	ko03022//Basal transcription factors	K03124	-	GO:0008270//zinc ion binding;GO:0046872//metal ion binding;GO:0005515//protein binding;GO:0043169//cation binding;GO:0017025//TBP-class protein binding;GO:0043167//ion binding;GO:0008134//transcription factor binding;GO:0005488//binding;GO:0046914//transition metal ion binding	GO:0080090//regulation of primary metabolic process;GO:0009987//cellular process;GO:0006352//DNA-templated transcription, initiation;GO:0006139//nucleobase-containing compound metabolic process;GO:0043170//macromolecule metabolic process;GO:2000112//regulation of cellular macromolecule biosynthetic process;GO:0031323//regulation of cellular metabolic process;GO:0006355//regulation of transcriptio…
Dlo_028250.1	PLATZ transcription factor family protein isoform 3, partial [Theobroma cacao]	0	82.1067	26.89	23.6167	49.6067	16.8167	4.95	-	-	-	-	-	-	-
Dlo_028272.1	PREDICTED: AT-hook motif nuclear-localized protein 25 [Ricinus communis]	0	1.84333	3.33333	1.16667	2.51	1.01333	0.276667	-	-	-	-	-	-	-
Dlo_028320.1	PREDICTED: probable serine/threonine-protein kinase NAK [Theobroma cacao]	0	11.5433	8.22333	8.3	9.47333	4.70667	2.53333	-	-	-	-	-	GO:0000166//nucleotide binding;GO:0005524//ATP binding;GO:0043167//ion binding;GO:0004672//protein kinase activity;GO:0097367//carbohydrate derivative binding;GO:0032555//purine ribonucleotide binding;GO:0001882//nucleoside binding;GO:0043168//anion binding;GO:0003824//catalytic activity;GO:0097159//organic cyclic compound binding;GO:0016740//transferase activity;GO:0005488//binding;GO:1901265//n…	GO:0006464//cellular protein modification process;GO:0008152//metabolic process;GO:0009987//cellular process;GO:0044237//cellular metabolic process;GO:0006468//protein phosphorylation;GO:0043412//macromolecule modification;GO:0044238//primary metabolic process;GO:0019538//protein metabolic process;GO:0071704//organic substance metabolic process;GO:0006793//phosphorus metabolic process;GO:0016310/…
Dlo_028368.1	PREDICTED: cytokinin riboside 5'-monophosphate phosphoribohydrolase LOG5-like isoform X1 [Gossypium hirsutum]	0	20.0033	21.98	10.77	16.4033	4.92	0.606667	-	-	-	-	-	-	-
Dlo_028394.1	PREDICTED: protein SMAX1-LIKE 8 [Theobroma cacao]	0	32.7733	32.8667	25.27	47.7033	29.0667	14.5133	-	-	-	-	-	GO:0005524//ATP binding;GO:1901265//nucleoside phosphate binding;GO:0036094//small molecule binding;GO:0005488//binding;GO:0097159//organic cyclic compound binding;GO:0043167//ion binding;GO:0032555//purine ribonucleotide binding;GO:0001883//purine nucleoside binding;GO:1901363//heterocyclic compound binding;GO:0032550//purine ribonucleoside binding;GO:0000166//nucleotide binding;GO:0001882//nucl…	-
Dlo_028434.1	-	0	59.74	94.47	97.4867	162.347	98.74	37.57	-	-	-	-	-	-	-
Dlo_028442.1	Zinc finger, CCCH-type [Corchorus olitorius]	0	480.863	156.757	178.687	393.413	105.43	57.4933	-	-	-	-	-	GO:0043167//ion binding;GO:0005488//binding;GO:0043169//cation binding;GO:0046872//metal ion binding	-
Dlo_028464.1	PREDICTED: programmed cell death protein 4-like [Gossypium raimondii]	0	45.7067	31.2467	18	81.8167	53.6467	22.8933	-	-	-	-	-	-	-
Dlo_028473.1	PREDICTED: MATE efflux family protein 9-like [Jatropha curcas]	0	6.54333	5.68333	6.85333	3.95667	2.22	1.38333	-	-	-	-	GO:0016020//membrane	GO:0005215//transporter activity;GO:0022857//transmembrane transporter activity;GO:0015238//drug transmembrane transporter activity;GO:0015291//secondary active transmembrane transporter activity;GO:0090484//drug transporter activity;GO:0022804//active transmembrane transporter activity;GO:0015297//antiporter activity	GO:0009987//cellular process;GO:0042493//response to drug;GO:0044763//single-organism cellular process;GO:0006855//drug transmembrane transport;GO:1902578//single-organism localization;GO:0051179//localization;GO:0051234//establishment of localization;GO:0044765//single-organism transport;GO:0015893//drug transport;GO:0050896//response to stimulus;GO:0042221//response to chemical;GO:0055085//tran…
Dlo_028480.1	PREDICTED: protein SMG7 isoform X2 [Citrus sinensis]	0	126.177	171.12	180.13	203.343	153.033	88.7867	Genetic Information Processing	Translation	ko03015//mRNA surveillance pathway	K14409	-	-	-
Dlo_028642.1	PREDICTED: RNA polymerase sigma factor sigD, chloroplastic [Citrus sinensis]	0	4.39333	0.4	0.646667	2.67667	0.26	0.0966667	-	-	-	-	-	GO:0005488//binding;GO:0003677//DNA binding;GO:0016987//sigma factor activity;GO:0097159//organic cyclic compound binding;GO:0001071//nucleic acid binding transcription factor activity;GO:0003676//nucleic acid binding;GO:0000990//transcription factor activity, core RNA polymerase binding;GO:0000996//core DNA-dependent RNA polymerase binding promoter specificity activity;GO:1901363//heterocyclic c…	GO:1901360//organic cyclic compound metabolic process;GO:0010467//gene expression;GO:0046483//heterocycle metabolic process;GO:0006725//cellular aromatic compound metabolic process;GO:0044237//cellular metabolic process;GO:0006139//nucleobase-containing compound metabolic process;GO:0050789//regulation of biological process;GO:0034645//cellular macromolecule biosynthetic process;GO:0016070//RNA m…
Dlo_028648.2	PREDICTED: cinnamoyl-CoA reductase 1 isoform X1 [Vitis vinifera]	0	2.47	1.87	2.43	4.55	2.53667	1.75667	Metabolism	Biosynthesis of other secondary metabolites	ko00940//Phenylpropanoid biosynthesis	K09753	-	GO:0048037//cofactor binding;GO:0003824//catalytic activity;GO:0050662//coenzyme binding;GO:0005488//binding	-
Dlo_028650.1	PREDICTED: notchless protein homolog [Citrus sinensis]	0	73.7333	58.72	63.1333	85.7233	65.5967	37.9033	-	-	-	-	-	GO:0005488//binding;GO:0005515//protein binding	-
Dlo_028720.1	PREDICTED: transcription factor bHLH130-like [Citrus sinensis]	0	30.2867	16.8133	13.9633	46.2667	22.58	11.3433	Organismal Systems;Environmental Information Processing	Signal transduction;Environmental adaptation	ko04075//Plant hormone signal transduction;ko04712//Circadian rhythm - plant	K12126	-	GO:0046983//protein dimerization activity;GO:0005515//protein binding;GO:0005488//binding	-
Dlo_028764.1	PREDICTED: protein PROTON GRADIENT REGULATION 5, chloroplastic [Theobroma cacao]	0	98.2933	56.0233	51.5067	65.52	37.3433	27.12	-	-	-	-	-	-	-
Dlo_028808.2	PREDICTED: squamosa promoter-binding-like protein 7 isoform X2 [Citrus sinensis]	0	51.3	36.88	27.9	33.43	15.97	6.43	-	-	-	-	GO:0044424//intracellular part;GO:0043229//intracellular organelle;GO:0043227//membrane-bounded organelle;GO:0005634//nucleus;GO:0005623//cell;GO:0005622//intracellular;GO:0044464//cell part;GO:0043231//intracellular membrane-bounded organelle;GO:0043226//organelle	GO:0003676//nucleic acid binding;GO:1901363//heterocyclic compound binding;GO:0097159//organic cyclic compound binding;GO:0003677//DNA binding;GO:0005488//binding	-
Dlo_028852.1	expressed protein [Arabidopsis thaliana]	0	0.92	1.19333	2.32333	4.28	3.22667	2.03333	-	-	-	-	-	-	-
Dlo_028972.2	2,3-bisphosphoglycerate-independent phosphoglycerate mutase [Theobroma cacao]	0	22.7033	16.5067	13.9867	28.0033	22.9167	13.9267	-	-	-	-	-	-	-
Dlo_028994.1	PREDICTED: probable leucine-rich repeat receptor-like protein kinase At5g49770 [Citrus sinensis]	0	7.75667	1.11667	1.20667	8.15	1.02333	0.08	Organismal Systems	Environmental adaptation	ko04626//Plant-pathogen interaction	K13420	-	GO:0005515//protein binding;GO:0005488//binding	-
Dlo_028995.1	PREDICTED: probable leucine-rich repeat receptor-like protein kinase At5g49770 [Jatropha curcas]	0	6.75333	0.783333	0.85	4.91667	0.476667	0.133333	-	-	-	-	-	GO:0097159//organic cyclic compound binding;GO:0005524//ATP binding;GO:0017076//purine nucleotide binding;GO:0016773//phosphotransferase activity, alcohol group as acceptor;GO:0032550//purine ribonucleoside binding;GO:0030554//adenyl nucleotide binding;GO:0016301//kinase activity;GO:1901265//nucleoside phosphate binding;GO:1901363//heterocyclic compound binding;GO:0043167//ion binding;GO:0003824/…	GO:0043412//macromolecule modification;GO:0043170//macromolecule metabolic process;GO:0044267//cellular protein metabolic process;GO:0044237//cellular metabolic process;GO:0006468//protein phosphorylation;GO:0016310//phosphorylation;GO:0006793//phosphorus metabolic process;GO:0008152//metabolic process;GO:0006464//cellular protein modification process;GO:0036211//protein modification process;GO:0…
Dlo_028996.1	Pkinase domain-containing protein/LRR_1 domain-containing protein [Cephalotus follicularis]	0	7.40667	1.76	2.55667	11.3733	6.96667	4.69667	-	-	-	-	-	GO:0097367//carbohydrate derivative binding;GO:0005488//binding;GO:0016301//kinase activity;GO:0001883//purine nucleoside binding;GO:0032550//purine ribonucleoside binding;GO:0016772//transferase activity, transferring phosphorus-containing groups;GO:0000166//nucleotide binding;GO:1901363//heterocyclic compound binding;GO:0016773//phosphotransferase activity, alcohol group as acceptor;GO:0097159/…	GO:0008152//metabolic process;GO:0006793//phosphorus metabolic process;GO:0036211//protein modification process;GO:0044267//cellular protein metabolic process;GO:0019538//protein metabolic process;GO:0044238//primary metabolic process;GO:0006468//protein phosphorylation;GO:0043170//macromolecule metabolic process;GO:0071704//organic substance metabolic process;GO:0016310//phosphorylation;GO:00067…
Dlo_029000.1	Pkinase domain-containing protein/LRR_1 domain-containing protein [Cephalotus follicularis]	0	9.9	2.86667	3.7	5.35333	3.82	2.41667	Organismal Systems;Environmental Information Processing	Signal transduction;Environmental adaptation	ko04626//Plant-pathogen interaction;ko04075//Plant hormone signal transduction	K13416	-	GO:1901363//heterocyclic compound binding;GO:0016301//kinase activity;GO:0032550//purine ribonucleoside binding;GO:0043167//ion binding;GO:0032553//ribonucleotide binding;GO:0016773//phosphotransferase activity, alcohol group as acceptor;GO:0016772//transferase activity, transferring phosphorus-containing groups;GO:0016740//transferase activity;GO:0005488//binding;GO:0017076//purine nucleotide bi…	GO:0016310//phosphorylation;GO:0036211//protein modification process;GO:0044260//cellular macromolecule metabolic process;GO:0019538//protein metabolic process;GO:0044267//cellular protein metabolic process;GO:0071704//organic substance metabolic process;GO:0006468//protein phosphorylation;GO:0006464//cellular protein modification process;GO:0009987//cellular process;GO:0008152//metabolic process…
Dlo_029001.1	PREDICTED: probable leucine-rich repeat receptor-like protein kinase At5g49770 [Citrus sinensis]	0	104.6	37.4833	44.7133	85.67	61.6433	32.2467	-	-	-	-	-	GO:0032549//ribonucleoside binding;GO:0000166//nucleotide binding;GO:0097159//organic cyclic compound binding;GO:0001882//nucleoside binding;GO:0004672//protein kinase activity;GO:0016772//transferase activity, transferring phosphorus-containing groups;GO:0036094//small molecule binding;GO:0035639//purine ribonucleoside triphosphate binding;GO:0001883//purine nucleoside binding;GO:1901363//hetero…	GO:0071704//organic substance metabolic process;GO:0044260//cellular macromolecule metabolic process;GO:0006796//phosphate-containing compound metabolic process;GO:0016310//phosphorylation;GO:0006468//protein phosphorylation;GO:0044267//cellular protein metabolic process;GO:0006464//cellular protein modification process;GO:0009987//cellular process;GO:0019538//protein metabolic process;GO:0044237…
Dlo_029067.1	PREDICTED: tRNA (guanine(37)-N1)-methyltransferase 2 isoform X1 [Citrus sinensis]	0	16.1033	18.4867	20.6467	34.4367	25.3467	14.13	-	-	-	-	-	-	-
Dlo_029144.1	PREDICTED: nicotinamidase 1 [Theobroma cacao]	0	103.467	21.0433	28.4633	69.1467	29.35	17.9233	-	-	-	-	-	GO:0003824//catalytic activity	GO:0008152//metabolic process
Dlo_029194.1	PREDICTED: nuclear poly(A) polymerase 1 isoform X4 [Citrus sinensis]	0	109.197	81.51	86.95	122.74	81.1033	46.7533	Genetic Information Processing	Translation	ko03015//mRNA surveillance pathway	K14376	GO:0005623//cell;GO:0043229//intracellular organelle;GO:0043227//membrane-bounded organelle;GO:0044424//intracellular part;GO:0044464//cell part;GO:0005634//nucleus;GO:0043226//organelle;GO:0005622//intracellular;GO:0043231//intracellular membrane-bounded organelle	GO:0003676//nucleic acid binding;GO:1901363//heterocyclic compound binding;GO:0005488//binding;GO:0004652//polynucleotide adenylyltransferase activity;GO:0016740//transferase activity;GO:0070566//adenylyltransferase activity;GO:0003723//RNA binding;GO:0097159//organic cyclic compound binding;GO:0016772//transferase activity, transferring phosphorus-containing groups;GO:0003824//catalytic activity…	GO:0044237//cellular metabolic process;GO:0046483//heterocycle metabolic process;GO:1901360//organic cyclic compound metabolic process;GO:0071704//organic substance metabolic process;GO:0006807//nitrogen compound metabolic process;GO:0006139//nucleobase-containing compound metabolic process;GO:0034641//cellular nitrogen compound metabolic process;GO:0009987//cellular process;GO:0008152//metabolic…
Dlo_029214.1	PREDICTED: G-type lectin S-receptor-like serine/threonine-protein kinase At4g03230 [Citrus sinensis]	0	21.98	13.8533	13.63	11.54	6.84	2.53333	Organismal Systems	Environmental adaptation	ko04626//Plant-pathogen interaction	K13430	-	GO:0032553//ribonucleotide binding;GO:0001883//purine nucleoside binding;GO:0001882//nucleoside binding;GO:0036094//small molecule binding;GO:0035639//purine ribonucleoside triphosphate binding;GO:0032555//purine ribonucleotide binding;GO:0097159//organic cyclic compound binding;GO:0016301//kinase activity;GO:0032550//purine ribonucleoside binding;GO:0016773//phosphotransferase activity, alcohol …	GO:0044699//single-organism process;GO:0009987//cellular process;GO:0009856//pollination;GO:0016310//phosphorylation;GO:0006468//protein phosphorylation;GO:0043412//macromolecule modification;GO:0044267//cellular protein metabolic process;GO:0009875//pollen-pistil interaction;GO:0048544//recognition of pollen;GO:0022414//reproductive process;GO:0008037//cell recognition;GO:0044706//multi-multicel…
Dlo_029217.1	PREDICTED: zinc finger protein CONSTANS-LIKE 1-like [Gossypium arboreum]	0	57.8567	70.59	79.97	85.39	46.2767	30.8033	-	-	-	-	GO:0005622//intracellular;GO:0044464//cell part;GO:0005623//cell	GO:0043167//ion binding;GO:0046914//transition metal ion binding;GO:0005488//binding;GO:0043169//cation binding;GO:0008270//zinc ion binding;GO:0046872//metal ion binding	-
Dlo_029220.1	PREDICTED: universal stress protein PHOS34-like [Gossypium arboreum]	0	55.6	34.19	34.59	45.9467	25.3867	17.75	-	-	-	-	-	-	GO:0050896//response to stimulus;GO:0006950//response to stress
Dlo_029330.1	PREDICTED: ethylene-overproduction protein 1 isoform X1 [Citrus sinensis]	0	21.0033	27.2667	26.1233	30.3	22.8167	14.4167	-	-	-	-	-	GO:0005515//protein binding;GO:0005488//binding	-
Dlo_029343.1	PREDICTED: asparagine synthetase [glutamine-hydrolyzing] 1 [Citrus sinensis]	0	210.687	14.28	26.93	125.887	22.5533	11.91	Metabolism	Amino acid metabolism	ko00250//Alanine, aspartate and glutamate metabolism	K01953	-	GO:0004066//asparagine synthase (glutamine-hydrolyzing) activity;GO:0016879//ligase activity, forming carbon-nitrogen bonds;GO:0016884//carbon-nitrogen ligase activity, with glutamine as amido-N-donor;GO:0003824//catalytic activity;GO:0016874//ligase activity	GO:1901607//alpha-amino acid biosynthetic process;GO:0016053//organic acid biosynthetic process;GO:0044710//single-organism metabolic process;GO:0044238//primary metabolic process;GO:1901564//organonitrogen compound metabolic process;GO:0009987//cellular process;GO:1901576//organic substance biosynthetic process;GO:0044711//single-organism biosynthetic process;GO:0008652//cellular amino acid bios…
Dlo_029346.1	PREDICTED: gibberellin 2-beta-dioxygenase 8 isoform X1 [Citrus sinensis]	0	16.24	3.05	2.84667	6.35	3.87667	2.49667	Metabolism	Metabolism of terpenoids and polyketides	ko00904//Diterpenoid biosynthesis	K04124	-	GO:0046914//transition metal ion binding;GO:0043169//cation binding;GO:0046872//metal ion binding;GO:0016706//oxidoreductase activity, acting on paired donors, with incorporation or reduction of molecular oxygen, 2-oxoglutarate as one donor, and incorporation of one atom each of oxygen into both donors;GO:0016491//oxidoreductase activity;GO:0005488//binding;GO:0051213//dioxygenase activity;GO:001…	GO:0008152//metabolic process;GO:0044699//single-organism process;GO:0055114//oxidation-reduction process;GO:0044710//single-organism metabolic process
Dlo_029386.1	PREDICTED: LRR receptor-like serine/threonine-protein kinase EFR, partial [Citrus sinensis]	0	0.893333	2.01667	1.75	4.51333	1.88333	0.756667	Organismal Systems	Environmental adaptation	ko04626//Plant-pathogen interaction	K13428	-	GO:0005515//protein binding;GO:0005488//binding	-
Dlo_029387.1	PREDICTED: probable LRR receptor-like serine/threonine-protein kinase At3g47570 isoform X1 [Citrus sinensis]	0	2.64333	3.7	3.14333	1.72333	0.943333	0.453333	Organismal Systems	Environmental adaptation	ko04626//Plant-pathogen interaction	K13428	-	GO:0043168//anion binding;GO:0003824//catalytic activity;GO:0005524//ATP binding;GO:0032555//purine ribonucleotide binding;GO:0032550//purine ribonucleoside binding;GO:0032553//ribonucleotide binding;GO:0035639//purine ribonucleoside triphosphate binding;GO:0001883//purine nucleoside binding;GO:0005488//binding;GO:0004672//protein kinase activity;GO:0005515//protein binding;GO:0097367//carbohydra…	GO:0009987//cellular process;GO:0006793//phosphorus metabolic process;GO:0006468//protein phosphorylation;GO:0071704//organic substance metabolic process;GO:0044237//cellular metabolic process;GO:0043412//macromolecule modification;GO:0036211//protein modification process;GO:0044260//cellular macromolecule metabolic process;GO:0019538//protein metabolic process;GO:0016310//phosphorylation;GO:0043…
Dlo_029395.1	UDPGT domain-containing protein [Cephalotus follicularis]	0	85.1133	10.7333	13.7233	21.9233	12.4833	9.87667	-	-	-	-	-	GO:0016758//transferase activity, transferring hexosyl groups;GO:0003824//catalytic activity;GO:0016757//transferase activity, transferring glycosyl groups;GO:0016740//transferase activity	GO:0008152//metabolic process
Dlo_029400.1	PREDICTED: probable NAD(P)H dehydrogenase (quinone) FQR1-like 3 [Citrus sinensis]	0	35.29	19.4267	18.7133	38.8	25.5533	18.45	-	-	-	-	-	GO:0050662//coenzyme binding;GO:0043168//anion binding;GO:0003824//catalytic activity;GO:0016491//oxidoreductase activity;GO:0005488//binding;GO:0097367//carbohydrate derivative binding;GO:1901265//nucleoside phosphate binding;GO:0000166//nucleotide binding;GO:1901363//heterocyclic compound binding;GO:0048037//cofactor binding;GO:0097159//organic cyclic compound binding;GO:0036094//small molecule…	-
Dlo_029452.1	2-isopropylmalate synthase, partial [Anthurium amnicola]	0	43.5067	37.83	35.0233	20.7233	14.49	7.88667	-	-	-	-	-	-	-
Dlo_029506.1	PREDICTED: probable protein phosphatase 2C 24 [Citrus sinensis]	0	224.373	111.9	93.2067	181.273	101.087	38.0433	Environmental Information Processing;Human Diseases	Endocrine and metabolic diseases;Signal transduction	ko04075//Plant hormone signal transduction;ko04931//Insulin resistance	K14497	-	GO:0003824//catalytic activity;GO:0004721//phosphoprotein phosphatase activity;GO:0016788//hydrolase activity, acting on ester bonds;GO:0004722//protein serine/threonine phosphatase activity;GO:0042578//phosphoric ester hydrolase activity;GO:0016791//phosphatase activity;GO:0016787//hydrolase activity	GO:0006793//phosphorus metabolic process;GO:0044237//cellular metabolic process;GO:0009987//cellular process;GO:0016311//dephosphorylation;GO:0036211//protein modification process;GO:0043412//macromolecule modification;GO:0019538//protein metabolic process;GO:0044260//cellular macromolecule metabolic process;GO:0044238//primary metabolic process;GO:0043170//macromolecule metabolic process;GO:0008…
Dlo_029507.1	PREDICTED: tropinone reductase homolog At5g06060 [Eucalyptus grandis]	0	42.0633	23.01	12.5433	43.0533	24.4733	12.67	Metabolism	Biosynthesis of other secondary metabolites	ko00960//Tropane, piperidine and pyridine alkaloid biosynthesis	K08081	-	GO:0003824//catalytic activity;GO:0016491//oxidoreductase activity	GO:0008152//metabolic process
Dlo_029511.1	PREDICTED: tropinone reductase homolog At2g29170-like [Citrus sinensis]	0	38.2533	21.88	11.96	8.99	6.04333	2.40667	Metabolism	Biosynthesis of other secondary metabolites	ko00960//Tropane, piperidine and pyridine alkaloid biosynthesis	K08081	-	GO:0016491//oxidoreductase activity;GO:0003824//catalytic activity	GO:0008152//metabolic process
Dlo_029524.1	PREDICTED: probable L-type lectin-domain containing receptor kinase II.1 [Juglans regia]	0	10.66	4.00333	4.18333	3.86333	2.39	1.44333	Organismal Systems;Environmental Information Processing	Signal transduction;Environmental adaptation	ko04626//Plant-pathogen interaction;ko04075//Plant hormone signal transduction	K13416	-	GO:0003824//catalytic activity;GO:0097159//organic cyclic compound binding;GO:0032555//purine ribonucleotide binding;GO:0032549//ribonucleoside binding;GO:0001883//purine nucleoside binding;GO:0005524//ATP binding;GO:0005488//binding;GO:1901363//heterocyclic compound binding;GO:0030554//adenyl nucleotide binding;GO:0043167//ion binding;GO:0001882//nucleoside binding;GO:0032550//purine ribonucleos…	GO:0019538//protein metabolic process;GO:0044260//cellular macromolecule metabolic process;GO:0044267//cellular protein metabolic process;GO:0043412//macromolecule modification;GO:0044238//primary metabolic process;GO:0016310//phosphorylation;GO:0036211//protein modification process;GO:0071704//organic substance metabolic process;GO:0006464//cellular protein modification process;GO:0006468//prote…
Dlo_029552.1	PREDICTED: LOW QUALITY PROTEIN: disease resistance protein RGA2 [Ricinus communis]	0	3.33667	6.11	6.19667	4.52667	3.42667	1.76	Organismal Systems	Environmental adaptation	ko04626//Plant-pathogen interaction	K13457	-	GO:0043167//ion binding;GO:0000166//nucleotide binding;GO:0032549//ribonucleoside binding;GO:1901265//nucleoside phosphate binding;GO:0036094//small molecule binding;GO:0032555//purine ribonucleotide binding;GO:0097159//organic cyclic compound binding;GO:0017076//purine nucleotide binding;GO:0032559//adenyl ribonucleotide binding;GO:0097367//carbohydrate derivative binding;GO:0030554//adenyl nucl…	-
Dlo_029584.1	RmlC-like cupins superfamily protein [Theobroma cacao]	0	7.71	4.51333	5.91	9.37	6.86667	3.55	-	-	-	-	-	-	-
Dlo_029694.1	PREDICTED: translation initiation factor IF-2-like isoform X3 [Citrus sinensis]	0	22.0633	11.9833	10.02	24.52	13.7333	9.2	-	-	-	-	-	-	-
Dlo_029738.1	PREDICTED: protein STRICTOSIDINE SYNTHASE-LIKE 4-like [Citrus sinensis]	0	41.71	11.95	6.81667	17.9267	8.29667	3.83333	-	-	-	-	-	GO:0016829//lyase activity;GO:0003824//catalytic activity;GO:0016844//strictosidine synthase activity;GO:0016840//carbon-nitrogen lyase activity;GO:0016843//amine-lyase activity	GO:0009058//biosynthetic process;GO:0008152//metabolic process
Dlo_029866.1	O-FucT domain-containing protein [Cephalotus follicularis]	0	19.8	24.69	23.1833	43.98	33.9567	21.94	-	-	-	-	-	-	-
Dlo_029941.1	PREDICTED: probable serine/threonine-protein kinase WNK11 [Juglans regia]	0	7.88	10.01	9.85	5.60667	3.85333	1.56	-	-	-	-	-	GO:0017076//purine nucleotide binding;GO:0003824//catalytic activity;GO:0001883//purine nucleoside binding;GO:0032549//ribonucleoside binding;GO:0016773//phosphotransferase activity, alcohol group as acceptor;GO:1901363//heterocyclic compound binding;GO:0004672//protein kinase activity;GO:0001882//nucleoside binding;GO:0005524//ATP binding;GO:0043167//ion binding;GO:0005488//binding;GO:0016740//t…	GO:0071704//organic substance metabolic process;GO:0006793//phosphorus metabolic process;GO:0006464//cellular protein modification process;GO:0019538//protein metabolic process;GO:0043412//macromolecule modification;GO:0006468//protein phosphorylation;GO:0044237//cellular metabolic process;GO:0009987//cellular process;GO:0006796//phosphate-containing compound metabolic process;GO:0044260//cellula…
Dlo_029970.2	Transcription factor TFIIB [Corchorus olitorius]	0	24.4833	17.9733	15.78	33.6467	23.26	11.76	Genetic Information Processing	Transcription	ko03022//Basal transcription factors	K03124	-	GO:0043169//cation binding;GO:0046872//metal ion binding;GO:0043167//ion binding;GO:0046914//transition metal ion binding;GO:0005488//binding;GO:0005515//protein binding;GO:0017025//TBP-class protein binding;GO:0008270//zinc ion binding;GO:0008134//transcription factor binding	GO:0019438//aromatic compound biosynthetic process;GO:0034654//nucleobase-containing compound biosynthetic process;GO:0018130//heterocycle biosynthetic process;GO:0019222//regulation of metabolic process;GO:1901360//organic cyclic compound metabolic process;GO:0031326//regulation of cellular biosynthetic process;GO:0009059//macromolecule biosynthetic process;GO:0006807//nitrogen compound metaboli…
Dlo_030062.1	Pkinase domain-containing protein/Stress-antifung domain-containing protein [Cephalotus follicularis]	0	0.143333	0.196667	0.21	8.99333	5.80333	4.41667	-	-	-	-	-	GO:0032549//ribonucleoside binding;GO:0097367//carbohydrate derivative binding;GO:0005524//ATP binding;GO:0016301//kinase activity;GO:0005488//binding;GO:0032550//purine ribonucleoside binding;GO:0001883//purine nucleoside binding;GO:0003824//catalytic activity;GO:0001882//nucleoside binding;GO:1901265//nucleoside phosphate binding;GO:1901363//heterocyclic compound binding;GO:0036094//small molec…	GO:0008152//metabolic process;GO:0016310//phosphorylation;GO:0044267//cellular protein metabolic process;GO:0006793//phosphorus metabolic process;GO:0036211//protein modification process;GO:0071704//organic substance metabolic process;GO:0043412//macromolecule modification;GO:0006468//protein phosphorylation;GO:0006796//phosphate-containing compound metabolic process;GO:0009987//cellular process;…
Dlo_030077.1	PREDICTED: auxin-responsive protein IAA16-like [Populus euphratica]	0	17.8033	26.5733	17.5533	26.0133	16.9633	8.77	Environmental Information Processing	Signal transduction	ko04075//Plant hormone signal transduction	K14484	GO:0005634//nucleus;GO:0043226//organelle;GO:0005623//cell;GO:0043229//intracellular organelle;GO:0043231//intracellular membrane-bounded organelle;GO:0043227//membrane-bounded organelle;GO:0005622//intracellular;GO:0044424//intracellular part;GO:0044464//cell part	-	GO:2000112//regulation of cellular macromolecule biosynthetic process;GO:0019222//regulation of metabolic process;GO:1903506//regulation of nucleic acid-templated transcription;GO:0009889//regulation of biosynthetic process;GO:0080090//regulation of primary metabolic process;GO:0006355//regulation of transcription, DNA-templated;GO:2001141//regulation of RNA biosynthetic process;GO:0031323//regul…
Dlo_030108.1	PREDICTED: transcription factor RAX2 [Theobroma cacao]	0	11.41	3.5	5.94	8.31667	4.60333	3.52	-	-	-	-	-	GO:0003682//chromatin binding;GO:0044877//macromolecular complex binding;GO:0005488//binding	-
Dlo_030174.1	PREDICTED: protein saal1 isoform X2 [Juglans regia]	0	21.0633	13.49	13.3867	17.55	12.9333	8.19	-	-	-	-	-	-	-
Dlo_030206.1	PREDICTED: protein SPIRAL1-like 5 [Theobroma cacao]	0	156.213	52.9033	31.9867	52.33	24.9733	6.33	-	-	-	-	-	-	-
Dlo_030409.1	PREDICTED: two-component response regulator-like APRR9 isoform X2 [Citrus sinensis]	0	150.387	20.8367	26.0033	102.997	75.4633	49.0733	Organismal Systems	Environmental adaptation	ko04712//Circadian rhythm - plant	K12130	-	GO:0005488//binding;GO:0005515//protein binding	GO:0000160//phosphorelay signal transduction system;GO:0050789//regulation of biological process;GO:0007165//signal transduction;GO:0050896//response to stimulus;GO:0044763//single-organism cellular process;GO:0009987//cellular process;GO:0035556//intracellular signal transduction;GO:0050794//regulation of cellular process;GO:0007154//cell communication;GO:0023052//signaling;GO:0044699//single-or…
Dlo_030410.1	PREDICTED: protein YLS9 [Jatropha curcas]	0	131.233	67.8933	55.14	190.007	118.743	44.0733	-	-	-	-	-	-	-
Dlo_030603.1	PREDICTED: transcription repressor MYB5-like [Jatropha curcas]	0	39.2367	24.71	20.3967	21.3567	15.3567	6.53333	-	-	-	-	-	GO:0044877//macromolecular complex binding;GO:0005488//binding;GO:0003682//chromatin binding	-
Dlo_030707.1	PREDICTED: abscisic acid receptor PYL9 [Citrus sinensis]	0	73.43	78.0367	71.8433	124.25	84.4867	30.91	-	-	-	-	-	-	-
Dlo_030719.1	UDP-Glycosyltransferase superfamily protein [Theobroma cacao]	0	1.85667	5.66	4.93667	5.25	3.44333	2.19667	-	-	-	-	-	GO:0016740//transferase activity;GO:0003824//catalytic activity;GO:0016758//transferase activity, transferring hexosyl groups;GO:0016757//transferase activity, transferring glycosyl groups	GO:0008152//metabolic process
Dlo_030759.1	PREDICTED: cytochrome P450 82G1-like [Citrus sinensis]	0	193.31	119.827	111.153	43.4267	22.55	17.5467	Metabolism	Metabolism of terpenoids and polyketides;Biosynthesis of other secondary metabolites	ko00945//Stilbenoid, diarylheptanoid and gingerol biosynthesis;ko00903//Limonene and pinene degradation	K00517	-	GO:0016491//oxidoreductase activity;GO:0020037//heme binding;GO:0046906//tetrapyrrole binding;GO:0043169//cation binding;GO:1901363//heterocyclic compound binding;GO:0046872//metal ion binding;GO:0005488//binding;GO:0016705//oxidoreductase activity, acting on paired donors, with incorporation or reduction of molecular oxygen;GO:0046914//transition metal ion binding;GO:0097159//organic cyclic comp…	GO:0044699//single-organism process;GO:0044710//single-organism metabolic process;GO:0008152//metabolic process;GO:0055114//oxidation-reduction process
Dlo_030764.3	MMR_HSR1 domain-containing protein [Cephalotus follicularis]	0	18.6867	10.0233	11.75	14.4467	9.7	5.56667	-	-	-	-	-	-	-
Dlo_030803.2	PREDICTED: embryonic stem cell-specific 5-hydroxymethylcytosine-binding protein [Jatropha curcas]	0	50.3067	30.1967	31.3767	48.9433	32.7867	19.1133	-	-	-	-	-	-	-
Dlo_030911.1	GCN5-related N-acetyltransferase family protein [Populus trichocarpa]	0	2.95667	0.62	1.46667	1.76	0.82	0.31	-	-	-	-	-	GO:0016747//transferase activity, transferring acyl groups other than amino-acyl groups;GO:0008080//N-acetyltransferase activity;GO:0016407//acetyltransferase activity;GO:0016740//transferase activity;GO:0016746//transferase activity, transferring acyl groups;GO:0016410//N-acyltransferase activity;GO:0003824//catalytic activity	-
Dlo_030935.2	PREDICTED: pentatricopeptide repeat-containing protein At4g14850 [Citrus sinensis]	0	21.6667	25.6967	27.34	40.5567	30.3167	16.94	-	-	-	-	-	-	-
Dlo_030979.1	maternal effect embryo arrest 14-1, partial [Dimocarpus longan]	0	289.007	67.53	76.3333	290.733	111.397	46.9967	-	-	-	-	-	-	-
Dlo_030987.1	PREDICTED: peroxidase 42 [Jatropha curcas]	0	535.087	595.017	448.09	518.587	412.83	250.5	-	-	-	-	-	GO:0097159//organic cyclic compound binding;GO:0016491//oxidoreductase activity;GO:0046906//tetrapyrrole binding;GO:0004601//peroxidase activity;GO:0016209//antioxidant activity;GO:0020037//heme binding;GO:0016684//oxidoreductase activity, acting on peroxide as acceptor;GO:0003824//catalytic activity;GO:1901363//heterocyclic compound binding;GO:0005488//binding	GO:0006950//response to stress;GO:0055114//oxidation-reduction process;GO:0044710//single-organism metabolic process;GO:0050896//response to stimulus;GO:0008152//metabolic process;GO:0006979//response to oxidative stress;GO:0044699//single-organism process
Dlo_031007.1	PREDICTED: histone-lysine N-methyltransferase, H3 lysine-79 specific-like [Gossypium hirsutum]	0	27.3533	21.5367	18.7133	24.63	17.8733	11.4233	Genetic Information Processing	Translation	ko00970//Aminoacyl-tRNA biosynthesis	K01873	-	-	-
Dlo_031013.2	PREDICTED: RPM1-interacting protein 4-like isoform X1 [Citrus sinensis]	0	9.81333	14.0267	11.5433	8.05667	5.81	2.64	Organismal Systems	Environmental adaptation	ko04626//Plant-pathogen interaction	K13456	-	-	-
Dlo_031085.1	PREDICTED: LOW QUALITY PROTEIN: disease resistance protein RGA2 [Ricinus communis]	0	1.06	0.796667	0.8	3.64667	2.41	1.55333	Organismal Systems	Environmental adaptation	ko04626//Plant-pathogen interaction	K13457	-	GO:0043531//ADP binding;GO:0032550//purine ribonucleoside binding;GO:0032553//ribonucleotide binding;GO:0032559//adenyl ribonucleotide binding;GO:0030554//adenyl nucleotide binding;GO:0036094//small molecule binding;GO:0005488//binding;GO:0032555//purine ribonucleotide binding;GO:0043168//anion binding;GO:0032549//ribonucleoside binding;GO:0001883//purine nucleoside binding;GO:0000166//nucleotide…	-
Dlo_031097.1	PREDICTED: probable WRKY transcription factor 71 [Gossypium raimondii]	0	22.8933	12.8333	12.7367	12.4867	7.97667	5.64667	Organismal Systems	Environmental adaptation	ko04626//Plant-pathogen interaction	K13424	-	GO:0001071//nucleic acid binding transcription factor activity;GO:1901363//heterocyclic compound binding;GO:0003676//nucleic acid binding;GO:0003700//transcription factor activity, sequence-specific DNA binding;GO:0003677//DNA binding;GO:0005488//binding;GO:0043565//sequence-specific DNA binding;GO:0097159//organic cyclic compound binding	GO:0065007//biological regulation;GO:0009889//regulation of biosynthetic process;GO:1903506//regulation of nucleic acid-templated transcription;GO:2000112//regulation of cellular macromolecule biosynthetic process;GO:0031323//regulation of cellular metabolic process;GO:0051171//regulation of nitrogen compound metabolic process;GO:0060255//regulation of macromolecule metabolic process;GO:0080090//…
Dlo_031148.1	PREDICTED: subtilisin-like protease SBT5.6 [Citrus sinensis]	0	0.933333	3.11667	2.38	5.71	3.28333	2.43667	-	-	-	-	-	GO:0016787//hydrolase activity;GO:0008236//serine-type peptidase activity;GO:0008233//peptidase activity;GO:0017171//serine hydrolase activity;GO:0004175//endopeptidase activity;GO:0070011//peptidase activity, acting on L-amino acid peptides;GO:0003824//catalytic activity;GO:0004252//serine-type endopeptidase activity	GO:0008152//metabolic process;GO:0006508//proteolysis;GO:0043170//macromolecule metabolic process;GO:0071704//organic substance metabolic process;GO:0044238//primary metabolic process;GO:0019538//protein metabolic process
Dlo_031166.1	PREDICTED: probable LRR receptor-like serine/threonine-protein kinase At1g29720 [Ricinus communis]	0	10.4433	15.8267	11.7433	9.91	6.43	3.21	Organismal Systems;Environmental Information Processing	Signal transduction;Environmental adaptation	ko04626//Plant-pathogen interaction;ko04075//Plant hormone signal transduction	K13416	-	GO:0016740//transferase activity;GO:0032550//purine ribonucleoside binding;GO:0035639//purine ribonucleoside triphosphate binding;GO:0017076//purine nucleotide binding;GO:0097159//organic cyclic compound binding;GO:0005488//binding;GO:0036094//small molecule binding;GO:0043168//anion binding;GO:0005524//ATP binding;GO:0016772//transferase activity, transferring phosphorus-containing groups;GO:003…	GO:0043412//macromolecule modification;GO:0044267//cellular protein metabolic process;GO:0006464//cellular protein modification process;GO:0071704//organic substance metabolic process;GO:0009987//cellular process;GO:0044237//cellular metabolic process;GO:0006796//phosphate-containing compound metabolic process;GO:0036211//protein modification process;GO:0044238//primary metabolic process;GO:00431…
Dlo_031225.1	cysteine-rich receptor-like protein kinase 7 isoform X2 [Cajanus cajan]	0	1.28	0.56	0.713333	0.9	0.53	0.16	Environmental Information Processing	Signal transduction	ko04075//Plant hormone signal transduction	K13415	-	GO:0032555//purine ribonucleotide binding;GO:0004672//protein kinase activity;GO:0035639//purine ribonucleoside triphosphate binding;GO:0001882//nucleoside binding;GO:0032550//purine ribonucleoside binding;GO:0000166//nucleotide binding;GO:0036094//small molecule binding;GO:0016740//transferase activity;GO:1901265//nucleoside phosphate binding;GO:0097367//carbohydrate derivative binding;GO:001677…	GO:0009987//cellular process;GO:0043170//macromolecule metabolic process;GO:0044260//cellular macromolecule metabolic process;GO:0016310//phosphorylation;GO:0036211//protein modification process;GO:0006464//cellular protein modification process;GO:0043412//macromolecule modification;GO:0071704//organic substance metabolic process;GO:0044267//cellular protein metabolic process;GO:0044238//primary …
Dlo_031232.1	PREDICTED: F-box/kelch-repeat protein At2g44130-like [Ziziphus jujuba]	0	9.37	3.15	3.64	8.71	4.69667	3.56667	-	-	-	-	-	GO:0005488//binding;GO:0005515//protein binding	-
Dlo_031310.1	C5a peptidase [Gossypium arboreum]	0	30.1233	4.30333	5.50667	16.01	7.41	3.28333	-	-	-	-	-	-	-
Dlo_031311.1	PREDICTED: 3-hexulose-6-phosphate isomerase isoform X1 [Ziziphus jujuba]	0	20.75	11.1633	9.72	32.7833	19.37	7.93	-	-	-	-	-	-	-
Dlo_031331.1	PREDICTED: low-temperature-induced 65 kDa protein [Citrus sinensis]	0	379.163	92.9133	104.513	98.1233	46.3667	13.81	-	-	-	-	-	-	-
Dlo_031375.1	PREDICTED: short-chain dehydrogenase TIC 32, chloroplastic-like [Jatropha curcas]	0	4.80667	1.91	2.83	1.37333	0.533333	0.0833333	-	-	-	-	-	GO:0003824//catalytic activity;GO:0016491//oxidoreductase activity	GO:0008152//metabolic process
Dlo_031383.1	Divalent ion symporter isoform 1 [Theobroma cacao]	0	65.9033	42.51	43.8733	44.7333	30.1467	15.9333	-	-	-	-	GO:0031224//intrinsic component of membrane;GO:0016021//integral component of membrane;GO:0044425//membrane part;GO:0016020//membrane	-	GO:0055085//transmembrane transport;GO:0044763//single-organism cellular process;GO:0009987//cellular process;GO:0051234//establishment of localization;GO:0006810//transport;GO:0044699//single-organism process;GO:0051179//localization;GO:0044765//single-organism transport;GO:1902578//single-organism localization
Dlo_031428.1	PREDICTED: probable receptor-like protein kinase At5g15080 isoform X1 [Citrus sinensis]	0	111.627	95.5533	81.7533	92.1667	63.5167	40.4533	-	-	-	-	-	GO:0000166//nucleotide binding;GO:0032559//adenyl ribonucleotide binding;GO:0004672//protein kinase activity;GO:0097159//organic cyclic compound binding;GO:0001883//purine nucleoside binding;GO:0030554//adenyl nucleotide binding;GO:0003824//catalytic activity;GO:0016740//transferase activity;GO:0032553//ribonucleotide binding;GO:0036094//small molecule binding;GO:0032555//purine ribonucleotide bi…	GO:0008152//metabolic process;GO:0071704//organic substance metabolic process;GO:0006468//protein phosphorylation;GO:0006796//phosphate-containing compound metabolic process;GO:0016310//phosphorylation;GO:0043170//macromolecule metabolic process;GO:0006464//cellular protein modification process;GO:0006793//phosphorus metabolic process;GO:0019538//protein metabolic process;GO:0009987//cellular pro…
Dlo_031449.1	PREDICTED: LETM1 and EF-hand domain-containing protein 1, mitochondrial isoform X3 [Theobroma cacao]	0	3.32333	2.95667	2.86667	10.4333	7.28667	4.25333	-	-	-	-	-	-	-
Dlo_031591.3	PREDICTED: cytokinin riboside 5'-monophosphate phosphoribohydrolase LOG1-like [Gossypium hirsutum]	0	29.9633	11.7733	11.9633	30.0367	17.62	8.8	-	-	-	-	-	-	-
Dlo_031628.2	LRR_1 domain-containing protein/NB-ARC domain-containing protein [Cephalotus follicularis]	0	6.84	3.91	4.14	8.40333	5.65667	3.66333	-	-	-	-	-	GO:0097367//carbohydrate derivative binding;GO:0005515//protein binding;GO:0032553//ribonucleotide binding;GO:0043168//anion binding;GO:0001883//purine nucleoside binding;GO:0030554//adenyl nucleotide binding;GO:0097159//organic cyclic compound binding;GO:0032550//purine ribonucleoside binding;GO:0017076//purine nucleotide binding;GO:0000166//nucleotide binding;GO:0043531//ADP binding;GO:0032555/…	-
Dlo_031659.1	DUF150 domain-containing protein [Cephalotus follicularis]	0	1.39	0.75	1.04	2.52333	0.51	0.166667	-	-	-	-	-	-	-
Dlo_031724.1	PREDICTED: probable carboxylesterase 12 [Citrus sinensis]	0	59.17	16.45	14.0467	19.26	7.70333	4.82667	Environmental Information Processing	Signal transduction	ko04075//Plant hormone signal transduction	K14493	-	GO:0016787//hydrolase activity;GO:0003824//catalytic activity	GO:0008152//metabolic process
Dlo_031728.1	Peptide methionine sulfoxide reductase msrA [Theobroma cacao]	0	53.0367	23.9233	27.5167	43.0033	35.4533	21.29	-	-	-	-	-	-	-
Dlo_031735.1	PREDICTED: autophagy-related protein 2 [Citrus sinensis]	0	47.14	47.2033	47.3667	52.22	39.8167	24.8933	-	-	-	-	-	-	GO:0009987//cellular process;GO:0006914//autophagy
Dlo_031907.1	PREDICTED: chlorophyll a-b binding protein 7, chloroplastic [Arachis duranensis]	0	72.7833	65.4067	59.4533	141.783	99.9	64.9	-	-	-	-	GO:0016020//membrane	-	GO:0019684//photosynthesis, light reaction;GO:0008152//metabolic process;GO:0015979//photosynthesis;GO:0009987//cellular process;GO:0009765//photosynthesis, light harvesting;GO:0044237//cellular metabolic process;GO:0006091//generation of precursor metabolites and energy
Dlo_031932.1	squamosa promoter binding protein-like protein [Litchi chinensis]	0	25.9967	38.3633	39.4367	75.9467	57.31	33.5333	-	-	-	-	GO:0044464//cell part;GO:0044424//intracellular part;GO:0005623//cell;GO:0005634//nucleus;GO:0043229//intracellular organelle;GO:0043231//intracellular membrane-bounded organelle;GO:0005622//intracellular;GO:0043227//membrane-bounded organelle;GO:0043226//organelle	GO:0003677//DNA binding;GO:0005488//binding;GO:1901363//heterocyclic compound binding;GO:0097159//organic cyclic compound binding;GO:0003676//nucleic acid binding	-
Dlo_031943.1	PREDICTED: pentatricopeptide repeat-containing protein At3g09060 [Citrus sinensis]	0	9.84	15.49	14.6233	23.3933	18.16	9.76333	-	-	-	-	-	-	-
Dlo_031947.1	PREDICTED: uncharacterized acetyltransferase At3g50280 [Citrus sinensis]	0	50.2367	38.4133	24.83	60.12	33.17	17.41	Metabolism	Biosynthesis of other secondary metabolites	ko00940//Phenylpropanoid biosynthesis;ko00945//Stilbenoid, diarylheptanoid and gingerol biosynthesis;ko00941//Flavonoid biosynthesis	K13065	-	GO:0016740//transferase activity;GO:0016746//transferase activity, transferring acyl groups;GO:0003824//catalytic activity;GO:0016747//transferase activity, transferring acyl groups other than amino-acyl groups	-
Dlo_032008.1	PREDICTED: ultraviolet-B receptor UVR8 isoform X1 [Theobroma cacao]	0	194.437	82.9633	97.0133	166.98	125.097	73.14	-	-	-	-	-	-	-
Dlo_032016.1	phosphatase 2C (PP2C)-like protein [Corchorus olitorius]	0	193.773	172.393	159.96	134.797	85.8533	48.0467	-	-	-	-	-	GO:0016787//hydrolase activity;GO:0016791//phosphatase activity;GO:0042578//phosphoric ester hydrolase activity;GO:0004721//phosphoprotein phosphatase activity;GO:0004722//protein serine/threonine phosphatase activity;GO:0003824//catalytic activity;GO:0016788//hydrolase activity, acting on ester bonds	GO:0006464//cellular protein modification process;GO:0006793//phosphorus metabolic process;GO:0036211//protein modification process;GO:0006796//phosphate-containing compound metabolic process;GO:0043412//macromolecule modification;GO:0044260//cellular macromolecule metabolic process;GO:0044237//cellular metabolic process;GO:0006470//protein dephosphorylation;GO:0008152//metabolic process;GO:00163…
Dlo_032050.1	PREDICTED: protein kinase APK1A, chloroplastic-like [Citrus sinensis]	0	85.4733	74.3033	75.6133	76.24	48.6967	30.63	-	-	-	-	-	GO:0004672//protein kinase activity;GO:0016772//transferase activity, transferring phosphorus-containing groups;GO:0097159//organic cyclic compound binding;GO:0001882//nucleoside binding;GO:0032555//purine ribonucleotide binding;GO:0032549//ribonucleoside binding;GO:1901363//heterocyclic compound binding;GO:0035639//purine ribonucleoside triphosphate binding;GO:0016773//phosphotransferase activit…	GO:0044267//cellular protein metabolic process;GO:0036211//protein modification process;GO:0044238//primary metabolic process;GO:0009987//cellular process;GO:0019538//protein metabolic process;GO:0006468//protein phosphorylation;GO:0016310//phosphorylation;GO:0043170//macromolecule metabolic process;GO:0006793//phosphorus metabolic process;GO:0044260//cellular macromolecule metabolic process;GO:0…
Dlo_032140.1	Pkinase domain-containing protein/Stress-antifung domain-containing protein [Cephalotus follicularis]	0	3.47667	1.28	0.926667	4.8	1.96	1.34333	Organismal Systems	Environmental adaptation	ko04626//Plant-pathogen interaction	K13430	-	GO:0043168//anion binding;GO:0016301//kinase activity;GO:0016773//phosphotransferase activity, alcohol group as acceptor;GO:0001882//nucleoside binding;GO:0005488//binding;GO:0032559//adenyl ribonucleotide binding;GO:0004672//protein kinase activity;GO:0017076//purine nucleotide binding;GO:0035639//purine ribonucleoside triphosphate binding;GO:0032555//purine ribonucleotide binding;GO:0036094//sm…	GO:0044260//cellular macromolecule metabolic process;GO:0044267//cellular protein metabolic process;GO:0019538//protein metabolic process;GO:0044237//cellular metabolic process;GO:0008152//metabolic process;GO:0006796//phosphate-containing compound metabolic process;GO:0036211//protein modification process;GO:0043170//macromolecule metabolic process;GO:0006468//protein phosphorylation;GO:0016310/…
Dlo_032141.1	Pkinase domain-containing protein/Stress-antifung domain-containing protein [Cephalotus follicularis]	0	4.77667	1.13333	0.753333	2.54667	1.47333	1.01667	Organismal Systems;Environmental Information Processing	Signal transduction;Environmental adaptation	ko04626//Plant-pathogen interaction;ko04075//Plant hormone signal transduction	K13416	-	GO:0097159//organic cyclic compound binding;GO:0032555//purine ribonucleotide binding;GO:0001882//nucleoside binding;GO:0032549//ribonucleoside binding;GO:0017076//purine nucleotide binding;GO:0005488//binding;GO:0004672//protein kinase activity;GO:0030554//adenyl nucleotide binding;GO:1901363//heterocyclic compound binding;GO:1901265//nucleoside phosphate binding;GO:0032550//purine ribonucleosid…	GO:0043412//macromolecule modification;GO:0071704//organic substance metabolic process;GO:0044238//primary metabolic process;GO:0036211//protein modification process;GO:0006468//protein phosphorylation;GO:0006793//phosphorus metabolic process;GO:0043170//macromolecule metabolic process;GO:0016310//phosphorylation;GO:0019538//protein metabolic process;GO:0006796//phosphate-containing compound meta…
Dlo_032155.1	PREDICTED: eukaryotic translation initiation factor 3 subunit I-like isoform X2 [Nelumbo nucifera]	0	0	0	0	3.41333	1.80667	1.23667	Genetic Information Processing	Translation	ko03013//RNA transport	K03246	-	GO:0005515//protein binding;GO:0005488//binding	-
Dlo_032181.2	UDPGT domain-containing protein [Cephalotus follicularis]	0	4.75667	1.91	2.15	5.36333	3.54667	1.29667	Metabolism	Metabolism of other amino acids	ko00460//Cyanoamino acid metabolism	K13030	-	GO:0016740//transferase activity;GO:0016757//transferase activity, transferring glycosyl groups;GO:0016758//transferase activity, transferring hexosyl groups;GO:0003824//catalytic activity	GO:0008152//metabolic process
Dlo_032199.1	PREDICTED: nascent polypeptide-associated complex subunit alpha, muscle-specific form [Citrus sinensis]	0	41.25	45.4767	47.05	47.3233	37.01	22.5267	-	-	-	-	-	-	-
Dlo_032209.1	PREDICTED: MLO-like protein 3 [Theobroma cacao]	0	20.34	6.66333	6.86333	35.23	23.1933	9.61333	-	-	-	-	GO:0016020//membrane;GO:0044425//membrane part;GO:0031224//intrinsic component of membrane;GO:0016021//integral component of membrane	-	GO:0006950//response to stress;GO:0006952//defense response;GO:0050896//response to stimulus
Dlo_032215.1	PREDICTED: protein indeterminate-domain 9 [Theobroma cacao]	0	40.6633	47.9367	41.44	54.46	34.58	16.6567	-	-	-	-	-	GO:0005488//binding;GO:0043169//cation binding;GO:0046872//metal ion binding;GO:0043167//ion binding	-
Dlo_032232.1	PREDICTED: histidine-containing phosphotransfer protein 1 [Jatropha curcas]	0	69.8933	71.7967	46.0733	111.49	78.3967	52.2233	Environmental Information Processing	Signal transduction	ko04075//Plant hormone signal transduction	K14490	-	GO:0004871//signal transducer activity	GO:0050789//regulation of biological process;GO:0050896//response to stimulus;GO:0023052//signaling;GO:0009987//cellular process;GO:0000160//phosphorelay signal transduction system;GO:0044699//single-organism process;GO:0044700//single organism signaling;GO:0065007//biological regulation;GO:0050794//regulation of cellular process;GO:0044763//single-organism cellular process;GO:0007154//cell commu…
Dlo_032254.1	PREDICTED: probable protein phosphatase 2C 51 isoform X1 [Citrus sinensis]	0	138.897	39.17	36.3167	71.37	29.59	19.5733	Environmental Information Processing;Human Diseases	Endocrine and metabolic diseases;Signal transduction	ko04075//Plant hormone signal transduction;ko04931//Insulin resistance	K14497	-	GO:0016788//hydrolase activity, acting on ester bonds;GO:0004722//protein serine/threonine phosphatase activity;GO:0042578//phosphoric ester hydrolase activity;GO:0003824//catalytic activity;GO:0004721//phosphoprotein phosphatase activity;GO:0016791//phosphatase activity;GO:0016787//hydrolase activity	GO:0006464//cellular protein modification process;GO:0019538//protein metabolic process;GO:0043170//macromolecule metabolic process;GO:0036211//protein modification process;GO:0006470//protein dephosphorylation;GO:0009987//cellular process;GO:0044260//cellular macromolecule metabolic process;GO:0043412//macromolecule modification;GO:0006793//phosphorus metabolic process;GO:0044237//cellular metab…
Dlo_032272.1	PREDICTED: AP2-like ethylene-responsive transcription factor ANT [Theobroma cacao]	0	65.2667	78.0533	67.59	134.657	46.8933	31.27	-	-	-	-	-	GO:0003700//transcription factor activity, sequence-specific DNA binding;GO:0001071//nucleic acid binding transcription factor activity	GO:0010556//regulation of macromolecule biosynthetic process;GO:0051171//regulation of nitrogen compound metabolic process;GO:2001141//regulation of RNA biosynthetic process;GO:0031326//regulation of cellular biosynthetic process;GO:0006355//regulation of transcription, DNA-templated;GO:0019219//regulation of nucleobase-containing compound metabolic process;GO:0009889//regulation of biosynthetic …
Dlo_032322.1	Carotenoid oxygenase [Corchorus olitorius]	0	72.9267	51.06	44.4633	91.1633	70.01	43.69	-	-	-	-	-	-	-
Dlo_032385.1	PREDICTED: kynurenine formamidase [Ricinus communis]	0	9.45333	10.4667	4.68667	10.3133	6.80667	2.32333	-	-	-	-	-	-	-
Dlo_032422.1	PREDICTED: probable serine/threonine-protein kinase Cx32, chloroplastic [Ricinus communis]	0	15.0267	10.06	10.21	12.67	8.09333	3.78	-	-	-	-	-	GO:0016740//transferase activity;GO:0005488//binding;GO:0017076//purine nucleotide binding;GO:0043168//anion binding;GO:0016772//transferase activity, transferring phosphorus-containing groups;GO:0032550//purine ribonucleoside binding;GO:1901265//nucleoside phosphate binding;GO:0036094//small molecule binding;GO:0004672//protein kinase activity;GO:0001882//nucleoside binding;GO:0016301//kinase ac…	GO:0009987//cellular process;GO:0006793//phosphorus metabolic process;GO:0071704//organic substance metabolic process;GO:0006796//phosphate-containing compound metabolic process;GO:0044267//cellular protein metabolic process;GO:0006468//protein phosphorylation;GO:0043170//macromolecule metabolic process;GO:0044260//cellular macromolecule metabolic process;GO:0044237//cellular metabolic process;GO…
Dlo_032446.1	PREDICTED: transcription factor LHW-like isoform X1 [Citrus sinensis]	0	227.237	160.97	140.263	163.31	120.553	62.9667	-	-	-	-	-	GO:0005515//protein binding;GO:0005488//binding;GO:0046983//protein dimerization activity	-
Dlo_032449.1	PREDICTED: aluminum-activated malate transporter 2-like [Citrus sinensis]	0	0.376667	0.423333	0.193333	0.7	0.25	0.08	-	-	-	-	-	-	GO:0051179//localization;GO:0015740//C4-dicarboxylate transport;GO:0006835//dicarboxylic acid transport;GO:0044699//single-organism process;GO:0046942//carboxylic acid transport;GO:0006820//anion transport;GO:0044765//single-organism transport;GO:1902578//single-organism localization;GO:0051234//establishment of localization;GO:0015711//organic anion transport;GO:0015849//organic acid transport;G…
Dlo_032527.2	PREDICTED: protease Do-like 7 isoform X2 [Citrus sinensis]	0	35.82	27.6533	25.47	18.4533	7.35333	3.74	-	-	-	-	-	GO:0005515//protein binding;GO:0005488//binding	-
Dlo_032810.1	PREDICTED: ribosome-binding factor PSRP1, chloroplastic [Citrus sinensis]	0	56.93	16.68	18.37	66.37	46.3533	33.15	-	-	-	-	-	-	GO:0008152//metabolic process;GO:0044238//primary metabolic process
Dlo_032811.1	PREDICTED: two-component response regulator-like APRR5 isoform X1 [Citrus sinensis]	0	184.727	18.44	28.16	124.027	61.38	13.8167	Organismal Systems	Environmental adaptation	ko04712//Circadian rhythm - plant	K12130	-	GO:0005488//binding;GO:0005515//protein binding	GO:0050896//response to stimulus;GO:0009987//cellular process;GO:0044699//single-organism process;GO:0050794//regulation of cellular process;GO:0044700//single organism signaling;GO:0050789//regulation of biological process;GO:0000160//phosphorelay signal transduction system;GO:0044763//single-organism cellular process;GO:0007154//cell communication;GO:0007165//signal transduction;GO:0051716//cel…
Dlo_032832.1	PREDICTED: peroxidase P7-like [Glycine max]	0	34.4333	19.6067	17.73	23.9867	10.9267	5.14333	-	-	-	-	-	GO:1901363//heterocyclic compound binding;GO:0016491//oxidoreductase activity;GO:0020037//heme binding;GO:0005488//binding;GO:0016209//antioxidant activity;GO:0003824//catalytic activity;GO:0016684//oxidoreductase activity, acting on peroxide as acceptor;GO:0004601//peroxidase activity;GO:0046906//tetrapyrrole binding;GO:0097159//organic cyclic compound binding	GO:0006979//response to oxidative stress;GO:0050896//response to stimulus;GO:0055114//oxidation-reduction process;GO:0044710//single-organism metabolic process;GO:0006950//response to stress;GO:0044699//single-organism process;GO:0008152//metabolic process
Dlo_032870.1	PREDICTED: probable glutathione S-transferase [Citrus sinensis]	0	640.893	509.627	495.683	689.49	454.41	288.127	-	-	-	-	-	GO:0005488//binding;GO:0005515//protein binding	-
Dlo_032898.1	PREDICTED: 4-hydroxy-tetrahydrodipicolinate reductase 1, chloroplastic isoform X2 [Citrus sinensis]	0	0.143333	0.07	0.106667	1.60667	0.813333	0.47	Metabolism	Amino acid metabolism;Global and Overview;Biosynthesis of other secondary metabolites	ko01230//Biosynthesis of amino acids;ko00300//Lysine biosynthesis;ko00261//Monobactam biosynthesis	K00215	-	GO:0008839//4-hydroxy-tetrahydrodipicolinate reductase;GO:0016491//oxidoreductase activity;GO:0003824//catalytic activity;GO:0016627//oxidoreductase activity, acting on the CH-CH group of donors;GO:0016628//oxidoreductase activity, acting on the CH-CH group of donors, NAD or NADP as acceptor	GO:1901564//organonitrogen compound metabolic process;GO:0043436//oxoacid metabolic process;GO:0044710//single-organism metabolic process;GO:0008652//cellular amino acid biosynthetic process;GO:0009089//lysine biosynthetic process via diaminopimelate;GO:0044763//single-organism cellular process;GO:1901607//alpha-amino acid biosynthetic process;GO:0016053//organic acid biosynthetic process;GO:0009…
Dlo_032958.1	PREDICTED: inactive protein kinase SELMODRAFT_444075 isoform X1 [Citrus sinensis]	0	22.9367	28.5967	25.5533	34.55	27.3267	14.5567	-	-	-	-	-	GO:0016740//transferase activity;GO:0000166//nucleotide binding;GO:0004672//protein kinase activity;GO:0030554//adenyl nucleotide binding;GO:0035639//purine ribonucleoside triphosphate binding;GO:0043168//anion binding;GO:0032549//ribonucleoside binding;GO:0003824//catalytic activity;GO:0036094//small molecule binding;GO:0032550//purine ribonucleoside binding;GO:0097367//carbohydrate derivative b…	GO:0006793//phosphorus metabolic process;GO:0009987//cellular process;GO:0006464//cellular protein modification process;GO:0044260//cellular macromolecule metabolic process;GO:0016310//phosphorylation;GO:0006796//phosphate-containing compound metabolic process;GO:0044237//cellular metabolic process;GO:0044267//cellular protein metabolic process;GO:0071704//organic substance metabolic process;GO:0…
Dlo_032959.1	PREDICTED: transcription factor MYB1R1 [Theobroma cacao]	0	0.366667	0.713333	0.483333	1.22	0.523333	0.24	-	-	-	-	-	GO:1901363//heterocyclic compound binding;GO:0043167//ion binding;GO:0003682//chromatin binding;GO:0046914//transition metal ion binding;GO:0046872//metal ion binding;GO:0005488//binding;GO:0043169//cation binding;GO:0044877//macromolecular complex binding;GO:0097159//organic cyclic compound binding;GO:0008270//zinc ion binding;GO:0003676//nucleic acid binding	-
Dlo_033294.1	Major facilitator superfamily protein [Theobroma cacao]	0	46.32	8.34667	7.91333	16.69	5.07667	1.27333	-	-	-	-	GO:0044425//membrane part;GO:0031224//intrinsic component of membrane;GO:0016021//integral component of membrane;GO:0016020//membrane	GO:0005215//transporter activity;GO:0022857//transmembrane transporter activity;GO:0022892//substrate-specific transporter activity;GO:0022891//substrate-specific transmembrane transporter activity	GO:0051179//localization;GO:0044765//single-organism transport;GO:0051234//establishment of localization;GO:0009987//cellular process;GO:1902578//single-organism localization;GO:0044699//single-organism process;GO:0055085//transmembrane transport;GO:0006810//transport;GO:0044763//single-organism cellular process
Dlo_033296.1	Major facilitator superfamily protein [Theobroma cacao]	0	16.4567	3.24667	3.29	9.91667	5.51667	2.71333	-	-	-	-	GO:0016020//membrane;GO:0016021//integral component of membrane;GO:0031224//intrinsic component of membrane;GO:0044425//membrane part	GO:0022857//transmembrane transporter activity;GO:0005215//transporter activity;GO:0022891//substrate-specific transmembrane transporter activity;GO:0022892//substrate-specific transporter activity	GO:0009987//cellular process;GO:0044699//single-organism process;GO:0055085//transmembrane transport;GO:0044765//single-organism transport;GO:0006810//transport;GO:0044763//single-organism cellular process;GO:0051179//localization;GO:1902578//single-organism localization;GO:0051234//establishment of localization
Dlo_033329.1	Cationic amino acid transporter 5 [Theobroma cacao]	0	67.5267	28.1867	28.3233	50.86	37.02	22.7233	-	-	-	-	GO:0016020//membrane	GO:0015075//ion transmembrane transporter activity;GO:0005215//transporter activity;GO:0022891//substrate-specific transmembrane transporter activity;GO:0008514//organic anion transmembrane transporter activity;GO:0005342//organic acid transmembrane transporter activity;GO:0022892//substrate-specific transporter activity;GO:0015171//amino acid transmembrane transporter activity;GO:0046943//carbox…	GO:0006865//amino acid transport;GO:0051234//establishment of localization;GO:0055085//transmembrane transport;GO:0046942//carboxylic acid transport;GO:0006810//transport;GO:0003333//amino acid transmembrane transport;GO:0071705//nitrogen compound transport;GO:0044699//single-organism process;GO:0044763//single-organism cellular process;GO:1903825//organic acid transmembrane transport;GO:0044765/…
Dlo_033478.1	PREDICTED: ankyrin repeat-containing protein At3g12360-like [Fragaria vesca subsp. vesca] [Fragaria vesca]	0	0	0	0.0166667	0.506667	0.256667	0.136667	-	-	-	-	-	GO:0005515//protein binding;GO:0005488//binding	-
Dlo_033577.1	PREDICTED: cucumisin-like isoform X1 [Populus euphratica]	0	5.94667	2.83	2.48333	2.45333	0.506667	0.243333	-	-	-	-	-	GO:0003824//catalytic activity;GO:0016787//hydrolase activity;GO:0017171//serine hydrolase activity;GO:0004175//endopeptidase activity;GO:0008233//peptidase activity;GO:0004252//serine-type endopeptidase activity;GO:0070011//peptidase activity, acting on L-amino acid peptides;GO:0008236//serine-type peptidase activity	GO:0044238//primary metabolic process;GO:0043170//macromolecule metabolic process;GO:0006508//proteolysis;GO:0071704//organic substance metabolic process;GO:0019538//protein metabolic process;GO:0008152//metabolic process
Dlo_033676.1	PREDICTED: protein SHOOT GRAVITROPISM 5 [Theobroma cacao]	0	46.2467	85.56	75.5633	62.8933	43.1567	28.5133	-	-	-	-	-	GO:0005488//binding;GO:0043167//ion binding;GO:0043169//cation binding;GO:0046872//metal ion binding	-
Dlo_033832.1	PREDICTED: B3 domain-containing protein Os02g0764100-like [Jatropha curcas]	0	9.38667	2.55	2.87	5.68667	3.25	1.97667	-	-	-	-	-	GO:1901363//heterocyclic compound binding;GO:0005488//binding;GO:0003676//nucleic acid binding;GO:0097159//organic cyclic compound binding;GO:0003677//DNA binding	-
Dlo_033850.1	PREDICTED: probable zinc metallopeptidase EGY3, chloroplastic [Citrus sinensis]	0	41.4067	27.44	27.3067	83.62	54.31	27.09	-	-	-	-	-	-	-
Dlo_033862.1	PREDICTED: growth-regulating factor 7-like isoform X1 [Citrus sinensis]	0	41.12	37.08	41.4533	50.73	27.68	14.3267	-	-	-	-	GO:0005622//intracellular;GO:0005623//cell;GO:0044424//intracellular part;GO:0043231//intracellular membrane-bounded organelle;GO:0005634//nucleus;GO:0043227//membrane-bounded organelle;GO:0043226//organelle;GO:0043229//intracellular organelle;GO:0044464//cell part	GO:0032550//purine ribonucleoside binding;GO:0043167//ion binding;GO:0036094//small molecule binding;GO:0000166//nucleotide binding;GO:0016817//hydrolase activity, acting on acid anhydrides;GO:1901265//nucleoside phosphate binding;GO:0016787//hydrolase activity;GO:0001883//purine nucleoside binding;GO:0016818//hydrolase activity, acting on acid anhydrides, in phosphorus-containing anhydrides;GO:1…	GO:0051171//regulation of nitrogen compound metabolic process;GO:0060255//regulation of macromolecule metabolic process;GO:0019222//regulation of metabolic process;GO:0051252//regulation of RNA metabolic process;GO:2000112//regulation of cellular macromolecule biosynthetic process;GO:0010468//regulation of gene expression;GO:0065007//biological regulation;GO:0009889//regulation of biosynthetic pr…
Dlo_033863.2	PREDICTED: protein IQ-DOMAIN 1-like [Populus euphratica]	0	4.50333	24.2167	18.79	41.3	25.26	20.6033	-	-	-	-	-	GO:0005515//protein binding;GO:0005488//binding	-
Dlo_034006.1	arginine N-methyltransferase family protein [Populus trichocarpa]	0	4.81667	4.92333	4.83	20.45	15.0667	7.93333	-	-	-	-	-	GO:0016740//transferase activity;GO:0016741//transferase activity, transferring one-carbon groups;GO:0003824//catalytic activity;GO:0008168//methyltransferase activity	GO:0043412//macromolecule modification;GO:0044237//cellular metabolic process;GO:0006464//cellular protein modification process;GO:0071704//organic substance metabolic process;GO:0044267//cellular protein metabolic process;GO:0006479//protein methylation;GO:0019538//protein metabolic process;GO:0043414//macromolecule methylation;GO:0043170//macromolecule metabolic process;GO:0032259//methylation;…
Dlo_034007.1	PREDICTED: probable protein arginine N-methyltransferase 3 [Malus domestica]	0	0	0	0	12.5433	8.01	5.24333	-	-	-	-	-	GO:0046872//metal ion binding;GO:0043167//ion binding;GO:0005488//binding;GO:0043169//cation binding	-
Dlo_034049.1	PREDICTED: seed biotin-containing protein SBP65-like isoform X2 [Juglans regia]	0	7.92	2.17	2.12	9.77	5.16667	1.28	-	-	-	-	-	-	-
Dlo_034055.1	At2g31130/T16B12.6 [Arabidopsis thaliana]	0	26.0833	24.18	25.9567	28.3167	21.3133	12.8133	-	-	-	-	-	-	-
Dlo_034109.1	PREDICTED: eukaryotic translation initiation factor 2 subunit beta [Ziziphus jujuba]	0	17.9	13.3933	14.1333	20.5667	15.08	8.83	Genetic Information Processing	Translation	ko03013//RNA transport	K03238	-	GO:0003676//nucleic acid binding;GO:0097159//organic cyclic compound binding;GO:0008135//translation factor activity, RNA binding;GO:0005488//binding;GO:0003723//RNA binding;GO:1901363//heterocyclic compound binding;GO:0003743//translation initiation factor activity	GO:0009058//biosynthetic process;GO:0044238//primary metabolic process;GO:1901576//organic substance biosynthetic process;GO:0071704//organic substance metabolic process;GO:0044237//cellular metabolic process;GO:0006518//peptide metabolic process;GO:0008152//metabolic process;GO:0044260//cellular macromolecule metabolic process;GO:0034641//cellular nitrogen compound metabolic process;GO:0043603//…
Dlo_034144.1	PREDICTED: WD repeat-containing protein 43 [Citrus sinensis]	0	32.78	29.2367	34.38	50.4567	38.13	21.3267	Genetic Information Processing	Translation	ko03008//Ribosome biogenesis in eukaryotes	K14546	-	-	-
Dlo_034152.2	PREDICTED: MADS-box protein JOINTLESS [Populus euphratica]	0	82.5867	68.0267	35.81	92.8133	31.6867	5.36333	-	-	-	-	GO:0044424//intracellular part;GO:0005634//nucleus;GO:0043229//intracellular organelle;GO:0005622//intracellular;GO:0043231//intracellular membrane-bounded organelle;GO:0044464//cell part;GO:0005623//cell;GO:0043226//organelle;GO:0043227//membrane-bounded organelle	GO:0001071//nucleic acid binding transcription factor activity;GO:0003677//DNA binding;GO:0005488//binding;GO:1901363//heterocyclic compound binding;GO:0046983//protein dimerization activity;GO:0097159//organic cyclic compound binding;GO:0003676//nucleic acid binding;GO:0005515//protein binding;GO:0003700//transcription factor activity, sequence-specific DNA binding	GO:0006355//regulation of transcription, DNA-templated;GO:1903506//regulation of nucleic acid-templated transcription;GO:2001141//regulation of RNA biosynthetic process;GO:0051252//regulation of RNA metabolic process;GO:0080090//regulation of primary metabolic process;GO:0019219//regulation of nucleobase-containing compound metabolic process;GO:0050794//regulation of cellular process;GO:0060255//…
XLOC_000056	PREDICTED: transmembrane protein 220 [Populus euphratica]	0	0.23	0.19	0.383333	1.46	0.833333	0.406667	-	-	-	-	-	-	-
XLOC_001668	PREDICTED: cyclic nucleotide-gated ion channel 1-like [Citrus sinensis]	0	44.9067	22.24	19.8433	22.3467	12.7767	4.5	Organismal Systems	Environmental adaptation	ko04626//Plant-pathogen interaction	K05391	GO:0016020//membrane	GO:0060089//molecular transducer activity;GO:1901363//heterocyclic compound binding;GO:0005249//voltage-gated potassium channel activity;GO:0015276//ligand-gated ion channel activity;GO:0097159//organic cyclic compound binding;GO:0022838//substrate-specific channel activity;GO:0015075//ion transmembrane transporter activity;GO:0005515//protein binding;GO:0005488//binding;GO:0022803//passive trans…	GO:0009987//cellular process;GO:0006811//ion transport;GO:1902578//single-organism localization;GO:0051179//localization;GO:0044763//single-organism cellular process;GO:0006810//transport;GO:0072511//divalent inorganic cation transport;GO:0006812//cation transport;GO:0030001//metal ion transport;GO:0051234//establishment of localization;GO:0044699//single-organism process;GO:0070838//divalent met…
XLOC_002132	PREDICTED: nuclear pore complex protein NUP98A-like isoform X1 [Arachis duranensis]	0	4	2.58667	3.01	7.50333	2.58667	1.01333	Genetic Information Processing	Translation	ko03013//RNA transport	K14297	-	-	-
XLOC_003444	Uncharacterized protein TCM_043123 [Theobroma cacao]	0	2.89	1.22333	1.04333	2.44667	1.31	0.463333	-	-	-	-	-	-	-
XLOC_003647	-	0	7.83333	2.99333	2.95333	15.22	7.62667	5.22333	-	-	-	-	-	-	-
XLOC_003648	hypothetical protein POPTR_0009s01450g [Populus trichocarpa]	0	1.37	1.13667	1.27333	1.83667	1.12667	0.56	-	-	-	-	-	-	-
XLOC_003726	-	0	0.4	0.276667	0.33	1.75667	0.603333	0.363333	-	-	-	-	-	-	-
XLOC_003997	Saccharopine dehydrogenase isoform 2 [Theobroma cacao]	0	21.1933	17.2633	13.1533	29.6933	24.42	14.7467	-	-	-	-	GO:0044446//intracellular organelle part;GO:0009579//thylakoid;GO:0043229//intracellular organelle;GO:0031984//organelle subcompartment;GO:0005622//intracellular;GO:0044464//cell part;GO:0009536//plastid;GO:0005623//cell;GO:0043231//intracellular membrane-bounded organelle;GO:0044435//plastid part;GO:0044424//intracellular part;GO:0043227//membrane-bounded organelle;GO:0044422//organelle part;GO:…	GO:0003824//catalytic activity	GO:0044699//single-organism process;GO:0008152//metabolic process;GO:0044710//single-organism metabolic process
XLOC_004918	PREDICTED: elicitor peptide 6-like [Juglans regia]	0	3.08333	5.33667	6.16667	19.5267	12.1333	8.49667	-	-	-	-	-	-	-
XLOC_005296	-	0	10.7467	15.7733	14.6033	11.2733	8.54	4.82667	-	-	-	-	-	-	-
XLOC_005757	-	0	2.15333	0.423333	0.156667	2.49333	0.913333	0.28	-	-	-	-	-	-	-
XLOC_005920	reverse transcriptase [Corchorus capsularis]	0	1.68667	1.15667	1.45	1.36	0.89	0.546667	-	-	-	-	-	-	-
XLOC_006078	PREDICTED: 3-oxoacyl-[acyl-carrier-protein] synthase III, chloroplastic-like isoform X1 [Gossypium hirsutum]	0	1.61333	1.18	1.66333	1.51333	0.753333	0.433333	Metabolism	Global and Overview;Lipid metabolism	ko01212//Fatty acid metabolism;ko00061//Fatty acid biosynthesis	K00648	-	-	-
XLOC_006415	PREDICTED: protein DEHYDRATION-INDUCED 19 homolog 3-like, partial [Juglans regia]	0	254.17	115.237	84.6733	154.31	98.38	45.2833	-	-	-	-	-	-	-
XLOC_006565	-	0	0	0.0566667	0	1.10333	0.466667	0.213333	-	-	-	-	-	-	-
XLOC_007014	-	0	6.20667	1.77667	1.77667	4.77	1.05667	0.396667	-	-	-	-	-	-	-
XLOC_007199	PREDICTED: transposon Ty3-G Gag-Pol polyprotein [Phoenix dactylifera]	0	1.72	0.786667	0.723333	0.736667	0.453333	0.246667	-	-	-	-	-	-	-
XLOC_008480	PREDICTED: UDP-glucose:glycoprotein glucosyltransferase isoform X1 [Ipomoea nil]	0	3.83667	5.24	6.26333	9.14333	7.01	4.04667	Genetic Information Processing	Folding, sorting and degradation	ko04141//Protein processing in endoplasmic reticulum	K11718	-	-	GO:0044763//single-organism cellular process;GO:0044710//single-organism metabolic process;GO:1901135//carbohydrate derivative metabolic process;GO:0044238//primary metabolic process;GO:0009987//cellular process;GO:0008152//metabolic process;GO:0071704//organic substance metabolic process;GO:0044237//cellular metabolic process;GO:0044699//single-organism process
XLOC_009511	PREDICTED: uncharacterized protein LOC105802308 isoform X3 [Gossypium raimondii]	0	0	0	0	1.43333	0.576667	0.186667	-	-	-	-	-	-	-
XLOC_009544	PREDICTED: receptor-like serine/threonine-protein kinase SD1-6 [Citrus sinensis]	0	5.97333	3.71	3.21333	6.81	3.49	1.73	-	-	-	-	-	-	-
XLOC_009973	-	0	4.76333	0.956667	0.326667	5.70333	1.21667	0.113333	-	-	-	-	-	-	-
XLOC_010363	-	0	10.7167	12.26	13.13	18.3267	13.8133	7.29333	-	-	-	-	-	-	-
XLOC_011047	-	0	4.70667	0.856667	0.67	2.61	1.12667	0.453333	-	-	-	-	-	-	-
XLOC_011074	-	0	4.07667	10.7467	11.27	2.78667	0.653333	0.346667	-	-	-	-	-	-	-
XLOC_011926	GTP pyrophosphokinase [Gossypium arboreum]	0	2.37333	1.24667	1.21667	4.13333	2.50333	1.04667	-	-	-	-	-	GO:0003824//catalytic activity	GO:0006163//purine nucleotide metabolic process;GO:0009150//purine ribonucleotide metabolic process;GO:0019693//ribose phosphate metabolic process;GO:0044699//single-organism process;GO:0006725//cellular aromatic compound metabolic process;GO:0044237//cellular metabolic process;GO:0006793//phosphorus metabolic process;GO:1901564//organonitrogen compound metabolic process;GO:0009987//cellular proc…
XLOC_013982	Epimerase domain-containing protein/RmlD_sub_bind domain-containing protein [Cephalotus follicularis]	0	0	0	0	1.58333	0.536667	0.196667	Metabolism	Carbohydrate metabolism	ko00520//Amino sugar and nucleotide sugar metabolism	K12450	GO:0044464//cell part;GO:0044424//intracellular part;GO:0043227//membrane-bounded organelle;GO:0005623//cell;GO:0043231//intracellular membrane-bounded organelle;GO:0043226//organelle;GO:0005911//cell-cell junction;GO:0030054//cell junction;GO:0005622//intracellular;GO:0043229//intracellular organelle;GO:0005737//cytoplasm;GO:0044444//cytoplasmic part;GO:0009536//plastid	GO:0016836//hydro-lyase activity;GO:0016829//lyase activity;GO:0003824//catalytic activity;GO:0016491//oxidoreductase activity;GO:0016835//carbon-oxygen lyase activity	GO:0051553//flavone biosynthetic process;GO:0009416//response to light stimulus;GO:0050789//regulation of biological process;GO:0009812//flavonoid metabolic process;GO:0044710//single-organism metabolic process;GO:0009226//nucleotide-sugar biosynthetic process;GO:0006807//nitrogen compound metabolic process;GO:0009628//response to abiotic stimulus;GO:1901700//response to oxygen-containing compoun…
XLOC_014324	Cation efflux protein [Corchorus olitorius]	0	1.96	1.35333	2.11333	3.70667	2.81333	1.46667	-	-	-	-	GO:0098588//bounding membrane of organelle;GO:0005623//cell;GO:0044464//cell part;GO:0005737//cytoplasm;GO:0044422//organelle part;GO:0043226//organelle;GO:0043231//intracellular membrane-bounded organelle;GO:0031090//organelle membrane;GO:0044425//membrane part;GO:0010008//endosome membrane;GO:0031224//intrinsic component of membrane;GO:0044440//endosomal part;GO:0044446//intracellular organelle…	GO:0046915//transition metal ion transmembrane transporter activity;GO:0022857//transmembrane transporter activity;GO:0046873//metal ion transmembrane transporter activity;GO:0005215//transporter activity;GO:0008324//cation transmembrane transporter activity;GO:0022891//substrate-specific transmembrane transporter activity;GO:0022890//inorganic cation transmembrane transporter activity;GO:0005384…	GO:0071704//organic substance metabolic process;GO:0055082//cellular chemical homeostasis;GO:0006066//alcohol metabolic process;GO:0010035//response to inorganic substance;GO:1901615//organic hydroxy compound metabolic process;GO:0019751//polyol metabolic process;GO:0006875//cellular metal ion homeostasis;GO:0044237//cellular metabolic process;GO:0042592//homeostatic process;GO:0065007//biologica…
XLOC_015647	-	0	1.23	1.11333	0.643333	2.35667	0.85	0.56	-	-	-	-	-	-	-
XLOC_015773	-	0	52.2567	49.3233	49.98	65.5967	34.2367	16.5633	-	-	-	-	-	-	-
XLOC_015774	NAC domain containing protein, partial [Citrus limon]	0	41.4333	37.4933	40.0067	25.0867	16.0033	11.0533	-	-	-	-	-	-	-
XLOC_015776	-	0	37.4633	50.9	36.6367	44.6833	31.8633	19.75	-	-	-	-	-	-	-
XLOC_016093	-	0	1.29333	4.06	3.69667	7.35	4.25333	3.01667	-	-	-	-	-	-	-
XLOC_016472	Retrovirus-related Pol polyprotein from transposon TNT 1-94 [Cajanus cajan]	0	4.02333	5.8	6.57333	0.123333	0.0333333	0.00666667	-	-	-	-	-	-	-
XLOC_017703	MP domain-containing protein, partial [Cephalotus follicularis]	0	23.1167	20.8767	17.2833	41.0433	25.18	10.92	-	-	-	-	-	-	-
XLOC_017742	-	0	25.54	10.4833	8.20667	28.2	19.3467	8.57667	-	-	-	-	-	-	-
XLOC_018052	PREDICTED: ABC transporter G family member 35-like [Gossypium raimondii]	0	52.0867	21.2267	15.9767	20.29	12.6833	9.08	-	-	-	-	-	GO:0003824//catalytic activity;GO:0017111//nucleoside-triphosphatase activity;GO:1901363//heterocyclic compound binding;GO:0036094//small molecule binding;GO:0001883//purine nucleoside binding;GO:0097367//carbohydrate derivative binding;GO:0016817//hydrolase activity, acting on acid anhydrides;GO:0097159//organic cyclic compound binding;GO:0016818//hydrolase activity, acting on acid anhydrides, i…	-
XLOC_019933	-	0	0.336667	0.28	0.246667	0.806667	0.383333	0.256667	-	-	-	-	-	-	-
XLOC_020302	-	0	9.13	3.82667	5.46667	17.6833	7.78333	4.44	-	-	-	-	-	-	-
XLOC_020700	-	0	6.33667	3.92	2.97333	4.02333	2.02667	1.41667	-	-	-	-	-	-	-
XLOC_021530	-	0	0.433333	0.14	0.266667	12	9.41333	5.31	-	-	-	-	-	-	-
XLOC_021898	HSA domain-containing protein/Myb_DNA-bind_6 domain-containing protein [Cephalotus follicularis]	0	15.5833	19.6633	20.6967	21.7633	17.2767	10.54	-	-	-	-	-	GO:0016818//hydrolase activity, acting on acid anhydrides, in phosphorus-containing anhydrides;GO:0016462//pyrophosphatase activity;GO:0005488//binding;GO:0017111//nucleoside-triphosphatase activity;GO:0003824//catalytic activity;GO:0016787//hydrolase activity;GO:0016817//hydrolase activity, acting on acid anhydrides	-
XLOC_022207	-	0	2.80333	0.816667	1.17333	1.25667	0.696667	0.273333	-	-	-	-	-	-	-
XLOC_022901	PREDICTED: transcription factor MYB51 [Eucalyptus grandis]	0	11.8967	8.64667	7.23667	13.7167	9.97333	6.78	-	-	-	-	GO:0043226//organelle;GO:0043231//intracellular membrane-bounded organelle;GO:0043227//membrane-bounded organelle;GO:0005622//intracellular;GO:0044464//cell part;GO:0044424//intracellular part;GO:0005623//cell;GO:0043229//intracellular organelle	GO:0005488//binding;GO:1901363//heterocyclic compound binding;GO:0001071//nucleic acid binding transcription factor activity;GO:0003676//nucleic acid binding;GO:0097159//organic cyclic compound binding	GO:0010468//regulation of gene expression;GO:0060255//regulation of macromolecule metabolic process;GO:0065007//biological regulation;GO:0050789//regulation of biological process;GO:0019222//regulation of metabolic process
XLOC_023048	-	0	5.31667	3.75	4.52667	10.0767	6.26667	4.50667	-	-	-	-	-	-	-
XLOC_023131	-	0	1.79333	1.12333	0.963333	10.4933	6.07	3.83	-	-	-	-	-	-	-
XLOC_023301	Retrovirus-related Pol polyprotein from transposon TNT 1-94 [Cajanus cajan]	0	0.27	0.263333	0.326667	2.09333	1.42	1.01333	-	-	-	-	-	-	-
XLOC_023467	-	0	1.71333	0.53	0.42	1.74333	0.703333	0.15	-	-	-	-	-	-	-
XLOC_024263	-	0	0.54	0.523333	0.483333	1.52	0.206667	0.03	-	-	-	-	-	-	-
XLOC_025134	-	0	0.0866667	0	0	3.23667	1.27667	0.523333	-	-	-	-	-	-	-
XLOC_026083	Nucleolysin TIAR [Morus notabilis]	0	1.55	1.31	0.636667	8.03	2.86667	0.926667	-	-	-	-	-	-	-
XLOC_027198	-	0	1.48667	2.30333	3.04	16.9267	5.81333	2.73	-	-	-	-	-	-	-
XLOC_027859	-	0	3.67333	2.78	2.75333	3.53667	2.36667	1.55333	-	-	-	-	-	-	-
XLOC_027908	-	0	2.98	1.64333	1.71667	3.77667	2.33	1.58333	-	-	-	-	-	-	-
XLOC_030245	PREDICTED: protein argonaute 10 [Jatropha curcas]	0	53.65	93.5333	94.66	169.913	126.453	84.71	-	-	-	-	GO:0032991//macromolecular complex	GO:1901363//heterocyclic compound binding;GO:0008135//translation factor activity, RNA binding;GO:0005488//binding;GO:0003824//catalytic activity;GO:0097159//organic cyclic compound binding;GO:0003723//RNA binding;GO:0003676//nucleic acid binding	GO:0044260//cellular macromolecule metabolic process;GO:0019219//regulation of nucleobase-containing compound metabolic process;GO:0006139//nucleobase-containing compound metabolic process;GO:0002376//immune system process;GO:0009798//axis specification;GO:2001141//regulation of RNA biosynthetic process;GO:1902679//negative regulation of RNA biosynthetic process;GO:0007154//cell communication;GO:…
XLOC_030317	-	0	6.12	3.56333	4.4	7.4	2.79333	1.53333	-	-	-	-	-	-	-
XLOC_030331	PREDICTED: 60S ribosomal protein L21-1-like [Vitis vinifera]	0	0	0	0	13.1933	4.20333	0.716667	Genetic Information Processing	Translation	ko03010//Ribosome	K02889	GO:0043232//intracellular non-membrane-bounded organelle;GO:0043231//intracellular membrane-bounded organelle;GO:0005622//intracellular;GO:0044422//organelle part;GO:0043226//organelle;GO:0044444//cytoplasmic part;GO:0005840//ribosome;GO:0043227//membrane-bounded organelle;GO:0044391//ribosomal subunit;GO:0009536//plastid;GO:0043229//intracellular organelle;GO:0032991//macromolecular complex;GO:0…	-	GO:0008152//metabolic process;GO:0043170//macromolecule metabolic process;GO:0071704//organic substance metabolic process;GO:0010467//gene expression
XLOC_031511	PREDICTED: protein SIEVE ELEMENT OCCLUSION B-like isoform X1 [Citrus sinensis]	0	3.74	19.1367	11.62	46.2933	35.1767	20.3133	-	-	-	-	-	-	-
XLOC_031647	ferredoxin, partial [Dimocarpus longan]	0	16.4033	7.76667	7.99667	13.5567	9.04667	6.71667	-	-	-	-	-	-	-
XLOC_032424	PREDICTED: exosome complex exonuclease RRP44 homolog A [Citrus sinensis]	0	49.1833	54.1967	55.9667	89.87	72.7933	44.4	Genetic Information Processing	Folding, sorting and degradation	ko03018//RNA degradation	K12585	-	GO:0016788//hydrolase activity, acting on ester bonds;GO:0016787//hydrolase activity;GO:0003824//catalytic activity;GO:0004527//exonuclease activity;GO:0008408//3'-5' exonuclease activity;GO:0004518//nuclease activity	GO:1901360//organic cyclic compound metabolic process;GO:0044237//cellular metabolic process;GO:0043170//macromolecule metabolic process;GO:0006807//nitrogen compound metabolic process;GO:0044260//cellular macromolecule metabolic process;GO:0006725//cellular aromatic compound metabolic process;GO:0006139//nucleobase-containing compound metabolic process;GO:0034641//cellular nitrogen compound meta…
XLOC_034652	PREDICTED: photosystem I chlorophyll a/b-binding protein 3-1, chloroplastic [Theobroma cacao]	0	209.23	146.26	105.557	380.237	259.317	125.947	Metabolism	Energy metabolism	ko00196//Photosynthesis - antenna proteins	K08909	GO:0044424//intracellular part;GO:0031976//plastid thylakoid;GO:0098796//membrane protein complex;GO:0044444//cytoplasmic part;GO:0016020//membrane;GO:0032991//macromolecular complex;GO:0031224//intrinsic component of membrane;GO:0005623//cell;GO:0044434//chloroplast part;GO:0034357//photosynthetic membrane;GO:0044446//intracellular organelle part;GO:0043234//protein complex;GO:0031984//organelle…	GO:0043167//ion binding;GO:0046906//tetrapyrrole binding;GO:0097159//organic cyclic compound binding;GO:0005488//binding;GO:0043169//cation binding;GO:1901363//heterocyclic compound binding	GO:0019752//carboxylic acid metabolic process;GO:0006520//cellular amino acid metabolic process;GO:1901576//organic substance biosynthetic process;GO:0044249//cellular biosynthetic process;GO:0008152//metabolic process;GO:0044237//cellular metabolic process;GO:0044710//single-organism metabolic process;GO:0044711//single-organism biosynthetic process;GO:0071704//organic substance metabolic proces…
XLOC_035327	PREDICTED: nuclear pore complex protein NUP107 isoform X2 [Citrus sinensis]	0	4.32	2.47	4.2	5.41667	2.24333	0.79	Genetic Information Processing	Translation	ko03013//RNA transport	K14301	GO:0044425//membrane part;GO:0046930//pore complex;GO:0016020//membrane;GO:0031224//intrinsic component of membrane;GO:0043234//protein complex;GO:0098796//membrane protein complex;GO:0032991//macromolecular complex;GO:0016021//integral component of membrane	-	GO:0051179//localization;GO:0051234//establishment of localization
XLOC_035405	PREDICTED: tubby-like protein 8 [Prunus mume]	0	3.02333	2.42	1.97333	0.753333	0.27	0.116667	-	-	-	-	GO:0005737//cytoplasm;GO:0005622//intracellular;GO:0044424//intracellular part;GO:0043227//membrane-bounded organelle;GO:0044444//cytoplasmic part;GO:0005623//cell;GO:0043229//intracellular organelle;GO:0043231//intracellular membrane-bounded organelle;GO:0044464//cell part;GO:0043226//organelle	-	GO:0048608//reproductive structure development;GO:0007275//multicellular organism development;GO:0044699//single-organism process;GO:0043207//response to external biotic stimulus;GO:0050896//response to stimulus;GO:0009607//response to biotic stimulus;GO:0000003//reproduction;GO:0090567//reproductive shoot system development;GO:0044767//single-organism developmental process;GO:0044707//single-mul…
XLOC_035406	-	0	0.05	0.403333	0.16	0.876667	0.48	0.263333	-	-	-	-	-	-	-
XLOC_035558	Uncharacterized protein TCM_041994 [Theobroma cacao]	0	1.11667	3.02667	3	3.15667	1.97	0.82	-	-	-	-	-	-	-
XLOC_035638	-	0	0.133333	0.0366667	0.04	0.456667	0.0833333	0.0133333	-	-	-	-	-	-	-
XLOC_035709	-	0	30.4767	16.2667	15.1067	23.7467	15.8633	10.3033	-	-	-	-	-	-	-
XLOC_037751	-	0	8.73	2.84	4.61667	3.91667	1.72	0.513333	-	-	-	-	-	-	-
XLOC_038257	Stem cell self-renewal protein Piwi [Corchorus olitorius]	0	22.7467	35.5133	25.9767	47.63	34.98	20.18	-	-	-	-	GO:0032991//macromolecular complex	GO:1901363//heterocyclic compound binding;GO:0097159//organic cyclic compound binding;GO:0003676//nucleic acid binding;GO:0003824//catalytic activity;GO:0005488//binding;GO:0008135//translation factor activity, RNA binding;GO:0003723//RNA binding	GO:2001141//regulation of RNA biosynthetic process;GO:0048856//anatomical structure development;GO:0031324//negative regulation of cellular metabolic process;GO:0070887//cellular response to chemical stimulus;GO:0045087//innate immune response;GO:0048523//negative regulation of cellular process;GO:0048519//negative regulation of biological process;GO:0043604//amide biosynthetic process;GO:0006139…
XLOC_038934	PREDICTED: protein argonaute 10 isoform X2 [Citrus sinensis]	0	48.11	88.3867	88.8567	149.23	120.437	73.88	-	-	-	-	GO:0032991//macromolecular complex	GO:0003824//catalytic activity;GO:0003723//RNA binding;GO:0097159//organic cyclic compound binding;GO:1901363//heterocyclic compound binding;GO:0005488//binding;GO:0003676//nucleic acid binding	GO:0009799//specification of symmetry;GO:0007389//pattern specification process;GO:0006950//response to stress;GO:0016458//gene silencing;GO:0044238//primary metabolic process;GO:0006952//defense response;GO:0090304//nucleic acid metabolic process;GO:0019827//stem cell population maintenance;GO:0006342//chromatin silencing;GO:0071407//cellular response to organic cyclic compound;GO:0016043//cellu…
XLOC_039374	PREDICTED: phytosulfokines 2-like [Cicer arietinum]	0	90.8733	19.21	17.4133	29.6767	12.25	6.30667	-	-	-	-	-	-	-
XLOC_039558	-	0	1.78333	1.03667	0.883333	20.5033	12.36	7.9	-	-	-	-	-	-	-
XLOC_039711	PREDICTED: protein SMG7 isoform X1 [Citrus sinensis]	0	92.7833	126.92	124.04	139.407	109.833	60.8067	Genetic Information Processing	Translation	ko03015//mRNA surveillance pathway	K14409	-	-	-
XLOC_040703	MuDR family transposase, partial [Citrus limon]	0	1.85333	0.406667	0.536667	1.42667	0.353333	0.0466667	-	-	-	-	-	-	-
XLOC_040717	PREDICTED: serine/threonine-protein kinase Nek6-like isoform X2 [Citrus sinensis]	0	15.1267	16.32	12.03	52.2333	35.3233	17.54	-	-	-	-	-	-	-
XLOC_041149	-	0	2.62	0.396667	1.29	4.27667	1.29333	0.203333	-	-	-	-	-	-	-
XLOC_041795	PREDICTED: histone-lysine N-methyltransferase EZA1 isoform X2 [Theobroma cacao]	0	6.77	3.03667	3.00333	3.27667	2.02667	0.97	-	-	-	-	GO:0032991//macromolecular complex;GO:0043234//protein complex	GO:0008170//N-methyltransferase activity;GO:0008757//S-adenosylmethionine-dependent methyltransferase activity;GO:0008168//methyltransferase activity;GO:0016740//transferase activity;GO:0008276//protein methyltransferase activity;GO:0003824//catalytic activity;GO:0016279//protein-lysine N-methyltransferase activity;GO:0016278//lysine N-methyltransferase activity;GO:0016741//transferase activity, …	GO:0043412//macromolecule modification;GO:0044237//cellular metabolic process;GO:0043933//macromolecular complex subunit organization;GO:0006479//protein methylation;GO:0016568//chromatin modification;GO:0006996//organelle organization;GO:0071704//organic substance metabolic process;GO:0044267//cellular protein metabolic process;GO:0019538//protein metabolic process;GO:1902589//single-organism or…
XLOC_041926	Integrase, catalytic core [Corchorus capsularis]	0	4.08	1.07333	1.32	9.77667	6.33	3.98667	-	-	-	-	-	-	-
dlo_034289.1	PREDICTED: flavonoid 3'-monooxygenase [Theobroma cacao]	0	0.936667	0.623333	0.47	1.4	0.433333	0.263333	Metabolism	Biosynthesis of other secondary metabolites	ko00941//Flavonoid biosynthesis;ko00944//Flavone and flavonol biosynthesis	K05280	-	GO:0016705//oxidoreductase activity, acting on paired donors, with incorporation or reduction of molecular oxygen;GO:0003824//catalytic activity;GO:0043169//cation binding;GO:0097159//organic cyclic compound binding;GO:1901363//heterocyclic compound binding;GO:0005488//binding;GO:0046872//metal ion binding;GO:0043167//ion binding;GO:0020037//heme binding;GO:0046914//transition metal ion binding;G…	GO:0055114//oxidation-reduction process;GO:0044710//single-organism metabolic process;GO:0008152//metabolic process;GO:0044699//single-organism process
dlo_034325.1	PREDICTED: cytochrome P450 714A1-like [Citrus sinensis]	0	67.2733	16.5467	9.43	15	10.97	7.33	Metabolism	Metabolism of terpenoids and polyketides	ko00908//Zeatin biosynthesis	K10717	-	GO:1901363//heterocyclic compound binding;GO:0020037//heme binding;GO:0043169//cation binding;GO:0003824//catalytic activity;GO:0046906//tetrapyrrole binding;GO:0046872//metal ion binding;GO:0005506//iron ion binding;GO:0046914//transition metal ion binding;GO:0005488//binding;GO:0097159//organic cyclic compound binding;GO:0016705//oxidoreductase activity, acting on paired donors, with incorporat…	GO:0044699//single-organism process;GO:0055114//oxidation-reduction process;GO:0044710//single-organism metabolic process;GO:0008152//metabolic process
dlo_034530.1	carboxyesterase [Citrus limon]	0	50.3167	16.1167	16.94	25.9967	18.5333	10.26	Environmental Information Processing	Signal transduction	ko04075//Plant hormone signal transduction	K14493	-	GO:0016787//hydrolase activity;GO:0003824//catalytic activity	GO:0008152//metabolic process
dlo_034680.1	PREDICTED: ubiquitin-conjugating enzyme E2 28 [Glycine max]	0	6.59333	2.67667	0	3.68667	0.12	0	Genetic Information Processing	Folding, sorting and degradation	ko04141//Protein processing in endoplasmic reticulum;ko04120//Ubiquitin mediated proteolysis	K06689	-	-	-
dlo_034767.1	PREDICTED: bifunctional L-3-cyanoalanine synthase/cysteine synthase D2-like isoform X3 [Citrus sinensis]	0	1.07	0.883333	1.29333	4.02	2.81667	1.42	Metabolism	Amino acid metabolism;Global and Overview;Energy metabolism	ko01200//Carbon metabolism;ko01230//Biosynthesis of amino acids;ko00270//Cysteine and methionine metabolism;ko00920//Sulfur metabolism	K01738	-	-	-
dlo_034894.1	PREDICTED: cytochrome P450 714A1-like [Citrus sinensis]	0	77.97	17.6867	14.4633	24.1567	13.0633	6.04333	Metabolism	Metabolism of terpenoids and polyketides	ko00908//Zeatin biosynthesis	K10717	-	GO:0020037//heme binding;GO:0043169//cation binding;GO:0046906//tetrapyrrole binding;GO:0005506//iron ion binding;GO:0003824//catalytic activity;GO:0016491//oxidoreductase activity;GO:0097159//organic cyclic compound binding;GO:0043167//ion binding;GO:0046914//transition metal ion binding;GO:1901363//heterocyclic compound binding;GO:0046872//metal ion binding;GO:0016705//oxidoreductase activity, …	GO:0044699//single-organism process;GO:0055114//oxidation-reduction process;GO:0044710//single-organism metabolic process;GO:0008152//metabolic process
dlo_035102.1	PREDICTED: F-box/LRR-repeat protein 3 isoform X1 [Citrus sinensis]	0	23.14	17.61	9.21333	20.58	13.7533	4.84667	-	-	-	-	-	-	-
dlo_035154.1	DPP6 N-terminal domain-like protein [Theobroma cacao]	0	55.05	33.73	37.16	51.3567	34.6333	25.1533	-	-	-	-	-	-	-
dlo_035370.1	Respiratory burst oxidase D [Theobroma cacao]	0	39.6967	15.5333	23.42	38.3467	22.7033	8.17667	Organismal Systems	Environmental adaptation	ko04626//Plant-pathogen interaction	K13447	GO:0016020//membrane	GO:0043167//ion binding;GO:0004601//peroxidase activity;GO:0046872//metal ion binding;GO:0003824//catalytic activity;GO:0005488//binding;GO:0016684//oxidoreductase activity, acting on peroxide as acceptor;GO:0050664//oxidoreductase activity, acting on NAD(P)H, oxygen as acceptor;GO:0016491//oxidoreductase activity;GO:0016651//oxidoreductase activity, acting on NAD(P)H;GO:0016209//antioxidant acti…	GO:0044710//single-organism metabolic process;GO:0008152//metabolic process;GO:0055114//oxidation-reduction process;GO:0044699//single-organism process
dlo_035556.1	reverse transcriptase [Corchorus capsularis]	0	0	0	0	0.236667	0.04	0	Genetic Information Processing	Translation;Folding, sorting and degradation	ko03018//RNA degradation;ko03008//Ribosome biogenesis in eukaryotes	K12619	-	-	-
dlo_035775.1	UDP-Glycosyltransferase superfamily protein [Theobroma cacao]	0	2.66667	2.14	3.97333	5.94	2.77333	0.503333	-	-	-	-	-	-	GO:0008152//metabolic process;GO:0009058//biosynthetic process
dlo_036435.1	PREDICTED: LOW QUALITY PROTEIN: malate dehydrogenase [NADP], chloroplastic [Ricinus communis]	0	183.083	128.177	125.007	206.237	141.07	91.5767	-	-	-	-	-	GO:0016614//oxidoreductase activity, acting on CH-OH group of donors;GO:0003824//catalytic activity;GO:0016616//oxidoreductase activity, acting on the CH-OH group of donors, NAD or NADP as acceptor;GO:0016615//malate dehydrogenase activity;GO:0016491//oxidoreductase activity	GO:0006108//malate metabolic process;GO:0044763//single-organism cellular process;GO:0044699//single-organism process;GO:0043648//dicarboxylic acid metabolic process;GO:0044281//small molecule metabolic process;GO:0044710//single-organism metabolic process;GO:0071704//organic substance metabolic process;GO:0055114//oxidation-reduction process;GO:0043436//oxoacid metabolic process;GO:0019752//carb…
dlo_036657.1	PREDICTED: psbP domain-containing protein 4, chloroplastic [Juglans regia]	0	10.97	5.66667	4.78333	9.59	5.43333	3.84667	-	-	-	-	GO:0005623//cell;GO:0098796//membrane protein complex;GO:1902494//catalytic complex;GO:0009523//photosystem II;GO:0005622//intracellular;GO:1990204//oxidoreductase complex;GO:0042651//thylakoid membrane;GO:0019898//extrinsic component of membrane;GO:0044436//thylakoid part;GO:0009521//photosystem;GO:0044425//membrane part;GO:0034357//photosynthetic membrane;GO:0044424//intracellular part;GO:00095…	GO:0005488//binding;GO:0043167//ion binding;GO:0005509//calcium ion binding;GO:0043169//cation binding;GO:0046872//metal ion binding	GO:0008152//metabolic process;GO:0009987//cellular process;GO:0044237//cellular metabolic process;GO:0015979//photosynthesis
dlo_036762.1	Purine permease 3 [Theobroma cacao]	0	37.28	24.5567	15.15	21.3033	12.58	3.94667	-	-	-	-	GO:0031224//intrinsic component of membrane;GO:0016020//membrane;GO:0044425//membrane part;GO:0016021//integral component of membrane	GO:0005215//transporter activity	-
dlo_037139.1	PREDICTED: phosphomethylpyrimidine synthase, chloroplastic isoform X4 [Gossypium hirsutum]	0	280.497	190.133	200.493	332.46	218.583	161.043	Metabolism	Metabolism of cofactors and vitamins	ko00730//Thiamine metabolism	K03147	-	GO:0051536//iron-sulfur cluster binding;GO:0051540//metal cluster binding;GO:0005488//binding	GO:0009228//thiamine biosynthetic process;GO:0009987//cellular process;GO:0044249//cellular biosynthetic process;GO:0006766//vitamin metabolic process;GO:0072527//pyrimidine-containing compound metabolic process;GO:0044237//cellular metabolic process;GO:0008152//metabolic process;GO:0044711//single-organism biosynthetic process;GO:0044710//single-organism metabolic process;GO:0009110//vitamin bio…
dlo_037324.1	PREDICTED: probable calcium-binding protein CML22 isoform X1 [Jatropha curcas]	0	15.2467	12.03	12.5033	21.0167	11.1333	8.00333	-	-	-	-	-	GO:0043167//ion binding;GO:0005509//calcium ion binding;GO:0005488//binding;GO:0043169//cation binding;GO:0046872//metal ion binding	-
dlo_037382.1	PREDICTED: cellulose synthase A catalytic subunit 5 [UDP-forming]-like [Gossypium raimondii]	0	0.01	0.00333333	10.6867	1.04667	0.01	0	-	-	-	-	GO:0016020//membrane	GO:0046527//glucosyltransferase activity;GO:0016759//cellulose synthase activity;GO:0043169//cation binding;GO:0016760//cellulose synthase (UDP-forming) activity;GO:0008194//UDP-glycosyltransferase activity;GO:0016740//transferase activity;GO:0043167//ion binding;GO:0046914//transition metal ion binding;GO:0016758//transferase activity, transferring hexosyl groups;GO:0005488//binding;GO:0016757//…	GO:0009250//glucan biosynthetic process;GO:0009059//macromolecule biosynthetic process;GO:0044264//cellular polysaccharide metabolic process;GO:0005976//polysaccharide metabolic process;GO:0030243//cellulose metabolic process;GO:0044237//cellular metabolic process;GO:0044763//single-organism cellular process;GO:0044723//single-organism carbohydrate metabolic process;GO:1901576//organic substance …
dlo_037511.1	PREDICTED: tetratricopeptide repeat protein 38 isoform X1 [Citrus sinensis]	0	9.26	3	2.72	7.82	4.87333	2.10667	-	-	-	-	-	-	-
dlo_037895.1	UDP-Glycosyltransferase superfamily protein [Theobroma cacao]	0	2.66667	2.14	3.97333	5.94	2.77333	0.503333	-	-	-	-	-	-	GO:0008152//metabolic process;GO:0009058//biosynthetic process
dlo_038159.1	PREDICTED: psbP domain-containing protein 4, chloroplastic [Juglans regia]	0	10.97	5.66667	4.78333	9.59	5.43333	3.84667	-	-	-	-	GO:0005622//intracellular;GO:0009523//photosystem II;GO:0016020//membrane;GO:0044425//membrane part;GO:0005623//cell;GO:0042651//thylakoid membrane;GO:1990204//oxidoreductase complex;GO:0044436//thylakoid part;GO:0043234//protein complex;GO:0009521//photosystem;GO:0098796//membrane protein complex;GO:0019898//extrinsic component of membrane;GO:0032991//macromolecular complex;GO:0009654//photosyst…	GO:0043169//cation binding;GO:0043167//ion binding;GO:0005488//binding;GO:0046872//metal ion binding;GO:0005509//calcium ion binding	GO:0044237//cellular metabolic process;GO:0008152//metabolic process;GO:0009987//cellular process;GO:0015979//photosynthesis
dlo_038521.1	PREDICTED: F-box/LRR-repeat protein 3 isoform X1 [Citrus sinensis]	0	23.14	17.61	9.21333	20.58	13.7533	4.84667	-	-	-	-	-	-	-
dlo_038613.1	TATA BINDING protein ASSOCIATED FACTOR 21KDA SUBUNIT [Populus trichocarpa]	0	71.1933	41.1667	73.3433	76.6367	54.53	35.19	Genetic Information Processing	Transcription	ko03022//Basal transcription factors	K03133	-	-	GO:0044271//cellular nitrogen compound biosynthetic process;GO:0071704//organic substance metabolic process;GO:0016070//RNA metabolic process;GO:0044238//primary metabolic process;GO:0046483//heterocycle metabolic process;GO:0009987//cellular process;GO:0044237//cellular metabolic process;GO:0009058//biosynthetic process;GO:0090304//nucleic acid metabolic process;GO:0043170//macromolecule metabol…
dlo_038791.1	glycosyl transferase [Corchorus olitorius]	0	13.1433	14.87	10.17	20.51	15.2333	8.65333	-	-	-	-	-	-	-
dlo_038875.1	SnRNA-activating protein complex subunit 3 isoform 3 [Theobroma cacao]	0	11.04	9.58333	8.55	14.62	10.31	6.96667	-	-	-	-	-	-	-
dlo_039022.1	PREDICTED: homeobox protein knotted-1-like 3 isoform X2 [Raphanus sativus]	0	209.273	80.8467	96.6633	119.56	77.02	58.7367	-	-	-	-	GO:0005622//intracellular;GO:0044424//intracellular part;GO:0044464//cell part;GO:0005634//nucleus;GO:0043227//membrane-bounded organelle;GO:0043231//intracellular membrane-bounded organelle;GO:0005623//cell;GO:0043226//organelle;GO:0043229//intracellular organelle	GO:1901363//heterocyclic compound binding;GO:0003677//DNA binding;GO:0003676//nucleic acid binding;GO:0005488//binding;GO:0097159//organic cyclic compound binding	GO:0060255//regulation of macromolecule metabolic process;GO:2001141//regulation of RNA biosynthetic process;GO:0031323//regulation of cellular metabolic process;GO:0051252//regulation of RNA metabolic process;GO:0050794//regulation of cellular process;GO:0051171//regulation of nitrogen compound metabolic process;GO:0006355//regulation of transcription, DNA-templated;GO:0065007//biological regula…
Dlo_000036.1	PREDICTED: zinc-finger homeodomain protein 6 [Theobroma cacao]	1	87.4167	32.0767	36.67	74.11	36.76	30.9367	-	-	-	-	-	-	-
Dlo_000074.1	PREDICTED: probable polyol transporter 6 [Citrus sinensis]	1	32.99	4.47	4.19	14.4133	4.85333	4.45667	-	-	-	-	GO:0044425//membrane part;GO:0016021//integral component of membrane;GO:0016020//membrane;GO:0031224//intrinsic component of membrane	GO:0022891//substrate-specific transmembrane transporter activity;GO:0022857//transmembrane transporter activity;GO:0022892//substrate-specific transporter activity;GO:0005215//transporter activity	GO:0051234//establishment of localization;GO:0044699//single-organism process;GO:0055085//transmembrane transport;GO:0044765//single-organism transport;GO:0051179//localization;GO:1902578//single-organism localization;GO:0009987//cellular process;GO:0006810//transport;GO:0044763//single-organism cellular process
Dlo_000236.4	PREDICTED: uncharacterized membrane protein At3g27390 [Citrus sinensis]	1	13.4267	14.9033	13.45	10.0533	5.37333	4.75333	-	-	-	-	-	-	-
Dlo_000287.1	PREDICTED: floral homeotic protein APETALA 2 [Theobroma cacao]	1	28.67	27.8133	28.9667	61.9533	18.7733	15.4767	-	-	-	-	-	GO:0001071//nucleic acid binding transcription factor activity;GO:0003700//transcription factor activity, sequence-specific DNA binding	GO:0009889//regulation of biosynthetic process;GO:0050794//regulation of cellular process;GO:0031326//regulation of cellular biosynthetic process;GO:1903506//regulation of nucleic acid-templated transcription;GO:0065007//biological regulation;GO:0010468//regulation of gene expression;GO:0080090//regulation of primary metabolic process;GO:0051171//regulation of nitrogen compound metabolic process;…
Dlo_000379.1	PREDICTED: scarecrow-like protein 32 [Theobroma cacao]	1	1.12333	1.89667	0.473333	2.12667	0.366667	0.493333	Environmental Information Processing	Signal transduction	ko04075//Plant hormone signal transduction	K14494	-	-	-
Dlo_000582.1	Pkinase domain-containing protein [Cephalotus follicularis]	1	24.6667	15.1267	13.72	22.9433	10.0767	9.86	-	-	-	-	-	GO:0035639//purine ribonucleoside triphosphate binding;GO:0000166//nucleotide binding;GO:0032559//adenyl ribonucleotide binding;GO:0016772//transferase activity, transferring phosphorus-containing groups;GO:0016301//kinase activity;GO:0030554//adenyl nucleotide binding;GO:0001883//purine nucleoside binding;GO:0032553//ribonucleotide binding;GO:0097367//carbohydrate derivative binding;GO:0004672//…	GO:0043412//macromolecule modification;GO:0036211//protein modification process;GO:0043170//macromolecule metabolic process;GO:0019538//protein metabolic process;GO:0044238//primary metabolic process;GO:0044237//cellular metabolic process;GO:0009987//cellular process;GO:0071704//organic substance metabolic process;GO:0006464//cellular protein modification process;GO:0006796//phosphate-containing …
Dlo_000724.1	PREDICTED: two-component response regulator ARR6 [Citrus sinensis]	1	68.3933	71.03	55.13	54.01	24.14	21.3033	Environmental Information Processing	Signal transduction	ko04075//Plant hormone signal transduction	K14492	-	-	GO:0044699//single-organism process;GO:0007154//cell communication;GO:0050794//regulation of cellular process;GO:0009987//cellular process;GO:0050789//regulation of biological process;GO:0007165//signal transduction;GO:0050896//response to stimulus;GO:0035556//intracellular signal transduction;GO:0000160//phosphorelay signal transduction system;GO:0065007//biological regulation;GO:0044700//single…
Dlo_000812.1	PREDICTED: probable anion transporter 3, chloroplastic [Citrus sinensis]	1	3.31333	2.20333	0.63	0.46	0	0	-	-	-	-	GO:0031224//intrinsic component of membrane;GO:0016020//membrane;GO:0044425//membrane part;GO:0016021//integral component of membrane	-	GO:0044699//single-organism process;GO:0044763//single-organism cellular process;GO:1902578//single-organism localization;GO:0006810//transport;GO:0051234//establishment of localization;GO:0055085//transmembrane transport;GO:0009987//cellular process;GO:0051179//localization;GO:0044765//single-organism transport
Dlo_000997.1	PREDICTED: growth-regulating factor 2 isoform X2 [Citrus sinensis]	1	8.88333	4.93	6.88	7.72333	3.28	4.03667	-	-	-	-	-	-	-
Dlo_001012.2	Myb_DNA-bind_4 domain-containing protein [Cephalotus follicularis]	1	24.0667	33.5233	28.3167	72.2267	33.2967	33.7033	-	-	-	-	-	-	-
Dlo_001160.1	abscisic acid 8'-hydroxylase 3-like precursor [Citrus sinensis]	1	58.5367	3.85333	7.06667	34	8.6	5.30333	-	-	-	-	-	GO:0020037//heme binding;GO:0016705//oxidoreductase activity, acting on paired donors, with incorporation or reduction of molecular oxygen;GO:0003824//catalytic activity;GO:0005506//iron ion binding;GO:0046906//tetrapyrrole binding;GO:0043167//ion binding;GO:0005488//binding;GO:0046914//transition metal ion binding;GO:1901363//heterocyclic compound binding;GO:0097159//organic cyclic compound bind…	GO:0044699//single-organism process;GO:0008152//metabolic process;GO:0044710//single-organism metabolic process;GO:0055114//oxidation-reduction process
Dlo_001192.1	PREDICTED: AP2/ERF and B3 domain-containing transcription factor At1g50680 [Vitis vinifera]	1	42.02	12.6833	16.8533	26.1967	9.20667	7.32667	-	-	-	-	-	GO:0005488//binding;GO:0001071//nucleic acid binding transcription factor activity;GO:1901363//heterocyclic compound binding;GO:0003677//DNA binding;GO:0003700//transcription factor activity, sequence-specific DNA binding;GO:0003676//nucleic acid binding;GO:0097159//organic cyclic compound binding	GO:0050794//regulation of cellular process;GO:0080090//regulation of primary metabolic process;GO:2001141//regulation of RNA biosynthetic process;GO:0006355//regulation of transcription, DNA-templated;GO:0051252//regulation of RNA metabolic process;GO:0060255//regulation of macromolecule metabolic process;GO:0019219//regulation of nucleobase-containing compound metabolic process;GO:0031323//regul…
Dlo_001395.1	PREDICTED: cyclic nucleotide-gated ion channel 1-like isoform X2 [Arachis duranensis]	1	13.9433	10.1967	10.0333	10.9933	4.64667	4.43667	Organismal Systems	Environmental adaptation	ko04626//Plant-pathogen interaction	K05391	-	-	-
Dlo_001444.1	abscisic acid 8'-hydroxylase 2-like [Citrus sinensis]	1	33.4167	6.47	5.76667	8.10333	0.653333	1.65667	Metabolism	Metabolism of terpenoids and polyketides	ko00906//Carotenoid biosynthesis	K09843	-	GO:0005506//iron ion binding;GO:0046872//metal ion binding;GO:0020037//heme binding;GO:0003824//catalytic activity;GO:0046906//tetrapyrrole binding;GO:0097159//organic cyclic compound binding;GO:1901363//heterocyclic compound binding;GO:0005488//binding;GO:0004497//monooxygenase activity;GO:0043169//cation binding;GO:0046914//transition metal ion binding;GO:0016491//oxidoreductase activity;GO:001…	GO:0044710//single-organism metabolic process;GO:0055114//oxidation-reduction process;GO:0008152//metabolic process;GO:0044699//single-organism process
Dlo_001452.1	PREDICTED: scarecrow-like protein 30 [Citrus sinensis]	1	95.93	45.5567	47.9133	34.82	4.47	8.26333	Environmental Information Processing	Signal transduction	ko04075//Plant hormone signal transduction	K14494	-	-	-
Dlo_001551.1	PREDICTED: phospholipase D delta [Citrus sinensis]	1	4.42333	2.98333	2.31333	4.05667	1.94333	2.46333	Cellular Processes;Metabolism	Transport and catabolism;Lipid metabolism	ko04144//Endocytosis;ko00564//Glycerophospholipid metabolism;ko00565//Ether lipid metabolism	K01115	-	GO:0005488//binding;GO:0005515//protein binding;GO:0003824//catalytic activity	-
Dlo_001658.1	WRKY1 [Hevea brasiliensis]	1	237.44	97.06	119.01	107.353	51.2767	54.7433	Organismal Systems	Environmental adaptation	ko04626//Plant-pathogen interaction	K13424	-	GO:0097159//organic cyclic compound binding;GO:0043565//sequence-specific DNA binding;GO:0005488//binding;GO:0001071//nucleic acid binding transcription factor activity;GO:1901363//heterocyclic compound binding;GO:0003677//DNA binding;GO:0003676//nucleic acid binding;GO:0003700//transcription factor activity, sequence-specific DNA binding	GO:0060255//regulation of macromolecule metabolic process;GO:0065007//biological regulation;GO:0051171//regulation of nitrogen compound metabolic process;GO:2001141//regulation of RNA biosynthetic process;GO:0010556//regulation of macromolecule biosynthetic process;GO:1903506//regulation of nucleic acid-templated transcription;GO:2000112//regulation of cellular macromolecule biosynthetic process;…
Dlo_001682.1	PREDICTED: caffeic acid 3-O-methyltransferase 1-like [Populus euphratica]	1	19.6333	2.33667	2.77	3.17333	0.38	0.396667	Metabolism	Biosynthesis of other secondary metabolites	ko00940//Phenylpropanoid biosynthesis	K13066	-	GO:0008171//O-methyltransferase activity;GO:0003824//catalytic activity;GO:0008168//methyltransferase activity;GO:0046983//protein dimerization activity;GO:0005488//binding;GO:0016741//transferase activity, transferring one-carbon groups;GO:0016740//transferase activity;GO:0005515//protein binding	-
Dlo_001703.1	PREDICTED: protein NRT1/ PTR FAMILY 4.5-like [Pyrus x bretschneideri]	1	1.06	0.61	1.01333	1.39	0.156667	0.286667	-	-	-	-	GO:0016020//membrane	GO:0005215//transporter activity	GO:0051179//localization;GO:0051234//establishment of localization;GO:0006810//transport
Dlo_002076.3	embryo-abundant family protein [Populus trichocarpa]	1	19.9067	16.3667	9.92333	65.7	26.75	23.0633	-	-	-	-	-	GO:0016741//transferase activity, transferring one-carbon groups;GO:0016740//transferase activity;GO:0003824//catalytic activity;GO:0008168//methyltransferase activity	GO:0008152//metabolic process
Dlo_002475.1	Cysteine-rich receptor-like protein kinase 29 [Morus notabilis]	1	2.54333	0.486667	0.483333	0.96	0.0366667	0.183333	Organismal Systems	Environmental adaptation	ko04626//Plant-pathogen interaction	K13417	-	GO:0032549//ribonucleoside binding;GO:0004672//protein kinase activity;GO:0030554//adenyl nucleotide binding;GO:0016772//transferase activity, transferring phosphorus-containing groups;GO:0016740//transferase activity;GO:0043168//anion binding;GO:0016301//kinase activity;GO:0005488//binding;GO:0017076//purine nucleotide binding;GO:0032555//purine ribonucleotide binding;GO:0001883//purine nucleosi…	GO:0044260//cellular macromolecule metabolic process;GO:0036211//protein modification process;GO:0043412//macromolecule modification;GO:0009987//cellular process;GO:0008152//metabolic process;GO:0044237//cellular metabolic process;GO:0006793//phosphorus metabolic process;GO:0071704//organic substance metabolic process;GO:0006464//cellular protein modification process;GO:0044238//primary metabolic…
Dlo_002668.1	PREDICTED: transcription repressor OFP8 [Theobroma cacao]	1	4.29667	1.51	2.5	7.2	2.36667	2.88667	-	-	-	-	-	-	-
Dlo_002750.1	PREDICTED: 7-deoxyloganetin glucosyltransferase-like isoform X1 [Citrus sinensis]	1	6.49333	1.22667	1.05333	1.30333	0.366667	0.613333	Metabolism	Metabolism of other amino acids	ko00460//Cyanoamino acid metabolism	K13030	-	GO:0016757//transferase activity, transferring glycosyl groups;GO:0016740//transferase activity;GO:0016758//transferase activity, transferring hexosyl groups;GO:0003824//catalytic activity	GO:0008152//metabolic process
Dlo_002902.1	PREDICTED: wall-associated receptor kinase 2 [Theobroma cacao]	1	0.933333	1.06667	1.44	0.68	0.196667	0.316667	-	-	-	-	-	GO:0035639//purine ribonucleoside triphosphate binding;GO:0032559//adenyl ribonucleotide binding;GO:0036094//small molecule binding;GO:0001871//pattern binding;GO:1901363//heterocyclic compound binding;GO:0001883//purine nucleoside binding;GO:0016773//phosphotransferase activity, alcohol group as acceptor;GO:0043169//cation binding;GO:0003824//catalytic activity;GO:0032550//purine ribonucleoside …	GO:0044238//primary metabolic process;GO:0044267//cellular protein metabolic process;GO:0009987//cellular process;GO:0036211//protein modification process;GO:0019538//protein metabolic process;GO:0006793//phosphorus metabolic process;GO:0043412//macromolecule modification;GO:0006464//cellular protein modification process;GO:0043170//macromolecule metabolic process;GO:0008152//metabolic process;GO…
Dlo_002949.1	C-type mannose receptor 2 [Theobroma cacao]	1	1.09	2.00333	0.0533333	1.09333	0	0	-	-	-	-	-	-	-
Dlo_003240.1	PREDICTED: E3 ubiquitin-protein ligase RHA1B-like [Vitis vinifera]	1	1.61667	0.776667	0.313333	1.3	0.27	0.256667	-	-	-	-	-	GO:0005488//binding;GO:0046914//transition metal ion binding;GO:0043167//ion binding;GO:0043169//cation binding;GO:0005515//protein binding;GO:0046872//metal ion binding;GO:0008270//zinc ion binding	-
Dlo_003324.1	-	1	6.42667	4.25	3.28	2.68667	1.32	1.08333	-	-	-	-	-	-	-
Dlo_003387.1	PREDICTED: protein ACCELERATED CELL DEATH 6-like isoform X1 [Citrus sinensis]	1	0	0.0433333	0	17.5167	8.23667	9.48333	-	-	-	-	-	GO:0005488//binding;GO:0005515//protein binding	-
Dlo_003421.1	PREDICTED: MLO-like protein 12 isoform X1 [Citrus sinensis]	1	14.74	7.35333	6.49	12.7167	5.93	5.98333	-	-	-	-	GO:0044425//membrane part;GO:0016021//integral component of membrane;GO:0016020//membrane;GO:0031224//intrinsic component of membrane	-	GO:0050896//response to stimulus;GO:0006950//response to stress;GO:0006952//defense response
Dlo_003585.1	PREDICTED: UPF0481 protein At3g47200-like isoform X1 [Citrus sinensis]	1	5.45333	3.46667	3.26333	4.91667	2.15667	3.1	-	-	-	-	-	-	-
Dlo_003768.1	PREDICTED: probable inactive receptor kinase At1g48480 [Theobroma cacao]	1	0.703333	0.57	0.756667	0.843333	0.29	0.263333	Environmental Information Processing	Signal transduction	ko04075//Plant hormone signal transduction	K13415	-	GO:0030554//adenyl nucleotide binding;GO:0001883//purine nucleoside binding;GO:0032549//ribonucleoside binding;GO:0016301//kinase activity;GO:0017076//purine nucleotide binding;GO:0001882//nucleoside binding;GO:0032550//purine ribonucleoside binding;GO:0004672//protein kinase activity;GO:0036094//small molecule binding;GO:1901265//nucleoside phosphate binding;GO:0032555//purine ribonucleotide bin…	GO:0019538//protein metabolic process;GO:0044238//primary metabolic process;GO:0006468//protein phosphorylation;GO:0006464//cellular protein modification process;GO:0009987//cellular process;GO:0071704//organic substance metabolic process;GO:0036211//protein modification process;GO:0006796//phosphate-containing compound metabolic process;GO:0044237//cellular metabolic process;GO:0044267//cellular…
Dlo_004109.2	PREDICTED: receptor-like serine/threonine-protein kinase SD1-8 [Populus euphratica]	1	9.82	2.24333	2.70667	2.14667	0.623333	1.09	-	-	-	-	-	GO:0043168//anion binding;GO:0004672//protein kinase activity;GO:0016740//transferase activity;GO:0097159//organic cyclic compound binding;GO:0001882//nucleoside binding;GO:0036094//small molecule binding;GO:0035639//purine ribonucleoside triphosphate binding;GO:0032555//purine ribonucleotide binding;GO:0016301//kinase activity;GO:0043167//ion binding;GO:0032550//purine ribonucleoside binding;GO:…	GO:0044703//multi-organism reproductive process;GO:0006468//protein phosphorylation;GO:0043170//macromolecule metabolic process;GO:0006793//phosphorus metabolic process;GO:0009856//pollination;GO:0044702//single organism reproductive process;GO:0022414//reproductive process;GO:0043412//macromolecule modification;GO:0048544//recognition of pollen;GO:0009875//pollen-pistil interaction;GO:0044237//c…
Dlo_004757.1	DUF1262 family protein [Medicago truncatula]	1	36.8967	11.0567	9.91667	17.7633	6.82667	7.93667	-	-	-	-	-	-	-
Dlo_004761.1	DUF1262 family protein [Medicago truncatula]	1	26.4367	4.57667	4.49333	14.8333	3.03333	2.60667	-	-	-	-	-	-	-
Dlo_004784.1	PREDICTED: receptor-like serine/threonine-protein kinase SD1-6 [Citrus sinensis]	1	1.31	0.86	0.99	0.783333	0.176667	0.32	Organismal Systems	Environmental adaptation	ko04626//Plant-pathogen interaction	K13430	-	GO:0097367//carbohydrate derivative binding;GO:0005524//ATP binding;GO:0004672//protein kinase activity;GO:0043167//ion binding;GO:0032555//purine ribonucleotide binding;GO:0016772//transferase activity, transferring phosphorus-containing groups;GO:0016773//phosphotransferase activity, alcohol group as acceptor;GO:0001882//nucleoside binding;GO:0032553//ribonucleotide binding;GO:0032550//purine r…	GO:0043170//macromolecule metabolic process;GO:0036211//protein modification process;GO:0044238//primary metabolic process;GO:0044763//single-organism cellular process;GO:0044267//cellular protein metabolic process;GO:0048544//recognition of pollen;GO:0008152//metabolic process;GO:0006793//phosphorus metabolic process;GO:0043412//macromolecule modification;GO:0044702//single organism reproductive…
Dlo_004874.1	S_locus_glycop domain-containing protein/B_lectin domain-containing protein/PAN_2 domain-containing protein [Cephalotus follicularis]	1	1.25667	0.15	0.16	0.336667	0.0266667	0.03	-	-	-	-	-	GO:0001883//purine nucleoside binding;GO:0005488//binding;GO:1901265//nucleoside phosphate binding;GO:0043168//anion binding;GO:1901363//heterocyclic compound binding;GO:0097367//carbohydrate derivative binding;GO:0036094//small molecule binding;GO:0000166//nucleotide binding;GO:0003824//catalytic activity;GO:0097159//organic cyclic compound binding;GO:0005515//protein binding;GO:0004672//protein…	GO:0022414//reproductive process;GO:0009987//cellular process;GO:0044238//primary metabolic process;GO:0008152//metabolic process;GO:0048544//recognition of pollen;GO:0044706//multi-multicellular organism process;GO:0007154//cell communication;GO:0036211//protein modification process;GO:0006464//cellular protein modification process;GO:0009856//pollination;GO:0006793//phosphorus metabolic process…
Dlo_004887.1	PREDICTED: G-type lectin S-receptor-like serine/threonine-protein kinase RLK1 [Citrus sinensis]	1	2.91667	0.853333	1.03	0.75	0.253333	0.263333	-	-	-	-	-	GO:0016301//kinase activity;GO:0000166//nucleotide binding;GO:0016773//phosphotransferase activity, alcohol group as acceptor;GO:1901363//heterocyclic compound binding;GO:0030554//adenyl nucleotide binding;GO:0001882//nucleoside binding;GO:0016740//transferase activity;GO:1901265//nucleoside phosphate binding;GO:0004672//protein kinase activity;GO:0032559//adenyl ribonucleotide binding;GO:0036094…	GO:0044260//cellular macromolecule metabolic process;GO:0036211//protein modification process;GO:0071704//organic substance metabolic process;GO:0044237//cellular metabolic process;GO:0006464//cellular protein modification process;GO:0006468//protein phosphorylation;GO:0006793//phosphorus metabolic process;GO:0006796//phosphate-containing compound metabolic process;GO:0008152//metabolic process;G…
Dlo_004943.1	PREDICTED: heat shock factor protein HSF30 [Citrus sinensis]	1	26.23	12.92	16.88	8.87333	4.08667	4.7	-	-	-	-	GO:0005634//nucleus;GO:0005622//intracellular;GO:0043226//organelle;GO:0043231//intracellular membrane-bounded organelle;GO:0044424//intracellular part;GO:0044464//cell part;GO:0043229//intracellular organelle;GO:0043227//membrane-bounded organelle;GO:0005623//cell	GO:0003700//transcription factor activity, sequence-specific DNA binding;GO:0001071//nucleic acid binding transcription factor activity;GO:0097159//organic cyclic compound binding;GO:0003677//DNA binding;GO:1901363//heterocyclic compound binding;GO:0043565//sequence-specific DNA binding;GO:0005488//binding;GO:0003676//nucleic acid binding	GO:0009889//regulation of biosynthetic process;GO:0051171//regulation of nitrogen compound metabolic process;GO:0051252//regulation of RNA metabolic process;GO:0010468//regulation of gene expression;GO:0009628//response to abiotic stimulus;GO:0065007//biological regulation;GO:0031326//regulation of cellular biosynthetic process;GO:0009408//response to heat;GO:1903506//regulation of nucleic acid-t…
Dlo_005520.1	PREDICTED: flavonoid 3',5'-hydroxylase-like [Citrus sinensis]	1	38.74	10.8467	12.3533	10.34	2.89333	4.75333	-	-	-	-	-	GO:0043167//ion binding;GO:0005506//iron ion binding;GO:0046906//tetrapyrrole binding;GO:0046872//metal ion binding;GO:0097159//organic cyclic compound binding;GO:1901363//heterocyclic compound binding;GO:0043169//cation binding;GO:0016705//oxidoreductase activity, acting on paired donors, with incorporation or reduction of molecular oxygen;GO:0020037//heme binding;GO:0003824//catalytic activity;…	GO:0055114//oxidation-reduction process;GO:0044699//single-organism process;GO:0044710//single-organism metabolic process;GO:0008152//metabolic process
Dlo_005572.1	Growth-regulating factor 2 [Theobroma cacao]	1	46.7733	13.6	12.82	48.36	25.1967	21.1633	-	-	-	-	GO:0043231//intracellular membrane-bounded organelle;GO:0044464//cell part;GO:0043227//membrane-bounded organelle;GO:0005634//nucleus;GO:0005623//cell;GO:0043226//organelle;GO:0043229//intracellular organelle;GO:0005622//intracellular;GO:0044424//intracellular part	GO:0005488//binding;GO:1901265//nucleoside phosphate binding;GO:0097159//organic cyclic compound binding;GO:1901363//heterocyclic compound binding;GO:0032555//purine ribonucleotide binding;GO:0016817//hydrolase activity, acting on acid anhydrides;GO:0000166//nucleotide binding;GO:0003824//catalytic activity;GO:0032549//ribonucleoside binding;GO:0097367//carbohydrate derivative binding;GO:0032550/…	GO:0006355//regulation of transcription, DNA-templated;GO:0019219//regulation of nucleobase-containing compound metabolic process;GO:2001141//regulation of RNA biosynthetic process;GO:0009889//regulation of biosynthetic process;GO:0031323//regulation of cellular metabolic process;GO:0051252//regulation of RNA metabolic process;GO:0019222//regulation of metabolic process;GO:0060255//regulation of …
Dlo_005839.1	Transferase [Corchorus olitorius]	1	50.43	7.50667	7.82	5.98	0.35	0.646667	Metabolism	Biosynthesis of other secondary metabolites	ko00940//Phenylpropanoid biosynthesis;ko00945//Stilbenoid, diarylheptanoid and gingerol biosynthesis;ko00941//Flavonoid biosynthesis	K13065	-	GO:0003824//catalytic activity;GO:0016746//transferase activity, transferring acyl groups;GO:0016747//transferase activity, transferring acyl groups other than amino-acyl groups;GO:0016740//transferase activity	-
Dlo_005869.1	PREDICTED: protein terminal ear1 [Citrus sinensis]	1	6.19	4.35333	3.91333	6.19333	1.27667	2.40333	-	-	-	-	-	GO:0097159//organic cyclic compound binding;GO:1901363//heterocyclic compound binding;GO:0005488//binding;GO:0003676//nucleic acid binding	-
Dlo_005939.2	Cellulose synthase like G2 [Theobroma cacao]	1	2.72333	0.393333	0.35	0.81	0.0466667	0.0666667	-	-	-	-	GO:0016020//membrane	GO:0016759//cellulose synthase activity;GO:0016740//transferase activity;GO:0016758//transferase activity, transferring hexosyl groups;GO:0016760//cellulose synthase (UDP-forming) activity;GO:0003824//catalytic activity;GO:0008194//UDP-glycosyltransferase activity;GO:0035251//UDP-glucosyltransferase activity;GO:0016757//transferase activity, transferring glycosyl groups;GO:0046527//glucosyltransf…	GO:0008152//metabolic process;GO:0030244//cellulose biosynthetic process;GO:1901576//organic substance biosynthetic process;GO:0071704//organic substance metabolic process;GO:0051273//beta-glucan metabolic process;GO:0044699//single-organism process;GO:0005975//carbohydrate metabolic process;GO:0009059//macromolecule biosynthetic process;GO:0044711//single-organism biosynthetic process;GO:0044264…
Dlo_005978.1	Lipoyltransferase 2 isoform 1 [Theobroma cacao]	1	0.213333	0	0.23	0.773333	0	0	-	-	-	-	GO:0005623//cell;GO:0044464//cell part;GO:0005737//cytoplasm;GO:0044424//intracellular part;GO:0005622//intracellular	GO:0016747//transferase activity, transferring acyl groups other than amino-acyl groups;GO:0016740//transferase activity;GO:0003824//catalytic activity;GO:0016415//octanoyltransferase activity;GO:0016746//transferase activity, transferring acyl groups	GO:0044255//cellular lipid metabolic process;GO:0044281//small molecule metabolic process;GO:0008610//lipid biosynthetic process;GO:0043436//oxoacid metabolic process;GO:0044260//cellular macromolecule metabolic process;GO:0043170//macromolecule metabolic process;GO:0006633//fatty acid biosynthetic process;GO:1901576//organic substance biosynthetic process;GO:0009987//cellular process;GO:0018130/…
Dlo_006445.1	PREDICTED: autophagy-related protein 18a [Citrus sinensis]	1	7.42	2	2.53333	2.26333	0.973333	1.16667	-	-	-	-	-	GO:0005488//binding;GO:0005515//protein binding	-
Dlo_006468.1	PREDICTED: dormancy-associated protein homolog 3 isoform X1 [Theobroma cacao]	1	288.27	48.1767	52.5267	154.707	54.2067	49.9067	-	-	-	-	-	-	-
Dlo_006474.1	flavanone-O-glucoside 2''-O-beta-L-rhamnosyltransferase-like protein 4 [Litchi chinensis]	1	24.68	8.52333	10.5	5.33667	2.05	2.51667	-	-	-	-	-	GO:0016740//transferase activity;GO:0003824//catalytic activity;GO:0016757//transferase activity, transferring glycosyl groups;GO:0016758//transferase activity, transferring hexosyl groups	GO:0008152//metabolic process
Dlo_006558.1	Zeta_toxin domain-containing protein [Cephalotus follicularis]	1	6.90333	4.99667	4.08	8.56	3.99667	3.17	-	-	-	-	-	-	-
Dlo_006629.1	B_lectin domain-containing protein/Pkinase_Tyr domain-containing protein/PAN_2 domain-containing protein/DUF3403 domain-containing protein [Cephalotus follicularis]	1	8.34	2.77	2.24	5.15	1.48667	2.62333	-	-	-	-	-	GO:0004672//protein kinase activity;GO:0016301//kinase activity;GO:0016772//transferase activity, transferring phosphorus-containing groups;GO:0016740//transferase activity;GO:0016773//phosphotransferase activity, alcohol group as acceptor;GO:0003824//catalytic activity	GO:0009987//cellular process;GO:0044260//cellular macromolecule metabolic process;GO:0006464//cellular protein modification process;GO:0071704//organic substance metabolic process;GO:0008152//metabolic process;GO:0016310//phosphorylation;GO:0044237//cellular metabolic process;GO:0044267//cellular protein metabolic process;GO:0043170//macromolecule metabolic process;GO:0036211//protein modificatio…
Dlo_006796.1	PREDICTED: wall-associated receptor kinase-like 10 [Citrus sinensis]	1	4.39667	2.18667	2.29667	0.926667	0.343333	0.293333	-	-	-	-	GO:0016021//integral component of membrane;GO:0031224//intrinsic component of membrane;GO:0016020//membrane;GO:0044425//membrane part	GO:0003824//catalytic activity;GO:0030246//carbohydrate binding;GO:0032550//purine ribonucleoside binding;GO:0030247//polysaccharide binding;GO:0035639//purine ribonucleoside triphosphate binding;GO:0036094//small molecule binding;GO:0004674//protein serine/threonine kinase activity;GO:0001871//pattern binding;GO:0001882//nucleoside binding;GO:0016301//kinase activity;GO:0032555//purine ribonucle…	GO:0006464//cellular protein modification process;GO:0044237//cellular metabolic process;GO:0006468//protein phosphorylation;GO:0043170//macromolecule metabolic process;GO:0044267//cellular protein metabolic process;GO:0043412//macromolecule modification;GO:0008152//metabolic process;GO:0006793//phosphorus metabolic process;GO:0044260//cellular macromolecule metabolic process;GO:0009987//cellular…
Dlo_006807.1	PREDICTED: wall-associated receptor kinase-like 10 [Citrus sinensis]	1	9.65	4.65333	5.39	3.41	1.46667	1.74333	-	-	-	-	-	GO:0032550//purine ribonucleoside binding;GO:0016772//transferase activity, transferring phosphorus-containing groups;GO:0032555//purine ribonucleotide binding;GO:0000166//nucleotide binding;GO:0030247//polysaccharide binding;GO:0043167//ion binding;GO:0032549//ribonucleoside binding;GO:0004672//protein kinase activity;GO:1901363//heterocyclic compound binding;GO:0001882//nucleoside binding;GO:00…	GO:0043412//macromolecule modification;GO:0044260//cellular macromolecule metabolic process;GO:0044238//primary metabolic process;GO:0036211//protein modification process;GO:0016310//phosphorylation;GO:0008152//metabolic process;GO:0009987//cellular process;GO:0044267//cellular protein metabolic process;GO:0006464//cellular protein modification process;GO:0019538//protein metabolic process;GO:007…
Dlo_007326.2	UDP-glucuronosyl/UDP-glucosyltransferase [Cynara cardunculus var. scolymus] [Cynara cardunculus]	1	3.44	2.55667	2.26667	2.71	0.84	0.98	Metabolism	Metabolism of terpenoids and polyketides	ko00908//Zeatin biosynthesis	K13493	-	GO:0016740//transferase activity;GO:0016758//transferase activity, transferring hexosyl groups;GO:0016757//transferase activity, transferring glycosyl groups;GO:0003824//catalytic activity	GO:0008152//metabolic process
Dlo_007446.1	PREDICTED: receptor-like protein 12 [Theobroma cacao]	1	0.366667	0.19	0.17	1.87333	0.56	0.553333	Organismal Systems	Environmental adaptation	ko04626//Plant-pathogen interaction	K13420	-	GO:0005488//binding;GO:0005515//protein binding	-
Dlo_007698.1	PREDICTED: transcription factor AS1 [Citrus sinensis]	1	170.083	120.893	134.847	126.943	59.8967	80.7733	-	-	-	-	-	GO:0005488//binding;GO:0003682//chromatin binding;GO:0044877//macromolecular complex binding	-
Dlo_007747.1	PREDICTED: probable L-type lectin-domain containing receptor kinase II.1 [Juglans regia]	1	2.1	0.703333	0.886667	0.69	0.14	0.186667	Environmental Information Processing	Signal transduction	ko04075//Plant hormone signal transduction	K13415	-	GO:0097367//carbohydrate derivative binding;GO:0016740//transferase activity;GO:0030554//adenyl nucleotide binding;GO:0097159//organic cyclic compound binding;GO:0032559//adenyl ribonucleotide binding;GO:0016773//phosphotransferase activity, alcohol group as acceptor;GO:0032555//purine ribonucleotide binding;GO:0001882//nucleoside binding;GO:0032550//purine ribonucleoside binding;GO:0017076//puri…	GO:0036211//protein modification process;GO:0043412//macromolecule modification;GO:0019538//protein metabolic process;GO:0006793//phosphorus metabolic process;GO:0006464//cellular protein modification process;GO:0044238//primary metabolic process;GO:0008152//metabolic process;GO:0016310//phosphorylation;GO:0071704//organic substance metabolic process;GO:0044260//cellular macromolecule metabolic p…
Dlo_007897.1	ACC oxidase [Dimocarpus longan]	1	139.803	238.937	153.15	595.54	309.707	253.94	-	-	-	-	-	GO:0016705//oxidoreductase activity, acting on paired donors, with incorporation or reduction of molecular oxygen;GO:0003824//catalytic activity;GO:0016491//oxidoreductase activity;GO:0051213//dioxygenase activity;GO:0016706//oxidoreductase activity, acting on paired donors, with incorporation or reduction of molecular oxygen, 2-oxoglutarate as one donor, and incorporation of one atom each of oxy…	GO:0055114//oxidation-reduction process;GO:0044699//single-organism process;GO:0008152//metabolic process;GO:0044710//single-organism metabolic process
Dlo_008058.1	DUF538 domain-containing protein [Cephalotus follicularis]	1	2.19333	0	0.31	2.46333	0.406667	0.306667	-	-	-	-	-	-	-
Dlo_008504.1	PREDICTED: probable LRR receptor-like serine/threonine-protein kinase At1g05700 [Juglans regia]	1	3.24667	2.38333	1.66667	0.91	0.4	0.323333	-	-	-	-	-	GO:0000166//nucleotide binding;GO:0005488//binding;GO:0004672//protein kinase activity;GO:0016301//kinase activity;GO:0097367//carbohydrate derivative binding;GO:0043168//anion binding;GO:1901265//nucleoside phosphate binding;GO:0030554//adenyl nucleotide binding;GO:0043167//ion binding;GO:0016772//transferase activity, transferring phosphorus-containing groups;GO:0003824//catalytic activity;GO:0…	GO:0043412//macromolecule modification;GO:0006464//cellular protein modification process;GO:0019538//protein metabolic process;GO:0036211//protein modification process;GO:0044238//primary metabolic process;GO:0071704//organic substance metabolic process;GO:0006796//phosphate-containing compound metabolic process;GO:0044260//cellular macromolecule metabolic process;GO:0044237//cellular metabolic p…
Dlo_008686.1	PREDICTED: 7-deoxyloganetin glucosyltransferase-like [Ipomoea nil]	1	40.8167	0.866667	1	15.29	5.47333	4.64333	Metabolism	Metabolism of other amino acids	ko00460//Cyanoamino acid metabolism	K13030	-	GO:0003824//catalytic activity;GO:0016740//transferase activity;GO:0016758//transferase activity, transferring hexosyl groups;GO:0016757//transferase activity, transferring glycosyl groups	GO:0008152//metabolic process
Dlo_008724.1	PREDICTED: G-type lectin S-receptor-like serine/threonine-protein kinase RLK1 isoform X1 [Citrus sinensis]	1	0	0	0	0.516667	0.0833333	0.0666667	-	-	-	-	-	GO:0016772//transferase activity, transferring phosphorus-containing groups;GO:0032550//purine ribonucleoside binding;GO:0016773//phosphotransferase activity, alcohol group as acceptor;GO:0035639//purine ribonucleoside triphosphate binding;GO:0043167//ion binding;GO:1901363//heterocyclic compound binding;GO:0032559//adenyl ribonucleotide binding;GO:0005488//binding;GO:0001883//purine nucleoside b…	GO:0071704//organic substance metabolic process;GO:0022414//reproductive process;GO:0043412//macromolecule modification;GO:0006793//phosphorus metabolic process;GO:0044238//primary metabolic process;GO:0008037//cell recognition;GO:0006464//cellular protein modification process;GO:0007154//cell communication;GO:0036211//protein modification process;GO:0044763//single-organism cellular process;GO:0…
Dlo_008935.1	PREDICTED: WAT1-related protein At5g07050-like [Citrus sinensis]	1	0	0	0	0.836667	0.0333333	0.123333	-	-	-	-	GO:0016021//integral component of membrane;GO:0016020//membrane;GO:0031224//intrinsic component of membrane;GO:0044425//membrane part	GO:0022857//transmembrane transporter activity;GO:0005215//transporter activity	-
Dlo_009079.1	Glyco_hydro_1 domain-containing protein [Cephalotus follicularis]	1	4.32667	1.53333	0.936667	3.28333	0.623333	1.01333	Metabolism	Carbohydrate metabolism;Metabolism of other amino acids;Biosynthesis of other secondary metabolites	ko00500//Starch and sucrose metabolism;ko00940//Phenylpropanoid biosynthesis;ko00460//Cyanoamino acid metabolism	K01188	-	GO:0016798//hydrolase activity, acting on glycosyl bonds;GO:0004553//hydrolase activity, hydrolyzing O-glycosyl compounds;GO:0003824//catalytic activity;GO:0016787//hydrolase activity	GO:0008152//metabolic process;GO:0005975//carbohydrate metabolic process;GO:0071704//organic substance metabolic process;GO:0044238//primary metabolic process
Dlo_009152.1	PREDICTED: F-box/LRR-repeat protein At5g63520-like [Citrus sinensis]	1	0.49	0.166667	0.19	0.463333	0.0333333	0.03	-	-	-	-	-	GO:0005515//protein binding;GO:0005488//binding	-
Dlo_009201.2	PREDICTED: growth-regulating factor 4-like [Citrus sinensis]	1	28.7433	23.2767	24.5633	32.1567	15.74	19.4	-	-	-	-	GO:0043231//intracellular membrane-bounded organelle;GO:0043229//intracellular organelle;GO:0005634//nucleus;GO:0044424//intracellular part;GO:0005623//cell;GO:0043226//organelle;GO:0043227//membrane-bounded organelle;GO:0044464//cell part;GO:0005622//intracellular	GO:0001882//nucleoside binding;GO:0032555//purine ribonucleotide binding;GO:0032549//ribonucleoside binding;GO:1901363//heterocyclic compound binding;GO:0043168//anion binding;GO:0036094//small molecule binding;GO:0016817//hydrolase activity, acting on acid anhydrides;GO:0016787//hydrolase activity;GO:0000166//nucleotide binding;GO:0097159//organic cyclic compound binding;GO:0043167//ion binding;…	GO:0050789//regulation of biological process;GO:0019219//regulation of nucleobase-containing compound metabolic process;GO:0051171//regulation of nitrogen compound metabolic process;GO:0051252//regulation of RNA metabolic process;GO:0031323//regulation of cellular metabolic process;GO:0010556//regulation of macromolecule biosynthetic process;GO:0060255//regulation of macromolecule metabolic proce…
Dlo_009343.2	PREDICTED: protein translation factor SUI1 homolog [Erythranthe guttata]	1	479.657	182.82	147.453	237.82	107.11	104.897	Genetic Information Processing	Translation	ko03013//RNA transport	K03113	-	GO:0008135//translation factor activity, RNA binding;GO:1901363//heterocyclic compound binding;GO:0003723//RNA binding;GO:0003676//nucleic acid binding;GO:0005488//binding;GO:0003743//translation initiation factor activity;GO:0097159//organic cyclic compound binding	GO:0071704//organic substance metabolic process;GO:0043603//cellular amide metabolic process;GO:0010467//gene expression;GO:1901566//organonitrogen compound biosynthetic process;GO:1901576//organic substance biosynthetic process;GO:0044271//cellular nitrogen compound biosynthetic process;GO:0044237//cellular metabolic process;GO:1901564//organonitrogen compound metabolic process;GO:0044260//cellu…
Dlo_009425.1	DnaJ domain-containing protein/Fer4_15 domain-containing protein [Cephalotus follicularis]	1	7.12333	1.51	2.25333	2.39667	0.693333	0.453333	-	-	-	-	-	-	-
Dlo_009474.1	PREDICTED: probable leucine-rich repeat receptor-like protein kinase At1g35710 [Citrus sinensis]	1	0.06	0.0866667	0.183333	4.92333	1.49	1.11333	Environmental Information Processing	Signal transduction	ko04075//Plant hormone signal transduction	K13415	-	GO:0004672//protein kinase activity;GO:0017076//purine nucleotide binding;GO:1901363//heterocyclic compound binding;GO:0032555//purine ribonucleotide binding;GO:0032559//adenyl ribonucleotide binding;GO:0032549//ribonucleoside binding;GO:0005524//ATP binding;GO:0003824//catalytic activity;GO:0000166//nucleotide binding;GO:0097159//organic cyclic compound binding;GO:0043167//ion binding;GO:0005488…	GO:0044237//cellular metabolic process;GO:0006464//cellular protein modification process;GO:0044238//primary metabolic process;GO:0016310//phosphorylation;GO:0006793//phosphorus metabolic process;GO:0008152//metabolic process;GO:0044260//cellular macromolecule metabolic process;GO:0071704//organic substance metabolic process;GO:0044267//cellular protein metabolic process;GO:0036211//protein modif…
Dlo_009585.1	embryo sac development arrest 12 [Arabidopsis thaliana]	1	10.2667	3.24	4.69	9.20333	4.28	6.1	-	-	-	-	-	-	-
Dlo_009656.1	PREDICTED: beta-fructofuranosidase, insoluble isoenzyme 1-like [Citrus sinensis]	1	53.4	17.7067	15.0767	44.0333	20.1167	18.0167	Metabolism	Carbohydrate metabolism	ko00500//Starch and sucrose metabolism;ko00052//Galactose metabolism	K01193	-	GO:0004553//hydrolase activity, hydrolyzing O-glycosyl compounds;GO:0016798//hydrolase activity, acting on glycosyl bonds;GO:0003824//catalytic activity;GO:0016787//hydrolase activity	GO:0005975//carbohydrate metabolic process;GO:0071704//organic substance metabolic process;GO:0044238//primary metabolic process;GO:0008152//metabolic process
Dlo_009779.1	PREDICTED: heat shock 70 kDa protein 18-like [Citrus sinensis]	1	6.23667	23.7767	25.52	1.90667	0.48	0.403333	-	-	-	-	-	-	GO:0050794//regulation of cellular process;GO:0044699//single-organism process;GO:0007154//cell communication;GO:0050896//response to stimulus;GO:0065007//biological regulation;GO:0050789//regulation of biological process;GO:0035556//intracellular signal transduction;GO:0009987//cellular process;GO:0044763//single-organism cellular process;GO:0044700//single organism signaling;GO:0023052//signali…
Dlo_009891.1	PREDICTED: disease resistance protein RPS6-like [Ziziphus jujuba]	1	20.4867	8.69333	8.43	5.66667	2.13	1.53	-	-	-	-	-	-	-
Dlo_009966.1	PREDICTED: G-type lectin S-receptor-like serine/threonine-protein kinase At4g27290 isoform X1 [Citrus sinensis]	1	9.78333	2.68	3.89667	5.80333	2.77333	2.47333	-	-	-	-	-	GO:0004674//protein serine/threonine kinase activity;GO:0001882//nucleoside binding;GO:0005488//binding;GO:0032559//adenyl ribonucleotide binding;GO:0032553//ribonucleotide binding;GO:0032550//purine ribonucleoside binding;GO:1901363//heterocyclic compound binding;GO:0097159//organic cyclic compound binding;GO:0016773//phosphotransferase activity, alcohol group as acceptor;GO:0003824//catalytic a…	GO:0044260//cellular macromolecule metabolic process;GO:0019538//protein metabolic process;GO:0044237//cellular metabolic process;GO:0009875//pollen-pistil interaction;GO:0008037//cell recognition;GO:0006464//cellular protein modification process;GO:0044706//multi-multicellular organism process;GO:0016310//phosphorylation;GO:0007154//cell communication;GO:0036211//protein modification process;GO:…
Dlo_009973.1	PREDICTED: G-type lectin S-receptor-like serine/threonine-protein kinase At4g27290 isoform X8 [Citrus sinensis]	1	13.8233	2.62667	3.43333	1.61	0.16	0.196667	-	-	-	-	-	GO:0032555//purine ribonucleotide binding;GO:0016740//transferase activity;GO:0036094//small molecule binding;GO:0097159//organic cyclic compound binding;GO:0032559//adenyl ribonucleotide binding;GO:1901265//nucleoside phosphate binding;GO:0003824//catalytic activity;GO:0030554//adenyl nucleotide binding;GO:0016773//phosphotransferase activity, alcohol group as acceptor;GO:0032549//ribonucleoside…	GO:0009875//pollen-pistil interaction;GO:0016310//phosphorylation;GO:0009987//cellular process;GO:0044706//multi-multicellular organism process;GO:0071704//organic substance metabolic process;GO:0044703//multi-organism reproductive process;GO:0009856//pollination;GO:0044267//cellular protein metabolic process;GO:0006464//cellular protein modification process;GO:0048544//recognition of pollen;GO:0…
Dlo_009977.1	PREDICTED: G-type lectin S-receptor-like serine/threonine-protein kinase At4g27290 isoform X1 [Citrus sinensis]	1	11.42	6.40333	6.63333	7.47333	3.76	3.47	-	-	-	-	-	GO:0004672//protein kinase activity;GO:0032553//ribonucleotide binding;GO:0005488//binding;GO:0005524//ATP binding;GO:0016301//kinase activity;GO:0000166//nucleotide binding;GO:0030554//adenyl nucleotide binding;GO:0035639//purine ribonucleoside triphosphate binding;GO:0036094//small molecule binding;GO:0032555//purine ribonucleotide binding;GO:1901363//heterocyclic compound binding;GO:0001882//n…	GO:0044260//cellular macromolecule metabolic process;GO:0032501//multicellular organismal process;GO:0051704//multi-organism process;GO:0071704//organic substance metabolic process;GO:0048544//recognition of pollen;GO:0044703//multi-organism reproductive process;GO:0006793//phosphorus metabolic process;GO:0009987//cellular process;GO:0022414//reproductive process;GO:0009856//pollination;GO:000000…
Dlo_009984.1	PREDICTED: receptor-like serine/threonine-protein kinase SD1-6 [Citrus sinensis]	1	2.1	1.22333	1.27	0.846667	0.166667	0.353333	Organismal Systems	Environmental adaptation	ko04626//Plant-pathogen interaction	K13430	-	GO:0032550//purine ribonucleoside binding;GO:0097159//organic cyclic compound binding;GO:0036094//small molecule binding;GO:0043168//anion binding;GO:0032555//purine ribonucleotide binding;GO:0004672//protein kinase activity;GO:0032549//ribonucleoside binding;GO:0043167//ion binding;GO:0005524//ATP binding;GO:1901265//nucleoside phosphate binding;GO:0003824//catalytic activity;GO:0001883//purine …	GO:0051704//multi-organism process;GO:0006468//protein phosphorylation;GO:0044237//cellular metabolic process;GO:0006464//cellular protein modification process;GO:0048544//recognition of pollen;GO:0036211//protein modification process;GO:0019538//protein metabolic process;GO:0043170//macromolecule metabolic process;GO:0006793//phosphorus metabolic process;GO:0044763//single-organism cellular proc…
Dlo_010010.1	PREDICTED: receptor-like serine/threonine-protein kinase SD1-8 isoform X1 [Citrus sinensis]	1	15.9033	5.54333	7.32667	7.38333	1.98333	3.59667	Organismal Systems	Environmental adaptation	ko04626//Plant-pathogen interaction	K13430	-	GO:0035639//purine ribonucleoside triphosphate binding;GO:1901363//heterocyclic compound binding;GO:0005488//binding;GO:0004674//protein serine/threonine kinase activity;GO:0032559//adenyl ribonucleotide binding;GO:0097367//carbohydrate derivative binding;GO:0030554//adenyl nucleotide binding;GO:0097159//organic cyclic compound binding;GO:0043167//ion binding;GO:0032549//ribonucleoside binding;GO…	GO:0006796//phosphate-containing compound metabolic process;GO:0009856//pollination;GO:0044267//cellular protein metabolic process;GO:0044703//multi-organism reproductive process;GO:0051704//multi-organism process;GO:0071704//organic substance metabolic process;GO:0006464//cellular protein modification process;GO:0032501//multicellular organismal process;GO:0008037//cell recognition;GO:0006468//p…
Dlo_010133.1	PREDICTED: growth-regulating factor 2 isoform X2 [Citrus sinensis]	1	4.43667	1.76	3.12333	2.72333	0.933333	1.50667	-	-	-	-	-	-	-
Dlo_010176.1	PREDICTED: transcription factor bHLH113 [Citrus sinensis]	1	13.1367	12.3833	12.0033	15.95	6.48	8.36333	-	-	-	-	-	GO:0005515//protein binding;GO:0005488//binding;GO:0046983//protein dimerization activity	-
Dlo_010214.1	PREDICTED: scopoletin glucosyltransferase-like [Populus euphratica]	1	2.37667	2.01333	3.71333	3.5	1.35	1.83	-	-	-	-	-	GO:0016758//transferase activity, transferring hexosyl groups;GO:0016757//transferase activity, transferring glycosyl groups;GO:0003824//catalytic activity;GO:0016740//transferase activity	GO:0008152//metabolic process
Dlo_010479.1	PREDICTED: ubiquitin-like-specific protease ESD4 isoform X2 [Vitis vinifera]	1	0.196667	0.0633333	0.0433333	0.663333	0.116667	0.13	-	-	-	-	-	GO:0003824//catalytic activity;GO:0016787//hydrolase activity;GO:0070011//peptidase activity, acting on L-amino acid peptides;GO:0008233//peptidase activity;GO:0008234//cysteine-type peptidase activity	GO:0071704//organic substance metabolic process;GO:0044238//primary metabolic process;GO:0043170//macromolecule metabolic process;GO:0006508//proteolysis;GO:0019538//protein metabolic process;GO:0008152//metabolic process
Dlo_010556.1	Ank_2 domain-containing protein/PGG domain-containing protein [Cephalotus follicularis]	1	0.04	0.09	0.0166667	1.59667	0.193333	0.3	-	-	-	-	-	GO:0005515//protein binding;GO:0005488//binding	-
Dlo_010597.1	PREDICTED: probable L-type lectin-domain containing receptor kinase II.1 [Juglans regia]	1	3.09	0.216667	0.246667	1.92667	0.15	0.29	Organismal Systems;Environmental Information Processing	Signal transduction;Environmental adaptation	ko04626//Plant-pathogen interaction;ko04075//Plant hormone signal transduction	K13416	-	GO:0036094//small molecule binding;GO:0005524//ATP binding;GO:0017076//purine nucleotide binding;GO:0097159//organic cyclic compound binding;GO:0032550//purine ribonucleoside binding;GO:0032559//adenyl ribonucleotide binding;GO:0016772//transferase activity, transferring phosphorus-containing groups;GO:0016773//phosphotransferase activity, alcohol group as acceptor;GO:0032553//ribonucleotide bind…	GO:0009987//cellular process;GO:0006468//protein phosphorylation;GO:0043170//macromolecule metabolic process;GO:0008152//metabolic process;GO:0043412//macromolecule modification;GO:0006464//cellular protein modification process;GO:0036211//protein modification process;GO:0016310//phosphorylation;GO:0006793//phosphorus metabolic process;GO:0071704//organic substance metabolic process;GO:0006796//p…
Dlo_010609.1	PREDICTED: G-type lectin S-receptor-like serine/threonine-protein kinase At1g11410 isoform X2 [Gossypium hirsutum]	1	0.586667	0.0133333	0.0933333	0.873333	0.08	0.0666667	-	-	-	-	-	GO:0043167//ion binding;GO:0000166//nucleotide binding;GO:0030554//adenyl nucleotide binding;GO:1901265//nucleoside phosphate binding;GO:0043168//anion binding;GO:0036094//small molecule binding;GO:0097159//organic cyclic compound binding;GO:0016740//transferase activity;GO:0017076//purine nucleotide binding;GO:0032549//ribonucleoside binding;GO:0032559//adenyl ribonucleotide binding;GO:0005515//…	GO:0043170//macromolecule metabolic process;GO:0007154//cell communication;GO:0006468//protein phosphorylation;GO:0006796//phosphate-containing compound metabolic process;GO:0019538//protein metabolic process;GO:0044237//cellular metabolic process;GO:0044267//cellular protein metabolic process;GO:0051704//multi-organism process;GO:0043412//macromolecule modification;GO:0044706//multi-multicellula…
[truncated: 5,355 more rows]
