# Supplementary material for: Comprehensive analysis of the longan transcriptome reveals distinct regulatory programs during the floral transition
Source: BMC Genomics. 2019 Feb 11;20:126. doi: 10.1186/s12864-019-5461-3 (PMC6371577; doi:10.1186/s12864-019-5461-3)
Supplement: Supplementary file 9 — GO terms significantly overrepresented in the eight enriched profiles of gene expression versus the reference set in ‘SJ’ and ‘SX’. (XLSX 71 kb) [file 12864_2019_5461_MOESM9_ESM.xlsx]

## Sheet: Sheet1
Additional file 9. GO terms significantly overrepresented in the eight enriched profiles of gene expression versus the reference set in 'SJ' and 'SX'.
Samples		GO terms	Description	GeneRatio	BgRatio	pvalue	p.adjust	geneID
SJ profile 0	Cellular Component	GO:0009521	photosystem	5	46	0.000135961	0.00542794	Dlo_023956.1;Dlo_019541.1;Dlo_032287.2;Dlo_020475.1;Dlo_023863.1
		GO:0034357	photosynthetic membrane	5	51	0.000223464	0.00542794	Dlo_023956.1;Dlo_019541.1;Dlo_032287.2;Dlo_020475.1;Dlo_023863.1
		GO:0044436	thylakoid part	5	52	0.00024518	0.00542794	Dlo_023956.1;Dlo_019541.1;Dlo_032287.2;Dlo_020475.1;Dlo_023863.1
		GO:0009579	thylakoid	5	54	0.000293402	0.00542794	Dlo_023956.1;Dlo_019541.1;Dlo_032287.2;Dlo_020475.1;Dlo_023863.1
		GO:0009538	photosystem I reaction center	2	6	0.00177734	0.0263046	Dlo_019541.1;Dlo_023863.1
		GO:0016020	membrane	35	2229	0.00222207	0.0274055	Dlo_022718.1;Dlo_016012.1;Dlo_007710.1;Dlo_023648.1;dlo_034703.1;Dlo_023956.1;XLOC_037656;Dlo_009303.1;dlo_036762.1;Dlo_002998.2;Dlo_012427.1;Dlo_020936.1;Dlo_007613.1;dlo_035599.1;Dlo_007772.1;Dlo_003680.1;Dlo_022060.2;dlo_035533.1;Dlo_019541.1;Dlo_033336.1;Dlo_021664.1;XLOC_018013;Dlo_022090.1;Dlo_033304.1;Dlo_032287.2;Dlo_030283.1;Dlo_023897.1;Dlo_020475.1;Dlo_023863.1;XLOC_024102;Dlo_012275.1…
		GO:0009523	photosystem II	3	28	0.00351174	0.0371241	Dlo_023956.1;Dlo_032287.2;Dlo_020475.1
	Molecular Function	GO:0016491	oxidoreductase activity	36	1743	0.000394372	0.0208643	Dlo_019226.1;Dlo_008917.2;Dlo_019778.1;Dlo_011264.1;Dlo_001509.1;Dlo_006948.1;Dlo_029511.1;dlo_036242.1;dlo_034703.1;XLOC_037656;Dlo_033893.1;dlo_035599.1;dlo_034325.1;dlo_035533.1;Dlo_025366.1;Dlo_007972.1;Dlo_032855.1;Dlo_004053.1;Dlo_029507.1;Dlo_002147.1;Dlo_011012.1;Dlo_024807.1;Dlo_028383.2;Dlo_012073.1;Dlo_004039.1;Dlo_032647.1;Dlo_023250.1;Dlo_021469.1;Dlo_023234.1;Dlo_007120.1;Dlo_001554…
		GO:0050664	oxidoreductase activity, acting on NAD(P)H, oxygen as acceptor	3	14	0.000503161	0.0208643	dlo_034703.1;dlo_035599.1;dlo_035533.1
		GO:0004866	endopeptidase inhibitor activity	4	34	0.000610663	0.0208643	Dlo_019846.1;Dlo_019842.1;Dlo_019832.1;Dlo_019847.1
		GO:0030414	peptidase inhibitor activity	4	34	0.000610663	0.0208643	Dlo_019846.1;Dlo_019842.1;Dlo_019832.1;Dlo_019847.1
		GO:0061134	peptidase regulator activity	4	34	0.000610663	0.0208643	Dlo_019846.1;Dlo_019842.1;Dlo_019832.1;Dlo_019847.1
		GO:0061135	endopeptidase regulator activity	4	34	0.000610663	0.0208643	Dlo_019846.1;Dlo_019842.1;Dlo_019832.1;Dlo_019847.1
		GO:0043141	ATP-dependent 5'-3' DNA helicase activity	2	4	0.000784691	0.0229803	Dlo_024895.1;Dlo_022499.1
		GO:0043531	ADP binding	16	566	0.000903922	0.023163	Dlo_008292.1;Dlo_007790.1;Dlo_008448.1;Dlo_018359.1;Dlo_004119.1;Dlo_020769.1;Dlo_029691.1;Dlo_001839.1;Dlo_004913.1;Dlo_018248.1;Dlo_001157.1;Dlo_017677.1;Dlo_015108.1;Dlo_027046.1;Dlo_032351.1;Dlo_010624.1
		GO:0004003	ATP-dependent DNA helicase activity	3	20	0.00149742	0.034108	Dlo_024895.1;Dlo_022499.1;Dlo_023466.1
		GO:0043139	5'-3' DNA helicase activity	2	6	0.001932	0.039606	Dlo_024895.1;Dlo_022499.1
	Biological Process	GO:0015979	photosynthesis	9	74	4.23623e-07	0.000143185	Dlo_023956.1;Dlo_009303.1;Dlo_022060.2;Dlo_019541.1;Dlo_032287.2;Dlo_030283.1;Dlo_020475.1;Dlo_023863.1;Dlo_031082.1
		GO:0009765	photosynthesis, light harvesting	4	18	7.09282e-05	0.0119869	Dlo_009303.1;Dlo_022060.2;Dlo_030283.1;Dlo_031082.1
		GO:0019684	photosynthesis, light reaction	4	25	0.000273308	0.0307927	Dlo_009303.1;Dlo_022060.2;Dlo_030283.1;Dlo_031082.1
SJ profile 1	Cellular Component	GO:0048046	apoplast	7	29	0.000147632	0.0191921	Dlo_003711.1;Dlo_003708.1;Dlo_003713.1;Dlo_003710.1;Dlo_024538.1;Dlo_003703.1;Dlo_003707.1
	Molecular Function	GO:0016491	oxidoreductase activity	182	1743	1.08527e-10	4.36279e-08	Dlo_024479.1;Dlo_023777.1;Dlo_031376.1;Dlo_016663.1;Dlo_007123.1;Dlo_027257.2;Dlo_007644.1;Dlo_000257.1;Dlo_018694.1;Dlo_005524.1;Dlo_005519.1;Dlo_012854.1;dlo_035473.1;Dlo_005520.1;Dlo_001819.1;Dlo_023776.1;Dlo_029719.1;Dlo_028350.1;Dlo_000314.1;Dlo_024522.1;Dlo_000550.1;Dlo_031129.1;Dlo_004014.1;Dlo_001160.1;Dlo_022217.1;Dlo_007973.1;Dlo_034134.1;Dlo_005354.1;Dlo_031723.1;Dlo_023235.1;Dlo_00759…
		GO:0004672	protein kinase activity	165	1563	4.25014e-10	8.54278e-08	Dlo_010613.3;Dlo_029000.1;Dlo_011256.1;Dlo_011268.1;Dlo_010594.1;Dlo_018529.1;Dlo_000266.1;Dlo_000532.1;Dlo_010628.1;Dlo_015547.1;Dlo_010005.1;Dlo_002643.1;Dlo_029222.1;Dlo_027104.1;Dlo_022440.1;Dlo_000535.1;Dlo_011563.2;Dlo_015546.1;Dlo_018911.1;Dlo_028995.1;Dlo_008609.1;Dlo_021204.1;Dlo_022840.1;Dlo_009968.1;Dlo_000326.1;Dlo_009988.1;Dlo_013968.1;Dlo_013975.1;Dlo_011568.1;Dlo_011267.1;Dlo_00774…
		GO:0016705	oxidoreductase activity, acting on paired donors, with incorporation or reduction of molecular oxygen	82	620	1.02584e-09	1.37463e-07	Dlo_024479.1;Dlo_007123.1;Dlo_018694.1;Dlo_005519.1;Dlo_012854.1;Dlo_005520.1;Dlo_001819.1;Dlo_029719.1;Dlo_031129.1;Dlo_001160.1;Dlo_007973.1;Dlo_005354.1;Dlo_031723.1;Dlo_023235.1;Dlo_001573.1;Dlo_014559.1;Dlo_004911.1;Dlo_031463.1;dlo_039236.1;Dlo_014534.1;Dlo_013510.1;Dlo_019067.1;Dlo_031125.1;Dlo_007118.2;Dlo_000652.1;Dlo_007971.1;Dlo_029715.1;Dlo_018363.1;Dlo_004909.1;Dlo_014545.1;Dlo_01454…
		GO:0003700	sequence-specific DNA binding transcription factor activity	58	386	3.09452e-09	3.10999e-07	Dlo_033262.1;Dlo_021365.1;Dlo_015553.1;Dlo_029776.1;Dlo_000252.1;Dlo_031308.1;Dlo_031408.2;Dlo_032703.1;Dlo_023910.1;Dlo_008095.1;Dlo_001658.1;Dlo_010957.1;Dlo_028642.1;Dlo_002934.1;Dlo_005334.1;Dlo_029626.1;Dlo_008317.1;Dlo_015178.2;Dlo_006200.1;Dlo_004749.1;Dlo_021697.1;Dlo_018410.1;Dlo_011410.1;Dlo_019916.1;Dlo_017388.1;Dlo_033261.1;Dlo_031750.1;Dlo_022612.1;Dlo_025188.1;Dlo_011586.1;Dlo_01566…
		GO:0001071	nucleic acid binding transcription factor activity	58	391	5.02929e-09	4.04355e-07	Dlo_033262.1;Dlo_021365.1;Dlo_015553.1;Dlo_029776.1;Dlo_000252.1;Dlo_031308.1;Dlo_031408.2;Dlo_032703.1;Dlo_023910.1;Dlo_008095.1;Dlo_001658.1;Dlo_010957.1;Dlo_028642.1;Dlo_002934.1;Dlo_005334.1;Dlo_029626.1;Dlo_008317.1;Dlo_015178.2;Dlo_006200.1;Dlo_004749.1;Dlo_021697.1;Dlo_018410.1;Dlo_011410.1;Dlo_019916.1;Dlo_017388.1;Dlo_033261.1;Dlo_031750.1;Dlo_022612.1;Dlo_025188.1;Dlo_011586.1;Dlo_01566…
		GO:0016773	phosphotransferase activity, alcohol group as acceptor	169	1689	1.35705e-08	9.09225e-07	Dlo_010613.3;Dlo_029000.1;Dlo_011256.1;Dlo_011268.1;Dlo_010594.1;Dlo_018529.1;Dlo_000266.1;Dlo_000532.1;Dlo_010628.1;Dlo_015547.1;Dlo_010005.1;Dlo_002643.1;Dlo_029222.1;Dlo_027104.1;Dlo_022440.1;Dlo_028085.2;Dlo_000535.1;Dlo_011563.2;Dlo_015546.1;Dlo_018911.1;Dlo_028995.1;Dlo_008609.1;Dlo_021204.1;Dlo_022840.1;Dlo_009968.1;Dlo_000326.1;Dlo_009988.1;Dlo_013968.1;Dlo_013975.1;Dlo_011568.1;Dlo_01126…
		GO:0005506	iron ion binding	65	476	1.69935e-08	9.75915e-07	Dlo_024479.1;Dlo_007123.1;Dlo_018694.1;Dlo_005519.1;Dlo_012854.1;Dlo_005520.1;Dlo_001819.1;Dlo_029719.1;Dlo_001160.1;Dlo_007973.1;Dlo_005354.1;Dlo_031723.1;Dlo_023235.1;Dlo_001573.1;Dlo_014559.1;Dlo_004911.1;Dlo_031463.1;Dlo_017460.1;Dlo_018763.1;Dlo_007118.2;Dlo_007971.1;Dlo_029715.1;Dlo_018363.1;Dlo_004909.1;Dlo_017268.1;Dlo_005574.1;Dlo_031419.1;Dlo_000328.1;dlo_034894.1;Dlo_033482.1;Dlo_00033…
		GO:0016301	kinase activity	169	1723	5.47562e-08	2.7515e-06	Dlo_010613.3;Dlo_029000.1;Dlo_011256.1;Dlo_011268.1;Dlo_010594.1;Dlo_018529.1;Dlo_000266.1;Dlo_000532.1;Dlo_010628.1;Dlo_015547.1;Dlo_010005.1;Dlo_002643.1;Dlo_029222.1;Dlo_027104.1;Dlo_022440.1;Dlo_028085.2;Dlo_000535.1;Dlo_011563.2;Dlo_015546.1;Dlo_018911.1;Dlo_028995.1;Dlo_008609.1;Dlo_021204.1;Dlo_022840.1;Dlo_009968.1;Dlo_000326.1;Dlo_009988.1;Dlo_013968.1;Dlo_013975.1;Dlo_011568.1;Dlo_01126…
		GO:0020037	heme binding	66	521	2.35063e-07	1.04995e-05	Dlo_024479.1;Dlo_007123.1;Dlo_018694.1;Dlo_005519.1;Dlo_012854.1;Dlo_005520.1;Dlo_001819.1;Dlo_029719.1;Dlo_028350.1;Dlo_004014.1;Dlo_001160.1;Dlo_007973.1;Dlo_005354.1;Dlo_031723.1;Dlo_007592.1;Dlo_014559.1;Dlo_004911.1;Dlo_031463.1;Dlo_007118.2;Dlo_003425.1;Dlo_007971.1;Dlo_029715.1;Dlo_018363.1;Dlo_004909.1;Dlo_017268.1;Dlo_005574.1;Dlo_031419.1;Dlo_000328.1;dlo_034894.1;Dlo_033482.1;Dlo_00033…
		GO:0046906	tetrapyrrole binding	66	524	2.90469e-07	1.16769e-05	Dlo_024479.1;Dlo_007123.1;Dlo_018694.1;Dlo_005519.1;Dlo_012854.1;Dlo_005520.1;Dlo_001819.1;Dlo_029719.1;Dlo_028350.1;Dlo_004014.1;Dlo_001160.1;Dlo_007973.1;Dlo_005354.1;Dlo_031723.1;Dlo_007592.1;Dlo_014559.1;Dlo_004911.1;Dlo_031463.1;Dlo_007118.2;Dlo_003425.1;Dlo_007971.1;Dlo_029715.1;Dlo_018363.1;Dlo_004909.1;Dlo_017268.1;Dlo_005574.1;Dlo_031419.1;Dlo_000328.1;dlo_034894.1;Dlo_033482.1;Dlo_00033…
		GO:0016740	transferase activity	282	3298	6.31029e-07	2.30612e-05	Dlo_010613.3;Dlo_029000.1;Dlo_011256.1;Dlo_011268.1;Dlo_017536.1;Dlo_010594.1;Dlo_018529.1;Dlo_000266.1;Dlo_000532.1;Dlo_008686.1;Dlo_010628.1;Dlo_015547.1;Dlo_003711.1;Dlo_019554.1;Dlo_014450.1;Dlo_007140.1;Dlo_010005.1;Dlo_030503.1;Dlo_000766.1;Dlo_002643.1;Dlo_029222.1;Dlo_027104.1;Dlo_014065.1;Dlo_022440.1;Dlo_028085.2;Dlo_008683.1;Dlo_000535.1;Dlo_011563.2;Dlo_015546.1;Dlo_000774.1;Dlo_03121…
		GO:0016772	transferase activity, transferring phosphorus-containing groups	181	1947	7.18498e-07	2.40697e-05	Dlo_010613.3;Dlo_029000.1;Dlo_011256.1;Dlo_011268.1;Dlo_010594.1;Dlo_018529.1;Dlo_000266.1;Dlo_000532.1;Dlo_010628.1;Dlo_015547.1;Dlo_010005.1;Dlo_002643.1;Dlo_029222.1;Dlo_027104.1;Dlo_022440.1;Dlo_028085.2;Dlo_000535.1;Dlo_011563.2;Dlo_015546.1;Dlo_031211.1;Dlo_018911.1;XLOC_018256;Dlo_028995.1;Dlo_008609.1;Dlo_021204.1;Dlo_022840.1;Dlo_009968.1;Dlo_000326.1;Dlo_009988.1;Dlo_013968.1;Dlo_013975…
		GO:0032559	adenyl ribonucleotide binding	235	2854	0.000100851	0.00309654	Dlo_010613.3;Dlo_029000.1;Dlo_028477.1;Dlo_033047.1;Dlo_011256.1;Dlo_024390.1;Dlo_011268.1;Dlo_010594.1;Dlo_018508.1;Dlo_018529.1;Dlo_000266.1;Dlo_030507.1;Dlo_000532.1;Dlo_010628.1;Dlo_015547.1;Dlo_024525.4;Dlo_025402.1;Dlo_010005.1;Dlo_015105.1;Dlo_019248.2;Dlo_002643.1;Dlo_029222.1;Dlo_027104.1;Dlo_009192.1;Dlo_022440.1;Dlo_000535.1;Dlo_015546.1;Dlo_031211.1;Dlo_031826.1;Dlo_030239.1;Dlo_01891…
		GO:0030554	adenyl nucleotide binding	235	2857	0.00010784	0.00309654	Dlo_010613.3;Dlo_029000.1;Dlo_028477.1;Dlo_033047.1;Dlo_011256.1;Dlo_024390.1;Dlo_011268.1;Dlo_010594.1;Dlo_018508.1;Dlo_018529.1;Dlo_000266.1;Dlo_030507.1;Dlo_000532.1;Dlo_010628.1;Dlo_015547.1;Dlo_024525.4;Dlo_025402.1;Dlo_010005.1;Dlo_015105.1;Dlo_019248.2;Dlo_002643.1;Dlo_029222.1;Dlo_027104.1;Dlo_009192.1;Dlo_022440.1;Dlo_000535.1;Dlo_015546.1;Dlo_031211.1;Dlo_031826.1;Dlo_030239.1;Dlo_01891…
		GO:0030246	carbohydrate binding	27	190	0.000132761	0.003558	Dlo_010594.1;Dlo_000532.1;Dlo_000535.1;Dlo_009888.2;Dlo_013968.1;Dlo_013975.1;Dlo_007747.1;Dlo_029524.1;Dlo_015310.1;Dlo_014239.2;Dlo_000539.1;Dlo_007746.1;Dlo_006807.1;Dlo_030456.1;Dlo_007658.1;Dlo_001872.1;Dlo_030455.1;Dlo_013976.1;Dlo_015750.1;Dlo_010597.1;Dlo_029213.1;Dlo_017862.1;Dlo_013981.1;Dlo_022387.1;Dlo_029526.1;Dlo_029528.1;Dlo_006415.1
		GO:0051213	dioxygenase activity	27	203	0.000396049	0.00953035	Dlo_031129.1;Dlo_023235.1;Dlo_001573.1;Dlo_006604.1;dlo_039236.1;Dlo_014534.1;Dlo_013510.1;Dlo_019067.1;Dlo_031125.1;Dlo_000652.1;Dlo_014545.1;Dlo_014544.1;Dlo_027742.1;Dlo_008794.1;Dlo_030312.1;Dlo_033368.1;Dlo_029346.1;Dlo_014540.1;Dlo_016805.1;Dlo_028743.1;Dlo_030983.1;dlo_038539.1;Dlo_030313.1;Dlo_008788.1;Dlo_005901.1;Dlo_031133.1;Dlo_028736.1
		GO:0016706	oxidoreductase activity, acting on paired donors, with incorporation or reduction of molecular oxygen, 2-oxoglutarate as one donor, and incorporation of one atom each of oxygen into both donors	24	172	0.000403025	0.00953035	Dlo_031129.1;Dlo_023235.1;Dlo_001573.1;dlo_039236.1;Dlo_014534.1;Dlo_013510.1;Dlo_019067.1;Dlo_031125.1;Dlo_000652.1;Dlo_014545.1;Dlo_014544.1;Dlo_008794.1;Dlo_030312.1;Dlo_029346.1;Dlo_014540.1;Dlo_016805.1;Dlo_028743.1;Dlo_030983.1;dlo_038539.1;Dlo_030313.1;Dlo_008788.1;Dlo_005901.1;Dlo_031133.1;Dlo_028736.1
		GO:0043565	sequence-specific DNA binding	32	258	0.000432575	0.00966083	Dlo_021365.1;Dlo_015553.1;Dlo_029776.1;Dlo_000252.1;Dlo_031308.1;Dlo_031408.2;Dlo_032703.1;Dlo_023910.1;Dlo_008095.1;Dlo_001658.1;Dlo_012839.1;Dlo_010957.1;Dlo_020624.1;Dlo_019309.1;Dlo_005334.1;Dlo_029626.1;Dlo_015178.2;Dlo_004749.1;Dlo_018410.1;Dlo_011410.1;Dlo_025188.1;Dlo_024982.1;Dlo_030713.1;Dlo_015501.2;Dlo_002665.1;Dlo_028625.1;Dlo_013389.1;Dlo_011107.1;Dlo_004943.1;Dlo_009865.1;Dlo_02343…
		GO:0032549	ribonucleoside binding	247	3109	0.000609884	0.0106334	Dlo_010613.3;Dlo_029000.1;Dlo_028477.1;Dlo_010698.1;Dlo_033047.1;Dlo_011256.1;Dlo_024390.1;Dlo_011268.1;Dlo_010594.1;Dlo_018508.1;Dlo_018529.1;Dlo_000266.1;Dlo_030507.1;Dlo_000532.1;Dlo_010628.1;Dlo_015547.1;Dlo_024525.4;Dlo_025402.1;Dlo_010005.1;Dlo_015105.1;Dlo_019248.2;Dlo_002643.1;Dlo_029222.1;Dlo_027104.1;Dlo_009192.1;Dlo_022440.1;Dlo_000535.1;Dlo_015546.1;Dlo_031211.1;XLOC_003615;Dlo_031826…
		GO:0043167	ion binding	438	5870	0.000612068	0.0106334	Dlo_010613.3;Dlo_029000.1;Dlo_024479.1;Dlo_028477.1;Dlo_010698.1;Dlo_033047.1;Dlo_011256.1;Dlo_001724.1;Dlo_024390.1;Dlo_004365.1;Dlo_011268.1;Dlo_018673.1;Dlo_010594.1;Dlo_018508.1;Dlo_018529.1;Dlo_000266.1;Dlo_030507.1;Dlo_000532.1;Dlo_007123.1;Dlo_012971.1;Dlo_011063.1;Dlo_010628.1;Dlo_015547.1;Dlo_024525.4;Dlo_011407.1;Dlo_018694.1;Dlo_025402.1;Dlo_010005.1;Dlo_015105.1;Dlo_005524.1;Dlo_01924…
		GO:0097367	carbohydrate derivative binding	250	3152	0.000617498	0.0106334	Dlo_010613.3;Dlo_029000.1;Dlo_024177.1;Dlo_028477.1;Dlo_010698.1;Dlo_033047.1;Dlo_011256.1;Dlo_024390.1;Dlo_011268.1;Dlo_010594.1;Dlo_018508.1;Dlo_018529.1;Dlo_000266.1;Dlo_030507.1;Dlo_000532.1;Dlo_010628.1;Dlo_015547.1;Dlo_024525.4;Dlo_025402.1;Dlo_010005.1;Dlo_015105.1;Dlo_019248.2;Dlo_002643.1;Dlo_029222.1;Dlo_027104.1;Dlo_009192.1;Dlo_022440.1;Dlo_000535.1;Dlo_015546.1;Dlo_031211.1;XLOC_0036…
		GO:0001882	nucleoside binding	247	3111	0.000633508	0.0106334	Dlo_010613.3;Dlo_029000.1;Dlo_028477.1;Dlo_010698.1;Dlo_033047.1;Dlo_011256.1;Dlo_024390.1;Dlo_011268.1;Dlo_010594.1;Dlo_018508.1;Dlo_018529.1;Dlo_000266.1;Dlo_030507.1;Dlo_000532.1;Dlo_010628.1;Dlo_015547.1;Dlo_024525.4;Dlo_025402.1;Dlo_010005.1;Dlo_015105.1;Dlo_019248.2;Dlo_002643.1;Dlo_029222.1;Dlo_027104.1;Dlo_009192.1;Dlo_022440.1;Dlo_000535.1;Dlo_015546.1;Dlo_031211.1;XLOC_003615;Dlo_031826…
		GO:0001883	purine nucleoside binding	246	3097	0.00063483	0.0106334	Dlo_010613.3;Dlo_029000.1;Dlo_028477.1;Dlo_010698.1;Dlo_033047.1;Dlo_011256.1;Dlo_024390.1;Dlo_011268.1;Dlo_010594.1;Dlo_018508.1;Dlo_018529.1;Dlo_000266.1;Dlo_030507.1;Dlo_000532.1;Dlo_010628.1;Dlo_015547.1;Dlo_024525.4;Dlo_025402.1;Dlo_010005.1;Dlo_015105.1;Dlo_019248.2;Dlo_002643.1;Dlo_029222.1;Dlo_027104.1;Dlo_009192.1;Dlo_022440.1;Dlo_000535.1;Dlo_015546.1;Dlo_031211.1;XLOC_003615;Dlo_031826…
		GO:0032550	purine ribonucleoside binding	246	3097	0.00063483	0.0106334	Dlo_010613.3;Dlo_029000.1;Dlo_028477.1;Dlo_010698.1;Dlo_033047.1;Dlo_011256.1;Dlo_024390.1;Dlo_011268.1;Dlo_010594.1;Dlo_018508.1;Dlo_018529.1;Dlo_000266.1;Dlo_030507.1;Dlo_000532.1;Dlo_010628.1;Dlo_015547.1;Dlo_024525.4;Dlo_025402.1;Dlo_010005.1;Dlo_015105.1;Dlo_019248.2;Dlo_002643.1;Dlo_029222.1;Dlo_027104.1;Dlo_009192.1;Dlo_022440.1;Dlo_000535.1;Dlo_015546.1;Dlo_031211.1;XLOC_003615;Dlo_031826…
		GO:0032555	purine ribonucleotide binding	240	3052	0.00132498	0.0189249	Dlo_010613.3;Dlo_029000.1;Dlo_028477.1;Dlo_010698.1;Dlo_033047.1;Dlo_011256.1;Dlo_024390.1;Dlo_011268.1;Dlo_010594.1;Dlo_018508.1;Dlo_018529.1;Dlo_000266.1;Dlo_030507.1;Dlo_000532.1;Dlo_010628.1;Dlo_015547.1;Dlo_024525.4;Dlo_025402.1;Dlo_010005.1;Dlo_015105.1;Dlo_019248.2;Dlo_002643.1;Dlo_029222.1;Dlo_027104.1;Dlo_009192.1;Dlo_022440.1;Dlo_000535.1;Dlo_015546.1;Dlo_031211.1;Dlo_031826.1;Dlo_03023…
		GO:0004866	endopeptidase inhibitor activity	8	34	0.00136523	0.0189249	Dlo_019818.1;Dlo_019844.1;Dlo_019835.1;Dlo_019801.1;Dlo_019839.1;Dlo_019807.1;Dlo_019810.1;Dlo_019805.1
		GO:0030414	peptidase inhibitor activity	8	34	0.00136523	0.0189249	Dlo_019818.1;Dlo_019844.1;Dlo_019835.1;Dlo_019801.1;Dlo_019839.1;Dlo_019807.1;Dlo_019810.1;Dlo_019805.1
		GO:0061134	peptidase regulator activity	8	34	0.00136523	0.0189249	Dlo_019818.1;Dlo_019844.1;Dlo_019835.1;Dlo_019801.1;Dlo_019839.1;Dlo_019807.1;Dlo_019810.1;Dlo_019805.1
		GO:0061135	endopeptidase regulator activity	8	34	0.00136523	0.0189249	Dlo_019818.1;Dlo_019844.1;Dlo_019835.1;Dlo_019801.1;Dlo_019839.1;Dlo_019807.1;Dlo_019810.1;Dlo_019805.1
		GO:0017076	purine nucleotide binding	240	3058	0.00147507	0.0197659	Dlo_010613.3;Dlo_029000.1;Dlo_028477.1;Dlo_010698.1;Dlo_033047.1;Dlo_011256.1;Dlo_024390.1;Dlo_011268.1;Dlo_010594.1;Dlo_018508.1;Dlo_018529.1;Dlo_000266.1;Dlo_030507.1;Dlo_000532.1;Dlo_010628.1;Dlo_015547.1;Dlo_024525.4;Dlo_025402.1;Dlo_010005.1;Dlo_015105.1;Dlo_019248.2;Dlo_002643.1;Dlo_029222.1;Dlo_027104.1;Dlo_009192.1;Dlo_022440.1;Dlo_000535.1;Dlo_015546.1;Dlo_031211.1;Dlo_031826.1;Dlo_03023…
		GO:0032553	ribonucleotide binding	241	3079	0.00166405	0.021579	Dlo_010613.3;Dlo_029000.1;Dlo_028477.1;Dlo_010698.1;Dlo_033047.1;Dlo_011256.1;Dlo_024390.1;Dlo_011268.1;Dlo_010594.1;Dlo_018508.1;Dlo_018529.1;Dlo_000266.1;Dlo_030507.1;Dlo_000532.1;Dlo_010628.1;Dlo_015547.1;Dlo_024525.4;Dlo_025402.1;Dlo_010005.1;Dlo_015105.1;Dlo_019248.2;Dlo_002643.1;Dlo_029222.1;Dlo_027104.1;Dlo_009192.1;Dlo_022440.1;Dlo_000535.1;Dlo_015546.1;Dlo_031211.1;Dlo_031826.1;Dlo_03023…
		GO:0004722	protein serine/threonine phosphatase activity	8	36	0.00202332	0.025418	Dlo_004019.1;Dlo_032254.1;Dlo_001401.1;Dlo_009880.1;Dlo_021916.1;Dlo_029506.1;Dlo_010150.2;Dlo_029307.1
		GO:0016762	xyloglucan:xyloglucosyl transferase activity	7	29	0.00231533	0.0282049	Dlo_003711.1;Dlo_003708.1;Dlo_003713.1;Dlo_003710.1;Dlo_024538.1;Dlo_003703.1;Dlo_003707.1
		GO:0005524	ATP binding	183	2289	0.00271631	0.0321164	Dlo_010613.3;Dlo_029000.1;Dlo_028477.1;Dlo_033047.1;Dlo_011256.1;Dlo_011268.1;Dlo_010594.1;Dlo_018529.1;Dlo_000266.1;Dlo_030507.1;Dlo_000532.1;Dlo_010628.1;Dlo_015547.1;Dlo_025402.1;Dlo_010005.1;Dlo_019248.2;Dlo_002643.1;Dlo_029222.1;Dlo_027104.1;Dlo_009192.1;Dlo_022440.1;Dlo_000535.1;Dlo_015546.1;Dlo_031211.1;Dlo_031826.1;Dlo_018911.1;Dlo_028995.1;Dlo_012461.1;Dlo_008609.1;Dlo_023235.1;Dlo_02120…
	Biological Process	GO:0008037	cell recognition	40	162	5.18027e-13	6.49606e-11	Dlo_010613.3;Dlo_011256.1;Dlo_010628.1;Dlo_015547.1;Dlo_010005.1;Dlo_002643.1;Dlo_029222.1;Dlo_008531.1;Dlo_011563.2;Dlo_004866.1;Dlo_018911.1;Dlo_031405.1;Dlo_009968.1;Dlo_009988.1;Dlo_011568.1;Dlo_011859.1;Dlo_011255.1;Dlo_004114.1;Dlo_015050.1;Dlo_004860.1;Dlo_004852.1;Dlo_009990.1;Dlo_015804.1;Dlo_009986.1;Dlo_009997.1;Dlo_015045.1;Dlo_009973.1;Dlo_004874.1;Dlo_030486.1;Dlo_008533.1;Dlo_00410…
		GO:0009856	pollination	40	162	5.18027e-13	6.49606e-11	Dlo_010613.3;Dlo_011256.1;Dlo_010628.1;Dlo_015547.1;Dlo_010005.1;Dlo_002643.1;Dlo_029222.1;Dlo_008531.1;Dlo_011563.2;Dlo_004866.1;Dlo_018911.1;Dlo_031405.1;Dlo_009968.1;Dlo_009988.1;Dlo_011568.1;Dlo_011859.1;Dlo_011255.1;Dlo_004114.1;Dlo_015050.1;Dlo_004860.1;Dlo_004852.1;Dlo_009990.1;Dlo_015804.1;Dlo_009986.1;Dlo_009997.1;Dlo_015045.1;Dlo_009973.1;Dlo_004874.1;Dlo_030486.1;Dlo_008533.1;Dlo_00410…
		GO:0009875	pollen-pistil interaction	40	162	5.18027e-13	6.49606e-11	Dlo_010613.3;Dlo_011256.1;Dlo_010628.1;Dlo_015547.1;Dlo_010005.1;Dlo_002643.1;Dlo_029222.1;Dlo_008531.1;Dlo_011563.2;Dlo_004866.1;Dlo_018911.1;Dlo_031405.1;Dlo_009968.1;Dlo_009988.1;Dlo_011568.1;Dlo_011859.1;Dlo_011255.1;Dlo_004114.1;Dlo_015050.1;Dlo_004860.1;Dlo_004852.1;Dlo_009990.1;Dlo_015804.1;Dlo_009986.1;Dlo_009997.1;Dlo_015045.1;Dlo_009973.1;Dlo_004874.1;Dlo_030486.1;Dlo_008533.1;Dlo_00410…
		GO:0044706	multi-multicellular organism process	40	162	5.18027e-13	6.49606e-11	Dlo_010613.3;Dlo_011256.1;Dlo_010628.1;Dlo_015547.1;Dlo_010005.1;Dlo_002643.1;Dlo_029222.1;Dlo_008531.1;Dlo_011563.2;Dlo_004866.1;Dlo_018911.1;Dlo_031405.1;Dlo_009968.1;Dlo_009988.1;Dlo_011568.1;Dlo_011859.1;Dlo_011255.1;Dlo_004114.1;Dlo_015050.1;Dlo_004860.1;Dlo_004852.1;Dlo_009990.1;Dlo_015804.1;Dlo_009986.1;Dlo_009997.1;Dlo_015045.1;Dlo_009973.1;Dlo_004874.1;Dlo_030486.1;Dlo_008533.1;Dlo_00410…
		GO:0048544	recognition of pollen	40	162	5.18027e-13	6.49606e-11	Dlo_010613.3;Dlo_011256.1;Dlo_010628.1;Dlo_015547.1;Dlo_010005.1;Dlo_002643.1;Dlo_029222.1;Dlo_008531.1;Dlo_011563.2;Dlo_004866.1;Dlo_018911.1;Dlo_031405.1;Dlo_009968.1;Dlo_009988.1;Dlo_011568.1;Dlo_011859.1;Dlo_011255.1;Dlo_004114.1;Dlo_015050.1;Dlo_004860.1;Dlo_004852.1;Dlo_009990.1;Dlo_015804.1;Dlo_009986.1;Dlo_009997.1;Dlo_015045.1;Dlo_009973.1;Dlo_004874.1;Dlo_030486.1;Dlo_008533.1;Dlo_00410…
		GO:0051704	multi-organism process	43	185	6.44482e-13	6.73484e-11	Dlo_010613.3;Dlo_011256.1;Dlo_010628.1;Dlo_015547.1;Dlo_010005.1;Dlo_002643.1;Dlo_029222.1;Dlo_008531.1;Dlo_011563.2;XLOC_003615;Dlo_004866.1;Dlo_018911.1;Dlo_031405.1;Dlo_009968.1;Dlo_009988.1;Dlo_011568.1;Dlo_011859.1;XLOC_035980;Dlo_011255.1;Dlo_004114.1;Dlo_015050.1;Dlo_004860.1;Dlo_004852.1;Dlo_009990.1;Dlo_015804.1;Dlo_009986.1;Dlo_009997.1;Dlo_015045.1;Dlo_009973.1;Dlo_004874.1;Dlo_030486.…
		GO:0044703	multi-organism reproductive process	40	170	2.75119e-12	2.46428e-10	Dlo_010613.3;Dlo_011256.1;Dlo_010628.1;Dlo_015547.1;Dlo_010005.1;Dlo_002643.1;Dlo_029222.1;Dlo_008531.1;Dlo_011563.2;Dlo_004866.1;Dlo_018911.1;Dlo_031405.1;Dlo_009968.1;Dlo_009988.1;Dlo_011568.1;Dlo_011859.1;Dlo_011255.1;Dlo_004114.1;Dlo_015050.1;Dlo_004860.1;Dlo_004852.1;Dlo_009990.1;Dlo_015804.1;Dlo_009986.1;Dlo_009997.1;Dlo_015045.1;Dlo_009973.1;Dlo_004874.1;Dlo_030486.1;Dlo_008533.1;Dlo_00410…
		GO:0022414	reproductive process	41	200	1.54273e-10	1.20912e-08	Dlo_010613.3;Dlo_011256.1;Dlo_010628.1;Dlo_015547.1;Dlo_010005.1;Dlo_002643.1;Dlo_029222.1;Dlo_008531.1;Dlo_011563.2;Dlo_004866.1;Dlo_018911.1;Dlo_031405.1;Dlo_009968.1;Dlo_009988.1;Dlo_011568.1;Dlo_011859.1;Dlo_011255.1;Dlo_004114.1;Dlo_015050.1;Dlo_004860.1;XLOC_018049;Dlo_004852.1;Dlo_009990.1;Dlo_015804.1;Dlo_009986.1;Dlo_009997.1;Dlo_015045.1;Dlo_009973.1;Dlo_004874.1;Dlo_030486.1;Dlo_008533…
		GO:0032501	multicellular organismal process	42	213	3.3058e-10	2.30304e-08	Dlo_010613.3;Dlo_011256.1;Dlo_010628.1;Dlo_015547.1;Dlo_010005.1;Dlo_002643.1;Dlo_029222.1;Dlo_008531.1;Dlo_011563.2;Dlo_004866.1;Dlo_018911.1;Dlo_031405.1;Dlo_009968.1;Dlo_009988.1;Dlo_011568.1;Dlo_021829.1;Dlo_011859.1;Dlo_011255.1;Dlo_004114.1;Dlo_015050.1;Dlo_004860.1;XLOC_018049;Dlo_004852.1;Dlo_009990.1;Dlo_015804.1;Dlo_009986.1;Dlo_009997.1;Dlo_015045.1;Dlo_009973.1;Dlo_004874.1;Dlo_030486…
		GO:0006468	protein phosphorylation	162	1516	1.55649e-09	9.75921e-08	Dlo_010613.3;Dlo_029000.1;Dlo_011256.1;Dlo_011268.1;Dlo_010594.1;Dlo_018529.1;Dlo_000266.1;Dlo_000532.1;Dlo_010628.1;Dlo_015547.1;Dlo_010005.1;Dlo_002643.1;Dlo_029222.1;Dlo_027104.1;Dlo_022440.1;Dlo_000535.1;Dlo_011563.2;Dlo_015546.1;Dlo_018911.1;Dlo_028995.1;Dlo_008609.1;Dlo_021204.1;Dlo_022840.1;Dlo_009968.1;Dlo_000326.1;Dlo_009988.1;Dlo_013968.1;Dlo_013975.1;Dlo_011568.1;Dlo_011267.1;Dlo_00774…
		GO:0016310	phosphorylation	164	1562	4.43767e-09	2.52947e-07	Dlo_010613.3;Dlo_029000.1;Dlo_011256.1;Dlo_011268.1;Dlo_010594.1;Dlo_018529.1;Dlo_000266.1;Dlo_000532.1;Dlo_010628.1;Dlo_015547.1;Dlo_010005.1;Dlo_002643.1;Dlo_029222.1;Dlo_027104.1;Dlo_022440.1;Dlo_000535.1;Dlo_011563.2;Dlo_015546.1;Dlo_018911.1;Dlo_028995.1;Dlo_008609.1;Dlo_021204.1;Dlo_022840.1;Dlo_009968.1;Dlo_000326.1;Dlo_009988.1;Dlo_013968.1;Dlo_013975.1;Dlo_011568.1;Dlo_011267.1;Dlo_00774…
		GO:0006464	cellular protein modification process	186	1873	2.44477e-08	1.22837e-06	Dlo_010613.3;Dlo_029000.1;Dlo_011256.1;Dlo_011268.1;Dlo_010594.1;Dlo_018529.1;Dlo_000266.1;Dlo_000532.1;Dlo_010628.1;Dlo_015547.1;Dlo_014450.1;Dlo_007140.1;Dlo_010005.1;Dlo_002643.1;Dlo_029222.1;Dlo_027104.1;Dlo_022440.1;Dlo_000535.1;Dlo_011563.2;Dlo_015546.1;XLOC_041795;Dlo_018911.1;Dlo_028995.1;Dlo_008609.1;Dlo_021204.1;Dlo_022840.1;Dlo_005678.1;Dlo_009968.1;Dlo_000326.1;Dlo_009988.1;Dlo_013968…
		GO:0036211	protein modification process	186	1874	2.54685e-08	1.22837e-06	Dlo_010613.3;Dlo_029000.1;Dlo_011256.1;Dlo_011268.1;Dlo_010594.1;Dlo_018529.1;Dlo_000266.1;Dlo_000532.1;Dlo_010628.1;Dlo_015547.1;Dlo_014450.1;Dlo_007140.1;Dlo_010005.1;Dlo_002643.1;Dlo_029222.1;Dlo_027104.1;Dlo_022440.1;Dlo_000535.1;Dlo_011563.2;Dlo_015546.1;XLOC_041795;Dlo_018911.1;Dlo_028995.1;Dlo_008609.1;Dlo_021204.1;Dlo_022840.1;Dlo_005678.1;Dlo_009968.1;Dlo_000326.1;Dlo_009988.1;Dlo_013968…
		GO:0043412	macromolecule modification	188	1947	1.6566e-07	7.41921e-06	Dlo_010613.3;Dlo_029000.1;Dlo_011256.1;Dlo_011268.1;Dlo_010594.1;Dlo_018529.1;Dlo_000266.1;Dlo_000532.1;Dlo_010628.1;Dlo_015547.1;Dlo_014450.1;Dlo_007140.1;Dlo_010005.1;Dlo_002643.1;Dlo_029222.1;Dlo_027104.1;Dlo_022440.1;Dlo_000535.1;Dlo_011563.2;Dlo_015546.1;XLOC_041795;Dlo_018911.1;Dlo_028995.1;Dlo_008609.1;Dlo_021204.1;Dlo_022840.1;Dlo_005678.1;Dlo_009968.1;Dlo_000326.1;Dlo_009988.1;Dlo_013968…
		GO:0006796	phosphate-containing compound metabolic process	186	1925	1.88608e-07	7.88383e-06	Dlo_010613.3;Dlo_029817.1;Dlo_029000.1;Dlo_011256.1;Dlo_001724.1;Dlo_011268.1;Dlo_010594.1;Dlo_018529.1;Dlo_000266.1;Dlo_000532.1;Dlo_010628.1;Dlo_015547.1;Dlo_010005.1;Dlo_002643.1;Dlo_029222.1;Dlo_027104.1;Dlo_022440.1;Dlo_000535.1;Dlo_011563.2;Dlo_015546.1;Dlo_018911.1;Dlo_028995.1;Dlo_008609.1;Dlo_021204.1;Dlo_022840.1;Dlo_026761.2;Dlo_009968.1;Dlo_000326.1;Dlo_009988.1;Dlo_013968.1;Dlo_01397…
		GO:0006793	phosphorus metabolic process	186	1929	2.19176e-07	8.58894e-06	Dlo_010613.3;Dlo_029817.1;Dlo_029000.1;Dlo_011256.1;Dlo_001724.1;Dlo_011268.1;Dlo_010594.1;Dlo_018529.1;Dlo_000266.1;Dlo_000532.1;Dlo_010628.1;Dlo_015547.1;Dlo_010005.1;Dlo_002643.1;Dlo_029222.1;Dlo_027104.1;Dlo_022440.1;Dlo_000535.1;Dlo_011563.2;Dlo_015546.1;Dlo_018911.1;Dlo_028995.1;Dlo_008609.1;Dlo_021204.1;Dlo_022840.1;Dlo_026761.2;Dlo_009968.1;Dlo_000326.1;Dlo_009988.1;Dlo_013968.1;Dlo_01397…
		GO:0055114	oxidation-reduction process	148	1507	1.93237e-06	7.12705e-05	Dlo_024479.1;Dlo_023777.1;Dlo_016663.1;Dlo_007123.1;Dlo_027257.2;Dlo_018694.1;Dlo_005524.1;Dlo_005519.1;Dlo_012854.1;Dlo_005520.1;Dlo_001819.1;Dlo_023776.1;Dlo_029719.1;Dlo_028350.1;Dlo_000314.1;Dlo_024522.1;Dlo_000550.1;Dlo_031129.1;Dlo_004014.1;Dlo_001160.1;Dlo_022217.1;Dlo_007973.1;Dlo_034134.1;Dlo_005354.1;Dlo_031723.1;Dlo_023235.1;Dlo_007592.1;Dlo_001573.1;Dlo_014559.1;Dlo_027105.1;Dlo_00660…
		GO:0007154	cell communication	59	490	1.38381e-05	0.000482026	Dlo_010613.3;Dlo_011256.1;Dlo_014509.1;Dlo_010628.1;Dlo_015547.1;Dlo_010005.1;Dlo_002643.1;Dlo_029222.1;Dlo_008531.1;Dlo_028085.2;Dlo_011563.2;Dlo_004866.1;Dlo_018911.1;Dlo_031405.1;Dlo_008609.1;XLOC_006350;Dlo_009968.1;Dlo_009988.1;Dlo_011568.1;Dlo_000907.1;Dlo_011859.1;XLOC_035980;Dlo_011255.1;Dlo_004114.1;Dlo_022045.1;Dlo_030409.1;Dlo_015050.1;Dlo_004860.1;XLOC_018049;Dlo_004852.1;Dlo_009990.1…
		GO:0009408	response to heat	8	21	4.2714e-05	0.00140956	Dlo_029776.1;Dlo_000252.1;Dlo_031308.1;Dlo_031408.2;Dlo_023910.1;Dlo_002665.1;Dlo_011107.1;Dlo_004943.1
		GO:0006355	regulation of transcription, DNA-templated	82	837	0.000533146	0.0150783	Dlo_033262.1;Dlo_012365.1;Dlo_021365.1;Dlo_015553.1;Dlo_029776.1;Dlo_000252.1;Dlo_028436.1;Dlo_031308.1;Dlo_031408.2;Dlo_032703.1;Dlo_021779.1;Dlo_023910.1;Dlo_017780.2;Dlo_008095.1;Dlo_032492.2;Dlo_001658.1;Dlo_032947.1;Dlo_012839.1;Dlo_010076.1;Dlo_000440.1;Dlo_010957.1;Dlo_028642.1;Dlo_002934.1;Dlo_005334.1;Dlo_005892.1;Dlo_029626.1;Dlo_008317.1;Dlo_028054.1;Dlo_015178.2;Dlo_006200.1;Dlo_00474…
		GO:1903506	regulation of nucleic acid-templated transcription	82	837	0.000533146	0.0150783	Dlo_033262.1;Dlo_012365.1;Dlo_021365.1;Dlo_015553.1;Dlo_029776.1;Dlo_000252.1;Dlo_028436.1;Dlo_031308.1;Dlo_031408.2;Dlo_032703.1;Dlo_021779.1;Dlo_023910.1;Dlo_017780.2;Dlo_008095.1;Dlo_032492.2;Dlo_001658.1;Dlo_032947.1;Dlo_012839.1;Dlo_010076.1;Dlo_000440.1;Dlo_010957.1;Dlo_028642.1;Dlo_002934.1;Dlo_005334.1;Dlo_005892.1;Dlo_029626.1;Dlo_008317.1;Dlo_028054.1;Dlo_015178.2;Dlo_006200.1;Dlo_00474…
		GO:2001141	regulation of RNA biosynthetic process	82	837	0.000533146	0.0150783	Dlo_033262.1;Dlo_012365.1;Dlo_021365.1;Dlo_015553.1;Dlo_029776.1;Dlo_000252.1;Dlo_028436.1;Dlo_031308.1;Dlo_031408.2;Dlo_032703.1;Dlo_021779.1;Dlo_023910.1;Dlo_017780.2;Dlo_008095.1;Dlo_032492.2;Dlo_001658.1;Dlo_032947.1;Dlo_012839.1;Dlo_010076.1;Dlo_000440.1;Dlo_010957.1;Dlo_028642.1;Dlo_002934.1;Dlo_005334.1;Dlo_005892.1;Dlo_029626.1;Dlo_008317.1;Dlo_028054.1;Dlo_015178.2;Dlo_006200.1;Dlo_00474…
		GO:0051252	regulation of RNA metabolic process	82	838	0.000553112	0.0150783	Dlo_033262.1;Dlo_012365.1;Dlo_021365.1;Dlo_015553.1;Dlo_029776.1;Dlo_000252.1;Dlo_028436.1;Dlo_031308.1;Dlo_031408.2;Dlo_032703.1;Dlo_021779.1;Dlo_023910.1;Dlo_017780.2;Dlo_008095.1;Dlo_032492.2;Dlo_001658.1;Dlo_032947.1;Dlo_012839.1;Dlo_010076.1;Dlo_000440.1;Dlo_010957.1;Dlo_028642.1;Dlo_002934.1;Dlo_005334.1;Dlo_005892.1;Dlo_029626.1;Dlo_008317.1;Dlo_028054.1;Dlo_015178.2;Dlo_006200.1;Dlo_00474…
		GO:0009266	response to temperature stimulus	8	30	0.0007073	0.0184782	Dlo_029776.1;Dlo_000252.1;Dlo_031308.1;Dlo_031408.2;Dlo_023910.1;Dlo_002665.1;Dlo_011107.1;Dlo_004943.1
		GO:0010556	regulation of macromolecule biosynthetic process	82	851	0.000881573	0.0190804	Dlo_033262.1;Dlo_012365.1;Dlo_021365.1;Dlo_015553.1;Dlo_029776.1;Dlo_000252.1;Dlo_028436.1;Dlo_031308.1;Dlo_031408.2;Dlo_032703.1;Dlo_021779.1;Dlo_023910.1;Dlo_017780.2;Dlo_008095.1;Dlo_032492.2;Dlo_001658.1;Dlo_032947.1;Dlo_012839.1;Dlo_010076.1;Dlo_000440.1;Dlo_010957.1;Dlo_028642.1;Dlo_002934.1;Dlo_005334.1;Dlo_005892.1;Dlo_029626.1;Dlo_008317.1;Dlo_028054.1;Dlo_015178.2;Dlo_006200.1;Dlo_00474…
		GO:0031326	regulation of cellular biosynthetic process	82	851	0.000881573	0.0190804	Dlo_033262.1;Dlo_012365.1;Dlo_021365.1;Dlo_015553.1;Dlo_029776.1;Dlo_000252.1;Dlo_028436.1;Dlo_031308.1;Dlo_031408.2;Dlo_032703.1;Dlo_021779.1;Dlo_023910.1;Dlo_017780.2;Dlo_008095.1;Dlo_032492.2;Dlo_001658.1;Dlo_032947.1;Dlo_012839.1;Dlo_010076.1;Dlo_000440.1;Dlo_010957.1;Dlo_028642.1;Dlo_002934.1;Dlo_005334.1;Dlo_005892.1;Dlo_029626.1;Dlo_008317.1;Dlo_028054.1;Dlo_015178.2;Dlo_006200.1;Dlo_00474…
		GO:2000112	regulation of cellular macromolecule biosynthetic process	82	851	0.000881573	0.0190804	Dlo_033262.1;Dlo_012365.1;Dlo_021365.1;Dlo_015553.1;Dlo_029776.1;Dlo_000252.1;Dlo_028436.1;Dlo_031308.1;Dlo_031408.2;Dlo_032703.1;Dlo_021779.1;Dlo_023910.1;Dlo_017780.2;Dlo_008095.1;Dlo_032492.2;Dlo_001658.1;Dlo_032947.1;Dlo_012839.1;Dlo_010076.1;Dlo_000440.1;Dlo_010957.1;Dlo_028642.1;Dlo_002934.1;Dlo_005334.1;Dlo_005892.1;Dlo_029626.1;Dlo_008317.1;Dlo_028054.1;Dlo_015178.2;Dlo_006200.1;Dlo_00474…
		GO:0009889	regulation of biosynthetic process	82	852	0.00091294	0.0190804	Dlo_033262.1;Dlo_012365.1;Dlo_021365.1;Dlo_015553.1;Dlo_029776.1;Dlo_000252.1;Dlo_028436.1;Dlo_031308.1;Dlo_031408.2;Dlo_032703.1;Dlo_021779.1;Dlo_023910.1;Dlo_017780.2;Dlo_008095.1;Dlo_032492.2;Dlo_001658.1;Dlo_032947.1;Dlo_012839.1;Dlo_010076.1;Dlo_000440.1;Dlo_010957.1;Dlo_028642.1;Dlo_002934.1;Dlo_005334.1;Dlo_005892.1;Dlo_029626.1;Dlo_008317.1;Dlo_028054.1;Dlo_015178.2;Dlo_006200.1;Dlo_00474…
		GO:0019219	regulation of nucleobase-containing compound metabolic process	82	852	0.00091294	0.0190804	Dlo_033262.1;Dlo_012365.1;Dlo_021365.1;Dlo_015553.1;Dlo_029776.1;Dlo_000252.1;Dlo_028436.1;Dlo_031308.1;Dlo_031408.2;Dlo_032703.1;Dlo_021779.1;Dlo_023910.1;Dlo_017780.2;Dlo_008095.1;Dlo_032492.2;Dlo_001658.1;Dlo_032947.1;Dlo_012839.1;Dlo_010076.1;Dlo_000440.1;Dlo_010957.1;Dlo_028642.1;Dlo_002934.1;Dlo_005334.1;Dlo_005892.1;Dlo_029626.1;Dlo_008317.1;Dlo_028054.1;Dlo_015178.2;Dlo_006200.1;Dlo_00474…
		GO:0051171	regulation of nitrogen compound metabolic process	82	852	0.00091294	0.0190804	Dlo_033262.1;Dlo_012365.1;Dlo_021365.1;Dlo_015553.1;Dlo_029776.1;Dlo_000252.1;Dlo_028436.1;Dlo_031308.1;Dlo_031408.2;Dlo_032703.1;Dlo_021779.1;Dlo_023910.1;Dlo_017780.2;Dlo_008095.1;Dlo_032492.2;Dlo_001658.1;Dlo_032947.1;Dlo_012839.1;Dlo_010076.1;Dlo_000440.1;Dlo_010957.1;Dlo_028642.1;Dlo_002934.1;Dlo_005334.1;Dlo_005892.1;Dlo_029626.1;Dlo_008317.1;Dlo_028054.1;Dlo_015178.2;Dlo_006200.1;Dlo_00474…
		GO:0015969	guanosine tetraphosphate metabolic process	3	4	0.00121602	0.0238264	Dlo_001724.1;Dlo_023525.1;Dlo_017625.1
		GO:0034035	purine ribonucleoside bisphosphate metabolic process	3	4	0.00121602	0.0238264	Dlo_001724.1;Dlo_023525.1;Dlo_017625.1
		GO:0010468	regulation of gene expression	83	887	0.00193245	0.0367165	Dlo_033262.1;Dlo_012365.1;Dlo_021365.1;Dlo_015553.1;Dlo_029776.1;Dlo_000252.1;Dlo_028436.1;Dlo_031308.1;Dlo_031408.2;Dlo_032703.1;Dlo_021779.1;Dlo_023910.1;Dlo_017780.2;Dlo_008095.1;Dlo_032492.2;Dlo_001658.1;Dlo_032947.1;Dlo_012839.1;Dlo_010076.1;Dlo_000440.1;Dlo_010957.1;Dlo_028642.1;Dlo_002934.1;Dlo_005334.1;Dlo_005892.1;Dlo_029626.1;Dlo_008317.1;Dlo_028054.1;Dlo_015178.2;Dlo_006200.1;Dlo_00474…
		GO:0031323	regulation of cellular metabolic process	83	888	0.00199503	0.0367906	Dlo_033262.1;Dlo_012365.1;Dlo_021365.1;Dlo_015553.1;Dlo_029776.1;Dlo_000252.1;Dlo_028436.1;Dlo_031308.1;XLOC_012323;Dlo_031408.2;Dlo_032703.1;Dlo_021779.1;Dlo_023910.1;Dlo_017780.2;Dlo_008095.1;Dlo_032492.2;Dlo_001658.1;Dlo_032947.1;Dlo_012839.1;Dlo_010076.1;Dlo_000440.1;Dlo_010957.1;Dlo_028642.1;Dlo_002934.1;Dlo_005334.1;Dlo_005892.1;Dlo_029626.1;Dlo_008317.1;Dlo_028054.1;Dlo_015178.2;Dlo_006200…
		GO:0080090	regulation of primary metabolic process	83	891	0.00219365	0.0392976	Dlo_033262.1;Dlo_012365.1;Dlo_021365.1;Dlo_015553.1;Dlo_029776.1;Dlo_000252.1;Dlo_028436.1;Dlo_031308.1;XLOC_012323;Dlo_031408.2;Dlo_032703.1;Dlo_021779.1;Dlo_023910.1;Dlo_017780.2;Dlo_008095.1;Dlo_032492.2;Dlo_001658.1;Dlo_032947.1;Dlo_012839.1;Dlo_010076.1;Dlo_000440.1;Dlo_010957.1;Dlo_028642.1;Dlo_002934.1;Dlo_005334.1;Dlo_005892.1;Dlo_029626.1;Dlo_008317.1;Dlo_028054.1;Dlo_015178.2;Dlo_006200…
SJ profile 6	Cellular Component	GO:0005871	kinesin complex	36	54	2.95333e-24	5.07973e-22	Dlo_023091.2;Dlo_005047.1;Dlo_026886.2;Dlo_011263.1;Dlo_018903.2;Dlo_026443.1;Dlo_006172.1;Dlo_006088.1;Dlo_028028.1;Dlo_019966.1;Dlo_003409.1;Dlo_009314.1;Dlo_010704.1;Dlo_000499.1;Dlo_024373.1;Dlo_023711.1;Dlo_020200.3;Dlo_009658.2;Dlo_001418.1;Dlo_018019.1;Dlo_000293.1;Dlo_000868.1;Dlo_032723.1;Dlo_029947.1;Dlo_003855.1;Dlo_000557.1;Dlo_007073.4;Dlo_028922.1;Dlo_032289.1;Dlo_021445.1;Dlo_00886…
		GO:0015630	microtubule cytoskeleton	51	110	1.10783e-23	9.52731e-22	XLOC_001573;Dlo_023091.2;Dlo_005047.1;Dlo_026886.2;Dlo_029177.1;Dlo_011263.1;Dlo_033847.1;Dlo_010828.1;Dlo_018903.2;Dlo_026443.1;Dlo_006172.1;Dlo_027602.1;Dlo_006088.1;Dlo_028028.1;Dlo_019966.1;Dlo_003409.1;Dlo_009314.1;Dlo_010704.1;Dlo_000499.1;Dlo_024373.1;Dlo_023711.1;Dlo_020200.3;Dlo_024898.3;Dlo_019415.1;Dlo_009658.2;Dlo_012502.1;Dlo_001418.1;Dlo_029462.1;Dlo_031339.1;Dlo_030600.1;Dlo_018019…
		GO:0044430	cytoskeletal part	52	130	1.66827e-20	9.56475e-19	Dlo_023091.2;Dlo_005047.1;Dlo_026886.2;Dlo_029177.1;Dlo_011263.1;Dlo_033847.1;Dlo_010828.1;Dlo_015574.1;Dlo_018903.2;Dlo_026443.1;Dlo_006172.1;Dlo_027602.1;Dlo_006088.1;Dlo_028028.1;Dlo_019966.1;Dlo_003409.1;Dlo_009314.1;Dlo_010704.1;Dlo_000499.1;Dlo_024373.1;Dlo_023711.1;Dlo_020200.3;Dlo_027235.4;Dlo_024898.3;Dlo_019415.1;Dlo_009658.2;Dlo_012502.1;Dlo_001418.1;Dlo_029462.1;Dlo_031339.1;Dlo_03060…
		GO:0005875	microtubule associated complex	37	71	1.31393e-19	5.64989e-18	Dlo_023091.2;Dlo_005047.1;Dlo_026886.2;Dlo_011263.1;Dlo_018903.2;Dlo_026443.1;Dlo_006172.1;Dlo_006088.1;Dlo_028028.1;Dlo_019966.1;Dlo_003409.1;Dlo_009314.1;Dlo_010704.1;Dlo_000499.1;Dlo_024373.1;Dlo_023711.1;Dlo_020200.3;Dlo_019415.1;Dlo_009658.2;Dlo_001418.1;Dlo_018019.1;Dlo_000293.1;Dlo_000868.1;Dlo_032723.1;Dlo_029947.1;Dlo_003855.1;Dlo_000557.1;Dlo_007073.4;Dlo_028922.1;Dlo_032289.1;Dlo_02144…
		GO:0005856	cytoskeleton	54	147	3.07215e-19	1.05682e-17	XLOC_001573;Dlo_023091.2;Dlo_005047.1;Dlo_026886.2;Dlo_029177.1;Dlo_011263.1;Dlo_033847.1;Dlo_010828.1;Dlo_015574.1;Dlo_018903.2;Dlo_026443.1;Dlo_006172.1;Dlo_027602.1;Dlo_006088.1;Dlo_028028.1;Dlo_019966.1;Dlo_003409.1;Dlo_009314.1;Dlo_010704.1;Dlo_000499.1;Dlo_024373.1;Dlo_023711.1;Dlo_020200.3;Dlo_027235.4;Dlo_024898.3;Dlo_019415.1;Dlo_009658.2;Dlo_012502.1;Dlo_001418.1;Dlo_029462.1;Dlo_031339…
		GO:0044815	DNA packaging complex	24	60	4.95546e-10	1.42057e-08	Dlo_023706.1;Dlo_022850.1;Dlo_028891.1;Dlo_017539.1;Dlo_028909.1;dlo_038724.1;Dlo_023705.1;Dlo_029575.1;Dlo_021773.1;Dlo_001514.1;Dlo_002553.1;dlo_035069.1;Dlo_033215.1;Dlo_003452.2;Dlo_021441.1;Dlo_002552.1;Dlo_008461.1;Dlo_023932.1;dlo_034323.1;Dlo_023380.1;Dlo_023704.1;Dlo_013846.1;dlo_034444.1;Dlo_002515.1
		GO:0032993	protein-DNA complex	23	59	2.1081e-09	5.17991e-08	Dlo_023706.1;Dlo_022850.1;Dlo_028891.1;Dlo_017539.1;Dlo_028909.1;dlo_038724.1;Dlo_023705.1;Dlo_021773.1;Dlo_032550.1;Dlo_001514.1;Dlo_002553.1;dlo_035069.1;Dlo_003452.2;Dlo_021441.1;Dlo_002552.1;Dlo_008461.1;Dlo_023932.1;dlo_034323.1;Dlo_013650.1;Dlo_023704.1;Dlo_013846.1;dlo_034444.1;Dlo_002515.1
		GO:0000786	nucleosome	21	55	1.67319e-08	3.19765e-07	Dlo_023706.1;Dlo_022850.1;Dlo_028891.1;Dlo_017539.1;Dlo_028909.1;dlo_038724.1;Dlo_023705.1;Dlo_021773.1;Dlo_001514.1;Dlo_002553.1;dlo_035069.1;Dlo_003452.2;Dlo_021441.1;Dlo_002552.1;Dlo_008461.1;Dlo_023932.1;dlo_034323.1;Dlo_023704.1;Dlo_013846.1;dlo_034444.1;Dlo_002515.1
		GO:1990104	DNA bending complex	21	55	1.67319e-08	3.19765e-07	Dlo_023706.1;Dlo_022850.1;Dlo_028891.1;Dlo_017539.1;Dlo_028909.1;dlo_038724.1;Dlo_023705.1;Dlo_021773.1;Dlo_001514.1;Dlo_002553.1;dlo_035069.1;Dlo_003452.2;Dlo_021441.1;Dlo_002552.1;Dlo_008461.1;Dlo_023932.1;dlo_034323.1;Dlo_023704.1;Dlo_013846.1;dlo_034444.1;Dlo_002515.1
		GO:0044427	chromosomal part	30	118	6.458e-07	1.04468e-05	Dlo_030123.1;Dlo_023706.1;Dlo_005975.1;Dlo_022850.1;Dlo_028891.1;Dlo_017539.1;Dlo_028909.1;dlo_038724.1;Dlo_023705.1;Dlo_029575.1;Dlo_021773.1;Dlo_032550.1;Dlo_001514.1;Dlo_002553.1;dlo_035069.1;Dlo_033215.1;Dlo_006192.1;Dlo_008231.1;Dlo_003452.2;Dlo_021441.1;Dlo_002552.1;Dlo_008461.1;Dlo_023932.1;dlo_034323.1;Dlo_023380.1;Dlo_013650.1;Dlo_023704.1;Dlo_013846.1;dlo_034444.1;Dlo_002515.1
		GO:0005874	microtubule	13	28	6.68106e-07	1.04468e-05	Dlo_029177.1;Dlo_033847.1;Dlo_010828.1;Dlo_027602.1;Dlo_024898.3;Dlo_012502.1;Dlo_029462.1;Dlo_031339.1;Dlo_030600.1;Dlo_018122.1;Dlo_007166.1;Dlo_012519.2;Dlo_011479.1
		GO:0031225	anchored component of membrane	9	15	2.40533e-06	3.44764e-05	Dlo_026003.1;Dlo_028034.1;Dlo_006441.1;Dlo_006442.1;Dlo_006440.1;Dlo_003530.1;Dlo_004302.1;Dlo_003529.2;Dlo_022494.1
		GO:0005694	chromosome	31	135	4.42713e-06	5.85744e-05	Dlo_030123.1;Dlo_023706.1;Dlo_005975.1;Dlo_022850.1;dlo_037846.1;Dlo_028891.1;Dlo_017539.1;Dlo_028909.1;dlo_038724.1;Dlo_023705.1;Dlo_029575.1;Dlo_021773.1;Dlo_032550.1;Dlo_001514.1;Dlo_002553.1;dlo_035069.1;Dlo_033215.1;Dlo_006192.1;Dlo_008231.1;Dlo_003452.2;Dlo_021441.1;Dlo_002552.1;Dlo_008461.1;Dlo_023932.1;dlo_034323.1;Dlo_023380.1;Dlo_013650.1;Dlo_023704.1;Dlo_013846.1;dlo_034444.1;Dlo_00251…
		GO:0000785	chromatin	21	75	6.34539e-06	7.30823e-05	Dlo_023706.1;Dlo_022850.1;Dlo_028891.1;Dlo_017539.1;Dlo_028909.1;dlo_038724.1;Dlo_023705.1;Dlo_021773.1;Dlo_001514.1;Dlo_002553.1;dlo_035069.1;Dlo_003452.2;Dlo_021441.1;Dlo_002552.1;Dlo_008461.1;Dlo_023932.1;dlo_034323.1;Dlo_023704.1;Dlo_013846.1;dlo_034444.1;Dlo_002515.1
		GO:0044446	intracellular organelle part	96	643	6.37346e-06	7.30823e-05	Dlo_030123.1;Dlo_031646.2;Dlo_023706.1;Dlo_023091.2;Dlo_005047.1;Dlo_026886.2;Dlo_005975.1;Dlo_029177.1;Dlo_011263.1;Dlo_033847.1;Dlo_022850.1;Dlo_010828.1;Dlo_023599.1;Dlo_015574.1;Dlo_018903.2;Dlo_026443.1;Dlo_028701.1;Dlo_028891.1;Dlo_006172.1;XLOC_015901;Dlo_017539.1;Dlo_027602.1;Dlo_006088.1;Dlo_028028.1;Dlo_028909.1;dlo_038724.1;Dlo_019966.1;Dlo_003409.1;Dlo_009314.1;Dlo_010704.1;Dlo_023705…
		GO:0043234	protein complex	108	751	8.57569e-06	9.21887e-05	Dlo_016960.1;Dlo_023706.1;Dlo_023091.2;Dlo_005047.1;dlo_034566.1;Dlo_026886.2;Dlo_005975.1;Dlo_029177.1;Dlo_011263.1;Dlo_033847.1;Dlo_022850.1;Dlo_010828.1;Dlo_023599.1;Dlo_015574.1;Dlo_018903.2;Dlo_026443.1;Dlo_005467.1;Dlo_028891.1;Dlo_009586.1;Dlo_022052.1;Dlo_006172.1;Dlo_017539.1;Dlo_027602.1;Dlo_006088.1;Dlo_028028.1;Dlo_028909.1;dlo_038724.1;Dlo_024188.1;Dlo_019966.1;Dlo_003409.1;Dlo_00931…
		GO:0044422	organelle part	97	657	9.27468e-06	9.38379e-05	Dlo_030123.1;Dlo_031646.2;Dlo_023706.1;Dlo_023091.2;Dlo_005047.1;Dlo_026886.2;Dlo_005975.1;Dlo_029177.1;Dlo_011263.1;Dlo_033847.1;Dlo_022850.1;Dlo_010828.1;Dlo_023599.1;Dlo_015574.1;Dlo_018903.2;Dlo_026443.1;Dlo_028701.1;Dlo_028891.1;Dlo_006172.1;XLOC_015901;Dlo_017539.1;Dlo_027602.1;Dlo_006088.1;Dlo_028028.1;Dlo_028909.1;dlo_038724.1;Dlo_019966.1;Dlo_003409.1;Dlo_009314.1;Dlo_010704.1;Dlo_023705…
		GO:0043228	non-membrane-bounded organelle	90	601	1.19807e-05	0.000108457	XLOC_001573;Dlo_030123.1;Dlo_023706.1;Dlo_023091.2;Dlo_005047.1;Dlo_026886.2;Dlo_005975.1;Dlo_029177.1;Dlo_011263.1;Dlo_033847.1;Dlo_022850.1;Dlo_010828.1;dlo_037846.1;Dlo_013245.1;Dlo_015574.1;Dlo_018903.2;Dlo_026443.1;Dlo_028891.1;Dlo_006172.1;Dlo_017539.1;Dlo_027602.1;Dlo_006088.1;Dlo_028028.1;Dlo_028909.1;dlo_038724.1;Dlo_019966.1;Dlo_003409.1;Dlo_009314.1;Dlo_010704.1;Dlo_023705.1;Dlo_000499…
		GO:0043232	intracellular non-membrane-bounded organelle	90	601	1.19807e-05	0.000108457	XLOC_001573;Dlo_030123.1;Dlo_023706.1;Dlo_023091.2;Dlo_005047.1;Dlo_026886.2;Dlo_005975.1;Dlo_029177.1;Dlo_011263.1;Dlo_033847.1;Dlo_022850.1;Dlo_010828.1;dlo_037846.1;Dlo_013245.1;Dlo_015574.1;Dlo_018903.2;Dlo_026443.1;Dlo_028891.1;Dlo_006172.1;Dlo_017539.1;Dlo_027602.1;Dlo_006088.1;Dlo_028028.1;Dlo_028909.1;dlo_038724.1;Dlo_019966.1;Dlo_003409.1;Dlo_009314.1;Dlo_010704.1;Dlo_023705.1;Dlo_000499…
		GO:0042555	MCM complex	5	6	5.07692e-05	0.000436615	Dlo_022496.1;Dlo_019855.1;Dlo_020192.1;Dlo_022562.1;Dlo_002049.1
		GO:0005576	extracellular region	21	88	8.83594e-05	0.000723705	Dlo_011386.1;Dlo_024499.1;Dlo_003690.1;XLOC_026576;Dlo_002630.2;Dlo_019193.1;Dlo_025998.1;Dlo_007693.1;Dlo_000475.1;Dlo_025725.1;Dlo_004478.1;Dlo_013010.1;Dlo_010352.1;Dlo_003689.1;Dlo_033299.1;Dlo_017038.1;Dlo_026195.1;Dlo_032029.1;Dlo_032718.1;Dlo_017039.1;Dlo_017030.1
		GO:0000109	nucleotide-excision repair complex	4	6	0.00119858	0.00937073	XLOC_036254;Dlo_032550.1;Dlo_013650.1;XLOC_035051
		GO:0030312	external encapsulating structure	20	112	0.00595443	0.0445288	Dlo_013949.1;Dlo_028828.1;Dlo_018817.1;Dlo_014725.1;Dlo_025998.1;Dlo_010992.1;Dlo_000475.1;Dlo_022665.1;Dlo_027813.1;dlo_036394.1;Dlo_021909.1;Dlo_023529.1;Dlo_027816.1;Dlo_021451.1;Dlo_030830.1;Dlo_001726.2;Dlo_028471.1;Dlo_017030.1;XLOC_008180;Dlo_027810.1
	Molecular Function	GO:0008017	microtubule binding	45	80	5.71908e-25	2.89958e-22	Dlo_023091.2;Dlo_005047.1;Dlo_026886.2;Dlo_011263.1;Dlo_033821.1;Dlo_018903.2;Dlo_026443.1;Dlo_006172.1;Dlo_006088.1;Dlo_028028.1;Dlo_019966.1;Dlo_003409.1;Dlo_009314.1;Dlo_010704.1;Dlo_000499.1;Dlo_024373.1;Dlo_023711.1;Dlo_020200.3;Dlo_009658.2;Dlo_001418.1;Dlo_026995.1;Dlo_000312.1;Dlo_004461.1;Dlo_018019.1;Dlo_000293.1;Dlo_000868.1;Dlo_032723.1;Dlo_029947.1;Dlo_003855.1;Dlo_017936.1;Dlo_00055…
		GO:0015631	tubulin binding	45	81	1.16565e-24	2.95492e-22	Dlo_023091.2;Dlo_005047.1;Dlo_026886.2;Dlo_011263.1;Dlo_033821.1;Dlo_018903.2;Dlo_026443.1;Dlo_006172.1;Dlo_006088.1;Dlo_028028.1;Dlo_019966.1;Dlo_003409.1;Dlo_009314.1;Dlo_010704.1;Dlo_000499.1;Dlo_024373.1;Dlo_023711.1;Dlo_020200.3;Dlo_009658.2;Dlo_001418.1;Dlo_026995.1;Dlo_000312.1;Dlo_004461.1;Dlo_018019.1;Dlo_000293.1;Dlo_000868.1;Dlo_032723.1;Dlo_029947.1;Dlo_003855.1;Dlo_017936.1;Dlo_00055…
		GO:0003777	microtubule motor activity	37	56	2.72401e-24	4.60358e-22	Dlo_023091.2;Dlo_005047.1;Dlo_026886.2;Dlo_011263.1;Dlo_018903.2;Dlo_026443.1;Dlo_006172.1;Dlo_006088.1;Dlo_028028.1;Dlo_019966.1;Dlo_003409.1;Dlo_009314.1;Dlo_010704.1;Dlo_000499.1;Dlo_024373.1;Dlo_023711.1;Dlo_020200.3;Dlo_009658.2;Dlo_001418.1;Dlo_018019.1;Dlo_000293.1;Dlo_000868.1;Dlo_032723.1;Dlo_029947.1;Dlo_003855.1;Dlo_000557.1;Dlo_007073.4;Dlo_028922.1;Dlo_032289.1;Dlo_021445.1;Dlo_00886…
		GO:0032403	protein complex binding	48	99	8.75917e-23	1.11022e-20	Dlo_023091.2;Dlo_005047.1;Dlo_026886.2;Dlo_011263.1;Dlo_033821.1;Dlo_018903.2;Dlo_026443.1;Dlo_006172.1;Dlo_006088.1;Dlo_028028.1;Dlo_019966.1;Dlo_003409.1;Dlo_009314.1;Dlo_010704.1;Dlo_000499.1;Dlo_024373.1;Dlo_023711.1;Dlo_025205.1;Dlo_020200.3;Dlo_009658.2;Dlo_001418.1;Dlo_026995.1;Dlo_000312.1;Dlo_004461.1;Dlo_018019.1;Dlo_000293.1;Dlo_000868.1;Dlo_032723.1;Dlo_029947.1;Dlo_003855.1;Dlo_02572…
		GO:0003774	motor activity	39	68	3.0634e-22	3.10628e-20	Dlo_023091.2;Dlo_005047.1;Dlo_026886.2;Dlo_011263.1;Dlo_015574.1;Dlo_018903.2;Dlo_026443.1;Dlo_006172.1;Dlo_006088.1;Dlo_028028.1;Dlo_019966.1;Dlo_003409.1;Dlo_009314.1;Dlo_010704.1;Dlo_000499.1;Dlo_024373.1;Dlo_023711.1;Dlo_020200.3;Dlo_027235.4;Dlo_009658.2;Dlo_001418.1;Dlo_018019.1;Dlo_000293.1;Dlo_000868.1;Dlo_032723.1;Dlo_029947.1;Dlo_003855.1;Dlo_000557.1;Dlo_007073.4;Dlo_028922.1;Dlo_03228…
		GO:0008092	cytoskeletal protein binding	52	119	5.99133e-22	5.06267e-20	Dlo_023091.2;Dlo_005047.1;Dlo_026886.2;Dlo_011263.1;Dlo_033821.1;Dlo_018903.2;Dlo_026443.1;Dlo_006172.1;Dlo_006088.1;Dlo_028028.1;Dlo_019966.1;Dlo_003409.1;Dlo_009314.1;Dlo_010704.1;Dlo_000499.1;Dlo_024373.1;Dlo_023711.1;Dlo_025205.1;Dlo_020200.3;Dlo_009658.2;dlo_036563.1;Dlo_001418.1;Dlo_026995.1;Dlo_000312.1;Dlo_004461.1;Dlo_018019.1;Dlo_000293.1;Dlo_000868.1;dlo_035373.1;Dlo_032723.1;Dlo_02994…
		GO:0044877	macromolecular complex binding	90	395	1.81869e-14	1.31725e-12	Dlo_031946.1;Dlo_032580.1;Dlo_023091.2;Dlo_005500.1;Dlo_005047.1;Dlo_026886.2;Dlo_011263.1;Dlo_027938.1;Dlo_033821.1;Dlo_019467.1;Dlo_018903.2;Dlo_026443.1;Dlo_006172.1;Dlo_006088.1;Dlo_028028.1;Dlo_006378.1;Dlo_019966.1;Dlo_003409.1;Dlo_022637.1;Dlo_009314.1;Dlo_010704.1;Dlo_027539.1;Dlo_000499.1;Dlo_024373.1;Dlo_023711.1;Dlo_025205.1;Dlo_007956.1;Dlo_020200.3;Dlo_033161.1;Dlo_019855.1;Dlo_00637…
		GO:0005507	copper ion binding	30	83	9.88657e-11	6.26561e-09	Dlo_033658.1;Dlo_017693.1;Dlo_011454.1;Dlo_024090.1;Dlo_019175.2;Dlo_012772.1;Dlo_033664.1;Dlo_018843.1;Dlo_020910.1;Dlo_000026.1;Dlo_023717.1;Dlo_001133.1;Dlo_023719.1;Dlo_014260.3;Dlo_030343.1;Dlo_007673.1;Dlo_001550.1;Dlo_021738.1;Dlo_033663.1;Dlo_007669.1;Dlo_007670.1;Dlo_033662.1;Dlo_013166.1;Dlo_031945.1;Dlo_029429.2;Dlo_033661.1;Dlo_019533.1;Dlo_023357.1;Dlo_000176.1;Dlo_021742.1
		GO:0017111	nucleoside-triphosphatase activity	93	483	1.71046e-10	9.63557e-09	Dlo_023091.2;Dlo_005047.1;Dlo_026886.2;Dlo_028660.1;Dlo_029177.1;Dlo_011263.1;Dlo_033847.1;Dlo_031123.1;Dlo_015574.1;Dlo_006715.3;Dlo_018903.2;Dlo_026443.1;Dlo_006172.1;XLOC_015901;Dlo_026470.1;Dlo_027602.1;Dlo_006088.1;Dlo_016708.1;Dlo_013739.2;Dlo_026474.1;Dlo_028028.1;Dlo_019966.1;Dlo_003409.1;Dlo_009314.1;Dlo_004685.1;Dlo_010704.1;Dlo_022496.1;Dlo_000499.1;Dlo_024373.1;Dlo_023711.1;Dlo_020200…
		GO:0016462	pyrophosphatase activity	94	495	2.94169e-10	1.49144e-08	Dlo_023091.2;Dlo_005047.1;Dlo_026886.2;Dlo_028660.1;Dlo_029177.1;Dlo_011263.1;Dlo_033847.1;Dlo_031123.1;Dlo_015574.1;Dlo_006715.3;Dlo_018903.2;Dlo_026443.1;Dlo_006172.1;XLOC_015901;Dlo_026470.1;Dlo_027602.1;Dlo_006088.1;Dlo_016708.1;Dlo_013739.2;Dlo_026474.1;Dlo_028028.1;Dlo_019966.1;Dlo_003409.1;Dlo_009314.1;Dlo_004685.1;Dlo_010704.1;Dlo_022496.1;Dlo_000499.1;Dlo_024373.1;Dlo_023711.1;XLOC_02839…
		GO:0016818	hydrolase activity, acting on acid anhydrides, in phosphorus-containing anhydrides	96	516	5.94017e-10	2.73788e-08	Dlo_023091.2;Dlo_005047.1;Dlo_026886.2;Dlo_028660.1;Dlo_029177.1;Dlo_011263.1;Dlo_033847.1;Dlo_028754.1;Dlo_031123.1;Dlo_015574.1;Dlo_006715.3;Dlo_018903.2;Dlo_026443.1;Dlo_006172.1;XLOC_015901;Dlo_026470.1;Dlo_027602.1;Dlo_006088.1;Dlo_016708.1;Dlo_013739.2;Dlo_026474.1;Dlo_028028.1;Dlo_019966.1;Dlo_003409.1;Dlo_009314.1;Dlo_027533.2;Dlo_004685.1;Dlo_010704.1;Dlo_022496.1;Dlo_000499.1;Dlo_024373…
		GO:0003824	catalytic activity	982	8792	1.32074e-09	5.58013e-08	Dlo_023195.1;Dlo_008033.1;Dlo_011630.1;Dlo_028058.1;Dlo_019009.2;Dlo_005343.1;Dlo_028989.1;Dlo_007458.1;Dlo_012093.1;Dlo_031562.1;Dlo_018095.1;dlo_035149.1;Dlo_026417.1;Dlo_013949.1;Dlo_033390.1;Dlo_002705.1;Dlo_015387.1;Dlo_023528.1;Dlo_012660.1;Dlo_033658.1;Dlo_011576.1;Dlo_021382.1;Dlo_007598.1;Dlo_032887.1;Dlo_031026.1;Dlo_015711.1;Dlo_011537.1;Dlo_007292.1;Dlo_018492.1;Dlo_003181.1;Dlo_01344…
		GO:0016817	hydrolase activity, acting on acid anhydrides	96	535	4.18434e-09	1.63189e-07	Dlo_023091.2;Dlo_005047.1;Dlo_026886.2;Dlo_028660.1;Dlo_029177.1;Dlo_011263.1;Dlo_033847.1;Dlo_028754.1;Dlo_031123.1;Dlo_015574.1;Dlo_006715.3;Dlo_018903.2;Dlo_026443.1;Dlo_006172.1;XLOC_015901;Dlo_026470.1;Dlo_027602.1;Dlo_006088.1;Dlo_016708.1;Dlo_013739.2;Dlo_026474.1;Dlo_028028.1;Dlo_019966.1;Dlo_003409.1;Dlo_009314.1;Dlo_027533.2;Dlo_004685.1;Dlo_010704.1;Dlo_022496.1;Dlo_000499.1;Dlo_024373…
		GO:0005200	structural constituent of cytoskeleton	11	15	7.83071e-09	2.83584e-07	Dlo_029177.1;Dlo_033847.1;Dlo_027602.1;Dlo_024898.3;Dlo_012502.1;Dlo_029462.1;Dlo_031339.1;Dlo_030600.1;Dlo_018122.1;Dlo_012519.2;Dlo_011479.1
		GO:0016798	hydrolase activity, acting on glycosyl bonds	95	537	1.05379e-08	3.5618e-07	Dlo_011630.1;Dlo_012093.1;Dlo_018095.1;Dlo_023528.1;Dlo_015711.1;Dlo_028821.1;Dlo_015597.1;Dlo_008509.1;Dlo_031461.1;Dlo_012083.1;Dlo_003153.1;Dlo_025720.1;Dlo_027398.1;Dlo_033045.1;dlo_038157.1;Dlo_020187.1;Dlo_018580.1;Dlo_023833.1;Dlo_028312.1;Dlo_001164.2;Dlo_031589.1;Dlo_011280.1;Dlo_029565.1;Dlo_015542.2;Dlo_025806.1;Dlo_018592.1;Dlo_030771.2;Dlo_008051.1;dlo_037201.1;Dlo_025682.1;Dlo_02599…
		GO:0004553	hydrolase activity, hydrolyzing O-glycosyl compounds	89	514	8.56561e-08	2.71423e-06	Dlo_011630.1;Dlo_012093.1;Dlo_018095.1;Dlo_023528.1;Dlo_015711.1;Dlo_028821.1;Dlo_015597.1;Dlo_008509.1;Dlo_031461.1;Dlo_012083.1;Dlo_003153.1;Dlo_025720.1;Dlo_027398.1;Dlo_033045.1;dlo_038157.1;Dlo_020187.1;Dlo_018580.1;Dlo_023833.1;Dlo_028312.1;Dlo_001164.2;Dlo_031589.1;Dlo_011280.1;Dlo_015542.2;Dlo_025806.1;Dlo_018592.1;Dlo_030771.2;Dlo_008051.1;dlo_037201.1;Dlo_025682.1;Dlo_025998.1;Dlo_02802…
		GO:0016787	hydrolase activity	370	2950	1.01796e-07	3.03593e-06	Dlo_008033.1;Dlo_011630.1;Dlo_028058.1;Dlo_012093.1;Dlo_018095.1;Dlo_013949.1;Dlo_023528.1;Dlo_015711.1;Dlo_007292.1;Dlo_018676.1;Dlo_028828.1;Dlo_033540.2;Dlo_023091.2;Dlo_022306.1;dlo_034587.1;Dlo_028821.1;Dlo_028715.1;Dlo_015597.1;Dlo_005047.1;Dlo_008509.1;Dlo_031461.1;Dlo_002445.2;Dlo_012083.1;Dlo_014596.1;dlo_034566.1;Dlo_026886.2;Dlo_031680.1;Dlo_028660.1;Dlo_029177.1;Dlo_011263.1;Dlo_02490…
		GO:0016835	carbon-oxygen lyase activity	33	158	2.48152e-05	0.00069896	Dlo_002705.1;Dlo_032887.1;Dlo_022543.1;Dlo_013658.1;Dlo_014287.1;Dlo_004754.1;Dlo_009950.1;Dlo_022542.1;Dlo_025682.1;Dlo_013663.1;Dlo_013263.1;Dlo_022540.1;Dlo_021378.1;Dlo_018859.1;Dlo_005741.1;Dlo_001857.1;Dlo_011232.1;Dlo_001859.1;Dlo_030811.1;Dlo_003262.1;Dlo_013667.1;Dlo_005743.1;Dlo_007481.1;Dlo_007476.1;Dlo_015338.1;Dlo_031769.1;Dlo_006190.2;Dlo_016934.1;Dlo_024794.1;Dlo_013818.1;Dlo_03125…
		GO:0008725	DNA-3-methyladenine glycosylase activity	5	6	5.1189e-05	0.00129764	Dlo_029565.1;Dlo_026052.1;Dlo_027422.1;Dlo_029086.1;Dlo_027613.1
		GO:0043733	DNA-3-methylbase glycosylase activity	5	6	5.1189e-05	0.00129764	Dlo_029565.1;Dlo_026052.1;Dlo_027422.1;Dlo_029086.1;Dlo_027613.1
		GO:0004185	serine-type carboxypeptidase activity	14	48	0.000149781	0.00361614	dlo_034587.1;Dlo_012067.2;Dlo_033098.1;Dlo_003787.1;Dlo_033856.1;Dlo_033100.1;Dlo_024878.1;Dlo_033855.1;Dlo_004312.1;Dlo_021795.1;Dlo_012068.1;Dlo_021798.1;Dlo_019533.1;Dlo_030114.4
		GO:0003905	alkylbase DNA N-glycosylase activity	5	7	0.000164509	0.00379119	Dlo_029565.1;Dlo_026052.1;Dlo_027422.1;Dlo_029086.1;Dlo_027613.1
		GO:0070008	serine-type exopeptidase activity	15	56	0.00025057	0.00552344	dlo_034587.1;Dlo_012067.2;Dlo_024086.1;Dlo_033098.1;Dlo_003787.1;Dlo_033856.1;Dlo_033100.1;Dlo_024878.1;Dlo_033855.1;Dlo_004312.1;Dlo_021795.1;Dlo_012068.1;Dlo_021798.1;Dlo_019533.1;Dlo_030114.4
		GO:0034061	DNA polymerase activity	10	29	0.000293224	0.00590308	Dlo_008857.1;Dlo_025568.1;XLOC_036254;Dlo_032550.1;Dlo_017778.1;Dlo_016521.1;Dlo_013650.1;Dlo_013745.1;XLOC_035051;Dlo_000272.1
		GO:0016838	carbon-oxygen lyase activity, acting on phosphates	23	108	0.000297556	0.00590308	Dlo_002705.1;Dlo_032887.1;Dlo_022543.1;Dlo_013658.1;Dlo_014287.1;Dlo_004754.1;Dlo_009950.1;Dlo_022542.1;Dlo_013663.1;Dlo_013263.1;Dlo_022540.1;Dlo_021378.1;Dlo_018859.1;Dlo_005741.1;Dlo_011232.1;Dlo_013667.1;Dlo_005743.1;Dlo_007481.1;Dlo_007476.1;Dlo_031769.1;Dlo_016934.1;Dlo_024794.1;Dlo_018862.1
		GO:0004180	carboxypeptidase activity	14	51	0.000302722	0.00590308	dlo_034587.1;Dlo_012067.2;Dlo_033098.1;Dlo_003787.1;Dlo_033856.1;Dlo_033100.1;Dlo_024878.1;Dlo_033855.1;Dlo_004312.1;Dlo_021795.1;Dlo_012068.1;Dlo_021798.1;Dlo_019533.1;Dlo_030114.4
		GO:0005524	ATP binding	270	2289	0.000619416	0.0116313	Dlo_023195.1;Dlo_026417.1;Dlo_011576.1;Dlo_007598.1;Dlo_031026.1;Dlo_013448.1;Dlo_032456.1;Dlo_011424.1;Dlo_020375.1;Dlo_023091.2;Dlo_000313.1;Dlo_005047.1;Dlo_023223.3;Dlo_005224.1;Dlo_015966.1;Dlo_026886.2;Dlo_013167.1;Dlo_005218.1;Dlo_028660.1;Dlo_024508.2;Dlo_011263.1;Dlo_011375.1;Dlo_031644.1;Dlo_012342.1;dlo_037846.1;Dlo_003630.2;Dlo_029888.1;Dlo_009393.2;Dlo_027298.1;Dlo_028754.1;Dlo_01574…
		GO:0010333	terpene synthase activity	21	102	0.000854142	0.0154661	Dlo_032887.1;Dlo_022543.1;Dlo_013658.1;Dlo_014287.1;Dlo_004754.1;Dlo_009950.1;Dlo_022542.1;Dlo_013663.1;Dlo_013263.1;Dlo_022540.1;Dlo_018859.1;Dlo_005741.1;Dlo_011232.1;Dlo_013667.1;Dlo_005743.1;Dlo_007481.1;Dlo_007476.1;Dlo_031769.1;Dlo_016934.1;Dlo_024794.1;Dlo_018862.1
		GO:0016829	lyase activity	45	283	0.000889535	0.0155515	Dlo_002705.1;Dlo_032887.1;Dlo_022543.1;Dlo_013658.1;Dlo_003584.1;Dlo_014287.1;Dlo_004754.1;Dlo_025910.1;Dlo_011085.1;Dlo_013245.1;Dlo_009950.1;Dlo_022542.1;Dlo_025682.1;Dlo_013663.1;Dlo_012543.1;Dlo_013263.1;Dlo_006554.2;Dlo_022540.1;Dlo_021378.1;Dlo_018859.1;Dlo_005741.1;Dlo_001857.1;Dlo_011232.1;Dlo_001859.1;dlo_034376.1;Dlo_030811.1;dlo_037470.1;Dlo_003262.1;Dlo_013667.1;Dlo_005743.1;Dlo_00748…
		GO:0035639	purine ribonucleoside triphosphate binding	289	2487	0.00100414	0.0169699	Dlo_023195.1;Dlo_026417.1;Dlo_011576.1;Dlo_007598.1;Dlo_031026.1;Dlo_013448.1;Dlo_032456.1;Dlo_011424.1;Dlo_020375.1;Dlo_023091.2;Dlo_000313.1;Dlo_005047.1;Dlo_023223.3;Dlo_005224.1;Dlo_015966.1;Dlo_026886.2;Dlo_013167.1;Dlo_005218.1;Dlo_028660.1;Dlo_029177.1;Dlo_024508.2;Dlo_011263.1;Dlo_011375.1;Dlo_031644.1;Dlo_033847.1;Dlo_012342.1;dlo_037846.1;Dlo_003630.2;Dlo_029888.1;Dlo_009393.2;Dlo_02729…
		GO:0016841	ammonia-lyase activity	4	6	0.00120225	0.0196625	Dlo_011085.1;Dlo_012543.1;Dlo_006554.2;Dlo_009093.1
		GO:0003887	DNA-directed DNA polymerase activity	8	24	0.00152799	0.0235128	Dlo_008857.1;Dlo_025568.1;Dlo_032550.1;Dlo_017778.1;Dlo_016521.1;Dlo_013650.1;Dlo_013745.1;Dlo_000272.1
		GO:0019104	DNA N-glycosylase activity	5	10	0.00153042	0.0235128	Dlo_029565.1;Dlo_026052.1;Dlo_027422.1;Dlo_029086.1;Dlo_027613.1
		GO:0016799	hydrolase activity, hydrolyzing N-glycosyl compounds	5	11	0.00257872	0.0384532	Dlo_029565.1;Dlo_026052.1;Dlo_027422.1;Dlo_029086.1;Dlo_027613.1
	Biological Process	GO:0007018	microtubule-based movement	37	56	1.55749e-24	1.19771e-21	Dlo_023091.2;Dlo_005047.1;Dlo_026886.2;Dlo_011263.1;Dlo_018903.2;Dlo_026443.1;Dlo_006172.1;Dlo_006088.1;Dlo_028028.1;Dlo_019966.1;Dlo_003409.1;Dlo_009314.1;Dlo_010704.1;Dlo_000499.1;Dlo_024373.1;Dlo_023711.1;Dlo_020200.3;Dlo_009658.2;Dlo_001418.1;Dlo_018019.1;Dlo_000293.1;Dlo_000868.1;Dlo_032723.1;Dlo_029947.1;Dlo_003855.1;Dlo_000557.1;Dlo_007073.4;Dlo_028922.1;Dlo_032289.1;Dlo_021445.1;Dlo_00886…
		GO:0006928	movement of cell or subcellular component	37	57	4.02978e-24	1.54945e-21	Dlo_023091.2;Dlo_005047.1;Dlo_026886.2;Dlo_011263.1;Dlo_018903.2;Dlo_026443.1;Dlo_006172.1;Dlo_006088.1;Dlo_028028.1;Dlo_019966.1;Dlo_003409.1;Dlo_009314.1;Dlo_010704.1;Dlo_000499.1;Dlo_024373.1;Dlo_023711.1;Dlo_020200.3;Dlo_009658.2;Dlo_001418.1;Dlo_018019.1;Dlo_000293.1;Dlo_000868.1;Dlo_032723.1;Dlo_029947.1;Dlo_003855.1;Dlo_000557.1;Dlo_007073.4;Dlo_028922.1;Dlo_032289.1;Dlo_021445.1;Dlo_00886…
		GO:0007017	microtubule-based process	55	124	6.81901e-24	1.74794e-21	Dlo_023091.2;Dlo_005047.1;Dlo_026886.2;Dlo_029177.1;Dlo_011263.1;Dlo_033847.1;Dlo_018903.2;Dlo_026443.1;Dlo_006172.1;Dlo_027602.1;Dlo_006088.1;Dlo_028028.1;Dlo_019966.1;Dlo_003409.1;Dlo_009314.1;Dlo_010704.1;Dlo_000499.1;Dlo_024373.1;Dlo_023711.1;Dlo_020200.3;Dlo_024898.3;Dlo_019415.1;Dlo_009658.2;Dlo_012502.1;Dlo_001418.1;Dlo_026995.1;Dlo_029462.1;Dlo_031339.1;Dlo_004461.1;Dlo_030600.1;Dlo_01801…
		GO:0071555	cell wall organization	34	113	1.10514e-09	2.12462e-07	Dlo_011386.1;Dlo_024499.1;Dlo_013949.1;Dlo_028828.1;Dlo_026003.1;Dlo_002630.2;Dlo_018817.1;Dlo_014725.1;Dlo_028034.1;Dlo_019193.1;Dlo_010992.1;Dlo_007693.1;Dlo_022665.1;Dlo_027813.1;Dlo_021909.1;Dlo_006441.1;Dlo_013010.1;Dlo_023529.1;Dlo_010352.1;Dlo_027816.1;Dlo_006442.1;Dlo_006440.1;Dlo_003530.1;Dlo_026195.1;Dlo_021451.1;Dlo_030830.1;Dlo_032029.1;Dlo_001726.2;Dlo_004302.1;Dlo_003529.2;Dlo_02847…
		GO:0045229	external encapsulating structure organization	34	114	1.42995e-09	2.19926e-07	Dlo_011386.1;Dlo_024499.1;Dlo_013949.1;Dlo_028828.1;Dlo_026003.1;Dlo_002630.2;Dlo_018817.1;Dlo_014725.1;Dlo_028034.1;Dlo_019193.1;Dlo_010992.1;Dlo_007693.1;Dlo_022665.1;Dlo_027813.1;Dlo_021909.1;Dlo_006441.1;Dlo_013010.1;Dlo_023529.1;Dlo_010352.1;Dlo_027816.1;Dlo_006442.1;Dlo_006440.1;Dlo_003530.1;Dlo_026195.1;Dlo_021451.1;Dlo_030830.1;Dlo_032029.1;Dlo_001726.2;Dlo_004302.1;Dlo_003529.2;Dlo_02847…
		GO:0071554	cell wall organization or biogenesis	41	158	3.13911e-09	4.02329e-07	Dlo_011386.1;Dlo_024499.1;Dlo_013949.1;Dlo_015711.1;Dlo_028828.1;Dlo_026003.1;Dlo_002630.2;Dlo_018817.1;Dlo_014725.1;Dlo_028034.1;Dlo_019193.1;Dlo_010992.1;Dlo_007693.1;Dlo_003362.1;Dlo_022665.1;Dlo_027813.1;Dlo_021909.1;Dlo_006441.1;Dlo_013010.1;Dlo_023529.1;Dlo_010352.1;Dlo_027816.1;Dlo_033355.1;Dlo_006442.1;Dlo_030447.1;Dlo_006440.1;Dlo_003530.1;Dlo_026195.1;Dlo_021451.1;Dlo_030830.1;Dlo_03202…
		GO:0005975	carbohydrate metabolic process	133	837	4.48275e-09	4.92462e-07	Dlo_011630.1;Dlo_012093.1;Dlo_018095.1;Dlo_015387.1;Dlo_023528.1;Dlo_028821.1;Dlo_015597.1;Dlo_008509.1;Dlo_031461.1;Dlo_012083.1;Dlo_024902.1;Dlo_017295.1;Dlo_027713.2;Dlo_025720.1;Dlo_027398.1;Dlo_033045.1;dlo_038157.1;Dlo_020187.1;Dlo_018580.1;Dlo_016032.1;Dlo_023833.1;Dlo_028312.1;Dlo_001164.2;Dlo_031589.1;Dlo_011280.1;Dlo_015542.2;Dlo_025806.1;Dlo_018592.1;Dlo_030771.2;Dlo_027355.1;Dlo_00805…
		GO:0071669	plant-type cell wall organization or biogenesis	19	44	7.00314e-09	6.70032e-07	Dlo_011386.1;Dlo_024499.1;Dlo_026003.1;Dlo_002630.2;Dlo_028034.1;Dlo_019193.1;Dlo_007693.1;Dlo_006441.1;Dlo_013010.1;Dlo_010352.1;Dlo_006442.1;Dlo_006440.1;Dlo_003530.1;Dlo_026195.1;Dlo_032029.1;Dlo_004302.1;Dlo_003529.2;Dlo_011819.1;Dlo_032718.1
		GO:0009664	plant-type cell wall organization	18	40	7.84173e-09	6.70032e-07	Dlo_011386.1;Dlo_024499.1;Dlo_026003.1;Dlo_002630.2;Dlo_028034.1;Dlo_019193.1;Dlo_007693.1;Dlo_006441.1;Dlo_013010.1;Dlo_010352.1;Dlo_006442.1;Dlo_006440.1;Dlo_003530.1;Dlo_026195.1;Dlo_032029.1;Dlo_004302.1;Dlo_003529.2;Dlo_032718.1
		GO:0006261	DNA-dependent DNA replication	10	13	1.62751e-08	1.25155e-06	Dlo_022496.1;Dlo_019855.1;Dlo_020192.1;Dlo_009876.1;Dlo_015791.1;Dlo_030742.1;Dlo_022562.1;Dlo_002049.1;Dlo_000272.1;Dlo_014483.1
		GO:0006260	DNA replication	20	55	9.24909e-08	6.46596e-06	Dlo_008857.1;Dlo_006715.3;Dlo_022496.1;Dlo_019855.1;Dlo_032550.1;Dlo_005042.1;Dlo_028983.1;Dlo_020192.1;Dlo_009876.1;Dlo_024264.1;Dlo_015791.1;Dlo_007512.2;Dlo_030742.1;Dlo_022562.1;Dlo_013650.1;Dlo_013745.1;Dlo_002049.1;Dlo_031860.1;Dlo_000272.1;Dlo_014483.1
		GO:0006270	DNA replication initiation	7	8	6.03575e-07	3.86791e-05	Dlo_022496.1;Dlo_019855.1;Dlo_020192.1;Dlo_030742.1;Dlo_022562.1;Dlo_002049.1;Dlo_000272.1
		GO:0006323	DNA packaging	13	33	5.98827e-06	0.000354229	Dlo_023706.1;Dlo_028891.1;Dlo_023705.1;Dlo_029575.1;Dlo_021773.1;Dlo_002553.1;Dlo_033215.1;Dlo_002552.1;Dlo_005115.1;dlo_034323.1;Dlo_019959.3;Dlo_023380.1;Dlo_023704.1
		GO:0071103	DNA conformation change	16	50	1.20386e-05	0.000633612	Dlo_023706.1;Dlo_028660.1;Dlo_028891.1;Dlo_023705.1;Dlo_029575.1;Dlo_021773.1;Dlo_002553.1;Dlo_033215.1;Dlo_002552.1;Dlo_005115.1;XLOC_029936;dlo_034323.1;Dlo_019959.3;XLOC_036215;Dlo_023380.1;Dlo_023704.1
		GO:0010215	cellulose microfibril organization	8	14	1.4007e-05	0.000633612	Dlo_026003.1;Dlo_028034.1;Dlo_006441.1;Dlo_006442.1;Dlo_006440.1;Dlo_003530.1;Dlo_004302.1;Dlo_003529.2
		GO:0070726	cell wall assembly	8	14	1.4007e-05	0.000633612	Dlo_026003.1;Dlo_028034.1;Dlo_006441.1;Dlo_006442.1;Dlo_006440.1;Dlo_003530.1;Dlo_004302.1;Dlo_003529.2
		GO:0071668	plant-type cell wall assembly	8	14	1.4007e-05	0.000633612	Dlo_026003.1;Dlo_028034.1;Dlo_006441.1;Dlo_006442.1;Dlo_006440.1;Dlo_003530.1;Dlo_004302.1;Dlo_003529.2
		GO:0009832	plant-type cell wall biogenesis	9	18	1.66312e-05	0.00071052	Dlo_026003.1;Dlo_028034.1;Dlo_006441.1;Dlo_006442.1;Dlo_006440.1;Dlo_003530.1;Dlo_004302.1;Dlo_003529.2;Dlo_011819.1
		GO:0030198	extracellular matrix organization	8	15	2.74478e-05	0.00105537	Dlo_026003.1;Dlo_028034.1;Dlo_006441.1;Dlo_006442.1;Dlo_006440.1;Dlo_003530.1;Dlo_004302.1;Dlo_003529.2
		GO:0043062	extracellular structure organization	8	15	2.74478e-05	0.00105537	Dlo_026003.1;Dlo_028034.1;Dlo_006441.1;Dlo_006442.1;Dlo_006440.1;Dlo_003530.1;Dlo_004302.1;Dlo_003529.2
		GO:0016049	cell growth	8	16	5.0206e-05	0.00183849	Dlo_026003.1;Dlo_028034.1;Dlo_006441.1;Dlo_006442.1;Dlo_006440.1;Dlo_003530.1;Dlo_004302.1;Dlo_003529.2
		GO:0040007	growth	8	17	8.67421e-05	0.00303203	Dlo_026003.1;Dlo_028034.1;Dlo_006441.1;Dlo_006442.1;Dlo_006440.1;Dlo_003530.1;Dlo_004302.1;Dlo_003529.2
		GO:0016043	cellular component organization	75	508	0.00015351	0.00477344	Dlo_011386.1;Dlo_024499.1;XLOC_001573;Dlo_013949.1;Dlo_030123.1;Dlo_023706.1;Dlo_028828.1;Dlo_028660.1;Dlo_026003.1;Dlo_002630.2;Dlo_010828.1;dlo_037846.1;Dlo_033821.1;Dlo_018817.1;Dlo_014725.1;Dlo_028034.1;Dlo_019193.1;Dlo_028891.1;XLOC_015901;Dlo_010992.1;Dlo_007693.1;Dlo_023705.1;Dlo_025205.1;Dlo_029575.1;Dlo_022665.1;Dlo_021773.1;Dlo_021766.1;Dlo_027813.1;dlo_036394.1;Dlo_021909.1;Dlo_006441.…
		GO:0007076	mitotic chromosome condensation	5	7	0.000155183	0.00477344	Dlo_029575.1;Dlo_033215.1;Dlo_005115.1;Dlo_019959.3;Dlo_023380.1
		GO:0030261	chromosome condensation	5	7	0.000155183	0.00477344	Dlo_029575.1;Dlo_033215.1;Dlo_005115.1;Dlo_019959.3;Dlo_023380.1
		GO:0044262	cellular carbohydrate metabolic process	29	153	0.000347153	0.0102677	Dlo_015387.1;Dlo_027713.2;Dlo_016032.1;Dlo_027355.1;Dlo_019926.1;Dlo_025998.1;Dlo_000475.1;Dlo_020455.1;dlo_035555.1;Dlo_020588.1;Dlo_027905.1;Dlo_023359.1;Dlo_005273.1;Dlo_028035.1;Dlo_021893.1;Dlo_024966.1;Dlo_005657.1;Dlo_001406.3;Dlo_031151.1;Dlo_004310.1;Dlo_008090.2;Dlo_027904.1;Dlo_026667.1;Dlo_019184.1;dlo_034366.1;Dlo_013696.1;Dlo_000748.1;Dlo_011819.1;Dlo_017030.1
		GO:0034637	cellular carbohydrate biosynthetic process	19	84	0.000373006	0.0106238	Dlo_015387.1;Dlo_027713.2;Dlo_016032.1;Dlo_027355.1;Dlo_020455.1;dlo_035555.1;Dlo_020588.1;Dlo_027905.1;Dlo_023359.1;Dlo_005273.1;Dlo_028035.1;Dlo_001406.3;Dlo_031151.1;Dlo_004310.1;Dlo_008090.2;Dlo_027904.1;Dlo_026667.1;dlo_034366.1;Dlo_011819.1
		GO:0005984	disaccharide metabolic process	9	26	0.000520233	0.0142878	Dlo_027355.1;Dlo_019926.1;Dlo_020588.1;Dlo_023359.1;Dlo_005657.1;Dlo_001406.3;Dlo_031151.1;Dlo_019184.1;Dlo_013696.1
		GO:0006275	regulation of DNA replication	3	3	0.000925007	0.0245286	XLOC_015901;Dlo_029447.1;Dlo_014483.1
		GO:0042546	cell wall biogenesis	9	28	0.000961558	0.0246479	Dlo_026003.1;Dlo_028034.1;Dlo_006441.1;Dlo_006442.1;Dlo_006440.1;Dlo_003530.1;Dlo_004302.1;Dlo_003529.2;Dlo_011819.1
		GO:0022402	cell cycle process	18	84	0.00103831	0.0257568	Dlo_030123.1;Dlo_028715.1;Dlo_010828.1;Dlo_011729.1;Dlo_029575.1;Dlo_033215.1;Dlo_026995.1;Dlo_006192.1;Dlo_008231.1;Dlo_004461.1;Dlo_005115.1;Dlo_003170.2;Dlo_007166.1;Dlo_019959.3;Dlo_023305.1;Dlo_023380.1;Dlo_021186.1;Dlo_024737.1
		GO:0005985	sucrose metabolic process	4	6	0.00114834	0.027596	Dlo_019926.1;Dlo_005657.1;Dlo_019184.1;Dlo_013696.1
		GO:0016051	carbohydrate biosynthetic process	19	94	0.00159319	0.0371262	Dlo_015387.1;Dlo_027713.2;Dlo_016032.1;Dlo_027355.1;Dlo_020455.1;dlo_035555.1;Dlo_020588.1;Dlo_027905.1;Dlo_023359.1;Dlo_005273.1;Dlo_028035.1;Dlo_001406.3;Dlo_031151.1;Dlo_004310.1;Dlo_008090.2;Dlo_027904.1;Dlo_026667.1;dlo_034366.1;Dlo_011819.1
		GO:0071840	cellular component organization or biogenesis	77	573	0.00211167	0.0458773	Dlo_011386.1;Dlo_024499.1;XLOC_001573;Dlo_013949.1;Dlo_030123.1;Dlo_023706.1;Dlo_028828.1;Dlo_007630.1;Dlo_028660.1;Dlo_026003.1;Dlo_002630.2;Dlo_010828.1;dlo_037846.1;Dlo_033821.1;Dlo_018817.1;Dlo_014725.1;Dlo_028034.1;Dlo_019193.1;Dlo_028891.1;XLOC_015901;Dlo_010992.1;Dlo_007693.1;Dlo_023705.1;Dlo_025205.1;Dlo_029575.1;Dlo_022665.1;Dlo_021773.1;Dlo_021766.1;Dlo_027813.1;dlo_036394.1;Dlo_021909.…
		GO:0006333	chromatin assembly or disassembly	9	31	0.0021477	0.0458773	Dlo_023706.1;Dlo_028891.1;Dlo_023705.1;Dlo_021773.1;Dlo_002553.1;Dlo_002552.1;dlo_034323.1;Dlo_023704.1;dlo_038559.1
		GO:0009311	oligosaccharide metabolic process	9	31	0.0021477	0.0458773	Dlo_027355.1;Dlo_019926.1;Dlo_020588.1;Dlo_023359.1;Dlo_005657.1;Dlo_001406.3;Dlo_031151.1;Dlo_019184.1;Dlo_013696.1
		GO:0006334	nucleosome assembly	8	26	0.00251204	0.0495322	Dlo_023706.1;Dlo_028891.1;Dlo_023705.1;Dlo_021773.1;Dlo_002553.1;Dlo_002552.1;dlo_034323.1;Dlo_023704.1
		GO:0031497	chromatin assembly	8	26	0.00251204	0.0495322	Dlo_023706.1;Dlo_028891.1;Dlo_023705.1;Dlo_021773.1;Dlo_002553.1;Dlo_002552.1;dlo_034323.1;Dlo_023704.1
		GO:0034728	nucleosome organization	8	26	0.00251204	0.0495322	Dlo_023706.1;Dlo_028891.1;Dlo_023705.1;Dlo_021773.1;Dlo_002553.1;Dlo_002552.1;dlo_034323.1;Dlo_023704.1
SJ profile 7	Cellular Component
	Molecular Function	GO:0003700	sequence-specific DNA binding transcription factor activity	18	386	0.00013596	0.0180247	Dlo_028813.1;Dlo_028609.1;Dlo_026067.1;Dlo_027244.2;Dlo_032976.1;Dlo_031156.1;Dlo_021466.1;Dlo_004585.1;Dlo_015474.1;Dlo_031930.1;Dlo_008014.1;Dlo_033905.1;Dlo_016963.1;Dlo_026285.1;Dlo_002268.1;Dlo_017294.1;Dlo_030328.1;Dlo_007774.3
		GO:0001071	nucleic acid binding transcription factor activity	18	391	0.000159511	0.0180247	Dlo_028813.1;Dlo_028609.1;Dlo_026067.1;Dlo_027244.2;Dlo_032976.1;Dlo_031156.1;Dlo_021466.1;Dlo_004585.1;Dlo_015474.1;Dlo_031930.1;Dlo_008014.1;Dlo_033905.1;Dlo_016963.1;Dlo_026285.1;Dlo_002268.1;Dlo_017294.1;Dlo_030328.1;Dlo_007774.3
	Biological Process
SX profile 0	Cellular Component
	Molecular Function	GO:0001071	nucleic acid binding transcription factor activity	29	391	9.00099e-07	0.000261929	Dlo_017929.1;Dlo_009147.1;Dlo_026487.1;Dlo_002934.1;Dlo_032272.1;Dlo_012455.1;Dlo_034152.2;Dlo_002665.1;Dlo_027614.1;Dlo_009721.1;Dlo_005595.1;Dlo_021217.1;Dlo_031097.1;XLOC_022901;Dlo_002458.1;Dlo_026283.1;Dlo_010873.1;Dlo_027557.2;Dlo_012276.1;Dlo_021365.1;Dlo_022355.1;Dlo_023764.1;Dlo_009558.2;Dlo_023666.1;Dlo_027392.1;Dlo_024437.1;Dlo_018087.1;Dlo_028642.1;Dlo_005334.1
		GO:0003700	sequence-specific DNA binding transcription factor activity	28	386	2.14881e-06	0.000312652	Dlo_017929.1;Dlo_009147.1;Dlo_026487.1;Dlo_002934.1;Dlo_032272.1;Dlo_012455.1;Dlo_034152.2;Dlo_002665.1;Dlo_027614.1;Dlo_009721.1;Dlo_005595.1;Dlo_021217.1;Dlo_031097.1;Dlo_002458.1;Dlo_026283.1;Dlo_010873.1;Dlo_027557.2;Dlo_012276.1;Dlo_021365.1;Dlo_022355.1;Dlo_023764.1;Dlo_009558.2;Dlo_023666.1;Dlo_027392.1;Dlo_024437.1;Dlo_018087.1;Dlo_028642.1;Dlo_005334.1
		GO:0004672	protein kinase activity	67	1563	8.84827e-05	0.00858282	Dlo_013152.1;Dlo_029214.1;Dlo_017618.1;Dlo_016599.2;Dlo_008723.1;Dlo_018048.1;Dlo_032958.1;Dlo_008609.1;Dlo_032140.1;Dlo_011268.1;Dlo_029001.1;Dlo_016771.1;Dlo_013090.1;Dlo_032141.1;Dlo_000535.1;Dlo_016766.1;Dlo_028123.1;Dlo_029524.1;Dlo_018611.1;Dlo_013681.1;Dlo_018042.1;Dlo_018037.1;Dlo_018529.1;Dlo_007978.1;Dlo_004884.1;Dlo_018616.2;Dlo_028995.1;Dlo_002677.1;Dlo_016968.1;Dlo_030062.1;Dlo_02899…
		GO:0043565	sequence-specific DNA binding	18	258	0.00022983	0.00952666	Dlo_017929.1;Dlo_026487.1;Dlo_012455.1;Dlo_002665.1;Dlo_027614.1;Dlo_009721.1;Dlo_021217.1;Dlo_031097.1;Dlo_002458.1;Dlo_026283.1;Dlo_010873.1;Dlo_012276.1;Dlo_021365.1;Dlo_023764.1;Dlo_023437.1;Dlo_027392.1;Dlo_018087.1;Dlo_005334.1
		GO:0004866	endopeptidase inhibitor activity	6	34	0.000261901	0.00952666	Dlo_019801.1;Dlo_019839.1;Dlo_019844.1;Dlo_019810.1;Dlo_019842.1;Dlo_025066.1
		GO:0030414	peptidase inhibitor activity	6	34	0.000261901	0.00952666	Dlo_019801.1;Dlo_019839.1;Dlo_019844.1;Dlo_019810.1;Dlo_019842.1;Dlo_025066.1
		GO:0061134	peptidase regulator activity	6	34	0.000261901	0.00952666	Dlo_019801.1;Dlo_019839.1;Dlo_019844.1;Dlo_019810.1;Dlo_019842.1;Dlo_025066.1
		GO:0061135	endopeptidase regulator activity	6	34	0.000261901	0.00952666	Dlo_019801.1;Dlo_019839.1;Dlo_019844.1;Dlo_019810.1;Dlo_019842.1;Dlo_025066.1
		GO:0016301	kinase activity	70	1723	0.000300906	0.0097293	Dlo_013152.1;Dlo_029214.1;Dlo_017618.1;Dlo_016599.2;Dlo_008723.1;Dlo_018048.1;Dlo_032958.1;Dlo_008609.1;Dlo_032140.1;Dlo_011268.1;Dlo_029001.1;Dlo_016771.1;Dlo_013090.1;Dlo_032141.1;Dlo_000535.1;Dlo_016766.1;Dlo_028123.1;Dlo_029524.1;Dlo_018611.1;Dlo_013681.1;Dlo_018042.1;Dlo_018037.1;Dlo_018529.1;Dlo_007978.1;Dlo_004884.1;Dlo_018616.2;Dlo_028995.1;Dlo_002677.1;Dlo_016968.1;Dlo_030062.1;Dlo_02899…
		GO:0016773	phosphotransferase activity, alcohol group as acceptor	68	1689	0.000476812	0.0138752	Dlo_013152.1;Dlo_029214.1;Dlo_017618.1;Dlo_016599.2;Dlo_008723.1;Dlo_018048.1;Dlo_032958.1;Dlo_008609.1;Dlo_032140.1;Dlo_011268.1;Dlo_029001.1;Dlo_016771.1;Dlo_013090.1;Dlo_032141.1;Dlo_000535.1;Dlo_016766.1;Dlo_028123.1;Dlo_029524.1;Dlo_018611.1;Dlo_013681.1;Dlo_018042.1;Dlo_018037.1;Dlo_018529.1;Dlo_007978.1;Dlo_004884.1;Dlo_018616.2;Dlo_028995.1;Dlo_002677.1;Dlo_016968.1;Dlo_030062.1;Dlo_02899…
		GO:0046906	tetrapyrrole binding	27	524	0.00102666	0.0271599	Dlo_014137.1;Dlo_002381.1;Dlo_001689.1;dlo_034289.1;Dlo_030759.1;Dlo_020574.1;Dlo_025369.1;Dlo_020584.1;Dlo_000334.1;Dlo_000328.1;Dlo_025370.1;Dlo_026428.1;XLOC_034652;Dlo_027388.1;Dlo_024479.1;Dlo_025363.1;Dlo_025366.1;Dlo_020530.1;Dlo_001819.1;dlo_034325.1;Dlo_005575.1;Dlo_032832.1;dlo_034894.1;Dlo_030987.1;Dlo_025367.1;Dlo_020566.1;Dlo_012060.1
		GO:0016772	transferase activity, transferring phosphorus-containing groups	74	1947	0.00134786	0.0326855	Dlo_013152.1;Dlo_029214.1;Dlo_017618.1;Dlo_016599.2;Dlo_011702.1;Dlo_008723.1;Dlo_018048.1;Dlo_032958.1;Dlo_008609.1;Dlo_005408.2;Dlo_032140.1;Dlo_011268.1;Dlo_029001.1;Dlo_016771.1;Dlo_013090.1;Dlo_032141.1;Dlo_000535.1;Dlo_016766.1;Dlo_028123.1;Dlo_029524.1;Dlo_021060.1;Dlo_018611.1;Dlo_013681.1;Dlo_018042.1;Dlo_018037.1;Dlo_018529.1;Dlo_007978.1;Dlo_004884.1;Dlo_018616.2;Dlo_028995.1;Dlo_00267…
		GO:0020037	heme binding	26	521	0.0019775	0.0442657	Dlo_014137.1;Dlo_002381.1;Dlo_001689.1;dlo_034289.1;Dlo_030759.1;Dlo_020574.1;Dlo_025369.1;Dlo_020584.1;Dlo_000334.1;Dlo_000328.1;Dlo_025370.1;Dlo_026428.1;Dlo_027388.1;Dlo_024479.1;Dlo_025363.1;Dlo_025366.1;Dlo_020530.1;Dlo_001819.1;dlo_034325.1;Dlo_005575.1;Dlo_032832.1;dlo_034894.1;Dlo_030987.1;Dlo_025367.1;Dlo_020566.1;Dlo_012060.1
	Biological Process	GO:0006355	regulation of transcription, DNA-templated	49	837	1.66042e-06	0.000132002	Dlo_014083.1;Dlo_017929.1;Dlo_009147.1;Dlo_026487.1;Dlo_002934.1;Dlo_032272.1;Dlo_012455.1;Dlo_029970.2;Dlo_000947.1;Dlo_034152.2;Dlo_002665.1;Dlo_013714.2;XLOC_038934;Dlo_005986.1;Dlo_005893.1;Dlo_027614.1;Dlo_009721.1;Dlo_014015.1;Dlo_005595.1;Dlo_005415.2;Dlo_021217.1;Dlo_031097.1;XLOC_038257;Dlo_002458.1;dlo_039022.1;Dlo_026283.1;Dlo_010873.1;Dlo_027557.2;Dlo_012276.1;Dlo_033862.1;Dlo_004721.…
		GO:1903506	regulation of nucleic acid-templated transcription	49	837	1.66042e-06	0.000132002	Dlo_014083.1;Dlo_017929.1;Dlo_009147.1;Dlo_026487.1;Dlo_002934.1;Dlo_032272.1;Dlo_012455.1;Dlo_029970.2;Dlo_000947.1;Dlo_034152.2;Dlo_002665.1;Dlo_013714.2;XLOC_038934;Dlo_005986.1;Dlo_005893.1;Dlo_027614.1;Dlo_009721.1;Dlo_014015.1;Dlo_005595.1;Dlo_005415.2;Dlo_021217.1;Dlo_031097.1;XLOC_038257;Dlo_002458.1;dlo_039022.1;Dlo_026283.1;Dlo_010873.1;Dlo_027557.2;Dlo_012276.1;Dlo_033862.1;Dlo_004721.…
		GO:2001141	regulation of RNA biosynthetic process	49	837	1.66042e-06	0.000132002	Dlo_014083.1;Dlo_017929.1;Dlo_009147.1;Dlo_026487.1;Dlo_002934.1;Dlo_032272.1;Dlo_012455.1;Dlo_029970.2;Dlo_000947.1;Dlo_034152.2;Dlo_002665.1;Dlo_013714.2;XLOC_038934;Dlo_005986.1;Dlo_005893.1;Dlo_027614.1;Dlo_009721.1;Dlo_014015.1;Dlo_005595.1;Dlo_005415.2;Dlo_021217.1;Dlo_031097.1;XLOC_038257;Dlo_002458.1;dlo_039022.1;Dlo_026283.1;Dlo_010873.1;Dlo_027557.2;Dlo_012276.1;Dlo_033862.1;Dlo_004721.…
		GO:0010468	regulation of gene expression	51	887	1.68257e-06	0.000132002	Dlo_014083.1;Dlo_017929.1;Dlo_009147.1;Dlo_026487.1;Dlo_002934.1;Dlo_032272.1;Dlo_012455.1;Dlo_029970.2;Dlo_000947.1;Dlo_034152.2;Dlo_002665.1;Dlo_013714.2;XLOC_038934;Dlo_005986.1;Dlo_005893.1;Dlo_027614.1;Dlo_009721.1;Dlo_014015.1;Dlo_005595.1;Dlo_005415.2;Dlo_021217.1;Dlo_031097.1;XLOC_035405;XLOC_022901;XLOC_038257;Dlo_002458.1;dlo_039022.1;Dlo_026283.1;Dlo_010873.1;Dlo_027557.2;Dlo_012276.1;…
		GO:0051252	regulation of RNA metabolic process	49	838	1.71812e-06	0.000132002	Dlo_014083.1;Dlo_017929.1;Dlo_009147.1;Dlo_026487.1;Dlo_002934.1;Dlo_032272.1;Dlo_012455.1;Dlo_029970.2;Dlo_000947.1;Dlo_034152.2;Dlo_002665.1;Dlo_013714.2;XLOC_038934;Dlo_005986.1;Dlo_005893.1;Dlo_027614.1;Dlo_009721.1;Dlo_014015.1;Dlo_005595.1;Dlo_005415.2;Dlo_021217.1;Dlo_031097.1;XLOC_038257;Dlo_002458.1;dlo_039022.1;Dlo_026283.1;Dlo_010873.1;Dlo_027557.2;Dlo_012276.1;Dlo_033862.1;Dlo_004721.…
		GO:0010556	regulation of macromolecule biosynthetic process	49	851	2.66046e-06	0.000132002	Dlo_014083.1;Dlo_017929.1;Dlo_009147.1;Dlo_026487.1;Dlo_002934.1;Dlo_032272.1;Dlo_012455.1;Dlo_029970.2;Dlo_000947.1;Dlo_034152.2;Dlo_002665.1;Dlo_013714.2;XLOC_038934;Dlo_005986.1;Dlo_005893.1;Dlo_027614.1;Dlo_009721.1;Dlo_014015.1;Dlo_005595.1;Dlo_005415.2;Dlo_021217.1;Dlo_031097.1;XLOC_038257;Dlo_002458.1;dlo_039022.1;Dlo_026283.1;Dlo_010873.1;Dlo_027557.2;Dlo_012276.1;Dlo_033862.1;Dlo_004721.…
		GO:0031326	regulation of cellular biosynthetic process	49	851	2.66046e-06	0.000132002	Dlo_014083.1;Dlo_017929.1;Dlo_009147.1;Dlo_026487.1;Dlo_002934.1;Dlo_032272.1;Dlo_012455.1;Dlo_029970.2;Dlo_000947.1;Dlo_034152.2;Dlo_002665.1;Dlo_013714.2;XLOC_038934;Dlo_005986.1;Dlo_005893.1;Dlo_027614.1;Dlo_009721.1;Dlo_014015.1;Dlo_005595.1;Dlo_005415.2;Dlo_021217.1;Dlo_031097.1;XLOC_038257;Dlo_002458.1;dlo_039022.1;Dlo_026283.1;Dlo_010873.1;Dlo_027557.2;Dlo_012276.1;Dlo_033862.1;Dlo_004721.…
		GO:2000112	regulation of cellular macromolecule biosynthetic process	49	851	2.66046e-06	0.000132002	Dlo_014083.1;Dlo_017929.1;Dlo_009147.1;Dlo_026487.1;Dlo_002934.1;Dlo_032272.1;Dlo_012455.1;Dlo_029970.2;Dlo_000947.1;Dlo_034152.2;Dlo_002665.1;Dlo_013714.2;XLOC_038934;Dlo_005986.1;Dlo_005893.1;Dlo_027614.1;Dlo_009721.1;Dlo_014015.1;Dlo_005595.1;Dlo_005415.2;Dlo_021217.1;Dlo_031097.1;XLOC_038257;Dlo_002458.1;dlo_039022.1;Dlo_026283.1;Dlo_010873.1;Dlo_027557.2;Dlo_012276.1;Dlo_033862.1;Dlo_004721.…
		GO:0009889	regulation of biosynthetic process	49	852	2.75004e-06	0.000132002	Dlo_014083.1;Dlo_017929.1;Dlo_009147.1;Dlo_026487.1;Dlo_002934.1;Dlo_032272.1;Dlo_012455.1;Dlo_029970.2;Dlo_000947.1;Dlo_034152.2;Dlo_002665.1;Dlo_013714.2;XLOC_038934;Dlo_005986.1;Dlo_005893.1;Dlo_027614.1;Dlo_009721.1;Dlo_014015.1;Dlo_005595.1;Dlo_005415.2;Dlo_021217.1;Dlo_031097.1;XLOC_038257;Dlo_002458.1;dlo_039022.1;Dlo_026283.1;Dlo_010873.1;Dlo_027557.2;Dlo_012276.1;Dlo_033862.1;Dlo_004721.…
		GO:0019219	regulation of nucleobase-containing compound metabolic process	49	852	2.75004e-06	0.000132002	Dlo_014083.1;Dlo_017929.1;Dlo_009147.1;Dlo_026487.1;Dlo_002934.1;Dlo_032272.1;Dlo_012455.1;Dlo_029970.2;Dlo_000947.1;Dlo_034152.2;Dlo_002665.1;Dlo_013714.2;XLOC_038934;Dlo_005986.1;Dlo_005893.1;Dlo_027614.1;Dlo_009721.1;Dlo_014015.1;Dlo_005595.1;Dlo_005415.2;Dlo_021217.1;Dlo_031097.1;XLOC_038257;Dlo_002458.1;dlo_039022.1;Dlo_026283.1;Dlo_010873.1;Dlo_027557.2;Dlo_012276.1;Dlo_033862.1;Dlo_004721.…
		GO:0051171	regulation of nitrogen compound metabolic process	49	852	2.75004e-06	0.000132002	Dlo_014083.1;Dlo_017929.1;Dlo_009147.1;Dlo_026487.1;Dlo_002934.1;Dlo_032272.1;Dlo_012455.1;Dlo_029970.2;Dlo_000947.1;Dlo_034152.2;Dlo_002665.1;Dlo_013714.2;XLOC_038934;Dlo_005986.1;Dlo_005893.1;Dlo_027614.1;Dlo_009721.1;Dlo_014015.1;Dlo_005595.1;Dlo_005415.2;Dlo_021217.1;Dlo_031097.1;XLOC_038257;Dlo_002458.1;dlo_039022.1;Dlo_026283.1;Dlo_010873.1;Dlo_027557.2;Dlo_012276.1;Dlo_033862.1;Dlo_004721.…
		GO:0060255	regulation of macromolecule metabolic process	51	921	4.98875e-06	0.000219505	Dlo_014083.1;Dlo_017929.1;Dlo_009147.1;Dlo_026487.1;Dlo_002934.1;Dlo_032272.1;Dlo_012455.1;Dlo_029970.2;Dlo_000947.1;Dlo_034152.2;Dlo_002665.1;Dlo_013714.2;XLOC_038934;Dlo_005986.1;Dlo_005893.1;Dlo_027614.1;Dlo_009721.1;Dlo_014015.1;Dlo_005595.1;Dlo_005415.2;Dlo_021217.1;Dlo_031097.1;XLOC_035405;XLOC_022901;XLOC_038257;Dlo_002458.1;dlo_039022.1;Dlo_026283.1;Dlo_010873.1;Dlo_027557.2;Dlo_012276.1;…
		GO:0019222	regulation of metabolic process	51	938	8.34808e-06	0.000325905	Dlo_014083.1;Dlo_017929.1;Dlo_009147.1;Dlo_026487.1;Dlo_002934.1;Dlo_032272.1;Dlo_012455.1;Dlo_029970.2;Dlo_000947.1;Dlo_034152.2;Dlo_002665.1;Dlo_013714.2;XLOC_038934;Dlo_005986.1;Dlo_005893.1;Dlo_027614.1;Dlo_009721.1;Dlo_014015.1;Dlo_005595.1;Dlo_005415.2;Dlo_021217.1;Dlo_031097.1;XLOC_035405;XLOC_022901;XLOC_038257;Dlo_002458.1;dlo_039022.1;Dlo_026283.1;Dlo_010873.1;Dlo_027557.2;Dlo_012276.1;…
		GO:0031323	regulation of cellular metabolic process	49	888	8.64142e-06	0.000325905	Dlo_014083.1;Dlo_017929.1;Dlo_009147.1;Dlo_026487.1;Dlo_002934.1;Dlo_032272.1;Dlo_012455.1;Dlo_029970.2;Dlo_000947.1;Dlo_034152.2;Dlo_002665.1;Dlo_013714.2;XLOC_038934;Dlo_005986.1;Dlo_005893.1;Dlo_027614.1;Dlo_009721.1;Dlo_014015.1;Dlo_005595.1;Dlo_005415.2;Dlo_021217.1;Dlo_031097.1;XLOC_038257;Dlo_002458.1;dlo_039022.1;Dlo_026283.1;Dlo_010873.1;Dlo_027557.2;Dlo_012276.1;Dlo_033862.1;Dlo_004721.…
		GO:0080090	regulation of primary metabolic process	49	891	9.46831e-06	0.000333285	Dlo_014083.1;Dlo_017929.1;Dlo_009147.1;Dlo_026487.1;Dlo_002934.1;Dlo_032272.1;Dlo_012455.1;Dlo_029970.2;Dlo_000947.1;Dlo_034152.2;Dlo_002665.1;Dlo_013714.2;XLOC_038934;Dlo_005986.1;Dlo_005893.1;Dlo_027614.1;Dlo_009721.1;Dlo_014015.1;Dlo_005595.1;Dlo_005415.2;Dlo_021217.1;Dlo_031097.1;XLOC_038257;Dlo_002458.1;dlo_039022.1;Dlo_026283.1;Dlo_010873.1;Dlo_027557.2;Dlo_012276.1;Dlo_033862.1;Dlo_004721.…
		GO:0065007	biological regulation	69	1446	1.61408e-05	0.000532646	Dlo_014083.1;Dlo_027129.1;Dlo_017929.1;Dlo_009147.1;Dlo_008609.1;Dlo_026487.1;Dlo_002934.1;Dlo_032272.1;Dlo_012455.1;Dlo_032232.1;Dlo_029970.2;Dlo_000947.1;Dlo_034152.2;Dlo_002665.1;Dlo_001568.1;Dlo_013714.2;XLOC_038934;Dlo_018583.1;Dlo_005986.1;Dlo_005893.1;Dlo_027614.1;Dlo_009721.1;Dlo_007567.1;Dlo_014015.1;Dlo_005595.1;Dlo_006275.1;Dlo_005415.2;Dlo_021217.1;Dlo_031097.1;XLOC_035405;XLOC_022901…
		GO:0050789	regulation of biological process	67	1405	2.25721e-05	0.000638592	Dlo_014083.1;Dlo_027129.1;Dlo_017929.1;Dlo_009147.1;Dlo_008609.1;Dlo_026487.1;Dlo_002934.1;Dlo_032272.1;Dlo_012455.1;Dlo_032232.1;Dlo_029970.2;Dlo_000947.1;Dlo_034152.2;Dlo_002665.1;Dlo_001568.1;Dlo_013714.2;XLOC_038934;Dlo_018583.1;Dlo_005986.1;Dlo_005893.1;Dlo_027614.1;Dlo_009721.1;Dlo_007567.1;Dlo_014015.1;Dlo_005595.1;Dlo_006275.1;Dlo_005415.2;Dlo_021217.1;Dlo_031097.1;XLOC_035405;XLOC_022901…
		GO:0009798	axis specification	3	3	2.41891e-05	0.000638592	XLOC_038934;XLOC_038257;XLOC_030245
		GO:0009943	adaxial/abaxial axis specification	3	3	2.41891e-05	0.000638592	XLOC_038934;XLOC_038257;XLOC_030245
		GO:0009955	adaxial/abaxial pattern specification	3	3	2.41891e-05	0.000638592	XLOC_038934;XLOC_038257;XLOC_030245
		GO:0050794	regulation of cellular process	64	1343	3.67137e-05	0.000923088	Dlo_014083.1;Dlo_027129.1;Dlo_017929.1;Dlo_009147.1;Dlo_008609.1;Dlo_026487.1;Dlo_002934.1;Dlo_032272.1;Dlo_012455.1;Dlo_032232.1;Dlo_029970.2;Dlo_000947.1;Dlo_034152.2;Dlo_002665.1;Dlo_001568.1;Dlo_013714.2;XLOC_038934;Dlo_018583.1;Dlo_005986.1;Dlo_005893.1;Dlo_027614.1;Dlo_009721.1;Dlo_007567.1;Dlo_014015.1;Dlo_005595.1;Dlo_006275.1;Dlo_005415.2;Dlo_021217.1;Dlo_031097.1;Dlo_014509.1;Dlo_005110…
		GO:0045892	negative regulation of transcription, DNA-templated	4	8	4.43768e-05	0.000937238	XLOC_038934;Dlo_014015.1;XLOC_038257;XLOC_030245
		GO:0051253	negative regulation of RNA metabolic process	4	8	4.43768e-05	0.000937238	XLOC_038934;Dlo_014015.1;XLOC_038257;XLOC_030245
		GO:1902679	negative regulation of RNA biosynthetic process	4	8	4.43768e-05	0.000937238	XLOC_038934;Dlo_014015.1;XLOC_038257;XLOC_030245
		GO:1903507	negative regulation of nucleic acid-templated transcription	4	8	4.43768e-05	0.000937238	XLOC_038934;Dlo_014015.1;XLOC_038257;XLOC_030245
		GO:0009799	specification of symmetry	3	4	9.46699e-05	0.00151472	XLOC_038934;XLOC_038257;XLOC_030245
		GO:0009933	meristem structural organization	3	4	9.46699e-05	0.00151472	XLOC_038934;XLOC_038257;XLOC_030245
		GO:0019827	stem cell maintenance	3	4	9.46699e-05	0.00151472	XLOC_038934;XLOC_038257;XLOC_030245
		GO:0045596	negative regulation of cell differentiation	3	4	9.46699e-05	0.00151472	XLOC_038934;XLOC_038257;XLOC_030245
		GO:0048532	anatomical structure arrangement	3	4	9.46699e-05	0.00151472	XLOC_038934;XLOC_038257;XLOC_030245
		GO:0048863	stem cell differentiation	3	4	9.46699e-05	0.00151472	XLOC_038934;XLOC_038257;XLOC_030245
		GO:0048864	stem cell development	3	4	9.46699e-05	0.00151472	XLOC_038934;XLOC_038257;XLOC_030245
		GO:0051093	negative regulation of developmental process	3	4	9.46699e-05	0.00151472	XLOC_038934;XLOC_038257;XLOC_030245
		GO:0009890	negative regulation of biosynthetic process	4	11	0.000195201	0.00264272	XLOC_038934;Dlo_014015.1;XLOC_038257;XLOC_030245
		GO:0010558	negative regulation of macromolecule biosynthetic process	4	11	0.000195201	0.00264272	XLOC_038934;Dlo_014015.1;XLOC_038257;XLOC_030245
		GO:0031327	negative regulation of cellular biosynthetic process	4	11	0.000195201	0.00264272	XLOC_038934;Dlo_014015.1;XLOC_038257;XLOC_030245
		GO:0045934	negative regulation of nucleobase-containing compound metabolic process	4	11	0.000195201	0.00264272	XLOC_038934;Dlo_014015.1;XLOC_038257;XLOC_030245
		GO:0051172	negative regulation of nitrogen compound metabolic process	4	11	0.000195201	0.00264272	XLOC_038934;Dlo_014015.1;XLOC_038257;XLOC_030245
		GO:2000113	negative regulation of cellular macromolecule biosynthetic process	4	11	0.000195201	0.00264272	XLOC_038934;Dlo_014015.1;XLOC_038257;XLOC_030245
		GO:0042221	response to chemical	13	140	0.000212642	0.00278079	Dlo_014083.1;Dlo_021142.1;Dlo_028473.1;Dlo_013998.1;Dlo_014005.1;Dlo_013714.2;XLOC_038934;Dlo_020408.1;Dlo_005415.2;XLOC_038257;XLOC_014324;XLOC_013982;XLOC_030245
		GO:0016246	RNA interference	3	5	0.000231578	0.00278079	XLOC_038934;XLOC_038257;XLOC_030245
		GO:0030422	production of siRNA involved in RNA interference	3	5	0.000231578	0.00278079	XLOC_038934;XLOC_038257;XLOC_030245
		GO:0045595	regulation of cell differentiation	3	5	0.000231578	0.00278079	XLOC_038934;XLOC_038257;XLOC_030245
		GO:0006468	protein phosphorylation	67	1516	0.000231732	0.00278079	Dlo_013152.1;Dlo_029214.1;Dlo_017618.1;Dlo_016599.2;Dlo_008723.1;Dlo_018048.1;Dlo_032958.1;Dlo_008609.1;Dlo_032140.1;Dlo_011268.1;Dlo_029001.1;Dlo_016771.1;Dlo_013090.1;Dlo_032141.1;Dlo_000535.1;Dlo_016766.1;Dlo_028123.1;Dlo_029524.1;Dlo_018611.1;Dlo_013681.1;Dlo_018042.1;Dlo_018037.1;Dlo_018529.1;Dlo_007978.1;Dlo_004884.1;Dlo_018616.2;Dlo_028995.1;Dlo_002677.1;Dlo_016968.1;Dlo_030062.1;Dlo_02899…
		GO:0051239	regulation of multicellular organismal process	4	13	0.000403888	0.00463593	XLOC_038934;XLOC_038257;Dlo_024864.1;XLOC_030245
		GO:2000026	regulation of multicellular organismal development	4	13	0.000403888	0.00463593	XLOC_038934;XLOC_038257;Dlo_024864.1;XLOC_030245
		GO:0006464	cellular protein modification process	78	1873	0.00042601	0.00469191	Dlo_018688.1;Dlo_013152.1;Dlo_029214.1;Dlo_017618.1;Dlo_016599.2;Dlo_008723.1;Dlo_022669.1;Dlo_018048.1;Dlo_032958.1;Dlo_008609.1;Dlo_032140.1;Dlo_011268.1;Dlo_029001.1;Dlo_016771.1;Dlo_013090.1;Dlo_032141.1;Dlo_000535.1;Dlo_016766.1;Dlo_028123.1;Dlo_029524.1;Dlo_018611.1;Dlo_034006.1;Dlo_013681.1;XLOC_034652;Dlo_018042.1;Dlo_018037.1;Dlo_018529.1;Dlo_007978.1;Dlo_004884.1;Dlo_018616.2;Dlo_028995…
		GO:0036211	protein modification process	78	1874	0.000433116	0.00469191	Dlo_018688.1;Dlo_013152.1;Dlo_029214.1;Dlo_017618.1;Dlo_016599.2;Dlo_008723.1;Dlo_022669.1;Dlo_018048.1;Dlo_032958.1;Dlo_008609.1;Dlo_032140.1;Dlo_011268.1;Dlo_029001.1;Dlo_016771.1;Dlo_013090.1;Dlo_032141.1;Dlo_000535.1;Dlo_016766.1;Dlo_028123.1;Dlo_029524.1;Dlo_018611.1;Dlo_034006.1;Dlo_013681.1;XLOC_034652;Dlo_018042.1;Dlo_018037.1;Dlo_018529.1;Dlo_007978.1;Dlo_004884.1;Dlo_018616.2;Dlo_028995…
		GO:0006342	chromatin silencing	3	6	0.000453196	0.00469191	XLOC_038934;XLOC_038257;XLOC_030245
		GO:0045814	negative regulation of gene expression, epigenetic	3	6	0.000453196	0.00469191	XLOC_038934;XLOC_038257;XLOC_030245
		GO:0048509	regulation of meristem development	3	6	0.000453196	0.00469191	XLOC_038934;XLOC_038257;XLOC_030245
		GO:0016310	phosphorylation	67	1562	0.00053975	0.00548054	Dlo_013152.1;Dlo_029214.1;Dlo_017618.1;Dlo_016599.2;Dlo_008723.1;Dlo_018048.1;Dlo_032958.1;Dlo_008609.1;Dlo_032140.1;Dlo_011268.1;Dlo_029001.1;Dlo_016771.1;Dlo_013090.1;Dlo_032141.1;Dlo_000535.1;Dlo_016766.1;Dlo_028123.1;Dlo_029524.1;Dlo_018611.1;Dlo_013681.1;Dlo_018042.1;Dlo_018037.1;Dlo_018529.1;Dlo_007978.1;Dlo_004884.1;Dlo_018616.2;Dlo_028995.1;Dlo_002677.1;Dlo_016968.1;Dlo_030062.1;Dlo_02899…
		GO:0048523	negative regulation of cellular process	5	25	0.000656081	0.00653605	Dlo_027129.1;XLOC_038934;Dlo_014015.1;XLOC_038257;XLOC_030245
		GO:0010033	response to organic substance	7	52	0.000706289	0.00690594	Dlo_014083.1;Dlo_013714.2;XLOC_038934;Dlo_005415.2;XLOC_038257;XLOC_013982;XLOC_030245
		GO:0031324	negative regulation of cellular metabolic process	4	15	0.000736399	0.00706484	XLOC_038934;Dlo_014015.1;XLOC_038257;XLOC_030245
		GO:0003002	regionalization	3	7	0.000776062	0.00706484	XLOC_038934;XLOC_038257;XLOC_030245
		GO:0007389	pattern specification process	3	7	0.000776062	0.00706484	XLOC_038934;XLOC_038257;XLOC_030245
		GO:0035194	posttranscriptional gene silencing by RNA	3	7	0.000776062	0.00706484	XLOC_038934;XLOC_038257;XLOC_030245
		GO:0006796	phosphate-containing compound metabolic process	78	1925	0.000974707	0.0087228	Dlo_018688.1;Dlo_013152.1;Dlo_029214.1;Dlo_020047.1;Dlo_017618.1;Dlo_016599.2;Dlo_008723.1;Dlo_018048.1;Dlo_032958.1;Dlo_008609.1;Dlo_032140.1;Dlo_011268.1;Dlo_029001.1;Dlo_016771.1;Dlo_013090.1;Dlo_032141.1;Dlo_000535.1;Dlo_016766.1;Dlo_028123.1;Dlo_029524.1;Dlo_018611.1;Dlo_013681.1;Dlo_018042.1;Dlo_018037.1;Dlo_018529.1;Dlo_007978.1;Dlo_004884.1;Dlo_018616.2;Dlo_028995.1;Dlo_002677.1;Dlo_01696…
		GO:0006793	phosphorus metabolic process	78	1929	0.00103598	0.00911666	Dlo_018688.1;Dlo_013152.1;Dlo_029214.1;Dlo_020047.1;Dlo_017618.1;Dlo_016599.2;Dlo_008723.1;Dlo_018048.1;Dlo_032958.1;Dlo_008609.1;Dlo_032140.1;Dlo_011268.1;Dlo_029001.1;Dlo_016771.1;Dlo_013090.1;Dlo_032141.1;Dlo_000535.1;Dlo_016766.1;Dlo_028123.1;Dlo_029524.1;Dlo_018611.1;Dlo_013681.1;Dlo_018042.1;Dlo_018037.1;Dlo_018529.1;Dlo_007978.1;Dlo_004884.1;Dlo_018616.2;Dlo_028995.1;Dlo_002677.1;Dlo_01696…
		GO:0031050	dsRNA fragmentation	3	8	0.00121507	0.00952244	XLOC_038934;XLOC_038257;XLOC_030245
		GO:0043331	response to dsRNA	3	8	0.00121507	0.00952244	XLOC_038934;XLOC_038257;XLOC_030245
		GO:0048507	meristem development	3	8	0.00121507	0.00952244	XLOC_038934;XLOC_038257;XLOC_030245
		GO:0070918	production of small RNA involved in gene silencing by RNA	3	8	0.00121507	0.00952244	XLOC_038934;XLOC_038257;XLOC_030245
		GO:0071359	cellular response to dsRNA	3	8	0.00121507	0.00952244	XLOC_038934;XLOC_038257;XLOC_030245
		GO:1901698	response to nitrogen compound	3	8	0.00121507	0.00952244	XLOC_038934;XLOC_038257;XLOC_030245
		GO:1901699	cellular response to nitrogen compound	3	8	0.00121507	0.00952244	XLOC_038934;XLOC_038257;XLOC_030245
		GO:0050793	regulation of developmental process	4	17	0.00122637	0.00952244	XLOC_038934;XLOC_038257;Dlo_024864.1;XLOC_030245
		GO:0043412	macromolecule modification	78	1947	0.00135672	0.0103819	Dlo_018688.1;Dlo_013152.1;Dlo_029214.1;Dlo_017618.1;Dlo_016599.2;Dlo_008723.1;Dlo_022669.1;Dlo_018048.1;Dlo_032958.1;Dlo_008609.1;Dlo_032140.1;Dlo_011268.1;Dlo_029001.1;Dlo_016771.1;Dlo_013090.1;Dlo_032141.1;Dlo_000535.1;Dlo_016766.1;Dlo_028123.1;Dlo_029524.1;Dlo_018611.1;Dlo_034006.1;Dlo_013681.1;XLOC_034652;Dlo_018042.1;Dlo_018037.1;Dlo_018529.1;Dlo_007978.1;Dlo_004884.1;Dlo_018616.2;Dlo_028995…
		GO:0048513	organ development	4	18	0.00154104	0.0116239	XLOC_038934;XLOC_035405;XLOC_038257;XLOC_030245
		GO:0002376	immune system process	3	9	0.00178358	0.0127261	XLOC_038934;XLOC_038257;XLOC_030245
		GO:0006955	immune response	3	9	0.00178358	0.0127261	XLOC_038934;XLOC_038257;XLOC_030245
		GO:0045087	innate immune response	3	9	0.00178358	0.0127261	XLOC_038934;XLOC_038257;XLOC_030245
		GO:0048468	cell development	3	9	0.00178358	0.0127261	XLOC_038934;XLOC_038257;XLOC_030245
		GO:0016441	posttranscriptional gene silencing	3	10	0.0024935	0.0173232	XLOC_038934;XLOC_038257;XLOC_030245
		GO:0030154	cell differentiation	3	10	0.0024935	0.0173232	XLOC_038934;XLOC_038257;XLOC_030245
		GO:0014070	response to organic cyclic compound	3	11	0.00335536	0.0221892	XLOC_038934;XLOC_038257;XLOC_030245
		GO:0048869	cellular developmental process	3	11	0.00335536	0.0221892	XLOC_038934;XLOC_038257;XLOC_030245
		GO:0071407	cellular response to organic cyclic compound	3	11	0.00335536	0.0221892	XLOC_038934;XLOC_038257;XLOC_030245
		GO:0009791	post-embryonic development	4	22	0.003362	0.0221892	XLOC_038934;XLOC_035405;XLOC_038257;XLOC_030245
		GO:0048731	system development	4	23	0.00397804	0.025931	XLOC_038934;XLOC_035405;XLOC_038257;XLOC_030245
		GO:0000160	phosphorelay signal transduction system	6	54	0.00455358	0.0293206	Dlo_032232.1;Dlo_006275.1;Dlo_005110.1;Dlo_030409.1;Dlo_032811.1;Dlo_012378.2
		GO:0009888	tissue development	3	13	0.0055708	0.0354383	XLOC_038934;XLOC_038257;XLOC_030245
		GO:0010629	negative regulation of gene expression	4	26	0.00627302	0.0394304	XLOC_038934;Dlo_014015.1;XLOC_038257;XLOC_030245
SX profile 3	Cellular Component	GO:0044436	thylakoid part	10	52	1.56921e-05	0.000823571	Dlo_011262.1;Dlo_000140.1;Dlo_013405.1;Dlo_010266.2;dlo_035474.1;Dlo_033155.1;dlo_034774.1;Dlo_020475.1;Dlo_023247.1;Dlo_020472.2
		GO:0009579	thylakoid	10	54	2.22587e-05	0.000823571	Dlo_011262.1;Dlo_000140.1;Dlo_013405.1;Dlo_010266.2;dlo_035474.1;Dlo_033155.1;dlo_034774.1;Dlo_020475.1;Dlo_023247.1;Dlo_020472.2
		GO:0009521	photosystem	9	46	3.6703e-05	0.000905341	Dlo_011262.1;Dlo_000140.1;Dlo_013405.1;Dlo_010266.2;dlo_035474.1;Dlo_033155.1;dlo_034774.1;Dlo_020475.1;Dlo_020472.2
		GO:0009523	photosystem II	7	28	5.28448e-05	0.000977628	Dlo_011262.1;Dlo_000140.1;Dlo_010266.2;dlo_035474.1;Dlo_033155.1;Dlo_020475.1;Dlo_020472.2
		GO:0009654	photosystem II oxygen evolving complex	6	21	8.22094e-05	0.00106537	Dlo_011262.1;Dlo_000140.1;Dlo_010266.2;dlo_035474.1;Dlo_020475.1;Dlo_020472.2
		GO:0034357	photosynthetic membrane	9	51	8.63817e-05	0.00106537	Dlo_011262.1;Dlo_000140.1;Dlo_013405.1;Dlo_010266.2;dlo_035474.1;Dlo_033155.1;dlo_034774.1;Dlo_020475.1;Dlo_020472.2
		GO:0042651	thylakoid membrane	7	31	0.000106802	0.00112905	Dlo_011262.1;Dlo_000140.1;Dlo_010266.2;dlo_035474.1;dlo_034774.1;Dlo_020475.1;Dlo_020472.2
		GO:1990204	oxidoreductase complex	6	32	0.000977385	0.00904081	Dlo_011262.1;Dlo_000140.1;Dlo_010266.2;dlo_035474.1;Dlo_020475.1;Dlo_020472.2
		GO:0019898	extrinsic component of membrane	5	24	0.00159995	0.0131551	Dlo_011262.1;Dlo_000140.1;Dlo_010266.2;Dlo_020475.1;Dlo_020472.2
	Molecular Function	GO:0010333	terpene synthase activity	18	102	2.03908e-08	6.19976e-06	Dlo_022761.1;Dlo_018859.1;Dlo_032887.1;Dlo_011153.1;Dlo_022542.1;Dlo_003526.1;Dlo_005741.1;Dlo_025355.1;Dlo_004754.1;Dlo_022760.1;Dlo_012811.1;Dlo_007623.1;Dlo_031769.1;Dlo_022558.1;Dlo_022543.1;Dlo_007476.1;Dlo_012896.1;Dlo_007624.1
		GO:0016829	lyase activity	31	283	3.38785e-08	6.19976e-06	Dlo_009093.1;Dlo_022761.1;Dlo_018859.1;Dlo_025910.1;Dlo_032887.1;Dlo_010071.1;Dlo_011153.1;Dlo_022542.1;Dlo_003083.1;Dlo_003526.1;Dlo_005741.1;Dlo_007361.1;Dlo_025355.1;Dlo_004754.1;Dlo_028538.1;Dlo_022760.1;Dlo_006194.1;Dlo_007957.1;XLOC_028650;Dlo_012811.1;Dlo_007623.1;Dlo_031769.1;Dlo_024376.1;Dlo_025682.1;Dlo_006195.1;Dlo_022558.1;dlo_037470.1;Dlo_022543.1;Dlo_007476.1;Dlo_012896.1;Dlo_007624…
		GO:0016838	carbon-oxygen lyase activity, acting on phosphates	18	108	5.12937e-08	6.25783e-06	Dlo_022761.1;Dlo_018859.1;Dlo_032887.1;Dlo_011153.1;Dlo_022542.1;Dlo_003526.1;Dlo_005741.1;Dlo_025355.1;Dlo_004754.1;Dlo_022760.1;Dlo_012811.1;Dlo_007623.1;Dlo_031769.1;Dlo_022558.1;Dlo_022543.1;Dlo_007476.1;Dlo_012896.1;Dlo_007624.1
		GO:0016835	carbon-oxygen lyase activity	20	158	9.76241e-07	8.93261e-05	Dlo_022761.1;Dlo_018859.1;Dlo_032887.1;Dlo_011153.1;Dlo_022542.1;Dlo_003526.1;Dlo_005741.1;Dlo_025355.1;Dlo_004754.1;Dlo_028538.1;Dlo_022760.1;Dlo_012811.1;Dlo_007623.1;Dlo_031769.1;Dlo_025682.1;Dlo_022558.1;Dlo_022543.1;Dlo_007476.1;Dlo_012896.1;Dlo_007624.1
		GO:0000287	magnesium ion binding	18	171	4.37017e-05	0.00319897	Dlo_022761.1;Dlo_018859.1;Dlo_032887.1;Dlo_011153.1;Dlo_022542.1;Dlo_003526.1;Dlo_005741.1;Dlo_025355.1;Dlo_004754.1;Dlo_022760.1;Dlo_012811.1;Dlo_007623.1;Dlo_031769.1;Dlo_022558.1;Dlo_022543.1;Dlo_007476.1;Dlo_012896.1;Dlo_007624.1
		GO:0001071	nucleic acid binding transcription factor activity	28	391	0.000422333	0.0257623	Dlo_021697.1;Dlo_012442.1;XLOC_028207;Dlo_015606.1;Dlo_026250.1;Dlo_013340.1;Dlo_004435.1;Dlo_011527.1;Dlo_000444.1;Dlo_007221.1;Dlo_018664.1;Dlo_026484.1;Dlo_003898.1;Dlo_031760.1;Dlo_017296.1;Dlo_026899.1;Dlo_032703.1;Dlo_009145.1;Dlo_009139.1;Dlo_030376.1;Dlo_004509.1;Dlo_023224.3;Dlo_029705.1;Dlo_022588.2;Dlo_006641.1;Dlo_001367.1;Dlo_021787.1;Dlo_015581.1
		GO:0003677	DNA binding	63	1166	0.000705852	0.0258042	Dlo_008136.1;Dlo_009570.1;Dlo_012442.1;Dlo_026202.1;XLOC_028207;Dlo_031916.2;Dlo_008133.1;Dlo_023421.1;Dlo_024934.1;Dlo_026250.1;Dlo_032917.2;Dlo_026909.1;Dlo_020240.1;Dlo_023244.1;Dlo_009019.1;Dlo_005767.2;Dlo_013340.1;Dlo_004435.1;Dlo_007221.1;Dlo_025334.1;Dlo_016042.1;Dlo_015368.1;Dlo_026484.1;Dlo_011141.1;Dlo_003898.1;Dlo_031760.1;Dlo_002962.1;Dlo_023239.1;Dlo_026073.2;Dlo_028538.1;Dlo_017296…
		GO:0003700	sequence-specific DNA binding transcription factor activity	27	386	0.000760241	0.0258042	Dlo_021697.1;Dlo_012442.1;Dlo_015606.1;Dlo_026250.1;Dlo_013340.1;Dlo_004435.1;Dlo_011527.1;Dlo_000444.1;Dlo_007221.1;Dlo_018664.1;Dlo_026484.1;Dlo_003898.1;Dlo_031760.1;Dlo_017296.1;Dlo_026899.1;Dlo_032703.1;Dlo_009145.1;Dlo_009139.1;Dlo_030376.1;Dlo_004509.1;Dlo_023224.3;Dlo_029705.1;Dlo_022588.2;Dlo_006641.1;Dlo_001367.1;Dlo_021787.1;Dlo_015581.1
		GO:0005488	binding	431	11014	0.000772974	0.0258042	Dlo_032355.1;Dlo_011262.1;Dlo_008136.1;Dlo_019339.1;Dlo_009570.1;Dlo_018910.1;Dlo_005689.1;Dlo_016272.2;Dlo_013660.1;Dlo_024165.1;Dlo_033232.1;Dlo_000635.1;Dlo_013813.1;Dlo_019911.1;Dlo_018167.1;Dlo_006620.1;Dlo_023176.1;Dlo_022761.1;Dlo_020548.1;Dlo_012442.1;Dlo_026202.1;Dlo_005846.1;XLOC_028207;Dlo_011913.1;Dlo_033452.1;Dlo_032066.1;Dlo_015333.1;Dlo_007782.1;Dlo_025652.1;Dlo_012982.1;Dlo_009379…
		GO:0000990	core RNA polymerase binding transcription factor activity	3	6	0.000846039	0.0258042	Dlo_023224.3;Dlo_029705.1;Dlo_001367.1
		GO:0000996	core DNA-dependent RNA polymerase binding promoter specificity activity	3	6	0.000846039	0.0258042	Dlo_023224.3;Dlo_029705.1;Dlo_001367.1
		GO:0016987	sigma factor activity	3	6	0.000846039	0.0258042	Dlo_023224.3;Dlo_029705.1;Dlo_001367.1
		GO:0000155	phosphorelay sensor kinase activity	4	14	0.0012293	0.029995	Dlo_024965.1;Dlo_031113.1;Dlo_031921.1;Dlo_028021.1
		GO:0004673	protein histidine kinase activity	4	14	0.0012293	0.029995	Dlo_024965.1;Dlo_031113.1;Dlo_031921.1;Dlo_028021.1
		GO:0016775	phosphotransferase activity, nitrogenous group as acceptor	4	14	0.0012293	0.029995	Dlo_024965.1;Dlo_031113.1;Dlo_031921.1;Dlo_028021.1
	Biological Process	GO:0006355	regulation of transcription, DNA-templated	57	837	6.40968e-07	5.46462e-05	Dlo_009570.1;Dlo_021697.1;Dlo_012442.1;Dlo_026202.1;Dlo_023421.1;Dlo_015606.1;Dlo_024934.1;Dlo_026250.1;Dlo_032710.2;Dlo_026909.1;Dlo_020240.1;Dlo_013340.1;Dlo_004435.1;Dlo_011527.1;Dlo_000444.1;Dlo_007221.1;Dlo_024965.1;Dlo_018664.1;Dlo_016429.1;Dlo_025334.1;Dlo_015368.1;Dlo_026484.1;Dlo_011141.1;Dlo_003898.1;Dlo_012643.1;Dlo_031760.1;Dlo_031113.1;Dlo_002962.1;Dlo_032102.1;Dlo_017296.1;Dlo_02783…
		GO:1903506	regulation of nucleic acid-templated transcription	57	837	6.40968e-07	5.46462e-05	Dlo_009570.1;Dlo_021697.1;Dlo_012442.1;Dlo_026202.1;Dlo_023421.1;Dlo_015606.1;Dlo_024934.1;Dlo_026250.1;Dlo_032710.2;Dlo_026909.1;Dlo_020240.1;Dlo_013340.1;Dlo_004435.1;Dlo_011527.1;Dlo_000444.1;Dlo_007221.1;Dlo_024965.1;Dlo_018664.1;Dlo_016429.1;Dlo_025334.1;Dlo_015368.1;Dlo_026484.1;Dlo_011141.1;Dlo_003898.1;Dlo_012643.1;Dlo_031760.1;Dlo_031113.1;Dlo_002962.1;Dlo_032102.1;Dlo_017296.1;Dlo_02783…
		GO:2001141	regulation of RNA biosynthetic process	57	837	6.40968e-07	5.46462e-05	Dlo_009570.1;Dlo_021697.1;Dlo_012442.1;Dlo_026202.1;Dlo_023421.1;Dlo_015606.1;Dlo_024934.1;Dlo_026250.1;Dlo_032710.2;Dlo_026909.1;Dlo_020240.1;Dlo_013340.1;Dlo_004435.1;Dlo_011527.1;Dlo_000444.1;Dlo_007221.1;Dlo_024965.1;Dlo_018664.1;Dlo_016429.1;Dlo_025334.1;Dlo_015368.1;Dlo_026484.1;Dlo_011141.1;Dlo_003898.1;Dlo_012643.1;Dlo_031760.1;Dlo_031113.1;Dlo_002962.1;Dlo_032102.1;Dlo_017296.1;Dlo_02783…
		GO:0051252	regulation of RNA metabolic process	57	838	6.66317e-07	5.46462e-05	Dlo_009570.1;Dlo_021697.1;Dlo_012442.1;Dlo_026202.1;Dlo_023421.1;Dlo_015606.1;Dlo_024934.1;Dlo_026250.1;Dlo_032710.2;Dlo_026909.1;Dlo_020240.1;Dlo_013340.1;Dlo_004435.1;Dlo_011527.1;Dlo_000444.1;Dlo_007221.1;Dlo_024965.1;Dlo_018664.1;Dlo_016429.1;Dlo_025334.1;Dlo_015368.1;Dlo_026484.1;Dlo_011141.1;Dlo_003898.1;Dlo_012643.1;Dlo_031760.1;Dlo_031113.1;Dlo_002962.1;Dlo_032102.1;Dlo_017296.1;Dlo_02783…
		GO:0010468	regulation of gene expression	59	887	8.67588e-07	5.46462e-05	Dlo_009570.1;Dlo_021697.1;Dlo_012442.1;Dlo_026202.1;XLOC_028207;Dlo_023421.1;Dlo_015606.1;Dlo_024934.1;Dlo_026250.1;Dlo_032710.2;Dlo_026909.1;Dlo_020240.1;Dlo_013340.1;Dlo_004435.1;Dlo_011527.1;Dlo_000444.1;Dlo_007221.1;Dlo_024965.1;Dlo_018664.1;Dlo_016429.1;Dlo_025334.1;Dlo_015368.1;Dlo_026484.1;Dlo_011141.1;Dlo_003898.1;Dlo_012643.1;Dlo_031760.1;Dlo_031113.1;Dlo_002962.1;Dlo_032102.1;Dlo_017296…
		GO:0010556	regulation of macromolecule biosynthetic process	57	851	1.09442e-06	5.46462e-05	Dlo_009570.1;Dlo_021697.1;Dlo_012442.1;Dlo_026202.1;Dlo_023421.1;Dlo_015606.1;Dlo_024934.1;Dlo_026250.1;Dlo_032710.2;Dlo_026909.1;Dlo_020240.1;Dlo_013340.1;Dlo_004435.1;Dlo_011527.1;Dlo_000444.1;Dlo_007221.1;Dlo_024965.1;Dlo_018664.1;Dlo_016429.1;Dlo_025334.1;Dlo_015368.1;Dlo_026484.1;Dlo_011141.1;Dlo_003898.1;Dlo_012643.1;Dlo_031760.1;Dlo_031113.1;Dlo_002962.1;Dlo_032102.1;Dlo_017296.1;Dlo_02783…
		GO:0031326	regulation of cellular biosynthetic process	57	851	1.09442e-06	5.46462e-05	Dlo_009570.1;Dlo_021697.1;Dlo_012442.1;Dlo_026202.1;Dlo_023421.1;Dlo_015606.1;Dlo_024934.1;Dlo_026250.1;Dlo_032710.2;Dlo_026909.1;Dlo_020240.1;Dlo_013340.1;Dlo_004435.1;Dlo_011527.1;Dlo_000444.1;Dlo_007221.1;Dlo_024965.1;Dlo_018664.1;Dlo_016429.1;Dlo_025334.1;Dlo_015368.1;Dlo_026484.1;Dlo_011141.1;Dlo_003898.1;Dlo_012643.1;Dlo_031760.1;Dlo_031113.1;Dlo_002962.1;Dlo_032102.1;Dlo_017296.1;Dlo_02783…
		GO:2000112	regulation of cellular macromolecule biosynthetic process	57	851	1.09442e-06	5.46462e-05	Dlo_009570.1;Dlo_021697.1;Dlo_012442.1;Dlo_026202.1;Dlo_023421.1;Dlo_015606.1;Dlo_024934.1;Dlo_026250.1;Dlo_032710.2;Dlo_026909.1;Dlo_020240.1;Dlo_013340.1;Dlo_004435.1;Dlo_011527.1;Dlo_000444.1;Dlo_007221.1;Dlo_024965.1;Dlo_018664.1;Dlo_016429.1;Dlo_025334.1;Dlo_015368.1;Dlo_026484.1;Dlo_011141.1;Dlo_003898.1;Dlo_012643.1;Dlo_031760.1;Dlo_031113.1;Dlo_002962.1;Dlo_032102.1;Dlo_017296.1;Dlo_02783…
		GO:0009889	regulation of biosynthetic process	57	852	1.13631e-06	5.46462e-05	Dlo_009570.1;Dlo_021697.1;Dlo_012442.1;Dlo_026202.1;Dlo_023421.1;Dlo_015606.1;Dlo_024934.1;Dlo_026250.1;Dlo_032710.2;Dlo_026909.1;Dlo_020240.1;Dlo_013340.1;Dlo_004435.1;Dlo_011527.1;Dlo_000444.1;Dlo_007221.1;Dlo_024965.1;Dlo_018664.1;Dlo_016429.1;Dlo_025334.1;Dlo_015368.1;Dlo_026484.1;Dlo_011141.1;Dlo_003898.1;Dlo_012643.1;Dlo_031760.1;Dlo_031113.1;Dlo_002962.1;Dlo_032102.1;Dlo_017296.1;Dlo_02783…
		GO:0019219	regulation of nucleobase-containing compound metabolic process	57	852	1.13631e-06	5.46462e-05	Dlo_009570.1;Dlo_021697.1;Dlo_012442.1;Dlo_026202.1;Dlo_023421.1;Dlo_015606.1;Dlo_024934.1;Dlo_026250.1;Dlo_032710.2;Dlo_026909.1;Dlo_020240.1;Dlo_013340.1;Dlo_004435.1;Dlo_011527.1;Dlo_000444.1;Dlo_007221.1;Dlo_024965.1;Dlo_018664.1;Dlo_016429.1;Dlo_025334.1;Dlo_015368.1;Dlo_026484.1;Dlo_011141.1;Dlo_003898.1;Dlo_012643.1;Dlo_031760.1;Dlo_031113.1;Dlo_002962.1;Dlo_032102.1;Dlo_017296.1;Dlo_02783…
		GO:0051171	regulation of nitrogen compound metabolic process	57	852	1.13631e-06	5.46462e-05	Dlo_009570.1;Dlo_021697.1;Dlo_012442.1;Dlo_026202.1;Dlo_023421.1;Dlo_015606.1;Dlo_024934.1;Dlo_026250.1;Dlo_032710.2;Dlo_026909.1;Dlo_020240.1;Dlo_013340.1;Dlo_004435.1;Dlo_011527.1;Dlo_000444.1;Dlo_007221.1;Dlo_024965.1;Dlo_018664.1;Dlo_016429.1;Dlo_025334.1;Dlo_015368.1;Dlo_026484.1;Dlo_011141.1;Dlo_003898.1;Dlo_012643.1;Dlo_031760.1;Dlo_031113.1;Dlo_002962.1;Dlo_032102.1;Dlo_017296.1;Dlo_02783…
		GO:0031323	regulation of cellular metabolic process	58	888	1.9541e-06	8.61431e-05	Dlo_009570.1;Dlo_021697.1;Dlo_012442.1;Dlo_026202.1;Dlo_023421.1;Dlo_015606.1;Dlo_024934.1;Dlo_026250.1;Dlo_000140.1;Dlo_032710.2;Dlo_026909.1;Dlo_020240.1;Dlo_013340.1;Dlo_004435.1;Dlo_011527.1;Dlo_000444.1;Dlo_007221.1;Dlo_024965.1;Dlo_018664.1;Dlo_016429.1;Dlo_025334.1;Dlo_015368.1;Dlo_026484.1;Dlo_011141.1;Dlo_003898.1;Dlo_012643.1;Dlo_031760.1;Dlo_031113.1;Dlo_002962.1;Dlo_032102.1;Dlo_01729…
		GO:0019222	regulation of metabolic process	60	938	2.50139e-06	0.000101787	Dlo_009570.1;Dlo_021697.1;Dlo_012442.1;Dlo_026202.1;XLOC_028207;Dlo_023421.1;Dlo_015606.1;Dlo_024934.1;Dlo_026250.1;Dlo_000140.1;Dlo_032710.2;Dlo_026909.1;Dlo_020240.1;Dlo_013340.1;Dlo_004435.1;Dlo_011527.1;Dlo_000444.1;Dlo_007221.1;Dlo_024965.1;Dlo_018664.1;Dlo_016429.1;Dlo_025334.1;Dlo_015368.1;Dlo_026484.1;Dlo_011141.1;Dlo_003898.1;Dlo_012643.1;Dlo_031760.1;Dlo_031113.1;Dlo_002962.1;Dlo_032102…
		GO:0060255	regulation of macromolecule metabolic process	59	921	2.93044e-06	0.000110729	Dlo_009570.1;Dlo_021697.1;Dlo_012442.1;Dlo_026202.1;XLOC_028207;Dlo_023421.1;Dlo_015606.1;Dlo_024934.1;Dlo_026250.1;Dlo_032710.2;Dlo_026909.1;Dlo_020240.1;Dlo_013340.1;Dlo_004435.1;Dlo_011527.1;Dlo_000444.1;Dlo_007221.1;Dlo_024965.1;Dlo_018664.1;Dlo_016429.1;Dlo_025334.1;Dlo_015368.1;Dlo_026484.1;Dlo_011141.1;Dlo_003898.1;Dlo_012643.1;Dlo_031760.1;Dlo_031113.1;Dlo_002962.1;Dlo_032102.1;Dlo_017296…
		GO:0065007	biological regulation	82	1446	3.72345e-06	0.000131314	Dlo_009570.1;Dlo_021697.1;Dlo_012442.1;Dlo_026202.1;XLOC_028207;Dlo_023421.1;dlo_039049.1;Dlo_015606.1;Dlo_024934.1;Dlo_026250.1;Dlo_015498.1;Dlo_000140.1;Dlo_032710.2;Dlo_026909.1;Dlo_020240.1;Dlo_013340.1;Dlo_004435.1;Dlo_011527.1;Dlo_000444.1;Dlo_007221.1;Dlo_024188.1;Dlo_024965.1;Dlo_018664.1;Dlo_016429.1;Dlo_025334.1;Dlo_015368.1;Dlo_026484.1;Dlo_011141.1;Dlo_003898.1;Dlo_012643.1;Dlo_031760…
		GO:0080090	regulation of primary metabolic process	57	891	4.6073e-06	0.000152329	Dlo_009570.1;Dlo_021697.1;Dlo_012442.1;Dlo_026202.1;Dlo_023421.1;Dlo_015606.1;Dlo_024934.1;Dlo_026250.1;Dlo_032710.2;Dlo_026909.1;Dlo_020240.1;Dlo_013340.1;Dlo_004435.1;Dlo_011527.1;Dlo_000444.1;Dlo_007221.1;Dlo_024965.1;Dlo_018664.1;Dlo_016429.1;Dlo_025334.1;Dlo_015368.1;Dlo_026484.1;Dlo_011141.1;Dlo_003898.1;Dlo_012643.1;Dlo_031760.1;Dlo_031113.1;Dlo_002962.1;Dlo_032102.1;Dlo_017296.1;Dlo_02783…
		GO:0015979	photosynthesis	12	74	8.26695e-06	0.000257248	Dlo_011262.1;Dlo_000140.1;Dlo_013405.1;Dlo_026432.1;Dlo_010266.2;dlo_035474.1;Dlo_033155.1;Dlo_014635.1;Dlo_007248.1;dlo_034774.1;Dlo_020475.1;Dlo_020472.2
		GO:0050794	regulation of cellular process	76	1343	9.94339e-06	0.000292225	Dlo_009570.1;Dlo_021697.1;Dlo_012442.1;Dlo_026202.1;Dlo_023421.1;Dlo_015606.1;Dlo_024934.1;Dlo_026250.1;Dlo_015498.1;Dlo_000140.1;Dlo_032710.2;Dlo_026909.1;Dlo_020240.1;Dlo_013340.1;Dlo_004435.1;Dlo_011527.1;Dlo_000444.1;Dlo_007221.1;Dlo_024188.1;Dlo_024965.1;Dlo_018664.1;Dlo_016429.1;Dlo_025334.1;Dlo_015368.1;Dlo_026484.1;Dlo_011141.1;Dlo_003898.1;Dlo_012643.1;Dlo_031760.1;Dlo_031113.1;Dlo_00296…
		GO:0050789	regulation of biological process	78	1405	1.48543e-05	0.000413575	Dlo_009570.1;Dlo_021697.1;Dlo_012442.1;Dlo_026202.1;XLOC_028207;Dlo_023421.1;Dlo_015606.1;Dlo_024934.1;Dlo_026250.1;Dlo_015498.1;Dlo_000140.1;Dlo_032710.2;Dlo_026909.1;Dlo_020240.1;Dlo_013340.1;Dlo_004435.1;Dlo_011527.1;Dlo_000444.1;Dlo_007221.1;Dlo_024188.1;Dlo_024965.1;Dlo_018664.1;Dlo_016429.1;Dlo_025334.1;Dlo_015368.1;Dlo_026484.1;Dlo_011141.1;Dlo_003898.1;Dlo_012643.1;Dlo_031760.1;Dlo_031113…
SX profile 4	Cellular Component	GO:0000109	nucleotide-excision repair complex	5	6	3.16471e-06	0.000398754	XLOC_036254;Dlo_013650.1;Dlo_032550.1;XLOC_035051;XLOC_029341
		GO:0032993	protein-DNA complex	13	59	1.69782e-05	0.00106963	Dlo_017374.1;Dlo_028909.1;Dlo_003452.2;Dlo_002553.1;Dlo_032035.1;Dlo_013650.1;Dlo_032550.1;dlo_038724.1;Dlo_008461.1;Dlo_023705.1;Dlo_022850.1;dlo_035069.1;Dlo_023706.1
		GO:0005694	chromosome	20	135	5.42449e-05	0.00181738	Dlo_017374.1;Dlo_028909.1;Dlo_028952.1;Dlo_004416.1;Dlo_003452.2;Dlo_013141.1;Dlo_002553.1;Dlo_032035.1;Dlo_013650.1;Dlo_032550.1;dlo_038724.1;Dlo_000639.2;Dlo_008461.1;Dlo_023705.1;Dlo_017074.1;Dlo_022850.1;dlo_035069.1;Dlo_023706.1;Dlo_028687.1;Dlo_026229.1
		GO:1990391	DNA repair complex	5	9	5.76947e-05	0.00181738	XLOC_036254;Dlo_013650.1;Dlo_032550.1;XLOC_035051;XLOC_029341
		GO:0044815	DNA packaging complex	12	60	9.92288e-05	0.00250057	Dlo_017374.1;Dlo_028909.1;Dlo_004416.1;Dlo_003452.2;Dlo_002553.1;Dlo_032035.1;dlo_038724.1;Dlo_008461.1;Dlo_023705.1;Dlo_022850.1;dlo_035069.1;Dlo_023706.1
		GO:0000786	nucleosome	11	55	0.000194023	0.00349241	Dlo_017374.1;Dlo_028909.1;Dlo_003452.2;Dlo_002553.1;Dlo_032035.1;dlo_038724.1;Dlo_008461.1;Dlo_023705.1;Dlo_022850.1;dlo_035069.1;Dlo_023706.1
		GO:1990104	DNA bending complex	11	55	0.000194023	0.00349241	Dlo_017374.1;Dlo_028909.1;Dlo_003452.2;Dlo_002553.1;Dlo_032035.1;dlo_038724.1;Dlo_008461.1;Dlo_023705.1;Dlo_022850.1;dlo_035069.1;Dlo_023706.1
		GO:0005634	nucleus	60	706	0.000423665	0.00667273	Dlo_020449.1;Dlo_009788.1;Dlo_000378.1;Dlo_000309.1;XLOC_036254;Dlo_017374.1;Dlo_019022.1;Dlo_026285.1;Dlo_029776.1;Dlo_028952.1;Dlo_000252.1;Dlo_000394.1;Dlo_015422.1;Dlo_031860.1;Dlo_027017.1;Dlo_022738.1;dlo_035537.1;Dlo_008250.1;Dlo_013141.1;Dlo_002553.1;Dlo_021466.1;Dlo_032035.1;Dlo_016234.1;Dlo_013650.1;Dlo_005638.1;Dlo_028534.1;Dlo_003858.1;Dlo_028609.1;Dlo_004907.3;Dlo_032550.1;Dlo_006549…
		GO:0044427	chromosomal part	16	118	0.000844904	0.0109438	Dlo_017374.1;Dlo_028909.1;Dlo_028952.1;Dlo_004416.1;Dlo_003452.2;Dlo_002553.1;Dlo_032035.1;Dlo_013650.1;Dlo_032550.1;dlo_038724.1;Dlo_008461.1;Dlo_023705.1;Dlo_022850.1;dlo_035069.1;Dlo_023706.1;Dlo_026229.1
		GO:0000785	chromatin	12	75	0.000868554	0.0109438	Dlo_017374.1;Dlo_028909.1;Dlo_028952.1;Dlo_003452.2;Dlo_002553.1;Dlo_032035.1;dlo_038724.1;Dlo_008461.1;Dlo_023705.1;Dlo_022850.1;dlo_035069.1;Dlo_023706.1
		GO:0005618	cell wall	14	103	0.00173086	0.0198262	Dlo_027815.1;Dlo_027816.1;Dlo_011817.1;Dlo_013949.1;Dlo_003708.1;Dlo_003712.1;Dlo_018818.1;Dlo_003703.1;Dlo_024538.1;Dlo_003707.1;Dlo_017065.1;Dlo_003713.1;Dlo_004037.3;Dlo_027813.1
		GO:0005681	spliceosomal complex	5	18	0.00257526	0.0250284	dlo_035537.1;dlo_038810.1;dlo_034475.1;dlo_035294.1;dlo_034752.1
		GO:0042555	MCM complex	3	6	0.00313465	0.0250284	Dlo_022738.1;Dlo_022562.1;Dlo_020192.1
		GO:0008622	epsilon DNA polymerase complex	2	2	0.0031782	0.0250284	Dlo_013650.1;Dlo_032550.1
		GO:0043596	nuclear replication fork	2	2	0.0031782	0.0250284	Dlo_013650.1;Dlo_032550.1
		GO:0043601	nuclear replisome	2	2	0.0031782	0.0250284	Dlo_013650.1;Dlo_032550.1
		GO:0005576	extracellular region	12	88	0.00355121	0.0263207	Dlo_003708.1;Dlo_003712.1;Dlo_032718.1;Dlo_003703.1;Dlo_024538.1;Dlo_007693.1;Dlo_017039.1;Dlo_003707.1;Dlo_001870.1;Dlo_004478.1;Dlo_003713.1;Dlo_024180.1
		GO:0030312	external encapsulating structure	14	112	0.00383298	0.0268309	Dlo_027815.1;Dlo_027816.1;Dlo_011817.1;Dlo_013949.1;Dlo_003708.1;Dlo_003712.1;Dlo_018818.1;Dlo_003703.1;Dlo_024538.1;Dlo_003707.1;Dlo_017065.1;Dlo_003713.1;Dlo_004037.3;Dlo_027813.1
		GO:0048046	apoplast	6	29	0.00482967	0.0320283	Dlo_003708.1;Dlo_003712.1;Dlo_003703.1;Dlo_024538.1;Dlo_003707.1;Dlo_003713.1
		GO:0031231	intrinsic component of peroxisomal membrane	3	7	0.00525786	0.0331245	Dlo_022468.1;Dlo_025782.1;XLOC_034410
		GO:0042575	DNA polymerase complex	3	8	0.00806425	0.0473454	Dlo_017891.1;Dlo_013650.1;Dlo_032550.1
		GO:0031225	anchored component of membrane	4	15	0.00826665	0.0473454	Dlo_024326.1;Dlo_005723.1;Dlo_025008.2;Dlo_029135.3
	Molecular Function	GO:0004180	carboxypeptidase activity	16	51	2.4424e-08	1.03558e-05	Dlo_002759.1;Dlo_015095.1;Dlo_033855.1;Dlo_012067.2;Dlo_021795.1;Dlo_015996.1;Dlo_002761.1;Dlo_033099.1;Dlo_030111.1;Dlo_004677.1;Dlo_033098.1;Dlo_033856.1;Dlo_021798.1;Dlo_033100.1;XLOC_016802;Dlo_012068.1
		GO:0004185	serine-type carboxypeptidase activity	15	48	7.09836e-08	1.50485e-05	Dlo_002759.1;Dlo_015095.1;Dlo_033855.1;Dlo_012067.2;Dlo_021795.1;Dlo_015996.1;Dlo_002761.1;Dlo_033099.1;Dlo_030111.1;Dlo_004677.1;Dlo_033098.1;Dlo_033856.1;Dlo_021798.1;Dlo_033100.1;Dlo_012068.1
		GO:0008238	exopeptidase activity	18	77	4.87328e-07	6.88757e-05	Dlo_002759.1;Dlo_015095.1;Dlo_033855.1;Dlo_012067.2;Dlo_021795.1;Dlo_015996.1;Dlo_002761.1;Dlo_033099.1;Dlo_030111.1;Dlo_029413.2;Dlo_004677.1;Dlo_003618.1;Dlo_033098.1;Dlo_033856.1;Dlo_021798.1;Dlo_033100.1;XLOC_016802;Dlo_012068.1
		GO:0070008	serine-type exopeptidase activity	15	56	6.7099e-07	7.11249e-05	Dlo_002759.1;Dlo_015095.1;Dlo_033855.1;Dlo_012067.2;Dlo_021795.1;Dlo_015996.1;Dlo_002761.1;Dlo_033099.1;Dlo_030111.1;Dlo_004677.1;Dlo_033098.1;Dlo_033856.1;Dlo_021798.1;Dlo_033100.1;Dlo_012068.1
		GO:0016705	oxidoreductase activity, acting on paired donors, with incorporation or reduction of molecular oxygen	65	620	7.56382e-06	0.000641412	Dlo_024154.1;Dlo_023974.1;Dlo_008544.1;dlo_039236.1;Dlo_018267.1;Dlo_000157.1;Dlo_028722.1;Dlo_031421.1;Dlo_031125.1;Dlo_032961.1;Dlo_021175.1;Dlo_016211.1;Dlo_020633.1;Dlo_009116.1;Dlo_003505.1;Dlo_004911.1;Dlo_031652.1;Dlo_027358.1;Dlo_032565.1;Dlo_012851.1;Dlo_022546.1;Dlo_012703.1;Dlo_023237.1;Dlo_014559.1;Dlo_003912.1;dlo_039258.1;Dlo_031124.1;Dlo_018660.1;Dlo_018258.1;Dlo_032762.1;Dlo_00309…
		GO:0016491	oxidoreductase activity	145	1743	2.28399e-05	0.00161402	Dlo_024154.1;Dlo_019175.2;Dlo_017282.1;Dlo_021738.1;Dlo_029605.1;Dlo_009287.1;Dlo_023974.1;Dlo_009649.1;Dlo_008544.1;dlo_039236.1;Dlo_004985.1;Dlo_033368.1;Dlo_018267.1;Dlo_000157.1;Dlo_028722.1;Dlo_018661.1;Dlo_026499.1;Dlo_001509.1;Dlo_001857.1;Dlo_003281.1;Dlo_031421.1;Dlo_000298.1;Dlo_004816.1;Dlo_028989.1;Dlo_031125.1;Dlo_015594.1;Dlo_032961.1;Dlo_021175.1;Dlo_016211.1;Dlo_020633.1;Dlo_00911…
		GO:0016717	oxidoreductase activity, acting on paired donors, with oxidation of a pair of donors resulting in the reduction of molecular oxygen to two molecules of water	6	12	3.09967e-05	0.00187751	Dlo_020633.1;Dlo_031652.1;Dlo_005176.1;Dlo_019546.1;Dlo_013310.1;Dlo_028388.1
		GO:0005506	iron ion binding	49	476	0.000154638	0.00819584	Dlo_023974.1;Dlo_008544.1;Dlo_018267.1;Dlo_000157.1;Dlo_028722.1;Dlo_031421.1;Dlo_021175.1;Dlo_016211.1;Dlo_009116.1;Dlo_003505.1;Dlo_004911.1;Dlo_015788.1;Dlo_032565.1;Dlo_012851.1;Dlo_022546.1;Dlo_012703.1;Dlo_023237.1;Dlo_014559.1;Dlo_020316.1;Dlo_003912.1;dlo_039258.1;Dlo_018660.1;Dlo_018258.1;Dlo_003095.1;Dlo_030325.1;Dlo_029805.1;Dlo_026084.1;Dlo_013987.1;Dlo_032545.2;Dlo_027789.1;Dlo_01066…
		GO:0034061	DNA polymerase activity	8	29	0.000225452	0.0106213	XLOC_036254;Dlo_013650.1;Dlo_032550.1;Dlo_000272.1;XLOC_035051;Dlo_010178.1;XLOC_029341;Dlo_013745.1
		GO:0016757	transferase activity, transferring glycosyl groups	50	535	0.00122811	0.0457378	Dlo_017115.1;Dlo_016933.1;Dlo_027595.1;Dlo_016688.1;Dlo_000720.1;Dlo_017536.1;Dlo_025781.1;Dlo_010294.1;Dlo_025769.1;Dlo_003708.1;Dlo_003712.1;Dlo_029298.1;Dlo_012241.1;Dlo_003555.1;Dlo_007042.1;Dlo_031821.1;Dlo_026141.1;Dlo_008889.1;Dlo_016686.1;Dlo_003703.1;Dlo_029299.1;Dlo_015665.1;Dlo_029459.1;Dlo_024538.1;Dlo_000577.2;Dlo_030809.2;Dlo_026526.1;Dlo_021089.1;Dlo_014957.1;XLOC_010334;Dlo_027147…
		GO:0001071	nucleic acid binding transcription factor activity	39	391	0.00127321	0.0457378	Dlo_002663.1;Dlo_026285.1;Dlo_029776.1;Dlo_008610.1;Dlo_023524.1;Dlo_015474.1;Dlo_032521.1;Dlo_000252.1;Dlo_014727.1;Dlo_030665.1;Dlo_005618.1;Dlo_016828.1;Dlo_007317.1;Dlo_007513.1;XLOC_014984;Dlo_021466.1;Dlo_030713.1;Dlo_015139.1;Dlo_005638.1;Dlo_015501.2;Dlo_028609.1;Dlo_027244.2;Dlo_028019.1;Dlo_000963.1;Dlo_028813.1;Dlo_022612.1;Dlo_000290.1;Dlo_000250.1;Dlo_031750.1;Dlo_014085.1;Dlo_008860…
		GO:0016758	transferase activity, transferring hexosyl groups	46	483	0.00129447	0.0457378	Dlo_017115.1;Dlo_016933.1;Dlo_027595.1;Dlo_016688.1;Dlo_017536.1;Dlo_025781.1;Dlo_010294.1;Dlo_025769.1;Dlo_003708.1;Dlo_003712.1;Dlo_029298.1;Dlo_012241.1;Dlo_003555.1;Dlo_007042.1;Dlo_031821.1;Dlo_008889.1;Dlo_003703.1;Dlo_029299.1;Dlo_015665.1;Dlo_029459.1;Dlo_024538.1;Dlo_000577.2;Dlo_030809.2;Dlo_026526.1;Dlo_021089.1;Dlo_014957.1;XLOC_010334;Dlo_027147.1;Dlo_017534.1;Dlo_003707.1;Dlo_025308…
	Biological Process	GO:0006260	DNA replication	20	55	1.7312e-11	1.25512e-08	Dlo_001826.1;Dlo_009788.1;Dlo_009876.1;Dlo_030742.1;Dlo_025202.1;Dlo_031860.1;Dlo_022738.1;Dlo_015791.1;Dlo_013650.1;Dlo_032550.1;Dlo_000272.1;Dlo_003801.1;XLOC_001569;XLOC_008508;Dlo_022562.1;Dlo_020192.1;Dlo_013745.1;Dlo_028983.1;Dlo_031933.1;Dlo_026229.1
		GO:0006304	DNA modification	9	15	3.28392e-08	7.93615e-06	Dlo_001764.2;Dlo_018734.1;Dlo_016524.1;XLOC_029936;XLOC_001569;XLOC_008508;XLOC_036215;Dlo_014973.1;Dlo_012038.3
		GO:0006305	DNA alkylation	9	15	3.28392e-08	7.93615e-06	Dlo_001764.2;Dlo_018734.1;Dlo_016524.1;XLOC_029936;XLOC_001569;XLOC_008508;XLOC_036215;Dlo_014973.1;Dlo_012038.3
		GO:0006261	DNA-dependent DNA replication	8	13	1.51604e-07	2.74783e-05	Dlo_009876.1;Dlo_030742.1;Dlo_022738.1;Dlo_015791.1;Dlo_000272.1;Dlo_022562.1;Dlo_020192.1;Dlo_031933.1
		GO:0055114	oxidation-reduction process	135	1507	4.09269e-07	5.93441e-05	Dlo_024154.1;Dlo_019175.2;Dlo_017282.1;Dlo_021738.1;Dlo_029605.1;Dlo_009287.1;Dlo_023974.1;Dlo_008544.1;dlo_039236.1;Dlo_004985.1;Dlo_033368.1;Dlo_018267.1;Dlo_000157.1;Dlo_028722.1;Dlo_018661.1;Dlo_026499.1;Dlo_001509.1;Dlo_001857.1;Dlo_031421.1;Dlo_000298.1;Dlo_004816.1;Dlo_028989.1;Dlo_031125.1;Dlo_015594.1;Dlo_032961.1;Dlo_021175.1;Dlo_016211.1;Dlo_020633.1;Dlo_009116.1;Dlo_003505.1;Dlo_03366…
		GO:0006306	DNA methylation	5	7	1.41317e-05	0.00146364	Dlo_001764.2;Dlo_018734.1;Dlo_016524.1;Dlo_014973.1;Dlo_012038.3
		GO:0044728	DNA methylation or demethylation	5	7	1.41317e-05	0.00146364	Dlo_001764.2;Dlo_018734.1;Dlo_016524.1;Dlo_014973.1;Dlo_012038.3
		GO:0006270	DNA replication initiation	5	8	3.58294e-05	0.00324704	Dlo_030742.1;Dlo_022738.1;Dlo_000272.1;Dlo_022562.1;Dlo_020192.1
		GO:0071103	DNA conformation change	11	50	0.000138001	0.0111167	Dlo_017374.1;Dlo_004416.1;Dlo_002553.1;Dlo_032035.1;Dlo_000639.2;XLOC_029936;XLOC_001569;Dlo_023705.1;XLOC_036215;Dlo_019959.3;Dlo_023706.1
		GO:0032508	DNA duplex unwinding	3	3	0.000211312	0.0153201	XLOC_029936;XLOC_001569;XLOC_036215
		GO:0044710	single-organism metabolic process	205	2808	0.00044586	0.0293862	Dlo_006743.1;Dlo_017115.1;Dlo_001826.1;Dlo_024154.1;Dlo_020449.1;Dlo_019175.2;Dlo_017282.1;Dlo_021738.1;Dlo_029605.1;Dlo_009287.1;Dlo_023974.1;Dlo_022164.1;Dlo_008544.1;dlo_039236.1;Dlo_013492.1;Dlo_004985.1;Dlo_011356.2;Dlo_033368.1;Dlo_016688.1;Dlo_023359.1;Dlo_025802.1;Dlo_018267.1;Dlo_000157.1;Dlo_028722.1;Dlo_018661.1;Dlo_026499.1;Dlo_001509.1;Dlo_001857.1;Dlo_025769.1;Dlo_031421.1;Dlo_00029…
		GO:0043414	macromolecule methylation	10	49	0.000525776	0.0317657	Dlo_019976.3;Dlo_001764.2;Dlo_018734.1;Dlo_016524.1;XLOC_029936;XLOC_001569;XLOC_008508;XLOC_036215;Dlo_014973.1;Dlo_012038.3
		GO:0040029	regulation of gene expression, epigenetic	6	19	0.000611173	0.0340847	Dlo_001764.2;Dlo_018734.1;Dlo_016524.1;XLOC_008508;Dlo_014973.1;Dlo_012038.3
SX profile 7	Cellular Component	GO:0005576	extracellular region	13	88	1.82698e-06	0.000162601	Dlo_028819.2;Dlo_005764.1;Dlo_004071.1;Dlo_018550.1;Dlo_024499.1;Dlo_030117.1;Dlo_011386.1;Dlo_006622.1;XLOC_026576;Dlo_013010.1;Dlo_004072.1;Dlo_024536.1;Dlo_025998.1
		GO:0031225	anchored component of membrane	4	15	0.000863513	0.0384263	Dlo_006440.1;Dlo_003529.2;Dlo_003530.1;Dlo_026003.1
	Molecular Function	GO:0003824	catalytic activity	336	8792	1.36966e-07	4.67055e-05	XLOC_009050;Dlo_014287.1;Dlo_021394.1;Dlo_011185.1;Dlo_011479.1;Dlo_009625.2;Dlo_024095.1;Dlo_012598.1;Dlo_007301.1;Dlo_003080.1;Dlo_011637.1;Dlo_004393.2;Dlo_025017.1;Dlo_033949.1;Dlo_025052.1;Dlo_005587.1;Dlo_011584.1;Dlo_002713.1;Dlo_008397.1;Dlo_030388.1;Dlo_013448.1;Dlo_002772.1;Dlo_015620.1;Dlo_019699.1;Dlo_029230.1;Dlo_023047.1;Dlo_012083.1;Dlo_004055.1;Dlo_029821.1;Dlo_011228.1;Dlo_004236…
		GO:0016491	oxidoreductase activity	90	1743	1.72981e-06	0.000294933	Dlo_012598.1;Dlo_011637.1;Dlo_025017.1;Dlo_005587.1;Dlo_008397.1;Dlo_015620.1;Dlo_019699.1;Dlo_004055.1;Dlo_016989.1;Dlo_028397.1;Dlo_020355.1;Dlo_002085.1;dlo_038036.1;Dlo_021759.1;Dlo_005127.1;Dlo_031816.1;Dlo_000176.1;Dlo_005853.1;Dlo_013676.1;Dlo_003234.1;Dlo_021459.1;Dlo_000026.1;Dlo_003911.1;Dlo_032656.1;Dlo_000449.1;Dlo_031796.1;Dlo_004172.1;Dlo_003181.1;Dlo_013140.1;Dlo_024090.1;Dlo_01426…
		GO:0005507	copper ion binding	10	83	0.000280424	0.0265206	Dlo_020355.1;Dlo_021759.1;Dlo_000176.1;Dlo_000026.1;Dlo_024090.1;Dlo_014260.3;Dlo_011079.1;Dlo_020910.1;Dlo_030964.1;Dlo_023357.1
		GO:0016836	hydro-lyase activity	7	44	0.00042049	0.0265206	Dlo_002651.1;Dlo_026008.1;Dlo_011036.1;Dlo_006239.1;Dlo_013818.1;Dlo_003262.1;Dlo_018572.1
		GO:0004553	hydrolase activity, hydrolyzing O-glycosyl compounds	31	514	0.000466077	0.0265206	Dlo_021394.1;Dlo_033949.1;Dlo_012083.1;Dlo_018550.1;Dlo_019862.1;Dlo_028732.1;Dlo_015090.1;Dlo_008509.1;Dlo_032510.1;Dlo_025720.1;Dlo_017002.2;Dlo_030117.1;Dlo_026341.2;Dlo_024083.2;Dlo_011149.1;Dlo_015093.1;Dlo_032373.1;Dlo_020345.1;Dlo_014273.1;Dlo_018580.1;Dlo_013187.1;Dlo_013952.1;Dlo_021120.1;Dlo_030771.2;Dlo_024281.1;Dlo_033618.1;Dlo_024536.1;Dlo_025719.1;Dlo_027819.1;Dlo_019730.2;Dlo_02599…
		GO:0016798	hydrolase activity, acting on glycosyl bonds	32	537	0.000466637	0.0265206	Dlo_021394.1;Dlo_033949.1;Dlo_012083.1;Dlo_018550.1;Dlo_019862.1;Dlo_019066.1;Dlo_028732.1;Dlo_015090.1;Dlo_008509.1;Dlo_032510.1;Dlo_025720.1;Dlo_017002.2;Dlo_030117.1;Dlo_026341.2;Dlo_024083.2;Dlo_011149.1;Dlo_015093.1;Dlo_032373.1;Dlo_020345.1;Dlo_014273.1;Dlo_018580.1;Dlo_013187.1;Dlo_013952.1;Dlo_021120.1;Dlo_030771.2;Dlo_024281.1;Dlo_033618.1;Dlo_024536.1;Dlo_025719.1;Dlo_027819.1;Dlo_01973…
		GO:0004601	peroxidase activity	12	126	0.000649834	0.0270615	Dlo_011637.1;Dlo_025017.1;Dlo_015620.1;Dlo_004172.1;Dlo_022304.1;Dlo_012969.1;Dlo_019378.1;Dlo_013704.1;dlo_038360.1;Dlo_003775.1;dlo_034869.1;Dlo_014777.1
		GO:0008236	serine-type peptidase activity	18	243	0.000744861	0.0270615	Dlo_009625.2;Dlo_023047.1;Dlo_031657.1;Dlo_014469.1;Dlo_033211.1;Dlo_009626.1;Dlo_025761.1;Dlo_026978.1;Dlo_030152.1;Dlo_018071.1;Dlo_017307.1;Dlo_009674.1;Dlo_018077.1;Dlo_032706.1;Dlo_023020.1;Dlo_001004.1;Dlo_031300.1;dlo_036619.1
		GO:0017171	serine hydrolase activity	18	243	0.000744861	0.0270615	Dlo_009625.2;Dlo_023047.1;Dlo_031657.1;Dlo_014469.1;Dlo_033211.1;Dlo_009626.1;Dlo_025761.1;Dlo_026978.1;Dlo_030152.1;Dlo_018071.1;Dlo_017307.1;Dlo_009674.1;Dlo_018077.1;Dlo_032706.1;Dlo_023020.1;Dlo_001004.1;Dlo_031300.1;dlo_036619.1
		GO:0016684	oxidoreductase activity, acting on peroxide as acceptor	12	129	0.00080182	0.0270615	Dlo_011637.1;Dlo_025017.1;Dlo_015620.1;Dlo_004172.1;Dlo_022304.1;Dlo_012969.1;Dlo_019378.1;Dlo_013704.1;dlo_038360.1;Dlo_003775.1;dlo_034869.1;Dlo_014777.1
		GO:0016757	transferase activity, transferring glycosyl groups	31	535	0.000902699	0.0270615	Dlo_024095.1;Dlo_025052.1;Dlo_029821.1;Dlo_019328.1;Dlo_018550.1;Dlo_000301.1;Dlo_002362.1;Dlo_025309.1;Dlo_017602.3;Dlo_030117.1;Dlo_009318.2;Dlo_009403.1;Dlo_007491.1;Dlo_004099.1;Dlo_017114.1;Dlo_004425.1;Dlo_004339.1;Dlo_017530.1;Dlo_004418.2;Dlo_004336.1;Dlo_004329.1;Dlo_003694.1;Dlo_028920.1;Dlo_029391.1;Dlo_002430.5;Dlo_024536.1;Dlo_019977.1;Dlo_026174.1;Dlo_027905.1;Dlo_030755.1;Dlo_02599…
		GO:0003979	UDP-glucose 6-dehydrogenase activity	2	2	0.000997189	0.0270615	Dlo_031816.1;Dlo_007167.1
		GO:0048037	cofactor binding	26	424	0.00103167	0.0270615	Dlo_003080.1;Dlo_011228.1;Dlo_016989.1;Dlo_031816.1;Dlo_013676.1;Dlo_011036.1;Dlo_000449.1;Dlo_031796.1;Dlo_012219.1;Dlo_032454.1;Dlo_031699.1;Dlo_011316.3;Dlo_013254.1;Dlo_019009.2;Dlo_003642.1;Dlo_005337.1;Dlo_024990.1;Dlo_011965.1;Dlo_030964.1;Dlo_025848.1;Dlo_027606.3;Dlo_030391.1;Dlo_007167.1;Dlo_011191.1;Dlo_007330.1;Dlo_021437.1
		GO:0020037	heme binding	30	521	0.00119852	0.0279453	dlo_039187.1;Dlo_011637.1;Dlo_025017.1;Dlo_015620.1;Dlo_028397.1;Dlo_002085.1;Dlo_021459.1;Dlo_003911.1;Dlo_004172.1;Dlo_003920.1;Dlo_022304.1;Dlo_015741.1;Dlo_012969.1;dlo_035738.1;Dlo_026076.1;Dlo_019378.1;Dlo_015799.1;Dlo_022549.1;Dlo_008307.1;Dlo_013441.1;dlo_038360.1;Dlo_003775.1;Dlo_012536.1;dlo_034869.1;dlo_036136.1;Dlo_014777.1;Dlo_023263.1;Dlo_004909.1;Dlo_012430.1;Dlo_002921.1
		GO:0046906	tetrapyrrole binding	30	524	0.00131028	0.0279453	dlo_039187.1;Dlo_011637.1;Dlo_025017.1;Dlo_015620.1;Dlo_028397.1;Dlo_002085.1;Dlo_021459.1;Dlo_003911.1;Dlo_004172.1;Dlo_003920.1;Dlo_022304.1;Dlo_015741.1;Dlo_012969.1;dlo_035738.1;Dlo_026076.1;Dlo_019378.1;Dlo_015799.1;Dlo_022549.1;Dlo_008307.1;Dlo_013441.1;dlo_038360.1;Dlo_003775.1;Dlo_012536.1;dlo_034869.1;dlo_036136.1;Dlo_014777.1;Dlo_023263.1;Dlo_004909.1;Dlo_012430.1;Dlo_002921.1
		GO:0016705	oxidoreductase activity, acting on paired donors, with incorporation or reduction of molecular oxygen	34	620	0.00133529	0.0279453	Dlo_005587.1;Dlo_004055.1;Dlo_028397.1;Dlo_002085.1;Dlo_021459.1;Dlo_003911.1;Dlo_032656.1;Dlo_000449.1;Dlo_031796.1;Dlo_003181.1;Dlo_003920.1;Dlo_029037.1;Dlo_015741.1;Dlo_009340.1;Dlo_029352.1;Dlo_018658.1;XLOC_018643;Dlo_026076.1;Dlo_015799.1;Dlo_022549.1;Dlo_008307.1;Dlo_013441.1;Dlo_002788.1;Dlo_014541.1;Dlo_028393.1;Dlo_012536.1;dlo_036136.1;Dlo_019253.1;Dlo_018659.1;Dlo_008650.1;Dlo_026842…
		GO:0004252	serine-type endopeptidase activity	13	157	0.00145925	0.0279453	Dlo_023047.1;Dlo_033211.1;Dlo_025761.1;Dlo_026978.1;Dlo_018071.1;Dlo_017307.1;Dlo_009674.1;Dlo_018077.1;Dlo_032706.1;Dlo_023020.1;Dlo_001004.1;Dlo_031300.1;dlo_036619.1
		GO:0016209	antioxidant activity	12	140	0.00163555	0.0279453	Dlo_011637.1;Dlo_025017.1;Dlo_015620.1;Dlo_004172.1;Dlo_022304.1;Dlo_012969.1;Dlo_019378.1;Dlo_013704.1;dlo_038360.1;Dlo_003775.1;dlo_034869.1;Dlo_014777.1
		GO:0016759	cellulose synthase activity	6	41	0.00170109	0.0279453	Dlo_017602.3;Dlo_009403.1;Dlo_007491.1;Dlo_017114.1;Dlo_028920.1;Dlo_027905.1
		GO:0016760	cellulose synthase (UDP-forming) activity	6	41	0.00170109	0.0279453	Dlo_017602.3;Dlo_009403.1;Dlo_007491.1;Dlo_017114.1;Dlo_028920.1;Dlo_027905.1
		GO:0016829	lyase activity	19	283	0.00172097	0.0279453	Dlo_014287.1;Dlo_003080.1;Dlo_002713.1;Dlo_017155.1;Dlo_002651.1;Dlo_013263.1;Dlo_026008.1;Dlo_011232.1;Dlo_011036.1;Dlo_016086.1;Dlo_006908.1;Dlo_003642.1;Dlo_001979.1;Dlo_002348.1;Dlo_006239.1;Dlo_013818.1;Dlo_003262.1;Dlo_018572.1;Dlo_001471.1
		GO:0016758	transferase activity, transferring hexosyl groups	27	483	0.00312108	0.0473147	Dlo_024095.1;Dlo_025052.1;Dlo_019328.1;Dlo_018550.1;Dlo_000301.1;Dlo_002362.1;Dlo_025309.1;Dlo_017602.3;Dlo_030117.1;Dlo_009318.2;Dlo_009403.1;Dlo_007491.1;Dlo_017114.1;Dlo_004339.1;Dlo_017530.1;Dlo_004336.1;Dlo_004329.1;Dlo_003694.1;Dlo_028920.1;Dlo_029391.1;Dlo_002430.5;Dlo_024536.1;Dlo_019977.1;Dlo_026174.1;Dlo_027905.1;Dlo_030755.1;Dlo_025998.1
		GO:0033926	glycopeptide alpha-N-acetylgalactosaminidase activity	3	10	0.00319131	0.0473147	Dlo_017002.2;Dlo_026341.2;Dlo_020345.1
	Biological Process	GO:0044710	single-organism metabolic process	135	2808	1.47353e-07	6.92558e-05	Dlo_021394.1;Dlo_011185.1;Dlo_024095.1;Dlo_003080.1;Dlo_011637.1;Dlo_025017.1;Dlo_015016.1;Dlo_005587.1;Dlo_008397.1;Dlo_030388.1;Dlo_015620.1;Dlo_019699.1;Dlo_004055.1;Dlo_004236.1;Dlo_022603.1;XLOC_012559;Dlo_016989.1;Dlo_028397.1;Dlo_020355.1;Dlo_002085.1;dlo_038036.1;Dlo_013202.1;Dlo_017155.1;Dlo_021759.1;Dlo_005127.1;Dlo_031816.1;Dlo_032598.1;Dlo_000176.1;Dlo_023951.1;Dlo_013676.1;Dlo_002651…
		GO:0055114	oxidation-reduction process	82	1507	9.82155e-07	0.000230806	Dlo_011637.1;Dlo_025017.1;Dlo_005587.1;Dlo_008397.1;Dlo_015620.1;Dlo_019699.1;Dlo_004055.1;Dlo_016989.1;Dlo_028397.1;Dlo_020355.1;Dlo_002085.1;dlo_038036.1;Dlo_021759.1;Dlo_005127.1;Dlo_031816.1;Dlo_000176.1;Dlo_013676.1;Dlo_021459.1;Dlo_000026.1;Dlo_003911.1;Dlo_032656.1;Dlo_000449.1;Dlo_031796.1;Dlo_004172.1;Dlo_003181.1;Dlo_024090.1;Dlo_014260.3;Dlo_003920.1;Dlo_032454.1;Dlo_022304.1;Dlo_02903…
		GO:0044699	single-organism process	192	4718	1.99126e-05	0.00311965	Dlo_021394.1;Dlo_011185.1;Dlo_011479.1;Dlo_024095.1;Dlo_024071.1;Dlo_003080.1;Dlo_011637.1;XLOC_001702;Dlo_025017.1;Dlo_015016.1;Dlo_005587.1;Dlo_008397.1;Dlo_030388.1;Dlo_015620.1;Dlo_019699.1;Dlo_004055.1;Dlo_004236.1;Dlo_022603.1;XLOC_012559;Dlo_016989.1;Dlo_025446.1;Dlo_028397.1;Dlo_020355.1;Dlo_002085.1;dlo_038036.1;Dlo_004384.1;Dlo_005047.1;Dlo_013202.1;Dlo_017155.1;Dlo_021759.1;Dlo_006440.…
		GO:0009664	plant-type cell wall organization	8	40	3.46215e-05	0.00406802	Dlo_006440.1;Dlo_024499.1;Dlo_011386.1;Dlo_003529.2;Dlo_003530.1;Dlo_006622.1;Dlo_013010.1;Dlo_026003.1
		GO:0071669	plant-type cell wall organization or biogenesis	8	44	7.12568e-05	0.00669814	Dlo_006440.1;Dlo_024499.1;Dlo_011386.1;Dlo_003529.2;Dlo_003530.1;Dlo_006622.1;Dlo_013010.1;Dlo_026003.1
		GO:0044262	cellular carbohydrate metabolic process	15	153	0.000128985	0.0101038	Dlo_018550.1;Dlo_032598.1;Dlo_017602.3;Dlo_030117.1;Dlo_009403.1;Dlo_007491.1;Dlo_017114.1;Dlo_031151.1;Dlo_024966.1;Dlo_028920.1;Dlo_024536.1;Dlo_027905.1;Dlo_021893.1;Dlo_025998.1;Dlo_011516.1
		GO:0071555	cell wall organization	12	113	0.000287849	0.0183613	Dlo_006440.1;Dlo_024499.1;Dlo_010992.1;Dlo_011386.1;Dlo_003529.2;Dlo_014725.1;Dlo_003530.1;Dlo_006622.1;Dlo_022665.1;Dlo_027814.1;Dlo_013010.1;Dlo_026003.1
		GO:0045229	external encapsulating structure organization	12	114	0.000312532	0.0183613	Dlo_006440.1;Dlo_024499.1;Dlo_010992.1;Dlo_011386.1;Dlo_003529.2;Dlo_014725.1;Dlo_003530.1;Dlo_006622.1;Dlo_022665.1;Dlo_027814.1;Dlo_013010.1;Dlo_026003.1
		GO:0010215	cellulose microfibril organization	4	14	0.00083482	0.0356696	Dlo_006440.1;Dlo_003529.2;Dlo_003530.1;Dlo_026003.1
		GO:0070726	cell wall assembly	4	14	0.00083482	0.0356696	Dlo_006440.1;Dlo_003529.2;Dlo_003530.1;Dlo_026003.1
		GO:0071668	plant-type cell wall assembly	4	14	0.00083482	0.0356696	Dlo_006440.1;Dlo_003529.2;Dlo_003530.1;Dlo_026003.1
		GO:0030198	extracellular matrix organization	4	15	0.00110953	0.0401138	Dlo_006440.1;Dlo_003529.2;Dlo_003530.1;Dlo_026003.1
		GO:0043062	extracellular structure organization	4	15	0.00110953	0.0401138	Dlo_006440.1;Dlo_003529.2;Dlo_003530.1;Dlo_026003.1
		GO:0016049	cell growth	4	16	0.00144191	0.048407	Dlo_006440.1;Dlo_003529.2;Dlo_003530.1;Dlo_026003.1
		GO:0005975	carbohydrate metabolic process	43	837	0.00166613	0.0484522	Dlo_021394.1;Dlo_024095.1;Dlo_033949.1;Dlo_012083.1;Dlo_004236.1;Dlo_018550.1;Dlo_017155.1;Dlo_019862.1;Dlo_028732.1;Dlo_032598.1;Dlo_015090.1;Dlo_008509.1;Dlo_032510.1;Dlo_025720.1;Dlo_017602.3;Dlo_030117.1;Dlo_009403.1;Dlo_024083.2;Dlo_007491.1;Dlo_011149.1;Dlo_017114.1;Dlo_015093.1;Dlo_032373.1;Dlo_031699.1;Dlo_014273.1;Dlo_031151.1;Dlo_024966.1;Dlo_018580.1;Dlo_013187.1;Dlo_013952.1;Dlo_02112…
		GO:0042546	cell wall biogenesis	5	28	0.00183678	0.0484522	Dlo_006440.1;Dlo_003529.2;Dlo_003530.1;Dlo_026003.1;Dlo_026174.1
		GO:0040007	growth	4	17	0.00183788	0.0484522	Dlo_006440.1;Dlo_003529.2;Dlo_003530.1;Dlo_026003.1
		GO:0071554	cell wall organization or biogenesis	13	158	0.00185562	0.0484522	Dlo_006440.1;Dlo_024499.1;Dlo_010992.1;Dlo_011386.1;Dlo_003529.2;Dlo_014725.1;Dlo_003530.1;Dlo_006622.1;Dlo_022665.1;Dlo_027814.1;Dlo_013010.1;Dlo_026003.1;Dlo_026174.1
