# Supplementary material for: Comprehensive analysis of the longan transcriptome reveals distinct regulatory programs during the floral transition
Source: BMC Genomics. 2019 Feb 11;20:126. doi: 10.1186/s12864-019-5461-3 (PMC6371577; doi:10.1186/s12864-019-5461-3)
Supplement: Supplementary file 10 — KEGG pathways significantly overrepresented in the eight enriched profiles of gene expression versus the reference set in ‘SJ’ and ‘SX’. (XLSX 20 kb) [file 12864_2019_5461_MOESM10_ESM.xlsx]

## Sheet: Sheet1
Additional file 10. KEGG pathway significantly overrepresented in the eight enriched profiles of gene expression versus the reference set in 'SJ' and 'SX'.
Samples	KEGG_A_class	KEGG_B_class	Pathway	Candidate genes with pathway annotation	All genes with pathway annotation	Pvalue	Qvalue	Pathway ID	Genes	K_IDs
SJ profile 0	Human Diseases	Endocrine and metabolic diseases	AGE-RAGE signaling pathway in diabetic complications	4	23	0.000216998	0.0130199	ko04933	Dlo_033046.1;Dlo_002852.1;Dlo_010703.1;Dlo_010706.1	K04371+K04371+K04371+K04371
	Metabolism	Energy metabolism	Photosynthesis - antenna proteins	3	12	0.000463579	0.0139074	ko00196	Dlo_022060.2;Dlo_031082.1;Dlo_009303.1	K08916+K08912+K08915
	Organismal Systems	Environmental adaptation	Plant-pathogen interaction	31	1384	0.00169757	0.0339514	ko04626	XLOC_031297;Dlo_018248.1;Dlo_004786.1;Dlo_004789.1;Dlo_011270.1;Dlo_020769.1;Dlo_023923.1;Dlo_023622.1;Dlo_029691.1;Dlo_031168.1;Dlo_001392.1;Dlo_004119.1;Dlo_018359.1;Dlo_010624.1;Dlo_017864.1;Dlo_011066.2;Dlo_017677.1;Dlo_016505.1;Dlo_015108.1;Dlo_032351.1;Dlo_027046.1;dlo_034703.1;dlo_035533.1;dlo_035599.1;Dlo_030590.1;Dlo_001431.1;Dlo_001157.1;Dlo_001839.1;Dlo_002644.1;Dlo_007099.2;Dlo_008448…	K05391+K13457+K13416+K13430+K13430+K13459+K13448+K13416+K13459+K13416+K05391+K13457+K13457+K13457+K13420+K13430+K13457+K13420+K13457+K13457+K13457+K13447+K13447+K13447+K13416+K13459+K13457+K13457+K13430+K13459+K13459
SJ profile 1	Metabolism	Metabolism of terpenoids and polyketides	Limonene and pinene degradation	46	181	2.32152e-16	2.36795e-14	ko00903	Dlo_000154.1;Dlo_000157.1;Dlo_000328.1;Dlo_000331.1;Dlo_005574.1;Dlo_005575.1;Dlo_014559.1;Dlo_020263.1;Dlo_017059.1;Dlo_017060.1;Dlo_017064.1;Dlo_016663.1;Dlo_018694.1;Dlo_029715.1;Dlo_029719.1;Dlo_029720.1;Dlo_029722.1;Dlo_029724.1;Dlo_017268.1;Dlo_008307.1;dlo_037602.1;Dlo_012854.1;Dlo_017780.2;Dlo_024479.1;Dlo_027388.1;Dlo_027668.1;Dlo_025367.1;Dlo_025369.1;Dlo_025370.1;Dlo_021169.1;Dlo_00181…	K00517+K00517+K00517+K00517+K00517+K00517+K00517+K00517+K00517+K00517+K00517+K00128+K00517+K00517+K00517+K00517+K00517+K00517+K00517+K00517+K00517+K00517+K00517+K00517+K00517+K00517+K00517+K00517+K00517+K00517+K00517+K00517+K00517+K00517+K00517+K00517+K00517+K00517+K00517+K00517+K00517+K00517+K00517+K00517+K00517+K00517
	Metabolism	Biosynthesis of other secondary metabolites	Stilbenoid, diarylheptanoid and gingerol biosynthesis	54	250	1.08326e-15	5.52463e-14	ko00945	Dlo_000154.1;Dlo_000157.1;Dlo_000328.1;Dlo_000331.1;Dlo_029264.1;Dlo_005574.1;Dlo_005575.1;Dlo_014559.1;Dlo_020263.1;Dlo_017059.1;Dlo_017060.1;Dlo_017064.1;Dlo_018694.1;Dlo_029715.1;Dlo_029719.1;Dlo_029720.1;Dlo_029722.1;Dlo_029724.1;Dlo_011446.1;Dlo_017268.1;Dlo_008307.1;dlo_037602.1;Dlo_012854.1;Dlo_014064.1;Dlo_014065.1;Dlo_017780.2;Dlo_024479.1;Dlo_027388.1;Dlo_027668.1;Dlo_025367.1;Dlo_02536…	K00517+K00517+K00517+K00517+K13065+K00517+K00517+K00517+K00517+K00517+K00517+K00517+K00517+K00517+K00517+K00517+K00517+K00517+K13065+K00517+K00517+K00517+K00517+K13065+K13065+K00517+K00517+K00517+K00517+K00517+K00517+K00517+K13065+K00517+K13065+K00517+K00517+K00517+K00517+K00517+K13065+K13065+K13065+K00517+K00517+K00517+K00517+K00517+K00517+K00517+K00517+K00517+K00517+K00517
	Organismal Systems	Environmental adaptation	Plant-pathogen interaction	156	1384	8.45612e-14	2.87508e-12	ko04626	XLOC_001668;XLOC_003615;XLOC_019390;Dlo_000134.1;Dlo_000266.1;Dlo_011859.1;Dlo_024704.2;Dlo_030834.1;Dlo_010594.1;Dlo_010597.1;Dlo_029524.1;Dlo_015397.1;Dlo_015501.2;Dlo_004774.1;Dlo_004805.1;Dlo_008268.1;Dlo_008270.1;Dlo_011251.1;Dlo_011255.1;Dlo_011267.1;Dlo_011268.1;dlo_037965.1;Dlo_021976.1;Dlo_013968.1;Dlo_013969.1;Dlo_013975.1;Dlo_013976.1;Dlo_013981.1;Dlo_013983.1;Dlo_016055.1;Dlo_022387.1…	K05391+K04079+K05391+K13449+K13414+K13416+K13457+K13412+K13416+K13416+K13416+K13429+K13424+K13430+K13430+K13420+K13420+K13430+K13430+K13416+K13430+K13458+K13457+K13416+K13416+K13416+K13416+K13416+K13416+K13430+K13416+K13457+K13459+K13430+K13416+K13457+K13420+K13420+K13457+K13420+K13416+K13416+K13430+K13430+K13416+K13457+K13457+K13448+K13447+K13459+K13417+K13420+K13459+K13414+K13416+K13416+K13420+…
	Metabolism	Biosynthesis of other secondary metabolites	Benzoxazinoid biosynthesis	10	33	2.87103e-05	0.000732114	ko00402	Dlo_014534.1;Dlo_014540.1;Dlo_014544.1;Dlo_014545.1;Dlo_022329.1;Dlo_022330.1;Dlo_028736.1;Dlo_028743.1;Dlo_030312.1;Dlo_030313.1	K13229+K13229+K13229+K13229+K13230+K13230+K13229+K13229+K13229+K13229
	Environmental Information Processing	Signal transduction	Plant hormone signal transduction	73	783	0.00076706	0.015648	ko04075	XLOC_012250;Dlo_000134.1;Dlo_000182.1;Dlo_011859.1;Dlo_019733.2;Dlo_030832.1;Dlo_010594.1;Dlo_010597.1;Dlo_029506.1;Dlo_029524.1;Dlo_029526.1;Dlo_011267.1;Dlo_013088.1;Dlo_013968.1;Dlo_013969.1;Dlo_013975.1;Dlo_013976.1;Dlo_013981.1;Dlo_013983.1;Dlo_022387.1;Dlo_018616.2;Dlo_028720.1;Dlo_021779.1;Dlo_021365.1;Dlo_009986.1;Dlo_009997.1;Dlo_032141.1;Dlo_023906.2;Dlo_024980.1;Dlo_005334.1;Dlo_032295…	K14490+K13449+K14498+K13416+K13415+K14514+K13416+K13416+K14497+K13416+K13415+K13416+K14494+K13416+K13416+K13416+K13416+K13416+K13416+K13416+K13416+K12126+K14484+K14432+K13416+K13416+K13416+K13464+K14494+K14431+K13416+K13416+K13415+K14504+K13415+K13415+K12126+K13416+K13416+K13415+K14493+K14493+K13416+K13415+K14497+K13415+K14431+K14497+K13416+K13416+K14493+K13416+K14493+K13415+K12126+K13416+K14497+…
SJ profile 6	Metabolism	Carbohydrate metabolism	Starch and sucrose metabolism	58	305	3.0207e-09	3.35297e-07	ko00500	XLOC_008180;Dlo_026115.1;Dlo_030830.1;Dlo_023340.1;Dlo_013949.1;Dlo_019907.1;Dlo_019926.1;Dlo_018592.1;Dlo_021451.1;Dlo_027713.2;Dlo_031151.1;Dlo_001453.1;Dlo_010741.1;Dlo_007167.1;Dlo_017292.2;Dlo_017295.1;Dlo_015120.1;Dlo_013710.1;Dlo_009189.1;Dlo_018095.1;Dlo_009873.1;Dlo_010992.1;Dlo_011630.1;Dlo_028471.1;Dlo_014725.1;Dlo_015542.2;Dlo_026667.1;dlo_035763.1;dlo_037676.1;dlo_038157.1;Dlo_018817…	K01051+K01188+K01051+K01051+K01051+K01184+K00695+K01184+K01051+K00975+K16055+K00847+K05349+K00012+K13648+K00847+K01184+K01051+K01188+K01179+K01184+K01051+K01188+K01051+K01051+K01188+K00975+K01184+K01184+K01184+K01051+K01184+K01184+K01179+K01179+K01051+K01213+K05350+K01179+K01179+K01051+K01051+K01184+K00770+K01179+K01051+K01051+K01177+K01177+K01179+K01179+K08679+K01184+K01184+K01184+K01179+K05350+…
	Metabolism	Carbohydrate metabolism	Ascorbate and aldarate metabolism	25	82	8.66339e-09	4.80818e-07	ko00053	Dlo_000026.1;Dlo_000176.1;Dlo_029429.2;Dlo_023357.1;dlo_035469.1;Dlo_021742.1;Dlo_030343.1;Dlo_011454.1;Dlo_007167.1;Dlo_007669.1;Dlo_007670.1;Dlo_012772.1;Dlo_013166.1;Dlo_014260.3;Dlo_018843.1;Dlo_019175.2;Dlo_020910.1;Dlo_031945.1;Dlo_023717.1;Dlo_023719.1;Dlo_024090.1;Dlo_033661.1;Dlo_033663.1;Dlo_001133.1;Dlo_017693.1	K00423+K00423+K00423+K00423+K10047+K00423+K00423+K00423+K00012+K00423+K00423+K00423+K00423+K00423+K00423+K00423+K00423+K00423+K00423+K00423+K00423+K00423+K00423+K00423+K00423
	Metabolism	Biosynthesis of other secondary metabolites	Phenylpropanoid biosynthesis	54	299	6.83219e-08	2.32552e-06	ko00940	XLOC_002733;Dlo_000377.1;Dlo_002174.1;Dlo_015957.1;Dlo_026115.1;Dlo_007458.1;Dlo_012969.1;Dlo_013028.1;Dlo_017613.1;Dlo_021795.1;Dlo_021798.1;Dlo_021361.2;Dlo_021489.1;Dlo_005343.1;Dlo_005352.1;Dlo_029702.1;Dlo_026947.1;Dlo_033098.1;Dlo_033100.1;Dlo_031388.1;Dlo_010185.1;Dlo_010741.1;Dlo_003787.1;Dlo_021339.1;Dlo_025948.1;Dlo_025959.1;Dlo_008705.1;Dlo_009189.1;Dlo_011314.1;Dlo_011085.1;Dlo_011537…	K00430+K00430+K13065+K09753+K01188+K00083+K00430+K00430+K01904+K09756+K09756+K00430+K00430+K09755+K09755+K13065+K01904+K09756+K09756+K13065+K13068+K05349+K09756+K00588+K13065+K13065+K12355+K01188+K00430+K10775+K13065+K01188+K09756+K09756+K13065+K01188+K00430+K00430+K13065+K00430+K00430+K00430+K05350+K09757+K09756+K00430+K00083+K00430+K00430+K10775+K09755+K10775+K05350+K01188
	Metabolism	Carbohydrate metabolism	Pentose and glucuronate interconversions	34	150	8.38026e-08	2.32552e-06	ko00040	XLOC_008180;Dlo_030830.1;Dlo_023340.1;Dlo_017084.1;Dlo_013949.1;Dlo_019907.1;Dlo_018592.1;Dlo_021451.1;Dlo_007167.1;Dlo_015120.1;Dlo_007584.1;Dlo_013710.1;Dlo_009873.1;Dlo_010992.1;Dlo_028471.1;Dlo_014725.1;dlo_035763.1;dlo_037676.1;dlo_038157.1;Dlo_018817.1;Dlo_018762.1;Dlo_005863.1;Dlo_021956.1;Dlo_023529.1;Dlo_025682.1;Dlo_027810.1;Dlo_027813.1;Dlo_028025.1;Dlo_028822.1;Dlo_028828.1;Dlo_033045…	K01051+K01051+K01051+K01728+K01051+K01184+K01184+K01051+K00012+K01184+K01728+K01051+K01184+K01051+K01051+K01051+K01184+K01184+K01184+K01051+K01184+K01728+K01184+K01051+K01213+K01051+K01051+K01184+K01051+K01051+K01184+K01184+K01728+K01184
	Environmental Information Processing	Signal transduction	Plant hormone signal transduction	107	783	2.65045e-07	5.884e-06	ko04075	Dlo_000030.1;Dlo_000294.1;Dlo_000313.1;Dlo_000340.1;Dlo_000392.1;Dlo_000396.1;Dlo_000405.1;Dlo_000497.1;Dlo_003407.1;Dlo_030771.2;Dlo_030781.1;Dlo_010565.1;Dlo_029469.1;Dlo_032694.1;Dlo_005566.1;Dlo_005624.1;Dlo_005703.1;Dlo_019013.1;Dlo_024222.1;Dlo_024250.1;Dlo_024350.1;Dlo_024351.1;Dlo_014482.1;Dlo_020256.1;Dlo_020303.1;Dlo_012342.1;Dlo_012431.1;Dlo_011212.2;Dlo_023317.1;Dlo_017093.2;Dlo_01496…	K12126+K13415+K13415+K14487+K14489+K14505+K14494+K13422+K12126+K14489+K12126+K14503+K14500+K13416+K13415+K14494+K13415+K14484+K14488+K14488+K14488+K14488+K13415+K14489+K13415+K13415+K13415+K14505+K13415+K13415+K14491+K13415+K14496+K14489+K14489+K13422+K14496+K13415+K14494+K14491+K14489+K13415+K13415+K13415+K14491+K14484+K14489+K14432+K13449+K13449+K13415+K12126+K14489+K13422+K14484+K13415+K14491+…
	Genetic Information Processing	Replication and repair	DNA replication	18	57	5.96511e-07	1.10355e-05	ko03030	XLOC_029936;XLOC_035051;XLOC_036215;XLOC_036254;Dlo_000018.1;Dlo_000272.1;Dlo_019855.1;Dlo_032550.1;Dlo_031860.1;Dlo_009876.1;Dlo_013745.1;Dlo_016521.1;Dlo_020192.1;Dlo_022562.1;Dlo_025568.1;Dlo_002049.1;Dlo_005042.1;Dlo_013650.1	K02210+K02324+K02210+K02324+K10756+K02320+K02209+K02324+K07466+K02684+K02321+K10756+K02212+K02541+K10755+K02541+K03111+K02324
	Metabolism	Metabolism of terpenoids and polyketides	Carotenoid biosynthesis	28	139	1.3245e-05	0.000210028	ko00906	Dlo_002242.1;Dlo_002244.1;Dlo_029276.1;Dlo_018324.1;Dlo_009614.1;Dlo_022280.1;Dlo_022306.1;Dlo_022307.1;Dlo_017551.3;Dlo_018679.1;Dlo_024986.1;Dlo_010724.1;Dlo_010725.1;Dlo_004026.1;Dlo_015176.1;Dlo_013691.1;Dlo_011954.1;Dlo_012302.2;Dlo_029005.1;Dlo_015616.1;Dlo_015617.1;Dlo_018832.1;Dlo_024849.1;Dlo_031680.1;Dlo_032382.1;Dlo_002775.1;Dlo_004259.1;Dlo_006819.1	K00514+K00514+K09843+K09843+K09841+K00514+K00514+K00514+K09837+K00514+K00514+K00514+K00514+K00514+K00514+K00514+K00514+K00514+K00514+K00514+K00514+K00514+K00514+K00514+K00514+K09839+K00514+K09840
	Metabolism	Biosynthesis of other secondary metabolites	Flavonoid biosynthesis	23	139	0.00147479	0.0204627	ko00941	Dlo_002174.1;Dlo_005587.1;Dlo_021419.1;Dlo_029702.1;Dlo_031388.1;Dlo_031828.2;Dlo_007748.1;dlo_035149.1;dlo_038834.1;Dlo_003181.1;Dlo_021339.1;Dlo_025948.1;Dlo_025959.1;dlo_039258.1;Dlo_011537.1;Dlo_013249.1;Dlo_014741.1;Dlo_019329.1;Dlo_023971.1;Dlo_020942.1;Dlo_002480.1;Dlo_028397.1;Dlo_002788.1	K13065+K05277+K00475+K13065+K13065+K05280+K00660+K00660+K00660+K05278+K00588+K13065+K13065+K05280+K13065+K13065+K00660+K13065+K00660+K05278+K05280+K05280+K05277
SJ profile 7	Metabolism	Lipid metabolism	alpha-Linolenic acid metabolism	7	98	0.000392466	0.0251178	ko00592	Dlo_000002.1;Dlo_000003.1;Dlo_014499.1;Dlo_034048.1;Dlo_020336.1;dlo_038036.1;Dlo_015582.1	K08241+K08241+K08241+K16818+K08241+K00454+K01723
SX profile 0	Organismal Systems	Environmental adaptation	Circadian rhythm - plant	12	97	5.85365e-06	0.000444878	ko04712	Dlo_032811.1;Dlo_005649.1;Dlo_028720.1;Dlo_030409.1;Dlo_000977.1;Dlo_006275.1;Dlo_015129.2;Dlo_013685.1;Dlo_010808.1;Dlo_022424.1;Dlo_022182.1;Dlo_024540.1	K12130+K12133+K12126+K12130+K12126+K12130+K12133+K12126+K12135+K12126+K12126+K12126
	Organismal Systems	Environmental adaptation	Plant-pathogen interaction	57	1384	8.8755e-05	0.00337269	ko04626	XLOC_001668;Dlo_029386.1;Dlo_029387.1;Dlo_029524.1;Dlo_018279.1;Dlo_004774.1;Dlo_012455.1;Dlo_011267.1;Dlo_011268.1;Dlo_011270.1;Dlo_016018.1;Dlo_017586.1;Dlo_018529.1;Dlo_018616.2;Dlo_032140.1;Dlo_032141.1;Dlo_025254.1;Dlo_026367.1;Dlo_031085.1;Dlo_031097.1;Dlo_031166.1;Dlo_001378.1;Dlo_001381.1;Dlo_001388.2;Dlo_014825.2;Dlo_006281.1;Dlo_008665.1;Dlo_012622.1;Dlo_013152.1;Dlo_013362.1;Dlo_015050…	K05391+K13428+K13428+K13416+K13420+K13430+K13424+K13416+K13430+K13430+K13428+K13420+K13430+K13416+K13430+K13416+K13417+K13420+K13457+K13424+K13416+K05391+K05391+K05391+K13412+K13457+K13417+K13457+K13428+K05391+K13416+K13420+K13416+K13420+K13416+K13430+K13430+K13430+K13420+K13420+K13428+K13457+K13424+K13457+K13457+K13447+K13424+K13430+K13456+K13417+K13417+K13420+K13459+K13428+K13457+K13457+K13425
	Metabolism	Biosynthesis of other secondary metabolites	Stilbenoid, diarylheptanoid and gingerol biosynthesis	16	250	0.000634618	0.00926023	ko00945	Dlo_000328.1;Dlo_000334.1;Dlo_030759.1;Dlo_005575.1;Dlo_014065.1;Dlo_024479.1;Dlo_027388.1;Dlo_025366.1;Dlo_025367.1;Dlo_025369.1;Dlo_025370.1;Dlo_031947.1;Dlo_001819.1;Dlo_001995.1;Dlo_000770.1;Dlo_001689.1	K00517+K00517+K00517+K00517+K13065+K00517+K00517+K00517+K00517+K00517+K00517+K13065+K00517+K13065+K13065+K00517
	Environmental Information Processing	Signal transduction	Plant hormone signal transduction	35	783	0.000661438	0.00926023	ko04075	Dlo_029506.1;Dlo_029524.1;Dlo_012378.2;Dlo_011267.1;Dlo_018616.2;Dlo_019365.1;Dlo_028720.1;Dlo_021365.1;Dlo_032141.1;Dlo_005334.1;Dlo_031166.1;Dlo_000977.1;Dlo_013685.1;Dlo_013714.2;Dlo_011083.1;Dlo_014083.1;Dlo_021837.1;Dlo_015050.1;Dlo_031724.1;Dlo_029000.1;Dlo_023496.1;Dlo_016968.1;Dlo_020431.1;Dlo_020432.1;Dlo_032254.1;Dlo_022424.1;Dlo_022182.1;Dlo_024540.1;Dlo_026487.1;Dlo_030077.1;Dlo_03122…	K14497+K13416+K14492+K13416+K13416+K14515+K12126+K14432+K13416+K14431+K13416+K12126+K12126+K14486+K14513+K14486+K13946+K13416+K14493+K13416+K14488+K13416+K14493+K14493+K14497+K12126+K12126+K12126+K14432+K14484+K13415+K14490+K14491+K14487+K14493
	Metabolism	Metabolism of terpenoids and polyketides	Limonene and pinene degradation	13	181	0.000709496	0.00926023	ko00903	Dlo_000328.1;Dlo_000334.1;Dlo_030759.1;Dlo_005575.1;Dlo_016663.1;Dlo_024479.1;Dlo_027388.1;Dlo_025366.1;Dlo_025367.1;Dlo_025369.1;Dlo_025370.1;Dlo_001819.1;Dlo_001689.1	K00517+K00517+K00517+K00517+K00128+K00517+K00517+K00517+K00517+K00517+K00517+K00517+K00517
	Metabolism	Metabolism of terpenoids and polyketides	Diterpenoid biosynthesis	9	96	0.000731071	0.00926023	ko00904	Dlo_029346.1;Dlo_009616.1;Dlo_012807.1;Dlo_022762.1;Dlo_022765.1;Dlo_024793.1;Dlo_001670.1;Dlo_005743.1;Dlo_008847.1	K04124+K13070+K12929+K12929+K12929+K12929+K12929+K12929+K12929
SX profile 3	Metabolism	Metabolism of terpenoids and polyketides	Diterpenoid biosynthesis	14	96	4.05998e-07	3.36978e-05	ko00904	Dlo_011153.1;Dlo_012811.1;Dlo_018859.1;Dlo_025355.1;Dlo_022542.1;Dlo_022543.1;Dlo_022760.1;Dlo_022761.1;Dlo_003526.1;Dlo_031769.1;Dlo_032887.1;Dlo_004754.1;Dlo_005741.1;Dlo_012896.1	K04120+K12929+K12929+K12929+K12929+K12929+K12929+K12929+K12929+K12929+K12929+K12929+K12929+K12929
	Metabolism	Energy metabolism	Photosynthesis	8	51	7.81353e-05	0.00225824	ko00195	Dlo_006711.1;Dlo_021409.1;Dlo_013405.1;Dlo_014593.1;dlo_035474.1;Dlo_020475.1;Dlo_001550.1;Dlo_030992.1	K02639+K02641+K08905+K02717+K08903+K02717+K02638+K02115
	Organismal Systems	Environmental adaptation	Circadian rhythm - plant	11	97	8.1623e-05	0.00225824	ko04712	Dlo_026043.1;Dlo_028973.1;Dlo_003684.1;dlo_035149.1;Dlo_001190.1;Dlo_001456.1;Dlo_002833.1;Dlo_012166.1;Dlo_019195.1;Dlo_015636.1;Dlo_018207.1	K12126+K12133+K12135+K00660+K12126+K12135+K12135+K12126+K12133+K12129+K12135
	Environmental Information Processing	Signal transduction	Plant hormone signal transduction	39	783	0.000270712	0.00561728	ko04075	Dlo_000086.1;Dlo_000494.1;Dlo_026043.1;Dlo_029268.2;Dlo_008249.1;Dlo_020240.1;Dlo_023269.1;Dlo_022260.3;Dlo_022331.1;Dlo_028592.1;Dlo_032102.1;dlo_038012.1;Dlo_030377.1;Dlo_001190.1;Dlo_001375.1;Dlo_011701.2;Dlo_002982.1;Dlo_009880.1;Dlo_011322.1;Dlo_012166.1;Dlo_012643.1;Dlo_020653.1;Dlo_024483.1;Dlo_015028.1;Dlo_031760.1;Dlo_023483.1;Dlo_031921.1;Dlo_018751.1;Dlo_023730.1;Dlo_027837.1;Dlo_02802…	K14494+K13422+K12126+K14491+K13416+K14486+K14497+K13422+K14486+K14494+K14484+K13415+K14488+K12126+K14496+K14497+K14491+K14497+K13416+K12126+K14484+K13422+K14495+K13422+K14432+K14494+K14489+K13416+K14489+K14486+K14509+K14485+K13415+K14491+K14432+K13415+K14486+K14484+K14493
SX profile 4	Genetic Information Processing	Replication and repair	DNA replication	20	57	4.09724e-12	3.76946e-10	ko03030	XLOC_001569;XLOC_029341;XLOC_029936;XLOC_035051;XLOC_036215;XLOC_036254;XLOC_040788;Dlo_000272.1;Dlo_005634.1;Dlo_021786.1;Dlo_032550.1;Dlo_031860.1;Dlo_009876.1;Dlo_013745.1;Dlo_031933.1;Dlo_020192.1;Dlo_022562.1;Dlo_013650.1;Dlo_022738.1;Dlo_025202.1	K02540+K02324+K02210+K02324+K02210+K02324+K02326+K02320+K10755+K10739+K02324+K07466+K02684+K02321+K02685+K02212+K02541+K02324+K02540+K02540
	Metabolism	Biosynthesis of other secondary metabolites	Stilbenoid, diarylheptanoid and gingerol biosynthesis	31	250	8.12361e-06	0.000373686	ko00945	Dlo_000157.1;Dlo_000281.1;Dlo_000394.1;Dlo_026084.1;Dlo_024348.1;Dlo_014559.1;Dlo_012478.1;Dlo_028722.1;Dlo_021825.1;Dlo_003912.1;Dlo_032545.2;Dlo_029720.1;Dlo_000970.1;Dlo_003095.1;Dlo_014789.1;Dlo_025948.1;Dlo_012851.1;Dlo_017780.2;Dlo_023974.1;Dlo_021175.1;Dlo_029072.1;Dlo_003525.1;Dlo_031421.1;Dlo_032565.1;Dlo_000768.1;Dlo_003505.1;Dlo_004911.1;Dlo_006023.1;Dlo_008544.1;Dlo_011293.1;Dlo_01270…	K00517+K13065+K00517+K00517+K00517+K00517+K09754+K00517+K13065+K00517+K00517+K00517+K00517+K00517+K13065+K13065+K00517+K00517+K00517+K00517+K13065+K00517+K00517+K00517+K13065+K00517+K00517+K13065+K00517+K00517+K00517
	Metabolism	Metabolism of terpenoids and polyketides	Limonene and pinene degradation	23	181	8.30779e-05	0.00254772	ko00903	Dlo_000157.1;Dlo_000394.1;Dlo_026084.1;Dlo_024348.1;Dlo_014559.1;Dlo_028722.1;Dlo_003912.1;Dlo_032545.2;Dlo_029720.1;Dlo_000970.1;Dlo_003095.1;Dlo_012851.1;Dlo_017780.2;Dlo_023974.1;Dlo_021175.1;Dlo_003525.1;Dlo_031421.1;Dlo_032565.1;Dlo_003505.1;Dlo_004911.1;Dlo_008544.1;Dlo_011293.1;Dlo_012703.1	K00517+K00517+K00517+K00517+K00517+K00517+K00517+K00517+K00517+K00517+K00517+K00517+K00517+K00517+K00517+K00517+K00517+K00517+K00517+K00517+K00517+K00517+K00517
	Metabolism	Lipid metabolism	alpha-Linolenic acid metabolism	15	98	0.000187477	0.0038406	ko00592	Dlo_000003.1;Dlo_000004.1;Dlo_000005.1;Dlo_020248.1;Dlo_034048.1;Dlo_012180.1;Dlo_012181.1;Dlo_023145.1;Dlo_027313.1;Dlo_029574.2;Dlo_029605.1;Dlo_033368.1;Dlo_001507.1;Dlo_001509.1;Dlo_004985.1	K08241+K08241+K10526+K16818+K16818+K00454+K00454+K10526+K16818+K10528+K00454+K00454+K00454+K00454+K05894
	Metabolism	Nucleotide metabolism	Pyrimidine metabolism	19	144	0.000208728	0.0038406	ko00240	XLOC_029341;XLOC_035051;XLOC_036254;XLOC_040788;Dlo_000190.1;Dlo_000272.1;Dlo_025802.1;Dlo_023954.1;Dlo_032550.1;Dlo_030338.1;Dlo_003009.1;Dlo_009876.1;Dlo_009895.1;Dlo_013745.1;Dlo_031933.1;Dlo_004944.1;Dlo_009288.1;Dlo_009291.1;Dlo_013650.1	K02324+K02324+K02324+K02326+K01955+K02320+K01520+K03022+K02324+K01955+K01493+K02684+K00940+K02321+K02685+K03787+K00384+K00384+K02324
	Metabolism	Biosynthesis of other secondary metabolites	Phenylpropanoid biosynthesis	31	299	0.000254751	0.00390618	ko00940	XLOC_019696;Dlo_000281.1;Dlo_000377.1;Dlo_012478.1;Dlo_021795.1;Dlo_021798.1;Dlo_021825.1;Dlo_033098.1;Dlo_033099.1;Dlo_033100.1;Dlo_030325.1;Dlo_000935.1;Dlo_000969.1;Dlo_004677.1;Dlo_003467.1;Dlo_014789.1;Dlo_025948.1;Dlo_010785.1;Dlo_012067.2;Dlo_012068.1;Dlo_015589.1;Dlo_015542.2;Dlo_016925.1;Dlo_026625.1;Dlo_027103.1;Dlo_029072.1;Dlo_033855.1;Dlo_033856.1;Dlo_000768.1;Dlo_002617.1;Dlo_006023…	K01188+K13065+K00430+K09754+K09756+K09756+K13065+K09756+K09756+K09756+K09755+K00430+K09755+K09756+K00430+K13065+K13065+K09753+K09756+K09756+K00430+K01188+K00430+K09753+K00083+K13065+K09757+K09756+K13065+K09755+K13065
	Genetic Information Processing	Replication and repair	Base excision repair	8	40	0.00102182	0.0134296	ko03410	XLOC_029341;XLOC_034208;XLOC_035051;XLOC_036254;XLOC_040788;Dlo_032550.1;Dlo_010807.1;Dlo_013650.1	K02324+K10802+K02324+K02324+K02326+K02324+K10802+K02324
	Environmental Information Processing	Signal transduction	Plant hormone signal transduction	61	783	0.00128974	0.014832	ko04075	Dlo_000133.1;Dlo_002206.1;Dlo_015404.1;Dlo_015422.1;Dlo_024244.1;Dlo_024250.1;Dlo_020256.1;Dlo_011220.1;Dlo_013981.1;Dlo_013983.1;Dlo_016742.1;Dlo_018578.1;Dlo_009997.1;Dlo_023948.1;Dlo_032487.1;Dlo_032295.1;Dlo_030022.1;Dlo_030023.1;Dlo_030327.1;Dlo_030381.1;Dlo_030412.1;Dlo_033235.1;Dlo_034071.1;Dlo_000963.1;Dlo_009786.1;Dlo_005226.1;Dlo_005926.1;Dlo_018066.1;Dlo_010844.1;Dlo_012235.1;Dlo_01329…	K13449+K13415+K14493+K14484+K13422+K14488+K14489+K13415+K13416+K13416+K13422+K13422+K13416+K14484+K14493+K13416+K13415+K13415+K13422+K13422+K13422+K13416+K14484+K14431+K14489+K12126+K13416+K13422+K13416+K14489+K14510+K13449+K13422+K13422+K13415+K13422+K13415+K13464+K13464+K14488+K14488+K14510+K14497+K13416+K14486+K14486+K13422+K12126+K14489+K13416+K14494+K14497+K13416+K14489+K13422+K13416+K14494+…
	Metabolism	Lipid metabolism	Linoleic acid metabolism	6	25	0.00162693	0.0166308	ko00591	Dlo_012180.1;Dlo_012181.1;Dlo_029605.1;Dlo_033368.1;Dlo_001507.1;Dlo_001509.1	K00454+K00454+K00454+K00454+K00454+K00454
	Metabolism	Amino acid metabolism	Cysteine and methionine metabolism	12	91	0.00301809	0.0277664	ko00270	XLOC_006795;Dlo_022686.1;Dlo_030112.1;Dlo_010787.1;Dlo_010838.1;Dlo_012038.3;Dlo_017044.1;Dlo_016524.1;Dlo_018734.1;Dlo_032961.1;Dlo_033957.1;Dlo_004666.1	K00827+K00016+K00789+K00547+K16054+K00558+K00826+K00558+K00558+K05933+K01762+K01762
SX profile 7	Metabolism	Carbohydrate metabolism	Ascorbate and aldarate metabolism	12	82	5.27269e-06	0.000516724	ko00053	Dlo_000026.1;Dlo_000176.1;Dlo_023357.1;Dlo_021759.1;Dlo_021467.1;Dlo_031816.1;Dlo_007167.1;Dlo_011079.1;Dlo_014260.3;Dlo_020355.1;Dlo_020910.1;Dlo_024090.1	K00423+K00423+K00423+K00423+K00128+K00012+K00012+K00423+K00423+K00423+K00423+K00423
	Metabolism	Metabolism of terpenoids and polyketides	Carotenoid biosynthesis	14	139	6.91794e-05	0.00338979	ko00906	Dlo_002240.1;Dlo_002244.1;Dlo_022306.1;Dlo_018680.1;Dlo_010725.1;Dlo_004393.2;Dlo_012302.2;Dlo_014599.1;Dlo_017764.1;Dlo_027527.1;Dlo_027367.1;Dlo_018810.1;Dlo_024849.1;Dlo_006819.1	K00514+K00514+K00514+K00514+K00514+K00514+K00514+K00514+K00514+K09840+K00514+K00514+K00514+K09840
	Metabolism	Metabolism of cofactors and vitamins	Riboflavin metabolism	5	24	0.0006248	0.0204101	ko00740	Dlo_011185.1;dlo_034403.1;dlo_034562.1;dlo_034824.1;dlo_036504.1	K00861+K00861+K00861+K00861+K00861
	Metabolism	Carbohydrate metabolism	Pyruvate metabolism	9	86	0.00105181	0.0257693	ko00620	Dlo_019009.2;Dlo_025729.1;Dlo_021467.1;Dlo_024990.1;Dlo_026372.1;Dlo_007162.1;Dlo_003234.1;Dlo_011508.1;Dlo_011516.1	K00029+K11262+K00128+K00382+K00627+K02160+K00161+K02160+K01638
