# Supplementary material for: Comprehensive analysis of the longan transcriptome reveals distinct regulatory programs during the floral transition
Source: BMC Genomics. 2019 Feb 11;20:126. doi: 10.1186/s12864-019-5461-3 (PMC6371577; doi:10.1186/s12864-019-5461-3)
Supplement: Supplementary file 11 — Sugar-related DEGs in two longan cultivars during the floral induction process. Red indicates the genes that showed upregulated expression; blue indicates the genes that showed downregulated expression. (XLSX 48 kb) [file 12864_2019_5461_MOESM11_ESM.xlsx]

## Sheet: Sheet1
Additional file 11. Sugar-related DEGs in two longan cultivars during the floral induction process. Red indicates the genes that showed upregulated expression; blue indicates the genes that showed downregulated expression
Longan genes id	Description	Gene name	SJT1_fpkm	SJT2_fpkm	SJT3_fpkm	SJT1-vs-SJT2_Pvalue	SJT1-vs-SJT2_fdr	SJT1-vs-SJT2_sigs	SJT2-vs-SJT3_Pvalue	SJT2-vs-SJT3_fdr	SJT2-vs-SJT3_sigs	log2(ST2/ST1)	log2(ST3/ST2)	SXT1_fpkm	SXT2_fpkm	SXT3_fpkm	SXT1-vs-SXT2_Pvalue	SXT1-vs-SXT2_fdr	SXT1-vs-SXT2_sigs	SXT2-vs-SXT3_Pvalue	SXT2-vs-SXT3_fdr	SXT2-vs-SXT3_sigs	log2(SX2/SX1)	log2(SX3/SX2)	KEGG_A_class	KEGG_B_class	Pathway	K_ID	GO Component	GO Function	GO Process
Dlo_016686.1	Galacturonosyltransferase-like 10 [Theobroma cacao]	GAUT (alpha-1,4-galacturonosyltransferase)	9.38333	1.35333	1.91667	1.18e-05	0.000166992	yes	0.346957	1	no	-2.79358	0.502082	1.04333	0.86	4.24	0.682324	0.924315	no	0.00495499	0.031434	yes	-0.278792	2.30166	Metabolism	Carbohydrate metabolism	ko00500//Starch and sucrose metabolism;ko00520//Amino sugar and nucleotide sugar metabolism	K13648	-	GO:0003824//catalytic activity;GO:0016757//transferase activity, transferring glycosyl groups;GO:0016740//transferase activity	-
Dlo_030809.2	PREDICTED: probable galacturonosyltransferase 15 [Citrus sinensis]		23.9033	15.87	11.7533	0.0535001	0.163296	no	0.191364	1	no	-0.59091	-0.433232	14.73	14.61	104.243	0.962344	1	no	5.04e-07	1.65e-05	yes	-0.0118013	2.83493	Metabolism	Carbohydrate metabolism	ko00500//Starch and sucrose metabolism;ko00520//Amino sugar and nucleotide sugar metabolism	K13648	-	GO:0016757//transferase activity, transferring glycosyl groups;GO:0016740//transferase activity;GO:0008194//UDP-glycosyltransferase activity;GO:0016758//transferase activity, transferring hexosyl groups;GO:0047262//polygalacturonate 4-alpha-galacturonosyltransferase activity;GO:0003824//catalytic activity	-
Dlo_000720.1	PREDICTED: probable galacturonosyltransferase-like 9 [Citrus sinensis]		38.96	36.8167	46.19	0.826983	0.987792	no	0.271116	1	no	-0.0816347	0.327222	18.3833	23.8467	58.56	0.0239742	0.106184	no	0.000817388	0.00757255	yes	0.375389	1.29613	Metabolism	Carbohydrate metabolism	ko00500//Starch and sucrose metabolism;ko00520//Amino sugar and nucleotide sugar metabolism	K13648	-	GO:0016740//transferase activity;GO:0003824//catalytic activity;GO:0016757//transferase activity, transferring glycosyl groups	-
Dlo_030830.1	PREDICTED: probable pectinesterase/pectinesterase inhibitor 25 [Citrus sinensis]	PE (pectinesterase)	0.43	2.95333	2.55	1.56e-05	0.000210521	yes	0.677845	1	no	2.77994	-0.211847	1.63333	4.10667	4.87	5.33e-05	0.000688837	yes	0.474985	0.749571	no	1.33015	0.245954	Metabolism	Carbohydrate metabolism	ko00500//Starch and sucrose metabolism;ko00040//Pentose and glucuronate interconversions	K01051	GO:0044464//cell part;GO:0005623//cell;GO:0005618//cell wall;GO:0030312//external encapsulating structure;GO:0071944//cell periphery	GO:0098772//molecular function regulator;GO:0003824//catalytic activity;GO:0016788//hydrolase activity, acting on ester bonds;GO:0030234//enzyme regulator activity;GO:0052689//carboxylic ester hydrolase activity;GO:0030599//pectinesterase activity;GO:0004857//enzyme inhibitor activity;GO:0016787//hydrolase activity	GO:0071554//cell wall organization or biogenesis;GO:0042545//cell wall modification;GO:0071840//cellular component organization or biogenesis;GO:0009987//cellular process;GO:0045229//external encapsulating structure organization;GO:0071555//cell wall organization;GO:0016043//cellular component organization
Dlo_028828.1	PREDICTED: pectinesterase [Ricinus communis]		0.716667	4.85667	3.33333	1.57e-06	2.98e-05	yes	0.258167	1	no	2.76059	-0.543001	0.323333	1.52333	1.78	6.55e-05	0.00082315	yes	0.655255	0.885807	no	2.23614	0.224646	Metabolism	Carbohydrate metabolism	ko00500//Starch and sucrose metabolism;ko00040//Pentose and glucuronate interconversions	K01051	GO:0044464//cell part;GO:0071944//cell periphery;GO:0030312//external encapsulating structure;GO:0005623//cell;GO:0005618//cell wall	GO:0052689//carboxylic ester hydrolase activity;GO:0004857//enzyme inhibitor activity;GO:0016788//hydrolase activity, acting on ester bonds;GO:0098772//molecular function regulator;GO:0003824//catalytic activity;GO:0030599//pectinesterase activity;GO:0016787//hydrolase activity;GO:0030234//enzyme regulator activity	GO:0042545//cell wall modification;GO:0071555//cell wall organization;GO:0045229//external encapsulating structure organization;GO:0071840//cellular component organization or biogenesis;GO:0016043//cellular component organization;GO:0009987//cellular process;GO:0071554//cell wall organization or biogenesis
Dlo_028822.1	PREDICTED: 21 kDa protein-like [Citrus sinensis]		5.94667	27.0167	31.0367	1.41e-09	7.31e-08	yes	0.57475	1	no	2.1837	0.200124	13.68	37.5767	25.27	6.98e-10	2.81e-08	yes	0.0715013	0.224253	no	1.45777	-0.572411	Metabolism	Carbohydrate metabolism	ko00500//Starch and sucrose metabolism;ko00040//Pentose and glucuronate interconversions	K01051	-	GO:0016787//hydrolase activity;GO:0052689//carboxylic ester hydrolase activity;GO:0003824//catalytic activity;GO:0030234//enzyme regulator activity;GO:0016788//hydrolase activity, acting on ester bonds;GO:0030599//pectinesterase activity;GO:0004857//enzyme inhibitor activity;GO:0098772//molecular function regulator	-
Dlo_028471.1	PREDICTED: probable pectinesterase 53 isoform X2 [Theobroma cacao]		0.773333	17.6933	21.56	1.01e-18	3.21e-16	yes	0.480709	1	no	4.51597	0.285151	6.62667	14.4067	11.7367	2.28e-06	4.32e-05	yes	0.39028	0.668432	no	1.12038	-0.295714	Metabolism	Carbohydrate metabolism	ko00500//Starch and sucrose metabolism;ko00040//Pentose and glucuronate interconversions	K01051	GO:0071944//cell periphery;GO:0030312//external encapsulating structure;GO:0005618//cell wall;GO:0044464//cell part;GO:0005623//cell	GO:0052689//carboxylic ester hydrolase activity;GO:0003824//catalytic activity;GO:0030599//pectinesterase activity;GO:0016788//hydrolase activity, acting on ester bonds;GO:0016787//hydrolase activity	GO:0071554//cell wall organization or biogenesis;GO:0071840//cellular component organization or biogenesis;GO:0071555//cell wall organization;GO:0016043//cellular component organization;GO:0042545//cell wall modification;GO:0009987//cellular process;GO:0045229//external encapsulating structure organization
Dlo_027810.1	PREDICTED: pectinesterase [Jatropha curcas]		5.60667	25.38	32.9667	6.6e-07	1.44e-05	yes	0.201949	1	no	2.17848	0.377316	3.04333	18.19	31.4433	7.74e-27	2.53e-24	yes	0.0725302	0.226231	no	2.57942	0.789609	Metabolism	Carbohydrate metabolism	ko00500//Starch and sucrose metabolism;ko00040//Pentose and glucuronate interconversions	K01051	GO:0044464//cell part;GO:0071944//cell periphery;GO:0005618//cell wall;GO:0005623//cell;GO:0030312//external encapsulating structure	GO:0098772//molecular function regulator;GO:0016788//hydrolase activity, acting on ester bonds;GO:0004857//enzyme inhibitor activity;GO:0030234//enzyme regulator activity;GO:0052689//carboxylic ester hydrolase activity;GO:0003824//catalytic activity;GO:0016787//hydrolase activity;GO:0030599//pectinesterase activity	GO:0071554//cell wall organization or biogenesis;GO:0045229//external encapsulating structure organization;GO:0071840//cellular component organization or biogenesis;GO:0016043//cellular component organization;GO:0009987//cellular process;GO:0042545//cell wall modification;GO:0071555//cell wall organization
Dlo_014725.1	PREDICTED: pectinesterase [Juglans regia]		2.16	16.24	28.7867	2.47e-05	0.000313011	yes	0.0049699	0.236333	no	2.91045	0.825849	2.40333	5.34333	8.92333	9.37e-05	0.00112672	yes	0.021953	0.0954481	no	1.1527	0.739843	Metabolism	Carbohydrate metabolism	ko00500//Starch and sucrose metabolism;ko00040//Pentose and glucuronate interconversions	K01051	GO:0005618//cell wall;GO:0071944//cell periphery;GO:0005623//cell;GO:0044464//cell part;GO:0030312//external encapsulating structure	GO:0016787//hydrolase activity;GO:0016788//hydrolase activity, acting on ester bonds;GO:0030234//enzyme regulator activity;GO:0030599//pectinesterase activity;GO:0098772//molecular function regulator;GO:0004857//enzyme inhibitor activity;GO:0003824//catalytic activity;GO:0052689//carboxylic ester hydrolase activity	GO:0009987//cellular process;GO:0071840//cellular component organization or biogenesis;GO:0016043//cellular component organization;GO:0042545//cell wall modification;GO:0045229//external encapsulating structure organization;GO:0071554//cell wall organization or biogenesis;GO:0071555//cell wall organization
Dlo_027813.1	Plant invertase/pectin methylesterase inhibitor superfamily [Theobroma cacao]		0.4	1.52	2.41333	0.00873862	0.0405539	yes	0.343582	1	no	1.926	0.666956	0.81	1.04333	3.22667	0.503959	0.80609	no	0.000212413	0.0026009	yes	0.365206	1.62884	Metabolism	Carbohydrate metabolism	ko00500//Starch and sucrose metabolism;ko00040//Pentose and glucuronate interconversions	K01051	GO:0005623//cell;GO:0071944//cell periphery;GO:0005618//cell wall;GO:0044464//cell part;GO:0030312//external encapsulating structure	GO:0052689//carboxylic ester hydrolase activity;GO:0030599//pectinesterase activity;GO:0030234//enzyme regulator activity;GO:0003824//catalytic activity;GO:0004857//enzyme inhibitor activity;GO:0016787//hydrolase activity;GO:0098772//molecular function regulator;GO:0016788//hydrolase activity, acting on ester bonds	GO:0009987//cellular process;GO:0071555//cell wall organization;GO:0071840//cellular component organization or biogenesis;GO:0045229//external encapsulating structure organization;GO:0071554//cell wall organization or biogenesis;GO:0042545//cell wall modification;GO:0016043//cellular component organization
Dlo_013949.1	Pectin methylesterase 3 [Theobroma cacao]		1.53333	6.87667	10.3233	0.000274463	0.00237026	yes	0.170113	1	no	2.16504	0.586128	11.97	13.21	38.0733	0.427553	0.733928	no	8.51e-11	6.98e-09	yes	0.142207	1.52715	Metabolism	Carbohydrate metabolism	ko00500//Starch and sucrose metabolism;ko00040//Pentose and glucuronate interconversions	K01051	GO:0005623//cell;GO:0071944//cell periphery;GO:0044464//cell part;GO:0030312//external encapsulating structure;GO:0005618//cell wall	GO:0030599//pectinesterase activity;GO:0052689//carboxylic ester hydrolase activity;GO:0003824//catalytic activity;GO:0016787//hydrolase activity;GO:0030234//enzyme regulator activity;GO:0004857//enzyme inhibitor activity;GO:0098772//molecular function regulator;GO:0016788//hydrolase activity, acting on ester bonds	GO:0071840//cellular component organization or biogenesis;GO:0071554//cell wall organization or biogenesis;GO:0042545//cell wall modification;GO:0016043//cellular component organization;GO:0009987//cellular process;GO:0045229//external encapsulating structure organization;GO:0071555//cell wall organization
XLOC_008180	Plant invertase/pectin methylesterase inhibitor superfamily [Theobroma cacao]		3.37667	11.23	8.46333	0.000310381	0.00261917	yes	0.257066	1	no	1.73369	-0.40806	9.66	15.51	12.9867	8.31e-05	0.00101384	no	0.298506	0.575824	no	0.683104	-0.256168	Metabolism	Carbohydrate metabolism	ko00500//Starch and sucrose metabolism;ko00040//Pentose and glucuronate interconversions	K01051	GO:0005623//cell;GO:0071944//cell periphery;GO:0030312//external encapsulating structure;GO:0044464//cell part	GO:0016787//hydrolase activity;GO:0016788//hydrolase activity, acting on ester bonds;GO:0052689//carboxylic ester hydrolase activity;GO:0003824//catalytic activity	GO:0005975//carbohydrate metabolic process;GO:0009057//macromolecule catabolic process;GO:0071840//cellular component organization or biogenesis;GO:0071704//organic substance metabolic process;GO:0009987//cellular process;GO:0048519//negative regulation of biological process;GO:0050789//regulation of biological process;GO:0009892//negative regulation of metabolic process;GO:0005976//polysaccharid…
Dlo_023529.1	pectin methylesterase [Citrus reticulata]		2.47667	22.08	18.2167	3.38e-05	0.000406604	yes	0.544239	1	no	3.15627	-0.277481	21.11	25.05	38.7267	0.0921829	0.281432	no	0.00543889	0.033789	no	0.246884	0.628517	Metabolism	Carbohydrate metabolism	ko00500//Starch and sucrose metabolism;ko00040//Pentose and glucuronate interconversions	K01051	GO:0005623//cell;GO:0044464//cell part;GO:0030312//external encapsulating structure;GO:0005618//cell wall;GO:0071944//cell periphery	GO:0016787//hydrolase activity;GO:0004857//enzyme inhibitor activity;GO:0098772//molecular function regulator;GO:0030599//pectinesterase activity;GO:0052689//carboxylic ester hydrolase activity;GO:0030234//enzyme regulator activity;GO:0003824//catalytic activity;GO:0016788//hydrolase activity, acting on ester bonds	GO:0016043//cellular component organization;GO:0042545//cell wall modification;GO:0071555//cell wall organization;GO:0009987//cellular process;GO:0045229//external encapsulating structure organization;GO:0071554//cell wall organization or biogenesis;GO:0071840//cellular component organization or biogenesis
Dlo_023340.1	PREDICTED: 21 kDa protein [Prunus mume]		8.89667	37.7533	36.7533	3.75e-07	8.76e-06	yes	0.922775	1	no	2.08527	-0.0387289	48.27	71.12	80.3033	0.000298644	0.00304879	no	0.460126	0.735848	no	0.559128	0.175205	Metabolism	Carbohydrate metabolism	ko00500//Starch and sucrose metabolism;ko00040//Pentose and glucuronate interconversions	K01051	-	GO:0004857//enzyme inhibitor activity;GO:0030234//enzyme regulator activity;GO:0052689//carboxylic ester hydrolase activity;GO:0098772//molecular function regulator;GO:0016788//hydrolase activity, acting on ester bonds;GO:0030599//pectinesterase activity;GO:0016787//hydrolase activity;GO:0003824//catalytic activity	-
Dlo_018817.1	PREDICTED: pectinesterase-like [Gossypium raimondii]		45.84	145.977	151.883	1.68e-11	1.53e-09	yes	0.819302	1	no	1.67106	0.0572258	117.837	176.093	198.267	1.02e-08	3.34e-07	no	0.414716	0.693773	no	0.579552	0.171102	Metabolism	Carbohydrate metabolism	ko00500//Starch and sucrose metabolism;ko00040//Pentose and glucuronate interconversions	K01051	GO:0005618//cell wall;GO:0005623//cell;GO:0071944//cell periphery;GO:0030312//external encapsulating structure;GO:0044464//cell part	GO:0052689//carboxylic ester hydrolase activity;GO:0030234//enzyme regulator activity;GO:0003824//catalytic activity;GO:0016787//hydrolase activity;GO:0098772//molecular function regulator;GO:0016788//hydrolase activity, acting on ester bonds;GO:0030599//pectinesterase activity;GO:0004857//enzyme inhibitor activity	GO:0009987//cellular process;GO:0045229//external encapsulating structure organization;GO:0071554//cell wall organization or biogenesis;GO:0042545//cell wall modification;GO:0071840//cellular component organization or biogenesis;GO:0016043//cellular component organization;GO:0071555//cell wall organization
Dlo_013710.1	PREDICTED: 21 kDa protein [Citrus sinensis]		35.08	85.5033	90.36	0.00910357	0.0419471	yes	0.875506	1	no	1.28533	0.0797036	127.14	109	189.263	0.118132	0.332969	no	0.000271001	0.00316191	no	-0.22209	0.796067	Metabolism	Carbohydrate metabolism	ko00500//Starch and sucrose metabolism;ko00040//Pentose and glucuronate interconversions	K01051	-	GO:0098772//molecular function regulator;GO:0004857//enzyme inhibitor activity;GO:0003824//catalytic activity;GO:0030599//pectinesterase activity;GO:0016787//hydrolase activity;GO:0016788//hydrolase activity, acting on ester bonds;GO:0052689//carboxylic ester hydrolase activity;GO:0030234//enzyme regulator activity	-
Dlo_010992.1	PREDICTED: probable pectinesterase 8 [Citrus sinensis]		0.526667	2.99	3.4	0.000349858	0.00290615	yes	0.764802	1	no	2.50518	0.185389	2.80333	4.55333	7.15333	0.0858025	0.268033	no	0.117464	0.314484	no	0.69978	0.651693	Metabolism	Carbohydrate metabolism	ko00500//Starch and sucrose metabolism;ko00040//Pentose and glucuronate interconversions	K01051	GO:0005618//cell wall;GO:0044464//cell part;GO:0030312//external encapsulating structure;GO:0071944//cell periphery;GO:0005623//cell	GO:0016787//hydrolase activity;GO:0030599//pectinesterase activity;GO:0016788//hydrolase activity, acting on ester bonds;GO:0003824//catalytic activity;GO:0052689//carboxylic ester hydrolase activity	GO:0009987//cellular process;GO:0045229//external encapsulating structure organization;GO:0071554//cell wall organization or biogenesis;GO:0042545//cell wall modification;GO:0071555//cell wall organization;GO:0016043//cellular component organization;GO:0071840//cellular component organization or biogenesis
Dlo_018818.1	PREDICTED: pectinesterase 3 [Citrus sinensis]		21.6733	16.23	20.28	0.30528	0.55609	no	0.311795	1	no	-0.417258	0.321395	14.54	20.3967	81.8167	0.000557798	0.00518525	no	3.25e-07	1.13e-05	yes	0.488306	2.00406	Metabolism	Carbohydrate metabolism	ko00500//Starch and sucrose metabolism;ko00040//Pentose and glucuronate interconversions	K01051	GO:0030312//external encapsulating structure;GO:0071944//cell periphery;GO:0005618//cell wall;GO:0044464//cell part;GO:0005623//cell	GO:0052689//carboxylic ester hydrolase activity;GO:0003824//catalytic activity;GO:0016788//hydrolase activity, acting on ester bonds;GO:0030234//enzyme regulator activity;GO:0098772//molecular function regulator;GO:0030599//pectinesterase activity;GO:0004857//enzyme inhibitor activity;GO:0016787//hydrolase activity	GO:0071840//cellular component organization or biogenesis;GO:0009987//cellular process;GO:0071555//cell wall organization;GO:0045229//external encapsulating structure organization;GO:0042545//cell wall modification;GO:0071554//cell wall organization or biogenesis;GO:0016043//cellular component organization
Dlo_011817.1	PREDICTED: probable pectinesterase/pectinesterase inhibitor 51 [Citrus sinensis]		17.2667	23.7567	27.6933	0.0729898	0.205179	no	0.377009	1	no	0.460343	0.221206	14.86	11.4533	29.5467	0.038953	0.152364	no	5.26e-08	2.34e-06	yes	-0.375667	1.36723	Metabolism	Carbohydrate metabolism	ko00500//Starch and sucrose metabolism;ko00040//Pentose and glucuronate interconversions	K01051	GO:0044464//cell part;GO:0005623//cell;GO:0071944//cell periphery;GO:0030312//external encapsulating structure;GO:0005618//cell wall	GO:0098772//molecular function regulator;GO:0004857//enzyme inhibitor activity;GO:0030234//enzyme regulator activity;GO:0016787//hydrolase activity;GO:0052689//carboxylic ester hydrolase activity;GO:0016788//hydrolase activity, acting on ester bonds;GO:0003824//catalytic activity;GO:0030599//pectinesterase activity	GO:0071554//cell wall organization or biogenesis;GO:0042545//cell wall modification;GO:0009987//cellular process;GO:0071555//cell wall organization;GO:0071840//cellular component organization or biogenesis;GO:0016043//cellular component organization;GO:0045229//external encapsulating structure organization
Dlo_023499.1	PREDICTED: pectinesterase 2 [Vitis vinifera]		0.173333	0.1	0.1	0.719692	0.914169	no	1	1	no	-0.793549	0	0.246667	0.38	0.0533333	0.494208	0.797761	no	0.00410497	0.027333	yes	0.623437	-2.83289	Metabolism	Carbohydrate metabolism	ko00500//Starch and sucrose metabolism;ko00040//Pentose and glucuronate interconversions	K01051	GO:0071944//cell periphery;GO:0005618//cell wall;GO:0005623//cell;GO:0044464//cell part;GO:0030312//external encapsulating structure	GO:0016787//hydrolase activity;GO:0004857//enzyme inhibitor activity;GO:0003824//catalytic activity;GO:0030599//pectinesterase activity;GO:0052689//carboxylic ester hydrolase activity;GO:0030234//enzyme regulator activity;GO:0098772//molecular function regulator;GO:0016788//hydrolase activity, acting on ester bonds	GO:0071555//cell wall organization;GO:0071840//cellular component organization or biogenesis;GO:0016043//cellular component organization;GO:0009987//cellular process;GO:0071554//cell wall organization or biogenesis;GO:0042545//cell wall modification;GO:0045229//external encapsulating structure organization
Dlo_018592.1	PREDICTED: polygalacturonase At1g48100-like [Gossypium hirsutum]	PG (polygalacturonase)	0.64	55.3533	46.5633	2.41e-29	3.2e-26	yes	0.417013	1	no	6.43445	-0.249476	7.42333	20.4533	24.91	3.14e-08	9.38e-07	yes	0.436038	0.713217	no	1.4622	0.284389	Metabolism	Carbohydrate metabolism	ko00500//Starch and sucrose metabolism;ko00040//Pentose and glucuronate interconversions	K01184	-	GO:0016787//hydrolase activity;GO:0004650//polygalacturonase activity;GO:0016798//hydrolase activity, acting on glycosyl bonds;GO:0003824//catalytic activity;GO:0004553//hydrolase activity, hydrolyzing O-glycosyl compounds	GO:0071704//organic substance metabolic process;GO:0044238//primary metabolic process;GO:0005975//carbohydrate metabolic process;GO:0008152//metabolic process
Dlo_018762.1	PREDICTED: polygalacturonase At1g48100 [Citrus sinensis]		1.59667	10.8667	16.8467	4.06e-10	2.5e-08	yes	0.0633189	1	no	2.76677	0.632554	2.51333	2.05	6.61333	0.452319	0.756759	no	2.74e-05	0.000488899	yes	-0.293978	1.68975	Metabolism	Carbohydrate metabolism	ko00500//Starch and sucrose metabolism;ko00040//Pentose and glucuronate interconversions	K01184	-	GO:0003824//catalytic activity;GO:0004553//hydrolase activity, hydrolyzing O-glycosyl compounds;GO:0016787//hydrolase activity;GO:0004650//polygalacturonase activity;GO:0016798//hydrolase activity, acting on glycosyl bonds	GO:0005975//carbohydrate metabolic process;GO:0071704//organic substance metabolic process;GO:0008152//metabolic process;GO:0044238//primary metabolic process
Dlo_033045.1	PREDICTED: probable polygalacturonase [Citrus sinensis]		2.58333	14.4133	12.3133	1.81e-08	6.5e-07	yes	0.487894	1	no	2.4801	-0.227183	6.24667	8.98	11.4933	0.054062	0.193322	no	0.268947	0.540196	no	0.523629	0.35601	Metabolism	Carbohydrate metabolism	ko00500//Starch and sucrose metabolism;ko00040//Pentose and glucuronate interconversions	K01184	-	GO:0004650//polygalacturonase activity;GO:0016787//hydrolase activity;GO:0003824//catalytic activity;GO:0016798//hydrolase activity, acting on glycosyl bonds;GO:0004553//hydrolase activity, hydrolyzing O-glycosyl compounds	GO:0044238//primary metabolic process;GO:0071704//organic substance metabolic process;GO:0008152//metabolic process;GO:0005975//carbohydrate metabolic process
Dlo_028025.1	PREDICTED: probable polygalacturonase [Vitis vinifera]		4.46667	20.4567	25.3067	4.44e-08	1.38e-06	yes	0.369307	1	no	2.1953	0.306946	7.59	13.3733	8.59333	0.000785802	0.00687337	no	0.0712745	0.223797	no	0.817187	-0.638069	Metabolism	Carbohydrate metabolism	ko00500//Starch and sucrose metabolism;ko00040//Pentose and glucuronate interconversions	K01184	-	GO:0004553//hydrolase activity, hydrolyzing O-glycosyl compounds;GO:0003824//catalytic activity;GO:0004650//polygalacturonase activity;GO:0016787//hydrolase activity;GO:0016798//hydrolase activity, acting on glycosyl bonds	GO:0071704//organic substance metabolic process;GO:0044238//primary metabolic process;GO:0008152//metabolic process;GO:0005975//carbohydrate metabolic process
Dlo_015120.1	PREDICTED: probable polygalacturonase [Citrus sinensis]		38.53	148.477	157.797	4.41e-17	1.11e-14	yes	0.709072	1	no	1.94618	0.0878305	65.1067	84.6867	92.0833	0.00397227	0.0259264	no	0.687824	0.906922	no	0.37933	0.120805	Metabolism	Carbohydrate metabolism	ko00500//Starch and sucrose metabolism;ko00040//Pentose and glucuronate interconversions	K01184	-	GO:0003824//catalytic activity;GO:0016787//hydrolase activity;GO:0004650//polygalacturonase activity;GO:0016798//hydrolase activity, acting on glycosyl bonds;GO:0004553//hydrolase activity, hydrolyzing O-glycosyl compounds	GO:0044238//primary metabolic process;GO:0005975//carbohydrate metabolic process;GO:0071704//organic substance metabolic process;GO:0008152//metabolic process
Dlo_009873.1	PREDICTED: probable polygalacturonase [Citrus sinensis]		15.2633	37.0133	35.1733	1.12e-06	2.24e-05	yes	0.764735	1	no	1.27798	-0.073563	35.96	42.1833	47.22	0.0410848	0.158391	no	0.455281	0.732026	no	0.23028	0.162725	Metabolism	Carbohydrate metabolism	ko00500//Starch and sucrose metabolism;ko00040//Pentose and glucuronate interconversions	K01184	-	GO:0016798//hydrolase activity, acting on glycosyl bonds;GO:0004650//polygalacturonase activity;GO:0016787//hydrolase activity;GO:0003824//catalytic activity;GO:0004553//hydrolase activity, hydrolyzing O-glycosyl compounds	GO:0008152//metabolic process;GO:0005975//carbohydrate metabolic process;GO:0044238//primary metabolic process;GO:0071704//organic substance metabolic process
Dlo_008509.1	PREDICTED: polygalacturonase At1g48100 [Theobroma cacao]		1.77	126.403	122.757	4.24e-58	1.13e-53	yes	0.860099	1	no	6.15814	-0.0422331	21.66	36.6633	47.34	5.64e-10	2.3e-08	no	0.321623	0.596325	no	0.759305	0.368722	Metabolism	Carbohydrate metabolism	ko00500//Starch and sucrose metabolism;ko00040//Pentose and glucuronate interconversions	K01184	-	GO:0004553//hydrolase activity, hydrolyzing O-glycosyl compounds;GO:0016798//hydrolase activity, acting on glycosyl bonds;GO:0003824//catalytic activity;GO:0004650//polygalacturonase activity;GO:0016787//hydrolase activity	GO:0071704//organic substance metabolic process;GO:0005975//carbohydrate metabolic process;GO:0008152//metabolic process;GO:0044238//primary metabolic process
Dlo_007109.1	PREDICTED: probable polygalacturonase At1g80170 isoform X1 [Theobroma cacao]		2.81	10.33	9.47667	5.5e-05	0.000619097	yes	0.769983	1	no	1.8782	-0.124389	27.3967	32.47	28.4467	0.115701	0.328551	no	0.566398	0.81008	no	0.245107	-0.190848	Metabolism	Carbohydrate metabolism	ko00500//Starch and sucrose metabolism;ko00040//Pentose and glucuronate interconversions	K01184	-	GO:0016798//hydrolase activity, acting on glycosyl bonds;GO:0003824//catalytic activity;GO:0016787//hydrolase activity;GO:0004650//polygalacturonase activity;GO:0004553//hydrolase activity, hydrolyzing O-glycosyl compounds	GO:0005975//carbohydrate metabolic process;GO:0008152//metabolic process;GO:0044238//primary metabolic process;GO:0071704//organic substance metabolic process
Dlo_028676.1	PREDICTED: polygalacturonase QRT2 [Citrus sinensis]		5.01667	1.21	1.05667	2.74e-05	0.000340577	yes	0.811808	1	no	-2.05172	-0.195487	0.21	0.123333	0.873333	0.712033	0.943824	no	0.00181035	0.0143979	yes	-0.767827	2.82397	Metabolism	Carbohydrate metabolism	ko00500//Starch and sucrose metabolism;ko00040//Pentose and glucuronate interconversions	K01184	-	GO:0004650//polygalacturonase activity;GO:0003824//catalytic activity;GO:0004553//hydrolase activity, hydrolyzing O-glycosyl compounds;GO:0016787//hydrolase activity;GO:0016798//hydrolase activity, acting on glycosyl bonds	GO:0008152//metabolic process;GO:0071704//organic substance metabolic process;GO:0044238//primary metabolic process;GO:0005975//carbohydrate metabolic process
Dlo_030207.1	polygalacturonase [Litchi chinensis]		14.25	5.25333	6.05667	1.17e-05	0.000165726	yes	0.608842	1	no	-1.43966	0.205291	0.836667	1.25	1.65	0.299379	0.598314	no	0.427993	0.706927	no	0.579203	0.400538	Metabolism	Carbohydrate metabolism	ko00500//Starch and sucrose metabolism;ko00040//Pentose and glucuronate interconversions	K01184	-	GO:0016798//hydrolase activity, acting on glycosyl bonds;GO:0004553//hydrolase activity, hydrolyzing O-glycosyl compounds;GO:0004650//polygalacturonase activity;GO:0016787//hydrolase activity;GO:0003824//catalytic activity	GO:0071704//organic substance metabolic process;GO:0044238//primary metabolic process;GO:0005975//carbohydrate metabolic process;GO:0008152//metabolic process
Dlo_031427.1	PREDICTED: probable polygalacturonase At1g80170 [Citrus sinensis]		0.01	0.0266667	1.02667	1	1	no	2.66e-05	0.00269121	yes	1.41504	5.26679	0.01	0.01	0.333333	1	1	notest	0.00240669	0.0180149	yes	0	5.05889	Metabolism	Carbohydrate metabolism	ko00500//Starch and sucrose metabolism;ko00040//Pentose and glucuronate interconversions	K01184	-	GO:0016798//hydrolase activity, acting on glycosyl bonds;GO:0016787//hydrolase activity;GO:0004553//hydrolase activity, hydrolyzing O-glycosyl compounds;GO:0004650//polygalacturonase activity;GO:0003824//catalytic activity	GO:0008152//metabolic process;GO:0005975//carbohydrate metabolic process;GO:0044238//primary metabolic process;GO:0071704//organic substance metabolic process
Dlo_020054.1	PREDICTED: polygalacturonase-like [Citrus sinensis]		12.5633	6.20667	6.88667	0.168366	0.373144	no	0.846465	1	no	-1.01733	0.149987	1.02	0.0466667	2.07	0.00032509	0.00327835	yes	0.000113531	0.00155842	yes	-4.45003	5.47109	Metabolism	Carbohydrate metabolism	ko00500//Starch and sucrose metabolism;ko00040//Pentose and glucuronate interconversions	K01184	-	GO:0016787//hydrolase activity;GO:0004553//hydrolase activity, hydrolyzing O-glycosyl compounds;GO:0004650//polygalacturonase activity;GO:0003824//catalytic activity;GO:0016798//hydrolase activity, acting on glycosyl bonds	GO:0008152//metabolic process;GO:0071704//organic substance metabolic process;GO:0044238//primary metabolic process;GO:0005975//carbohydrate metabolic process
dlo_037740.1	PREDICTED: probable polygalacturonase [Citrus sinensis]		0.483333	2.98667	0.0233333	0.195104	0.410978	no	0.00245552	0.137499	no	2.62745	-7	13.17	0.01	5.25	4.42e-09	1.56e-07	yes	0.000198517	0.00246657	yes	-10.363	9.03617	Metabolism	Carbohydrate metabolism	ko00500//Starch and sucrose metabolism;ko00040//Pentose and glucuronate interconversions	K01184	-	GO:0004650//polygalacturonase activity;GO:0016798//hydrolase activity, acting on glycosyl bonds;GO:0004553//hydrolase activity, hydrolyzing O-glycosyl compounds;GO:0003824//catalytic activity;GO:0016787//hydrolase activity	GO:0071704//organic substance metabolic process;GO:0008152//metabolic process;GO:0044238//primary metabolic process;GO:0005975//carbohydrate metabolic process
Dlo_021286.1	PREDICTED: polygalacturonase-like [Citrus sinensis]		5.43667	4.01333	3.80667	0.523239	0.773736	no	0.936364	1	no	-0.437921	-0.0762727	0.666667	0.166667	1.33333	0.13655	0.365788	no	0.00815361	0.0457943	yes	-2	3	Metabolism	Carbohydrate metabolism	ko00500//Starch and sucrose metabolism;ko00040//Pentose and glucuronate interconversions	K01184	-	GO:0016787//hydrolase activity;GO:0004650//polygalacturonase activity;GO:0016798//hydrolase activity, acting on glycosyl bonds;GO:0004553//hydrolase activity, hydrolyzing O-glycosyl compounds;GO:0003824//catalytic activity	GO:0071704//organic substance metabolic process;GO:0008152//metabolic process;GO:0044238//primary metabolic process;GO:0005975//carbohydrate metabolic process
Dlo_011773.2	Glycoside hydrolase, family 28 [Corchorus olitorius]		1.00333	1.10333	2.26333	0.86638	1	no	0.0586465	1	no	0.137068	1.03658	0.576667	0.586667	1.85667	1	1	no	0.00118755	0.0102456	yes	0.0248034	1.6621	Metabolism	Carbohydrate metabolism	ko00500//Starch and sucrose metabolism;ko00040//Pentose and glucuronate interconversions	K01184	-	GO:0004553//hydrolase activity, hydrolyzing O-glycosyl compounds;GO:0004650//polygalacturonase activity;GO:0016787//hydrolase activity;GO:0003824//catalytic activity;GO:0016798//hydrolase activity, acting on glycosyl bonds	GO:0044238//primary metabolic process;GO:0005975//carbohydrate metabolic process;GO:0008152//metabolic process;GO:0071704//organic substance metabolic process
Dlo_025682.1	PREDICTED: polygalacturonase-like [Theobroma cacao]	galacturan 1,4-alpha-galacturonidase	0.02	2.11667	0.716667	9.81e-10	5.41e-08	yes	0.0499976	1	no	6.72565	-1.56242	0.25	0.4	0.0133333	0.467939	0.772238	no	0.000397241	0.00429501	yes	0.678072	-4.90689	Metabolism	Carbohydrate metabolism	ko00500//Starch and sucrose metabolism;ko00040//Pentose and glucuronate interconversions	K01213	-	GO:0016787//hydrolase activity;GO:0046914//transition metal ion binding;GO:0016836//hydro-lyase activity;GO:0003824//catalytic activity;GO:0043169//cation binding;GO:0046872//metal ion binding;GO:0016829//lyase activity;GO:0008270//zinc ion binding;GO:0005488//binding;GO:0004089//carbonate dehydratase activity;GO:0016835//carbon-oxygen lyase activity;GO:0043167//ion binding;GO:0016798//hydrolase …	GO:0044238//primary metabolic process;GO:0044237//cellular metabolic process;GO:0044710//single-organism metabolic process;GO:0005975//carbohydrate metabolic process;GO:0008152//metabolic process;GO:0071704//organic substance metabolic process;GO:0009987//cellular process;GO:0044763//single-organism cellular process;GO:0044281//small molecule metabolic process;GO:0006730//one-carbon metabolic pro…
Dlo_019921.1	PREDICTED: exopolygalacturonase-like [Citrus sinensis]		0.01	0.02	1.33	1	1	no	1.3e-05	0.00141436	yes	1	6.05528	0.01	0.01	1.09333	1	1	notest	2.12e-06	5.55e-05	yes	0	6.77259	Metabolism	Carbohydrate metabolism	ko00500//Starch and sucrose metabolism;ko00040//Pentose and glucuronate interconversions	K01213	-	GO:0016798//hydrolase activity, acting on glycosyl bonds;GO:0003824//catalytic activity;GO:0004553//hydrolase activity, hydrolyzing O-glycosyl compounds;GO:0004650//polygalacturonase activity;GO:0016787//hydrolase activity	GO:0044238//primary metabolic process;GO:0071704//organic substance metabolic process;GO:0005975//carbohydrate metabolic process;GO:0008152//metabolic process
Dlo_031699.1	PREDICTED: UDP-glucuronate 4-epimerase 3 [Theobroma cacao]	UDP-glucuronate 4-epimerase	17.5467	41.32	40.5067	1.94e-06	3.58e-05	yes	0.911537	1	no	1.23564	-0.0286809	29.7433	46.44	66.7	8.68e-07	1.85e-05	no	0.0178309	0.0816288	no	0.642802	0.522319	Metabolism	Carbohydrate metabolism	ko00500//Starch and sucrose metabolism;ko00520//Amino sugar and nucleotide sugar metabolism	K08679	-	GO:0016854//racemase and epimerase activity;GO:0048037//cofactor binding;GO:0016853//isomerase activity;GO:0005488//binding;GO:0016857//racemase and epimerase activity, acting on carbohydrates and derivatives;GO:0003824//catalytic activity;GO:0050662//coenzyme binding	GO:0005975//carbohydrate metabolic process;GO:0044238//primary metabolic process;GO:0071704//organic substance metabolic process;GO:0008152//metabolic process
XLOC_010262	PREDICTED: beta-xylosidase/alpha-L-arabinofuranosidase 2 [Citrus sinensis]	XYL4 ( xylan 1,4-beta-xylosidase)	1.26667	2.13	3.18667	0.175882	0.384288	no	0.239582	1	no	0.749817	0.581195	0.476667	0.493333	2.64333	1	1	no	2.59e-05	0.000465635	yes	0.049582	2.42172	Metabolism	Carbohydrate metabolism	ko00500//Starch and sucrose metabolism;ko00520//Amino sugar and nucleotide sugar metabolism	K15920	-	GO:0003824//catalytic activity	GO:0008152//metabolic process;GO:0044238//primary metabolic process
Dlo_028035.1	Cellulose synthase [Corchorus olitorius]	1,4-beta-D-xylan synthase	2.93667	19.0733	18.8267	4.63e-08	1.43e-06	yes	0.96498	1	no	2.69931	-0.0187794	30.9533	43.9667	49.7367	0.000128387	0.00148637	no	0.415562	0.694586	no	0.506315	0.1779	Metabolism	Carbohydrate metabolism	ko00500//Starch and sucrose metabolism;ko00520//Amino sugar and nucleotide sugar metabolism	K00770	GO:0016020//membrane	GO:0046527//glucosyltransferase activity;GO:0016760//cellulose synthase (UDP-forming) activity;GO:0035251//UDP-glucosyltransferase activity;GO:0016740//transferase activity;GO:0016759//cellulose synthase activity;GO:0003824//catalytic activity;GO:0016757//transferase activity, transferring glycosyl groups;GO:0008194//UDP-glycosyltransferase activity;GO:0016758//transferase activity, transferring …	GO:0030243//cellulose metabolic process;GO:0043170//macromolecule metabolic process;GO:0044264//cellular polysaccharide metabolic process;GO:0044238//primary metabolic process;GO:0071704//organic substance metabolic process;GO:0044763//single-organism cellular process;GO:0051274//beta-glucan biosynthetic process;GO:0009059//macromolecule biosynthetic process;GO:0044042//glucan metabolic process;G…
Dlo_028920.1	PREDICTED: cellulose synthase-like protein D3 [Arachis ipaensis]		0.01	0.07	0.0833333	0.200408	0.41916	no	1	1	no	2.80735	0.251539	0.01	0.213333	0.66	0.000351017	0.00348937	yes	0.00487469	0.031056	yes	4.41504	1.62936	Metabolism	Carbohydrate metabolism	ko00500//Starch and sucrose metabolism;ko00520//Amino sugar and nucleotide sugar metabolism	K00770	GO:0016020//membrane	GO:0016760//cellulose synthase (UDP-forming) activity;GO:0046527//glucosyltransferase activity;GO:0016758//transferase activity, transferring hexosyl groups;GO:0016759//cellulose synthase activity;GO:0008194//UDP-glycosyltransferase activity;GO:0035251//UDP-glucosyltransferase activity;GO:0016740//transferase activity;GO:0016757//transferase activity, transferring glycosyl groups;GO:0003824//cata…	GO:0005975//carbohydrate metabolic process;GO:0005976//polysaccharide metabolic process;GO:0030243//cellulose metabolic process;GO:0016051//carbohydrate biosynthetic process;GO:0044237//cellular metabolic process;GO:0051274//beta-glucan biosynthetic process;GO:0043170//macromolecule metabolic process;GO:0009987//cellular process;GO:0051273//beta-glucan metabolic process;GO:1901576//organic substa…
Dlo_031151.1	PREDICTED: alpha,alpha-trehalose-phosphate synthase [UDP-forming] 1-like isoform X1 [Citrus sinensis]	TPS (trehalose 6-phosphate synthase/phosphatase)	0.0933333	0.486667	0.696667	0.00641965	0.0317908	yes	0.486192	1	no	2.38247	0.517535	0.443333	1.39	2.83	0.000443947	0.00426138	yes	0.0219506	0.0954481	no	1.64862	1.02572	Metabolism	Carbohydrate metabolism	ko00500//Starch and sucrose metabolism	K16055	-	GO:0003824//catalytic activity	GO:0005984//disaccharide metabolic process;GO:0016051//carbohydrate biosynthetic process;GO:0009987//cellular process;GO:0008152//metabolic process;GO:0044238//primary metabolic process;GO:0034637//cellular carbohydrate biosynthetic process;GO:0071704//organic substance metabolic process;GO:0046351//disaccharide biosynthetic process;GO:0009058//biosynthetic process;GO:1901576//organic substance b…
Dlo_018543.1	PREDICTED: probable alpha,alpha-trehalose-phosphate synthase [UDP-forming] 9 [Citrus sinensis]		79.7867	36.8767	35.2467	8.17e-05	0.000863372	yes	0.823277	1	no	-1.11344	-0.0652214	64.3533	56.3767	114.55	0.0733107	0.239834	no	0.0196548	0.0879934	no	-0.190917	1.02281	Metabolism	Carbohydrate metabolism	ko00500//Starch and sucrose metabolism	K16055	-	GO:0003824//catalytic activity	GO:0044238//primary metabolic process;GO:0005992//trehalose biosynthetic process;GO:0016051//carbohydrate biosynthetic process;GO:0044237//cellular metabolic process;GO:0044249//cellular biosynthetic process;GO:0044763//single-organism cellular process;GO:0009058//biosynthetic process;GO:1901576//organic substance biosynthetic process;GO:0009311//oligosaccharide metabolic process;GO:0008152//meta…
Dlo_015859.1	PREDICTED: probable alpha,alpha-trehalose-phosphate synthase [UDP-forming] 11 [Citrus sinensis]		24.3133	11.68	11.17	0.000960437	0.00677148	yes	0.872828	1	no	-1.05771	-0.0644111	17.57	15.21	17.3433	0.168078	0.420934	no	0.652014	0.883328	no	-0.208094	0.189361	Metabolism	Carbohydrate metabolism	ko00500//Starch and sucrose metabolism	K16055	-	GO:0003824//catalytic activity	GO:0005992//trehalose biosynthetic process;GO:0005984//disaccharide metabolic process;GO:0044237//cellular metabolic process;GO:0009311//oligosaccharide metabolic process;GO:0044238//primary metabolic process;GO:0071704//organic substance metabolic process;GO:0046351//disaccharide biosynthetic process;GO:0044699//single-organism process;GO:1901576//organic substance biosynthetic process;GO:000815…
Dlo_012338.1	Trehalose-phosphatase/synthase 9 isoform 1 [Theobroma cacao]		10.5967	4.92	5.85333	0.00161787	0.010387	yes	0.533326	1	no	-1.10688	0.2506	10.3333	6.7	7.77667	0.00015719	0.00176886	no	0.549801	0.803508	no	-0.625073	0.214991	Metabolism	Carbohydrate metabolism	ko00500//Starch and sucrose metabolism	K16055	-	GO:0003824//catalytic activity	GO:0044710//single-organism metabolic process;GO:0044249//cellular biosynthetic process;GO:0046351//disaccharide biosynthetic process;GO:0005991//trehalose metabolic process;GO:0044699//single-organism process;GO:0008152//metabolic process;GO:0005984//disaccharide metabolic process;GO:0044723//single-organism carbohydrate metabolic process;GO:0009312//oligosaccharide biosynthetic process;GO:19015…
Dlo_026667.1	PREDICTED: glucose-1-phosphate adenylyltransferase large subunit 1-like [Citrus sinensis]	glgC (glucose-1-phosphate adenylyltransferase)	0.253333	1.43667	0.663333	0.00806612	0.0381866	yes	0.078576	1	no	2.50362	-1.11492	0.556667	2.27667	2.24333	1.39e-05	0.00021446	yes	0.980659	1	no	2.03204	-0.0212791	Metabolism	Carbohydrate metabolism	ko00500//Starch and sucrose metabolism;ko00520//Amino sugar and nucleotide sugar metabolism	K00975	-	GO:0016772//transferase activity, transferring phosphorus-containing groups;GO:0016740//transferase activity;GO:0070566//adenylyltransferase activity;GO:0003824//catalytic activity;GO:0016779//nucleotidyltransferase activity;GO:0008878//glucose-1-phosphate adenylyltransferase activity	GO:0009059//macromolecule biosynthetic process;GO:0016051//carbohydrate biosynthetic process;GO:0044710//single-organism metabolic process;GO:0044260//cellular macromolecule metabolic process;GO:0044711//single-organism biosynthetic process;GO:0005978//glycogen biosynthetic process;GO:0044723//single-organism carbohydrate metabolic process;GO:0008152//metabolic process;GO:0044699//single-organism…
Dlo_027713.2	PREDICTED: glucose-1-phosphate adenylyltransferase large subunit 3, chloroplastic/amyloplastic [Juglans regia]		3.09333	9.41333	8.23	0.000373869	0.0030758	yes	0.631742	1	no	1.60554	-0.193813	25.2133	22.4967	12.8233	0.31858	0.620041	no	0.00271928	0.0197804	no	-0.164476	-0.81094	Metabolism	Carbohydrate metabolism	ko00500//Starch and sucrose metabolism;ko00520//Amino sugar and nucleotide sugar metabolism	K00975	-	GO:0070566//adenylyltransferase activity;GO:0003824//catalytic activity;GO:0016779//nucleotidyltransferase activity;GO:0016740//transferase activity;GO:0016772//transferase activity, transferring phosphorus-containing groups;GO:0008878//glucose-1-phosphate adenylyltransferase activity	GO:0044042//glucan metabolic process;GO:0044237//cellular metabolic process;GO:0005975//carbohydrate metabolic process;GO:0044260//cellular macromolecule metabolic process;GO:0044238//primary metabolic process;GO:0006112//energy reserve metabolic process;GO:0044262//cellular carbohydrate metabolic process;GO:0071704//organic substance metabolic process;GO:0044699//single-organism process;GO:00099…
Dlo_022414.1	PREDICTED: glucose-1-phosphate adenylyltransferase large subunit 1-like isoform X1 [Citrus sinensis]		53.13	13.12	16.7333	3.8e-10	2.38e-08	yes	0.349791	1	no	-2.01776	0.350957	11.8433	9.17667	11.9067	0.022544	0.10132	no	0.279994	0.553648	no	-0.368033	0.375727	Metabolism	Carbohydrate metabolism	ko00500//Starch and sucrose metabolism;ko00520//Amino sugar and nucleotide sugar metabolism	K00975	-	GO:0016779//nucleotidyltransferase activity;GO:0070566//adenylyltransferase activity;GO:0016740//transferase activity;GO:0003824//catalytic activity;GO:0008878//glucose-1-phosphate adenylyltransferase activity;GO:0016772//transferase activity, transferring phosphorus-containing groups	GO:0016051//carbohydrate biosynthetic process;GO:0033692//cellular polysaccharide biosynthetic process;GO:0044763//single-organism cellular process;GO:0044723//single-organism carbohydrate metabolic process;GO:0055114//oxidation-reduction process;GO:0005976//polysaccharide metabolic process;GO:0044710//single-organism metabolic process;GO:0034645//cellular macromolecule biosynthetic process;GO:00…
Dlo_020033.1	PREDICTED: inactive glucose-1-phosphate adenylyltransferase small subunit 2, chloroplastic [Citrus sinensis]		0.0666667	0.24	0.193333	0.123485	0.299887	no	0.868106	1	no	1.848	-0.311944	0.293333	1.24333	0.84	0.000215938	0.00231405	yes	0.321446	0.596087	no	2.0836	-0.565752	Metabolism	Carbohydrate metabolism	ko00500//Starch and sucrose metabolism;ko00520//Amino sugar and nucleotide sugar metabolism	K00975	-	GO:0016779//nucleotidyltransferase activity;GO:0003824//catalytic activity;GO:0016772//transferase activity, transferring phosphorus-containing groups;GO:0016740//transferase activity	GO:0009058//biosynthetic process;GO:0008152//metabolic process
dlo_038464.1	Starch synthase 2 [Theobroma cacao]	SS2 (starch synthase)	58.7867	20.18	21.66	7.39e-10	4.18e-08	yes	0.717748	1	no	-1.54256	0.102107	33.7633	22.3367	24.4833	0.000172219	0.00190086	no	0.604089	0.844233	no	-0.596043	0.132386	Metabolism	Carbohydrate metabolism	ko00500//Starch and sucrose metabolism	K00703	-	-	GO:0008152//metabolic process;GO:0009058//biosynthetic process
dlo_036961.1	PREDICTED: granule-bound starch synthase 2, chloroplastic/amyloplastic [Citrus sinensis]		50.9133	18.9867	17.8567	2.2e-08	7.6e-07	yes	0.777593	1	no	-1.42306	-0.0885239	27.48	19.7667	20.8467	0.00591975	0.0354607	no	0.781803	0.970403	no	-0.475312	0.0767471	Metabolism	Carbohydrate metabolism	ko00500//Starch and sucrose metabolism	K00703	-	-	-
dlo_035255.1	PREDICTED: granule-bound starch synthase 2, chloroplastic/amyloplastic [Citrus sinensis]		79.4733	33.18	31.13	2.11e-08	7.41e-07	yes	0.708449	1	no	-1.26016	-0.0920083	47.8667	29.8933	33.2533	1.37e-08	4.4e-07	no	0.492151	0.765824	no	-0.679198	0.153675	Metabolism	Carbohydrate metabolism	ko00500//Starch and sucrose metabolism	K00703	-	-	GO:0008152//metabolic process;GO:0009058//biosynthetic process
Dlo_026568.1	PREDICTED: ACT domain-containing protein ACR3 isoform X1 [Theobroma cacao]	PYG (glycogen phosphorylase)	77.61	32.7533	35.4267	1.03e-06	2.1e-05	yes	0.739372	1	no	-1.2446	0.113194	60.3533	68.3333	30.1333	0.141012	0.374524	no	1.08e-06	3.18e-05	yes	0.179156	-1.18123	Human Diseases;Metabolism	Endocrine and metabolic diseases;Carbohydrate metabolism	ko00500//Starch and sucrose metabolism;ko04931//Insulin resistance	K00688	-	GO:0043177//organic acid binding;GO:0016597//amino acid binding;GO:0043167//ion binding;GO:0031406//carboxylic acid binding;GO:0043168//anion binding;GO:0005488//binding;GO:0036094//small molecule binding	GO:0008152//metabolic process
Dlo_007158.1	PREDICTED: alpha-1,4 glucan phosphorylase L isozyme, chloroplastic/amyloplastic [Citrus sinensis]		314.053	64.2467	74.3167	2.83e-14	4.59e-12	yes	0.563179	1	no	-2.28932	0.210064	80.22	44.7767	34.81	1.49e-17	1.73e-15	no	0.0913429	0.264863	no	-0.841215	-0.363245	Human Diseases;Metabolism	Endocrine and metabolic diseases;Carbohydrate metabolism	ko00500//Starch and sucrose metabolism;ko04931//Insulin resistance	K00688	-	GO:0003824//catalytic activity;GO:0016757//transferase activity, transferring glycosyl groups;GO:0016758//transferase activity, transferring hexosyl groups;GO:0004645//phosphorylase activity;GO:0016740//transferase activity;GO:0008184//glycogen phosphorylase activity	GO:0008152//metabolic process;GO:0005975//carbohydrate metabolic process;GO:0071704//organic substance metabolic process;GO:0044238//primary metabolic process
dlo_038617.1	beta-amylase 4 [Citrus trifoliata]	BAM (beta-amylase)	0.00333333	4.95667	0.7	2.44e-05	0.000310123	yes	0.1055	1	no	10.5382	-2.82394	37.4833	0.476667	24.2267	1.75e-05	0.00026218	yes	4.57e-15	6.93e-13	yes	-6.29712	5.66747	Metabolism	Carbohydrate metabolism	ko00500//Starch and sucrose metabolism	K01177	-	GO:0016798//hydrolase activity, acting on glycosyl bonds;GO:0016161//beta-amylase activity;GO:0016160//amylase activity;GO:0004553//hydrolase activity, hydrolyzing O-glycosyl compounds;GO:0003824//catalytic activity;GO:0016787//hydrolase activity	GO:0043170//macromolecule metabolic process;GO:0005975//carbohydrate metabolic process;GO:0016052//carbohydrate catabolic process;GO:0044238//primary metabolic process;GO:0008152//metabolic process;GO:0009056//catabolic process;GO:0071704//organic substance metabolic process;GO:1901575//organic substance catabolic process;GO:0000272//polysaccharide catabolic process;GO:0005976//polysaccharide met…
Dlo_003118.1	PREDICTED: beta-amylase 3, chloroplastic [Theobroma cacao]		28.01	11.3233	8.80667	0.000773255	0.00564653	yes	0.397803	1	no	-1.30664	-0.362631	21.4133	20.1067	5.27667	0.598351	0.863225	no	4.93e-09	2.85e-07	yes	-0.0908355	-1.92998	Metabolism	Carbohydrate metabolism	ko00500//Starch and sucrose metabolism	K01177	-	GO:0016160//amylase activity;GO:0003824//catalytic activity;GO:0004553//hydrolase activity, hydrolyzing O-glycosyl compounds;GO:0016787//hydrolase activity;GO:0016798//hydrolase activity, acting on glycosyl bonds;GO:0016161//beta-amylase activity	GO:0044238//primary metabolic process;GO:0043170//macromolecule metabolic process;GO:0009056//catabolic process;GO:1901575//organic substance catabolic process;GO:0071704//organic substance metabolic process;GO:0008152//metabolic process;GO:0000272//polysaccharide catabolic process;GO:0009057//macromolecule catabolic process;GO:0005975//carbohydrate metabolic process;GO:0016052//carbohydrate cata…
Dlo_024604.2	PREDICTED: alpha-glucosidase 2-like isoform X2 [Citrus sinensis]	malZ (alpha-glucosidase)	266.07	94.81	88.21	3.48e-08	1.12e-06	yes	0.717014	1	no	-1.48869	-0.104097	92.5967	53.8133	47.7467	3.97e-13	2.6e-11	no	0.449913	0.726532	no	-0.782997	-0.172564	Metabolism	Carbohydrate metabolism	ko00500//Starch and sucrose metabolism;ko00052//Galactose metabolism	K01187	-	GO:0016787//hydrolase activity;GO:0004553//hydrolase activity, hydrolyzing O-glycosyl compounds;GO:0003824//catalytic activity;GO:0016798//hydrolase activity, acting on glycosyl bonds	GO:0071704//organic substance metabolic process;GO:0005975//carbohydrate metabolic process;GO:0008152//metabolic process;GO:0044238//primary metabolic process
Dlo_028753.1	PREDICTED: 1,4-alpha-glucan-branching enzyme 2-2, chloroplastic/amyloplastic [Populus euphratica]	GBE1 (1,4-alpha-glucan branching enzyme)	105.31	48.02	57.51	2.8e-06	4.88e-05	yes	0.298168	1	no	-1.13294	0.260177	54.6867	51.0533	71.4667	0.365034	0.6703	no	0.0250715	0.105357	no	-0.099184	0.485265	Metabolism	Carbohydrate metabolism	ko00500//Starch and sucrose metabolism	K00700	-	GO:0003824//catalytic activity;GO:0043167//ion binding;GO:0005488//binding;GO:0043169//cation binding	GO:0008152//metabolic process;GO:0044238//primary metabolic process;GO:0071704//organic substance metabolic process;GO:0005975//carbohydrate metabolic process
Dlo_028752.1	PREDICTED: 1,4-alpha-glucan-branching enzyme 2-2, chloroplastic/amyloplastic isoform X1 [Citrus sinensis]		87.2033	37.4433	45.8167	1.09e-06	2.21e-05	yes	0.289769	1	no	-1.21967	0.291164	44.3433	42.4967	56.1967	0.635991	0.892761	no	0.0785841	0.239218	no	-0.0613675	0.403135	Metabolism	Carbohydrate metabolism	ko00500//Starch and sucrose metabolism	K00700	-	GO:0016787//hydrolase activity;GO:0016798//hydrolase activity, acting on glycosyl bonds;GO:0003824//catalytic activity;GO:0004553//hydrolase activity, hydrolyzing O-glycosyl compounds	GO:0071704//organic substance metabolic process;GO:0044238//primary metabolic process;GO:0008152//metabolic process;GO:0005975//carbohydrate metabolic process
Dlo_028342.2	PREDICTED: 1,4-alpha-glucan-branching enzyme 1, chloroplastic/amyloplastic-like isoform X1 [Populus euphratica]		112.513	52.9267	50.86	8.89e-05	0.000923004	yes	0.850247	1	no	-1.08803	-0.0574633	55.66	44.4133	30.0467	0.0014693	0.0114571	no	0.0153489	0.0733133	no	-0.325648	-0.563788	Metabolism	Carbohydrate metabolism	ko00500//Starch and sucrose metabolism	K00700	-	GO:0016787//hydrolase activity;GO:0003824//catalytic activity;GO:0005488//binding;GO:0043167//ion binding;GO:0043169//cation binding;GO:0004553//hydrolase activity, hydrolyzing O-glycosyl compounds;GO:0016798//hydrolase activity, acting on glycosyl bonds	GO:0044238//primary metabolic process;GO:0071704//organic substance metabolic process;GO:0005975//carbohydrate metabolic process;GO:0008152//metabolic process
Dlo_022164.1	PREDICTED: probable sucrose-phosphate synthase 3 isoform X2 [Citrus sinensis]	SPS (sucrose-phosphate synthase)	3.25	1.02	6.54	5.9e-05	0.00065843	yes	9.46e-12	2.6e-09	yes	-1.67187	2.68072	0.94	0.503333	7.23	0.0283915	0.120396	no	2.78e-22	7.35e-20	yes	-0.901147	3.84441	Metabolism	Carbohydrate metabolism	ko00500//Starch and sucrose metabolism	K00696	-	GO:0097367//carbohydrate derivative binding;GO:0005524//ATP binding;GO:0016876//ligase activity, forming aminoacyl-tRNA and related compounds;GO:0000166//nucleotide binding;GO:0032559//adenyl ribonucleotide binding;GO:0004812//aminoacyl-tRNA ligase activity;GO:0097159//organic cyclic compound binding;GO:0016874//ligase activity;GO:1901363//heterocyclic compound binding;GO:0001882//nucleoside bind…	GO:0043603//cellular amide metabolic process;GO:0044763//single-organism cellular process;GO:0044699//single-organism process;GO:0006399//tRNA metabolic process;GO:0071704//organic substance metabolic process;GO:0016070//RNA metabolic process;GO:0034641//cellular nitrogen compound metabolic process;GO:0009058//biosynthetic process;GO:0019752//carboxylic acid metabolic process;GO:0006418//tRNA ami…
Dlo_022163.1	Sucrose phosphate synthase 3F isoform 5 [Theobroma cacao]		3.07333	0.743333	1.38667	0.00131173	0.00875637	yes	0.22459	1	no	-2.04772	0.89954	0.77	0.543333	1.29333	0.387893	0.694279	no	0.0237595	0.101231	no	-0.503021	1.25118	Metabolism	Carbohydrate metabolism	ko00500//Starch and sucrose metabolism	K00696	-	-	-
Dlo_018802.4	PREDICTED: probable sucrose-phosphate synthase 4 [Citrus sinensis]		2.99	5.69333	4.42	0.0143721	0.0599376	no	0.364907	1	no	0.929128	-0.365227	2.75667	5.63333	2.75667	1.68e-06	3.32e-05	yes	0.0011695	0.010123	yes	1.03106	-1.03106	Metabolism	Carbohydrate metabolism	ko00500//Starch and sucrose metabolism	K00696	-	-	GO:0008152//metabolic process;GO:0009058//biosynthetic process
Dlo_019926.1	sucrose synthase [Dimocarpus longan]	SUS (sucrose synthase)	0.446667	1.53667	1.67667	0.000383838	0.00313934	yes	0.816642	1	no	1.78253	0.125792	3.25333	2.06667	4.6	0.00529979	0.0324949	no	0.000407361	0.00437289	yes	-0.654613	1.15433	Metabolism	Carbohydrate metabolism	ko00500//Starch and sucrose metabolism	K00695	-	GO:0016157//sucrose synthase activity;GO:0003824//catalytic activity;GO:0016740//transferase activity;GO:0016758//transferase activity, transferring hexosyl groups;GO:0046527//glucosyltransferase activity;GO:0008194//UDP-glycosyltransferase activity;GO:0035251//UDP-glucosyltransferase activity;GO:0016757//transferase activity, transferring glycosyl groups	GO:0044262//cellular carbohydrate metabolic process;GO:0005985//sucrose metabolic process;GO:0008152//metabolic process;GO:0044710//single-organism metabolic process;GO:0009987//cellular process;GO:0044237//cellular metabolic process;GO:0071704//organic substance metabolic process;GO:0009311//oligosaccharide metabolic process;GO:0044763//single-organism cellular process;GO:0005975//carbohydrate m…
XLOC_023847	sucrose synthase [Dimocarpus longan]		135.777	94.29	83.8133	0.0246525	0.0907469	no	0.47673	1	no	-0.526059	-0.169925	102.41	107.947	53.3467	0.474467	0.778285	no	5.41e-06	0.000124807	yes	0.0759621	-1.01685	Metabolism	Carbohydrate metabolism	ko00500//Starch and sucrose metabolism	K00695	-	GO:0035251//UDP-glucosyltransferase activity;GO:0008194//UDP-glycosyltransferase activity;GO:0016758//transferase activity, transferring hexosyl groups;GO:0003824//catalytic activity;GO:0016740//transferase activity;GO:0046527//glucosyltransferase activity;GO:0016757//transferase activity, transferring glycosyl groups	GO:0006950//response to stress;GO:1901576//organic substance biosynthetic process;GO:0044262//cellular carbohydrate metabolic process;GO:0044710//single-organism metabolic process;GO:0005975//carbohydrate metabolic process;GO:0044042//glucan metabolic process;GO:0044711//single-organism biosynthetic process;GO:0044699//single-organism process;GO:0006073//cellular glucan metabolic process;GO:19011…
XLOC_016314	sucrose synthase [Litchi chinensis]		56.73	36.9433	22.8067	0.0337516	0.115876	no	0.043912	0.945424	no	-0.618798	-0.695858	22.5767	29.9667	13.5	0.0895384	0.275771	no	0.00049881	0.00514398	yes	0.408526	-1.1504	Metabolism	Carbohydrate metabolism	ko00500//Starch and sucrose metabolism	K00695	-	GO:0035251//UDP-glucosyltransferase activity;GO:0016757//transferase activity, transferring glycosyl groups;GO:0046527//glucosyltransferase activity;GO:0016758//transferase activity, transferring hexosyl groups;GO:0016740//transferase activity;GO:0008194//UDP-glycosyltransferase activity;GO:0003824//catalytic activity	GO:0044249//cellular biosynthetic process;GO:0032502//developmental process;GO:0009987//cellular process;GO:0006643//membrane lipid metabolic process;GO:0003006//developmental process involved in reproduction;GO:1901576//organic substance biosynthetic process;GO:0008152//metabolic process;GO:1901135//carbohydrate derivative metabolic process;GO:0022414//reproductive process;GO:0044255//cellular l…
Dlo_009656.1	PREDICTED: beta-fructofuranosidase, insoluble isoenzyme 1-like [Citrus sinensis]	FRUCT (beta-fructofuranosidase)	53.4	17.7067	15.0767	2.34e-09	1.12e-07	yes	0.484874	1	no	-1.59255	-0.231975	44.0333	20.1167	18.0167	5.09e-09	1.77e-07	yes	0.556326	0.803508	no	-1.1302	-0.159059	Metabolism	Carbohydrate metabolism	ko00500//Starch and sucrose metabolism;ko00052//Galactose metabolism	K01193	-	GO:0004553//hydrolase activity, hydrolyzing O-glycosyl compounds;GO:0016798//hydrolase activity, acting on glycosyl bonds;GO:0003824//catalytic activity;GO:0016787//hydrolase activity	GO:0005975//carbohydrate metabolic process;GO:0071704//organic substance metabolic process;GO:0044238//primary metabolic process;GO:0008152//metabolic process
Dlo_015542.2	beta-glucosidase [Populus tomentosa]	BGLU (beta-glucosidase)	0.863333	15.0233	9.56333	3.85e-07	8.93e-06	yes	0.214087	1	no	4.12114	-0.651619	7.02	8.4	29.64	0.256413	0.547167	no	3.1e-12	3.21e-10	yes	0.258918	1.81908	Metabolism	Carbohydrate metabolism;Metabolism of other amino acids;Biosynthesis of other secondary metabolites	ko00500//Starch and sucrose metabolism;ko00940//Phenylpropanoid biosynthesis;ko00460//Cyanoamino acid metabolism	K01188	-	GO:0003824//catalytic activity;GO:0016787//hydrolase activity;GO:0016798//hydrolase activity, acting on glycosyl bonds;GO:0004553//hydrolase activity, hydrolyzing O-glycosyl compounds	GO:0008152//metabolic process;GO:0005975//carbohydrate metabolic process;GO:0044238//primary metabolic process;GO:0071704//organic substance metabolic process
Dlo_026115.1	PREDICTED: beta-glucosidase 40 [Citrus sinensis]		0.753333	2.45	1.72333	0.00292249	0.0168312	yes	0.317838	1	no	1.70142	-0.50758	0.933333	1.32667	0.776667	0.392066	0.698392	no	0.19852	0.443975	no	0.507342	-0.772438	Metabolism	Carbohydrate metabolism;Metabolism of other amino acids;Biosynthesis of other secondary metabolites	ko00500//Starch and sucrose metabolism;ko00940//Phenylpropanoid biosynthesis;ko00460//Cyanoamino acid metabolism	K01188	-	GO:0016787//hydrolase activity;GO:0004553//hydrolase activity, hydrolyzing O-glycosyl compounds;GO:0003824//catalytic activity;GO:0016798//hydrolase activity, acting on glycosyl bonds	GO:0005975//carbohydrate metabolic process;GO:0008152//metabolic process;GO:0071704//organic substance metabolic process;GO:0044238//primary metabolic process
Dlo_011630.1	PREDICTED: beta-glucosidase 42 [Glycine max]		29.1	84.1433	94.9333	7.26e-07	1.55e-05	yes	0.502276	1	no	1.53183	0.174066	92.79	121.057	114.107	0.000557153	0.00518107	no	0.695058	0.912358	no	0.383641	-0.0852994	Metabolism	Carbohydrate metabolism;Metabolism of other amino acids;Biosynthesis of other secondary metabolites	ko00500//Starch and sucrose metabolism;ko00940//Phenylpropanoid biosynthesis;ko00460//Cyanoamino acid metabolism	K01188	-	GO:0003824//catalytic activity;GO:0016787//hydrolase activity;GO:0004553//hydrolase activity, hydrolyzing O-glycosyl compounds;GO:0016798//hydrolase activity, acting on glycosyl bonds	GO:0044238//primary metabolic process;GO:0071704//organic substance metabolic process;GO:0008152//metabolic process;GO:0005975//carbohydrate metabolic process
Dlo_009189.1	PREDICTED: beta-glucosidase 24 [Eucalyptus grandis]		0.49	2.30333	1.94	0.000582173	0.00443142	yes	0.657495	1	no	2.23287	-0.247667	0.596667	1.15333	1.09	0.0670337	0.224993	no	0.891199	1	no	0.950812	-0.0814814	Metabolism	Carbohydrate metabolism;Metabolism of other amino acids;Biosynthesis of other secondary metabolites	ko00500//Starch and sucrose metabolism;ko00940//Phenylpropanoid biosynthesis;ko00460//Cyanoamino acid metabolism	K01188	-	GO:0004553//hydrolase activity, hydrolyzing O-glycosyl compounds;GO:0003824//catalytic activity;GO:0016798//hydrolase activity, acting on glycosyl bonds;GO:0016787//hydrolase activity	GO:0044238//primary metabolic process;GO:0071704//organic substance metabolic process;GO:0008152//metabolic process;GO:0005975//carbohydrate metabolic process
Dlo_009079.1	Glyco_hydro_1 domain-containing protein [Cephalotus follicularis]		4.32667	1.53333	0.936667	0.000731669	0.00538949	yes	0.185662	1	no	-1.49658	-0.711064	3.28333	0.623333	1.01333	2.75e-07	6.55e-06	yes	0.19368	0.436151	no	-2.39709	0.701033	Metabolism	Carbohydrate metabolism;Metabolism of other amino acids;Biosynthesis of other secondary metabolites	ko00500//Starch and sucrose metabolism;ko00940//Phenylpropanoid biosynthesis;ko00460//Cyanoamino acid metabolism	K01188	-	GO:0016798//hydrolase activity, acting on glycosyl bonds;GO:0004553//hydrolase activity, hydrolyzing O-glycosyl compounds;GO:0003824//catalytic activity;GO:0016787//hydrolase activity	GO:0008152//metabolic process;GO:0005975//carbohydrate metabolic process;GO:0071704//organic substance metabolic process;GO:0044238//primary metabolic process
Dlo_014207.1	PREDICTED: beta-glucosidase 11-like isoform X2 [Citrus sinensis]		16.2433	3.16667	3.66333	3.38e-10	2.15e-08	yes	0.645101	1	no	-2.35881	0.210192	4.35	2.41333	5.49667	0.00405745	0.0263355	no	0.00256812	0.0189568	yes	-0.849988	1.18753	Metabolism	Carbohydrate metabolism;Metabolism of other amino acids;Biosynthesis of other secondary metabolites	ko00500//Starch and sucrose metabolism;ko00940//Phenylpropanoid biosynthesis;ko00460//Cyanoamino acid metabolism	K01188	-	GO:0004553//hydrolase activity, hydrolyzing O-glycosyl compounds;GO:0016787//hydrolase activity;GO:0016798//hydrolase activity, acting on glycosyl bonds;GO:0003824//catalytic activity	GO:0071704//organic substance metabolic process;GO:0044238//primary metabolic process;GO:0005975//carbohydrate metabolic process;GO:0008152//metabolic process
Dlo_009075.1	Glyco_hydro_1 domain-containing protein [Cephalotus follicularis]		5.95333	0.25	0.373333	8.31e-11	6.19e-09	yes	0.564707	1	no	-4.5737	0.578536	0.126667	0.02	0.196667	0.200492	0.468487	no	0.0238706	0.101528	no	-2.66297	3.29768	Metabolism	Carbohydrate metabolism;Metabolism of other amino acids;Biosynthesis of other secondary metabolites	ko00500//Starch and sucrose metabolism;ko00940//Phenylpropanoid biosynthesis;ko00460//Cyanoamino acid metabolism	K01188	-	GO:0016798//hydrolase activity, acting on glycosyl bonds;GO:0016787//hydrolase activity;GO:0004553//hydrolase activity, hydrolyzing O-glycosyl compounds;GO:0003824//catalytic activity	GO:0005975//carbohydrate metabolic process;GO:0008152//metabolic process;GO:0071704//organic substance metabolic process;GO:0044238//primary metabolic process
Dlo_013295.1	PREDICTED: beta-glucosidase 18-like isoform X1 [Citrus sinensis]		3.28	9.67667	10.1267	0.0102944	0.0462396	yes	0.897452	1	no	1.56081	0.0655773	13.9633	14.5333	10.51	0.794228	0.998226	no	0.101724	0.28507	no	0.0577223	-0.467603	Metabolism	Carbohydrate metabolism;Metabolism of other amino acids;Biosynthesis of other secondary metabolites	ko00500//Starch and sucrose metabolism;ko00940//Phenylpropanoid biosynthesis;ko00460//Cyanoamino acid metabolism	K05350	-	GO:0004553//hydrolase activity, hydrolyzing O-glycosyl compounds;GO:0016798//hydrolase activity, acting on glycosyl bonds;GO:0016787//hydrolase activity;GO:0003824//catalytic activity	GO:0071704//organic substance metabolic process;GO:0005975//carbohydrate metabolic process;GO:0044238//primary metabolic process;GO:0008152//metabolic process
Dlo_010741.1	PREDICTED: beta-glucosidase BoGH3B-like [Citrus sinensis]		19.86	61.7833	62.9533	1.73e-06	3.22e-05	yes	0.93373	1	no	1.63735	0.0270651	71.0033	87.59	93.1633	0.00987915	0.0530301	no	0.688462	0.907336	no	0.302879	0.0889961	Metabolism	Carbohydrate metabolism;Metabolism of other amino acids;Biosynthesis of other secondary metabolites	ko00500//Starch and sucrose metabolism;ko00940//Phenylpropanoid biosynthesis;ko00460//Cyanoamino acid metabolism	K05349	-	GO:0016787//hydrolase activity;GO:0016798//hydrolase activity, acting on glycosyl bonds;GO:0004553//hydrolase activity, hydrolyzing O-glycosyl compounds;GO:0003824//catalytic activity	GO:0005975//carbohydrate metabolic process;GO:0008152//metabolic process;GO:0044238//primary metabolic process;GO:0071704//organic substance metabolic process
Dlo_029427.2	Glycosyl hydrolase family protein [Theobroma cacao]		44.5567	13.5267	15.0433	1.65e-11	1.52e-09	yes	0.538388	1	no	-1.71983	0.153318	16.31	10.2067	18.8467	5.89e-07	1.31e-05	no	0.000143063	0.00188227	no	-0.676245	0.884798	Metabolism	Carbohydrate metabolism;Metabolism of other amino acids;Biosynthesis of other secondary metabolites	ko00500//Starch and sucrose metabolism;ko00940//Phenylpropanoid biosynthesis;ko00460//Cyanoamino acid metabolism	K05349	-	GO:0003824//catalytic activity;GO:0004553//hydrolase activity, hydrolyzing O-glycosyl compounds;GO:0016787//hydrolase activity;GO:0016798//hydrolase activity, acting on glycosyl bonds	GO:0071704//organic substance metabolic process;GO:0005975//carbohydrate metabolic process;GO:0044238//primary metabolic process;GO:0008152//metabolic process
Dlo_013294.1	PREDICTED: beta-glucosidase 18-like isoform X1 [Citrus sinensis]		4.10667	1.33	1.97	0.00680324	0.033281	yes	0.429442	1	no	-1.62654	0.566769	1.24667	1.19333	2.35333	0.935371	1	no	0.075278	0.232069	no	-0.0630787	0.979709	Metabolism	Carbohydrate metabolism;Metabolism of other amino acids;Biosynthesis of other secondary metabolites	ko00500//Starch and sucrose metabolism;ko00940//Phenylpropanoid biosynthesis;ko00460//Cyanoamino acid metabolism	K05350	-	GO:0003824//catalytic activity;GO:0004553//hydrolase activity, hydrolyzing O-glycosyl compounds;GO:0016798//hydrolase activity, acting on glycosyl bonds;GO:0016787//hydrolase activity	GO:0008152//metabolic process;GO:0071704//organic substance metabolic process;GO:0005975//carbohydrate metabolic process;GO:0044238//primary metabolic process
dlo_034493.1	hexokinase [Dimocarpus longan]	HK (hexokinase)	4.66	0.51	2.71333	0.0113255	0.0498678	yes	0.050397	1	no	-3.19176	2.4115	6.02333	5.71667	3.85333	0.909498	1	no	0.216308	0.470416	no	-0.0753879	-0.569067	Metabolism	Global and Overview;Carbohydrate metabolism	ko00500//Starch and sucrose metabolism;ko01200//Carbon metabolism;ko00520//Amino sugar and nucleotide sugar metabolism;ko00010//Glycolysis / Gluconeogenesis;ko00052//Galactose metabolism;ko00051//Fructose and mannose metabolism	K00844	-	GO:1901265//nucleoside phosphate binding;GO:0032553//ribonucleotide binding;GO:0043168//anion binding;GO:0016301//kinase activity;GO:0003824//catalytic activity;GO:0016772//transferase activity, transferring phosphorus-containing groups;GO:0043167//ion binding;GO:0032549//ribonucleoside binding;GO:1901363//heterocyclic compound binding;GO:0032550//purine ribonucleoside binding;GO:0036094//small m…	GO:0009119//ribonucleoside metabolic process;GO:0019752//carboxylic acid metabolic process;GO:0009144//purine nucleoside triphosphate metabolic process;GO:0046031//ADP metabolic process;GO:0005975//carbohydrate metabolic process;GO:0009117//nucleotide metabolic process;GO:0044281//small molecule metabolic process;GO:1901564//organonitrogen compound metabolic process;GO:0032787//monocarboxylic aci…
Dlo_027870.1	Hexokinase_1 domain-containing protein/Hexokinase_2 domain-containing protein [Cephalotus follicularis]		17.8633	21.5533	20.2333	0.307711	0.55609	no	0.746254	1	no	0.27091	-0.091177	30.74	27.76	96.6967	0.252976	0.542674	no	0.000392108	0.00424972	yes	-0.14711	1.80046	Metabolism	Global and Overview;Carbohydrate metabolism	ko00500//Starch and sucrose metabolism;ko01200//Carbon metabolism;ko00520//Amino sugar and nucleotide sugar metabolism;ko00010//Glycolysis / Gluconeogenesis;ko00052//Galactose metabolism;ko00051//Fructose and mannose metabolism	K00844	-	GO:0005488//binding;GO:0032553//ribonucleotide binding;GO:0001882//nucleoside binding;GO:0032549//ribonucleoside binding;GO:0035639//purine ribonucleoside triphosphate binding;GO:0032559//adenyl ribonucleotide binding;GO:1901363//heterocyclic compound binding;GO:0043167//ion binding;GO:0001883//purine nucleoside binding;GO:0097159//organic cyclic compound binding;GO:0016773//phosphotransferase ac…	GO:1901564//organonitrogen compound metabolic process;GO:0032787//monocarboxylic acid metabolic process;GO:0072521//purine-containing compound metabolic process;GO:1901360//organic cyclic compound metabolic process;GO:0006139//nucleobase-containing compound metabolic process;GO:0006091//generation of precursor metabolites and energy;GO:0044724//single-organism carbohydrate catabolic process;GO:00…
Dlo_017295.1	fructokinase [Manihot esculenta]	Frk (fructokinase)	3.28333	11.3867	9.36667	3.35e-05	0.000403864	yes	0.468783	1	no	1.79411	-0.281738	2.98333	9.81	4.54	9.29e-08	2.5e-06	yes	0.00230833	0.0174642	yes	1.71733	-1.11156	Metabolism	Carbohydrate metabolism	ko00500//Starch and sucrose metabolism;ko00520//Amino sugar and nucleotide sugar metabolism;ko00051//Fructose and mannose metabolism	K00847	-	GO:0016301//kinase activity;GO:0003824//catalytic activity;GO:0016740//transferase activity;GO:0004747//ribokinase activity;GO:0016773//phosphotransferase activity, alcohol group as acceptor;GO:0019200//carbohydrate kinase activity;GO:0016772//transferase activity, transferring phosphorus-containing groups	GO:0006014//D-ribose metabolic process;GO:0044723//single-organism carbohydrate metabolic process;GO:0044238//primary metabolic process;GO:0044281//small molecule metabolic process;GO:0008152//metabolic process;GO:0005975//carbohydrate metabolic process;GO:0005996//monosaccharide metabolic process;GO:0044699//single-organism process;GO:0071704//organic substance metabolic process;GO:0019321//pent…
Dlo_001453.1	PREDICTED: probable fructokinase-4 isoform X2 [Citrus sinensis]		185.213	457.78	444.24	7.06e-06	0.000106765	yes	0.876362	1	no	1.30547	-0.0433151	376.04	538.677	598.537	1.59e-05	0.000241571	no	0.472183	0.747291	no	0.518533	0.15202	Metabolism	Carbohydrate metabolism	ko00500//Starch and sucrose metabolism;ko00520//Amino sugar and nucleotide sugar metabolism;ko00051//Fructose and mannose metabolism	K00847	-	GO:0016740//transferase activity;GO:0003824//catalytic activity;GO:0016301//kinase activity;GO:0019200//carbohydrate kinase activity;GO:0016773//phosphotransferase activity, alcohol group as acceptor;GO:0016772//transferase activity, transferring phosphorus-containing groups;GO:0004747//ribokinase activity	GO:0005996//monosaccharide metabolic process;GO:0044238//primary metabolic process;GO:0005975//carbohydrate metabolic process;GO:0006014//D-ribose metabolic process;GO:0071704//organic substance metabolic process;GO:0008152//metabolic process;GO:0044710//single-organism metabolic process;GO:0044699//single-organism process;GO:0019321//pentose metabolic process;GO:0044723//single-organism carbohyd…
Dlo_018095.1	basic cellulase precursor [Citrus sinensis]	endoglucanase	3.04	18.5033	17.71	1.69e-13	2.39e-11	yes	0.833566	1	no	2.60564	-0.063221	10.2867	22.5867	11.16	7.07e-07	1.54e-05	yes	0.00598981	0.0364152	yes	1.1347	-1.01713	Metabolism	Carbohydrate metabolism	ko00500//Starch and sucrose metabolism	K01179	-	GO:0003824//catalytic activity;GO:0016787//hydrolase activity;GO:0016798//hydrolase activity, acting on glycosyl bonds;GO:0004553//hydrolase activity, hydrolyzing O-glycosyl compounds	GO:0071704//organic substance metabolic process;GO:0005975//carbohydrate metabolic process;GO:0044238//primary metabolic process;GO:0008152//metabolic process
Dlo_031589.1	PREDICTED: endoglucanase 2-like [Solanum pennellii]		0.133333	0.756667	0.676667	0.00805932	0.0381611	yes	0.895423	1	no	2.50462	-0.161213	0.18	0.816667	0.386667	0.000917894	0.00783238	yes	0.0666056	0.213649	no	2.18175	-1.07866	Metabolism	Carbohydrate metabolism	ko00500//Starch and sucrose metabolism	K01179	-	GO:0004553//hydrolase activity, hydrolyzing O-glycosyl compounds;GO:0016798//hydrolase activity, acting on glycosyl bonds;GO:0003824//catalytic activity;GO:0016787//hydrolase activity	GO:0044238//primary metabolic process;GO:0005975//carbohydrate metabolic process;GO:0071704//organic substance metabolic process;GO:0008152//metabolic process
Dlo_031590.1	PREDICTED: endoglucanase 2 [Theobroma cacao]		23.2467	103.16	86.6533	2.28e-10	1.5e-08	yes	0.315573	1	no	2.14979	-0.251557	45.5367	93.0633	118.463	2.92e-19	4.03e-17	yes	0.105658	0.293022	no	1.03118	0.348156	Metabolism	Carbohydrate metabolism	ko00500//Starch and sucrose metabolism	K01179	-	GO:0003824//catalytic activity;GO:0016798//hydrolase activity, acting on glycosyl bonds;GO:0004553//hydrolase activity, hydrolyzing O-glycosyl compounds;GO:0016787//hydrolase activity	GO:0005975//carbohydrate metabolic process;GO:0071704//organic substance metabolic process;GO:0008152//metabolic process;GO:0044238//primary metabolic process
dlo_035519.1	PREDICTED: endoglucanase 25 [Citrus sinensis]		11.9567	55.6733	62.8567	0.00596155	0.0299755	yes	0.630862	1	no	2.21917	0.175079	43.51	50.3267	51.5033	0.630129	0.888783	no	0.944987	1	no	0.209976	0.0333428	Metabolism	Carbohydrate metabolism	ko00500//Starch and sucrose metabolism	K01179	-	GO:0003824//catalytic activity;GO:0016787//hydrolase activity;GO:0004553//hydrolase activity, hydrolyzing O-glycosyl compounds;GO:0016798//hydrolase activity, acting on glycosyl bonds	GO:0005975//carbohydrate metabolic process;GO:0044238//primary metabolic process;GO:0071704//organic substance metabolic process;GO:0008152//metabolic process
Dlo_028821.1	PREDICTED: endoglucanase 8-like [Citrus sinensis]		0.753333	15.7967	17.0933	7.37e-09	2.95e-07	yes	0.83739	1	no	4.39019	0.113814	22.1133	32.03	22.7333	0.0048257	0.0302604	no	0.0958213	0.273672	no	0.534507	-0.494615	Metabolism	Carbohydrate metabolism	ko00500//Starch and sucrose metabolism	K01179	-	GO:0004553//hydrolase activity, hydrolyzing O-glycosyl compounds;GO:0016787//hydrolase activity;GO:0016798//hydrolase activity, acting on glycosyl bonds;GO:0003824//catalytic activity	GO:0044238//primary metabolic process;GO:0008152//metabolic process;GO:0071704//organic substance metabolic process;GO:0005975//carbohydrate metabolic process
Dlo_023528.1	PREDICTED: endoglucanase 17 [Citrus sinensis]		3.07333	108.82	89.34	6.51e-14	9.94e-12	yes	0.622347	1	no	5.146	-0.284566	150.09	103.707	115.437	0.000564471	0.00523444	no	0.486014	0.760043	no	-0.533319	0.154593	Metabolism	Carbohydrate metabolism	ko00500//Starch and sucrose metabolism	K01179	-	GO:0016798//hydrolase activity, acting on glycosyl bonds;GO:0004553//hydrolase activity, hydrolyzing O-glycosyl compounds;GO:0003824//catalytic activity;GO:0016787//hydrolase activity	GO:0071704//organic substance metabolic process;GO:0044238//primary metabolic process;GO:0008152//metabolic process;GO:0005975//carbohydrate metabolic process
Dlo_022739.1	Glycoside hydrolase, family 9 [Corchorus capsularis]		0.736667	16.63	16.6267	1.91e-09	9.51e-08	yes	1	1	no	4.49663	-0.000289204	26.56	34.3333	20.4633	0.0674814	0.226035	no	0.012538	0.0630451	no	0.370355	-0.746569	Metabolism	Carbohydrate metabolism	ko00500//Starch and sucrose metabolism	K01179	-	GO:0016787//hydrolase activity;GO:0003824//catalytic activity;GO:0004553//hydrolase activity, hydrolyzing O-glycosyl compounds;GO:0016798//hydrolase activity, acting on glycosyl bonds	GO:0008152//metabolic process;GO:0044238//primary metabolic process;GO:0071704//organic substance metabolic process;GO:0005975//carbohydrate metabolic process
Dlo_011514.1	PREDICTED: endoglucanase 11-like [Populus euphratica]		4.07	17.22	12.6133	0.00016507	0.00154233	yes	0.397655	1	no	2.08098	-0.449136	15.73	16.08	13.9967	0.911923	1	no	0.567449	0.811148	no	0.0317487	-0.200184	Metabolism	Carbohydrate metabolism	ko00500//Starch and sucrose metabolism	K01179	-	GO:0016787//hydrolase activity;GO:0003824//catalytic activity;GO:0016798//hydrolase activity, acting on glycosyl bonds;GO:0004553//hydrolase activity, hydrolyzing O-glycosyl compounds	GO:0071704//organic substance metabolic process;GO:0044238//primary metabolic process;GO:0005975//carbohydrate metabolic process;GO:0008152//metabolic process
Dlo_021423.1	PREDICTED: endoglucanase 2-like [Citrus sinensis]		0.356667	0.04	0.02	0.00493393	0.0258089	yes	1	1	no	-3.1565	-1	0.0166667	0.01	0.0466667	1	1	no	0.305416	0.578593	no	-0.736966	2.22239	Metabolism	Carbohydrate metabolism	ko00500//Starch and sucrose metabolism	K01179	-	GO:0004553//hydrolase activity, hydrolyzing O-glycosyl compounds;GO:0016798//hydrolase activity, acting on glycosyl bonds;GO:0016787//hydrolase activity;GO:0003824//catalytic activity	GO:0005975//carbohydrate metabolic process;GO:0008152//metabolic process;GO:0044238//primary metabolic process;GO:0071704//organic substance metabolic process
dlo_034531.1	PREDICTED: endoglucanase 25 [Citrus sinensis]		14.9333	0.0133333	0.443333	0.000160061	0.00150506	yes	0.034509	0.838112	no	-10.1293	5.05528	16.7067	26.6033	28.3233	0.573056	0.841619	no	0.941803	1	no	0.671183	0.090384	Metabolism	Carbohydrate metabolism	ko00500//Starch and sucrose metabolism	K01179	-	GO:0004553//hydrolase activity, hydrolyzing O-glycosyl compounds;GO:0016798//hydrolase activity, acting on glycosyl bonds;GO:0016787//hydrolase activity;GO:0003824//catalytic activity	GO:0005975//carbohydrate metabolic process;GO:0008152//metabolic process;GO:0071704//organic substance metabolic process;GO:0044238//primary metabolic process
Dlo_002752.1	PREDICTED: endoglucanase 9-like [Populus euphratica]		0.206667	0.333333	5.39667	0.451776	0.707867	no	2.96e-12	8.56e-10	yes	0.68966	4.01703	0.296667	0.14	4.81333	0.257752	0.549364	no	1.68e-15	2.71e-13	yes	-1.08342	5.10354	Metabolism	Carbohydrate metabolism	ko00500//Starch and sucrose metabolism	K01179	-	GO:0016787//hydrolase activity;GO:0016798//hydrolase activity, acting on glycosyl bonds;GO:0003824//catalytic activity;GO:0004553//hydrolase activity, hydrolyzing O-glycosyl compounds	GO:0005975//carbohydrate metabolic process;GO:0008152//metabolic process;GO:0044238//primary metabolic process;GO:0071704//organic substance metabolic process
Dlo_026911.1	PREDICTED: endoglucanase 25-like [Citrus sinensis]		0.803333	0.57	0.86	0.735429	0.926114	no	0.64797	1	no	-0.495037	0.593375	1.40667	0.74	4.20333	0.212445	0.487352	no	0.000193361	0.00241384	yes	-0.926683	2.50594	Metabolism	Carbohydrate metabolism	ko00500//Starch and sucrose metabolism	K01179	-	GO:0004553//hydrolase activity, hydrolyzing O-glycosyl compounds;GO:0016798//hydrolase activity, acting on glycosyl bonds;GO:0016787//hydrolase activity;GO:0003824//catalytic activity	GO:0044238//primary metabolic process;GO:0008152//metabolic process;GO:0005975//carbohydrate metabolic process;GO:0071704//organic substance metabolic process
Dlo_003232.1	acidic cellulase [Citrus sinensis]		6.82667	6.74333	6.37667	0.974215	1	no	0.876127	1	no	-0.0177194	-0.0806594	1.25	1.01333	3.86	0.690864	0.930511	no	0.000575899	0.0057477	yes	-0.302819	1.92949	Metabolism	Carbohydrate metabolism	ko00500//Starch and sucrose metabolism	K01179	-	GO:0016787//hydrolase activity;GO:0003824//catalytic activity;GO:0004553//hydrolase activity, hydrolyzing O-glycosyl compounds;GO:0016798//hydrolase activity, acting on glycosyl bonds	GO:0008152//metabolic process;GO:0044238//primary metabolic process;GO:0071704//organic substance metabolic process;GO:0005975//carbohydrate metabolic process
Dlo_026513.1	PREDICTED: phosphoglucomutase, chloroplastic-like [Populus euphratica]	pgm (phosphoglucomutase)	80.0067	23.4433	29.69	2.07e-14	3.43e-12	yes	0.178184	1	no	-1.77094	0.340799	39.02	23.6867	35.2067	1.01e-08	3.32e-07	no	0.0112873	0.0585368	no	-0.720139	0.571773	Metabolism	Nucleotide metabolism;Carbohydrate metabolism	ko00500//Starch and sucrose metabolism;ko00520//Amino sugar and nucleotide sugar metabolism;ko00230//Purine metabolism;ko00010//Glycolysis / Gluconeogenesis;ko00052//Galactose metabolism;ko00030//Pentose phosphate pathway	K01835	-	GO:0000287//magnesium ion binding;GO:0016868//intramolecular transferase activity, phosphotransferases;GO:0046872//metal ion binding;GO:0003824//catalytic activity;GO:0016853//isomerase activity;GO:0005488//binding;GO:0043169//cation binding;GO:0043167//ion binding;GO:0016866//intramolecular transferase activity	GO:0044238//primary metabolic process;GO:0008152//metabolic process;GO:0005975//carbohydrate metabolic process;GO:0071704//organic substance metabolic process
Dlo_007167.1	UDP-glucose 6-dehydrogenase [Dimocarpus longan]	UGDH (UDPglucose 6-dehydrogenase)	131.73	259.193	265.613	0.000632408	0.00475388	no	0.882053	1	no	0.976445	0.035299	116.067	262.277	457.373	4.9e-22	9.15e-20	yes	0.000671205	0.00648312	no	1.17614	0.802283	Metabolism	Carbohydrate metabolism	ko00500//Starch and sucrose metabolism;ko00520//Amino sugar and nucleotide sugar metabolism;ko00040//Pentose and glucuronate interconversions;ko00053//Ascorbate and aldarate metabolism	K00012	-	GO:0016491//oxidoreductase activity;GO:0000166//nucleotide binding;GO:0097159//organic cyclic compound binding;GO:0050662//coenzyme binding;GO:0036094//small molecule binding;GO:0005488//binding;GO:1901265//nucleoside phosphate binding;GO:0003979//UDP-glucose 6-dehydrogenase activity;GO:0003824//catalytic activity;GO:1901363//heterocyclic compound binding;GO:0016614//oxidoreductase activity, acti…	GO:0055114//oxidation-reduction process;GO:0008152//metabolic process;GO:0044699//single-organism process;GO:0044710//single-organism metabolic process
