# Supplementary material for: Comprehensive analysis of the longan transcriptome reveals distinct regulatory programs during the floral transition
Source: BMC Genomics. 2019 Feb 11;20:126. doi: 10.1186/s12864-019-5461-3 (PMC6371577; doi:10.1186/s12864-019-5461-3)
Supplement: Supplementary file 12 — Hormone-related DEGs in two longan cultivars during the floral induction process. Red indicates genes that showed upregulated expression; blue indicates genes that showed downregulated expression. (XLSX 107 kb) [file 12864_2019_5461_MOESM12_ESM.xlsx]

## Sheet: Sheet1
Additional file 12. Hormone-related DEGs in two longan cultivars during the floral induction process. Red indicates genes that showed upregulated expression; blue indicates genes that showed downregulated expression.
Longan genes id	Description	ACC name	SJT1_fpkm	SJT2_fpkm	SJT3_fpkm	SJT1-vs-SJT2_Pvalue	SJT1-vs-SJT2_fdr	SJT1-vs-SJT2_sigs	SJT2-vs-SJT3_Pvalue	SJT2-vs-SJT3_fdr	SJT2-vs-SJT3_sigs	log2(ST2/ST1)	log2(ST3/ST2)	SXT1_fpkm	SXT2_fpkm	SXT3_fpkm	SXT1-vs-SXT2_Pvalue	SXT1-vs-SXT2_fdr	SXT1-vs-SXT2_sigs	SXT2-vs-SXT3_Pvalue	SXT2-vs-SXT3_fdr	SXT2-vs-SXT3_sigs	log2(SX2/SX1)	log2(SX3/SX2)	KEGG_A_class	KEGG_B_class	Pathway	K_ID	GO Component	GO Function	GO Process
AUX related
Dlo_003834.1	PREDICTED: auxin transporter-like protein 2 isoform X1 [Gossypium raimondii]	AUX1	11.2533	23.7933	21.78	8.1693e-05	0.000863153	yes	0.6306	1	no	1.0802	-0.127553	26.4467	27.2867	15.5367	0.738325	0.961816	no	0.00185205	0.0146659	no	0.0451103	-0.812519	Environmental Information Processing	Signal transduction	ko04075//Plant hormone signal transduction	K13946	-	-	-
XLOC_010561	Auxin transporter protein 1, partial [Noccaea caerulescens]		0.46	0.0666667	1.54333	0.131645	0.313013	no	0.000182826	0.0149673	yes	-2.7866	4.53294	0.01	0.01	0.01	1	1	notest	1	1	notest	0	0	Environmental Information Processing	Signal transduction	ko04075//Plant hormone signal transduction	K13946	GO:0016020//membrane;GO:0031224//intrinsic component of membrane;GO:0044425//membrane part	-	-
Dlo_021837.1	PREDICTED: GABA transporter 1-like [Malus domestica]		1.78667	0.836667	0.6	0.0412347	0.13471	no	0.520962	1	no	-1.09455	-0.47969	2.82333	1.13333	0.696667	0.000271074	0.00280416	yes	0.166541	0.397421	no	-1.31683	-0.702032	Environmental Information Processing	Signal transduction	ko04075//Plant hormone signal transduction	K13946	-	-	-
Dlo_031785.1	transport inhibitor response 1-like protein [Dimocarpus longan]	TIR1	375.547	440.653	423.963	0.269924	0.513214	no	0.789118	1	no	0.230652	-0.0557046	646.923	513.703	228.183	0.00178587	0.013428	no	1.70461e-07	6.43387e-06	yes	-0.332659	-1.17074	Environmental Information Processing	Signal transduction	ko04075//Plant hormone signal transduction	K14485	-	GO:0005488//binding;GO:0005515//protein binding	-
Dlo_024822.1	PREDICTED: auxin-responsive protein IAA14 [Theobroma cacao]	IAA	3.6	42.2633	20.0267	2.40117e-12	2.64757e-10	yes	0.0224109	0.665506	no	3.55334	-1.07748	6.22333	17.7267	16.06	3.06014e-07	7.21159e-06	yes	0.726642	0.933405	no	1.51016	-0.142449	Environmental Information Processing	Signal transduction	ko04075//Plant hormone signal transduction	K14484	GO:0005634//nucleus;GO:0044464//cell part;GO:0005623//cell;GO:0005622//intracellular;GO:0043231//intracellular membrane-bounded organelle;GO:0044424//intracellular part;GO:0043229//intracellular organelle;GO:0043226//organelle;GO:0043227//membrane-bounded organelle	GO:0046983//protein dimerization activity;GO:0005515//protein binding;GO:0005488//binding	GO:1903506//regulation of nucleic acid-templated transcription;GO:0010468//regulation of gene expression;GO:0010556//regulation of macromolecule biosynthetic process;GO:0050794//regulation of cellular process;GO:0009889//regulation of biosynthetic process;GO:0051171//regulation of nitrogen compound metabolic process;GO:2001141//regulation of RNA biosynthetic process;GO:0065007//biological regulat…
Dlo_004907.3	PREDICTED: auxin-induced protein 22C-like [Juglans regia]		0.526667	9.47333	6.00667	4.40768e-06	7.1244e-05	yes	0.312197	1	no	4.16891	-0.657308	4.49	6.19	15.5967	0.186229	0.446209	no	0.000229736	0.00276657	yes	0.463224	1.33323	Environmental Information Processing	Signal transduction	ko04075//Plant hormone signal transduction	K14484	GO:0043229//intracellular organelle;GO:0043231//intracellular membrane-bounded organelle;GO:0044464//cell part;GO:0005622//intracellular;GO:0044424//intracellular part;GO:0005623//cell;GO:0005634//nucleus;GO:0043227//membrane-bounded organelle;GO:0043226//organelle	GO:0046983//protein dimerization activity;GO:0005515//protein binding;GO:0005488//binding	GO:0050789//regulation of biological process;GO:0065007//biological regulation;GO:0019219//regulation of nucleobase-containing compound metabolic process;GO:0010468//regulation of gene expression;GO:0080090//regulation of primary metabolic process;GO:0060255//regulation of macromolecule metabolic process;GO:0050794//regulation of cellular process;GO:0019222//regulation of metabolic process;GO:003…
Dlo_019013.1	PREDICTED: auxin-responsive protein IAA18 isoform X2 [Citrus sinensis]		1.78	9.34	10.1267	9.84624e-05	0.00100982	yes	0.776588	1	no	2.39155	0.116665	4.67	8.01333	4.33	0.00877535	0.0483885	no	0.0267999	0.110826	no	0.77898	-0.888035	Environmental Information Processing	Signal transduction	ko04075//Plant hormone signal transduction	K14484	GO:0043227//membrane-bounded organelle;GO:0044424//intracellular part;GO:0043229//intracellular organelle;GO:0005623//cell;GO:0005634//nucleus;GO:0043231//intracellular membrane-bounded organelle;GO:0043226//organelle;GO:0005622//intracellular;GO:0044464//cell part	GO:0046983//protein dimerization activity;GO:0005515//protein binding;GO:0005488//binding	GO:0050794//regulation of cellular process;GO:0019222//regulation of metabolic process;GO:0009889//regulation of biosynthetic process;GO:2000112//regulation of cellular macromolecule biosynthetic process;GO:0065007//biological regulation;GO:1903506//regulation of nucleic acid-templated transcription;GO:0080090//regulation of primary metabolic process;GO:2001141//regulation of RNA biosynthetic pro…
Dlo_001707.1	PREDICTED: auxin-responsive protein IAA31 isoform X2 [Prunus mume]		0.986667	4.35	6.36	0.00104796	0.00728227	yes	0.275546	1	no	2.14038	0.548011	8.80667	8.4	7.61	0.843191	1	no	0.766857	0.960466	no	-0.0682067	-0.142493	Environmental Information Processing	Signal transduction	ko04075//Plant hormone signal transduction	K14484	GO:0043229//intracellular organelle;GO:0043226//organelle;GO:0043231//intracellular membrane-bounded organelle;GO:0044424//intracellular part;GO:0044464//cell part;GO:0005623//cell;GO:0043227//membrane-bounded organelle;GO:0005622//intracellular;GO:0005634//nucleus	GO:0005515//protein binding;GO:0005488//binding;GO:0046983//protein dimerization activity	GO:0031326//regulation of cellular biosynthetic process;GO:2001141//regulation of RNA biosynthetic process;GO:0051252//regulation of RNA metabolic process;GO:0010556//regulation of macromolecule biosynthetic process;GO:0006355//regulation of transcription, DNA-templated;GO:0065007//biological regulation;GO:0019219//regulation of nucleobase-containing compound metabolic process;GO:0019222//regulat…
Dlo_016429.1	PREDICTED: auxin-responsive protein IAA13 isoform X2 [Theobroma cacao]		11.8333	29.0567	27.0933	1.19651e-05	0.000168316	yes	0.722516	1	no	1.29601	-0.100931	29.14	24.88	13.3533	0.160529	0.408317	no	0.00411332	0.0273751	no	-0.228014	-0.897787	Environmental Information Processing	Signal transduction	ko04075//Plant hormone signal transduction	K14484	GO:0005634//nucleus;GO:0043226//organelle;GO:0043229//intracellular organelle;GO:0044464//cell part;GO:0005622//intracellular;GO:0005623//cell;GO:0043227//membrane-bounded organelle;GO:0044424//intracellular part;GO:0043231//intracellular membrane-bounded organelle	GO:0046983//protein dimerization activity;GO:0005515//protein binding;GO:0005488//binding	GO:0019222//regulation of metabolic process;GO:2001141//regulation of RNA biosynthetic process;GO:1903506//regulation of nucleic acid-templated transcription;GO:0006355//regulation of transcription, DNA-templated;GO:2000112//regulation of cellular macromolecule biosynthetic process;GO:0050794//regulation of cellular process;GO:0050789//regulation of biological process;GO:0080090//regulation of pr…
Dlo_023949.1	PREDICTED: auxin-induced protein AUX28 [Theobroma cacao]		36.9033	88.2767	102.623	0.000581427	0.00442701	yes	0.549222	1	no	1.25828	0.217255	83.8967	118.697	136.077	0.000733158	0.00649866	no	0.384506	0.662082	no	0.500594	0.19714	Environmental Information Processing	Signal transduction	ko04075//Plant hormone signal transduction	K14484	GO:0043231//intracellular membrane-bounded organelle;GO:0043227//membrane-bounded organelle;GO:0043229//intracellular organelle;GO:0005622//intracellular;GO:0044464//cell part;GO:0005623//cell;GO:0005634//nucleus;GO:0043226//organelle;GO:0044424//intracellular part	GO:0005515//protein binding;GO:0005488//binding;GO:0046983//protein dimerization activity	GO:0009889//regulation of biosynthetic process;GO:0019219//regulation of nucleobase-containing compound metabolic process;GO:0060255//regulation of macromolecule metabolic process;GO:0065007//biological regulation;GO:0019222//regulation of metabolic process;GO:0010556//regulation of macromolecule biosynthetic process;GO:2000112//regulation of cellular macromolecule biosynthetic process;GO:0010468…
Dlo_021779.1	AUX_IAA domain-containing protein [Cephalotus follicularis]		3.49333	1.12	1.26667	0.0104041	0.0466378	yes	0.921994	1	no	-1.64111	0.177538	0.583333	0.643333	1.28667	1	1	no	0.29547	0.572136	no	0.141246	1	Environmental Information Processing	Signal transduction	ko04075//Plant hormone signal transduction	K14484	GO:0005623//cell;GO:0043231//intracellular membrane-bounded organelle;GO:0044464//cell part;GO:0044424//intracellular part;GO:0005622//intracellular;GO:0043226//organelle;GO:0005634//nucleus;GO:0043229//intracellular organelle;GO:0043227//membrane-bounded organelle	GO:0005488//binding;GO:0005515//protein binding;GO:0046983//protein dimerization activity	GO:2001141//regulation of RNA biosynthetic process;GO:0060255//regulation of macromolecule metabolic process;GO:2000112//regulation of cellular macromolecule biosynthetic process;GO:0006355//regulation of transcription, DNA-templated;GO:0080090//regulation of primary metabolic process;GO:0051252//regulation of RNA metabolic process;GO:0010556//regulation of macromolecule biosynthetic process;GO:0…
Dlo_025130.1	PREDICTED: auxin-responsive protein IAA1-like [Citrus sinensis]		4.79333	6.12	4.23333	0.520147	0.771482	no	0.327515	1	no	0.352502	-0.531738	3.23667	12.9967	4.87333	2.05743e-07	5.06939e-06	yes	0.000389311	0.0042296	yes	2.00556	-1.41516	Environmental Information Processing	Signal transduction	ko04075//Plant hormone signal transduction	K14484	GO:0005623//cell;GO:0043227//membrane-bounded organelle;GO:0044424//intracellular part;GO:0005622//intracellular;GO:0043231//intracellular membrane-bounded organelle;GO:0043229//intracellular organelle;GO:0044464//cell part;GO:0005634//nucleus;GO:0043226//organelle	GO:0046983//protein dimerization activity;GO:0005515//protein binding;GO:0005488//binding	GO:0031323//regulation of cellular metabolic process;GO:0080090//regulation of primary metabolic process;GO:0010468//regulation of gene expression;GO:0010556//regulation of macromolecule biosynthetic process;GO:2001141//regulation of RNA biosynthetic process;GO:1903506//regulation of nucleic acid-templated transcription;GO:0050794//regulation of cellular process;GO:0051252//regulation of RNA meta…
Dlo_015422.1	PREDICTED: auxin-responsive protein IAA29 [Citrus sinensis]		7.98	9.93333	15.0033	0.488187	0.742393	no	0.13269	1	no	0.315889	0.594933	8.08667	6.8	14.03	0.430486	0.737277	no	0.00283965	0.0204903	yes	-0.25001	1.04491	Environmental Information Processing	Signal transduction	ko04075//Plant hormone signal transduction	K14484	GO:0005622//intracellular;GO:0043227//membrane-bounded organelle;GO:0044424//intracellular part;GO:0043229//intracellular organelle;GO:0043231//intracellular membrane-bounded organelle;GO:0044464//cell part;GO:0005634//nucleus;GO:0043226//organelle;GO:0005623//cell	GO:0005488//binding;GO:0005515//protein binding;GO:0046983//protein dimerization activity	GO:2001141//regulation of RNA biosynthetic process;GO:0065007//biological regulation;GO:0031326//regulation of cellular biosynthetic process;GO:0009889//regulation of biosynthetic process;GO:0080090//regulation of primary metabolic process;GO:2000112//regulation of cellular macromolecule biosynthetic process;GO:0019222//regulation of metabolic process;GO:0006355//regulation of transcription, DNA-…
Dlo_034071.1	PREDICTED: auxin-induced protein AUX22 [Ricinus communis]		0.4	0.49	0.906667	0.865881	1	no	0.347268	1	no	0.292782	0.88779	0.69	0.72	2.53	1	1	no	0.00855578	0.0474506	yes	0.0614005	1.81307	Environmental Information Processing	Signal transduction	ko04075//Plant hormone signal transduction	K14484	GO:0043227//membrane-bounded organelle;GO:0043231//intracellular membrane-bounded organelle;GO:0044424//intracellular part;GO:0043226//organelle;GO:0044464//cell part;GO:0043229//intracellular organelle;GO:0005622//intracellular;GO:0005634//nucleus;GO:0005623//cell	GO:0005515//protein binding;GO:0005488//binding;GO:0046983//protein dimerization activity	GO:2000112//regulation of cellular macromolecule biosynthetic process;GO:0051252//regulation of RNA metabolic process;GO:0031326//regulation of cellular biosynthetic process;GO:0031323//regulation of cellular metabolic process;GO:0010556//regulation of macromolecule biosynthetic process;GO:0065007//biological regulation;GO:0006355//regulation of transcription, DNA-templated;GO:0060255//regulation…
Dlo_023948.1	PREDICTED: auxin-induced protein 22D-like [Jatropha curcas]		13.8233	14.9933	10.62	0.884431	1	no	0.434711	1	no	0.117216	-0.497537	4.06333	3.17333	12.7033	0.412789	0.719745	no	2.08165e-06	5.4845e-05	yes	-0.356665	2.00114	Environmental Information Processing	Signal transduction	ko04075//Plant hormone signal transduction	K14484	GO:0005623//cell;GO:0043227//membrane-bounded organelle;GO:0043226//organelle;GO:0005634//nucleus;GO:0043229//intracellular organelle;GO:0044424//intracellular part;GO:0043231//intracellular membrane-bounded organelle;GO:0005622//intracellular;GO:0044464//cell part	GO:0046983//protein dimerization activity;GO:0005515//protein binding;GO:0005488//binding	GO:0010556//regulation of macromolecule biosynthetic process;GO:0051171//regulation of nitrogen compound metabolic process;GO:0050789//regulation of biological process;GO:0009889//regulation of biosynthetic process;GO:0050794//regulation of cellular process;GO:0031326//regulation of cellular biosynthetic process;GO:2000112//regulation of cellular macromolecule biosynthetic process;GO:0060255//reg…
Dlo_032102.1	PREDICTED: auxin-responsive protein IAA4-like [Juglans regia]		46.72	78.4167	62.2633	0.0183508	0.0722028	no	0.278275	1	no	0.74712	-0.332778	80.2733	54.4933	18.01	8.91923e-06	0.000144805	no	3.79253e-09	2.22983e-07	yes	-0.558841	-1.59728	Environmental Information Processing	Signal transduction	ko04075//Plant hormone signal transduction	K14484	GO:0043226//organelle;GO:0044424//intracellular part;GO:0043229//intracellular organelle;GO:0005623//cell;GO:0005634//nucleus;GO:0043231//intracellular membrane-bounded organelle;GO:0005622//intracellular;GO:0044464//cell part;GO:0043227//membrane-bounded organelle	GO:0005515//protein binding;GO:0046983//protein dimerization activity;GO:0005488//binding	GO:0006355//regulation of transcription, DNA-templated;GO:0051252//regulation of RNA metabolic process;GO:0019219//regulation of nucleobase-containing compound metabolic process;GO:0019222//regulation of metabolic process;GO:2001141//regulation of RNA biosynthetic process;GO:0065007//biological regulation;GO:0031326//regulation of cellular biosynthetic process;GO:0080090//regulation of primary me…
Dlo_012643.1	PREDICTED: auxin-responsive protein IAA26-like [Citrus sinensis]		332.23	533.86	507.323	0.00253991	0.0150185	no	0.753413	1	no	0.684279	-0.0735559	411.013	418.783	155.327	0.806536	1	no	1.21425e-07	4.79778e-06	yes	0.0270188	-1.4309	Environmental Information Processing	Signal transduction	ko04075//Plant hormone signal transduction	K14484	GO:0005623//cell;GO:0044424//intracellular part;GO:0043229//intracellular organelle;GO:0043231//intracellular membrane-bounded organelle;GO:0043227//membrane-bounded organelle;GO:0043226//organelle;GO:0005622//intracellular;GO:0044464//cell part;GO:0005634//nucleus	GO:0005488//binding;GO:0046983//protein dimerization activity;GO:0005515//protein binding	GO:0065007//biological regulation;GO:0006355//regulation of transcription, DNA-templated;GO:0031323//regulation of cellular metabolic process;GO:0050789//regulation of biological process;GO:0010556//regulation of macromolecule biosynthetic process;GO:2000112//regulation of cellular macromolecule biosynthetic process;GO:0019219//regulation of nucleobase-containing compound metabolic process;GO:005…
Dlo_030332.1	PREDICTED: auxin response factor 18 isoform X1 [Citrus sinensis]	ARF	102.817	117.01	113.783	0.527094	0.777316	no	0.893915	1	no	0.186558	-0.0403426	254.87	118.11	122.557	4.23602e-25	1.09034e-22	yes	0.803717	0.983284	no	-1.10963	0.0533178	Environmental Information Processing	Signal transduction	ko04075//Plant hormone signal transduction	K14486	GO:0005634//nucleus;GO:0044424//intracellular part;GO:0005623//cell;GO:0043229//intracellular organelle;GO:0043231//intracellular membrane-bounded organelle;GO:0044464//cell part;GO:0043227//membrane-bounded organelle;GO:0043226//organelle;GO:0005622//intracellular	GO:1901363//heterocyclic compound binding;GO:0003677//DNA binding;GO:0097159//organic cyclic compound binding;GO:0003676//nucleic acid binding;GO:0046983//protein dimerization activity;GO:0005515//protein binding;GO:0005488//binding	GO:0009719//response to endogenous stimulus;GO:0006355//regulation of transcription, DNA-templated;GO:0010556//regulation of macromolecule biosynthetic process;GO:0050896//response to stimulus;GO:0009889//regulation of biosynthetic process;GO:0031323//regulation of cellular metabolic process;GO:0019222//regulation of metabolic process;GO:0009725//response to hormone;GO:0050789//regulation of biol…
Dlo_027018.1	PREDICTED: auxin response factor 18-like [Citrus sinensis]		0.0266667	0.01	0.0233333	1	1	no	1	1	no	-1.41504	1.22239	0.123333	0.116667	1.44	1	1	no	0.000198971	0.00246993	yes	-0.0801703	3.6256	Environmental Information Processing	Signal transduction	ko04075//Plant hormone signal transduction	K14486	GO:0043227//membrane-bounded organelle;GO:0005623//cell;GO:0005622//intracellular;GO:0005634//nucleus;GO:0043229//intracellular organelle;GO:0043226//organelle;GO:0043231//intracellular membrane-bounded organelle;GO:0044424//intracellular part;GO:0044464//cell part	GO:0005488//binding;GO:0005515//protein binding;GO:0046983//protein dimerization activity	GO:0051171//regulation of nitrogen compound metabolic process;GO:0006355//regulation of transcription, DNA-templated;GO:0009889//regulation of biosynthetic process;GO:0050789//regulation of biological process;GO:0031323//regulation of cellular metabolic process;GO:0010468//regulation of gene expression;GO:2001141//regulation of RNA biosynthetic process;GO:0050794//regulation of cellular process;G…
Dlo_027017.1	PREDICTED: auxin response factor 18-like [Citrus sinensis]		0.0333333	0.01	0.01	1	1	no	1	1	notest	-1.73697	0	0.03	0.06	3.50333	1	1	no	1.38337e-05	0.000272903	yes	1	5.86762	Environmental Information Processing	Signal transduction	ko04075//Plant hormone signal transduction	K14486	GO:0043229//intracellular organelle;GO:0005634//nucleus;GO:0043226//organelle;GO:0043231//intracellular membrane-bounded organelle;GO:0044424//intracellular part;GO:0043227//membrane-bounded organelle;GO:0044464//cell part;GO:0005622//intracellular;GO:0005623//cell	GO:0046983//protein dimerization activity;GO:0005488//binding;GO:0005515//protein binding	GO:0019219//regulation of nucleobase-containing compound metabolic process;GO:0009889//regulation of biosynthetic process;GO:2000112//regulation of cellular macromolecule biosynthetic process;GO:0010556//regulation of macromolecule biosynthetic process;GO:0031323//regulation of cellular metabolic process;GO:0031326//regulation of cellular biosynthetic process;GO:0080090//regulation of primary met…
Dlo_030432.1	PREDICTED: auxin response factor 18-like [Citrus sinensis]		0.113333	0.0266667	0.01	0.52262	0.773337	no	1	1	no	-2.08746	-1.41504	0.01	0.0233333	1.70667	1	1	no	1.2687e-05	0.000253617	yes	1.22239	6.19265	Environmental Information Processing	Signal transduction	ko04075//Plant hormone signal transduction	K14486	GO:0043226//organelle;GO:0005622//intracellular;GO:0005623//cell;GO:0043229//intracellular organelle;GO:0005634//nucleus;GO:0044424//intracellular part;GO:0044464//cell part;GO:0043231//intracellular membrane-bounded organelle;GO:0043227//membrane-bounded organelle	GO:0046983//protein dimerization activity;GO:0005488//binding;GO:0005515//protein binding	GO:0009889//regulation of biosynthetic process;GO:2000112//regulation of cellular macromolecule biosynthetic process;GO:0080090//regulation of primary metabolic process;GO:0019219//regulation of nucleobase-containing compound metabolic process;GO:0060255//regulation of macromolecule metabolic process;GO:0050794//regulation of cellular process;GO:0006355//regulation of transcription, DNA-templated…
Dlo_022331.1	auxin response factor [Dimocarpus longan]		124.547	160.7	151.663	0.0828452	0.224225	no	0.711903	1	no	0.367684	-0.0834976	145.723	148.6	70.75	0.768711	0.982456	no	0.000575381	0.00574771	yes	0.0282022	-1.07063	Environmental Information Processing	Signal transduction	ko04075//Plant hormone signal transduction	K14486	GO:0005622//intracellular;GO:0043231//intracellular membrane-bounded organelle;GO:0005634//nucleus;GO:0044424//intracellular part;GO:0043229//intracellular organelle;GO:0044464//cell part;GO:0043226//organelle;GO:0043227//membrane-bounded organelle;GO:0005623//cell	GO:0003677//DNA binding;GO:0003676//nucleic acid binding;GO:1901363//heterocyclic compound binding;GO:0097159//organic cyclic compound binding;GO:0005488//binding	GO:0009725//response to hormone;GO:1903506//regulation of nucleic acid-templated transcription;GO:0050794//regulation of cellular process;GO:0080090//regulation of primary metabolic process;GO:0065007//biological regulation;GO:0019222//regulation of metabolic process;GO:0010033//response to organic substance;GO:0050789//regulation of biological process;GO:2000112//regulation of cellular macromole…
Dlo_020240.1	auxin response factor 6 [Dimocarpus longan]		255.37	297.92	254.963	0.296311	0.545887	no	0.292697	1	no	0.222336	-0.224635	296.343	293.523	144.34	0.885067	1	no	8.60741e-06	0.000183918	yes	-0.0137944	-1.024	Environmental Information Processing	Signal transduction	ko04075//Plant hormone signal transduction	K14486	GO:0005623//cell;GO:0005622//intracellular;GO:0005634//nucleus;GO:0044464//cell part;GO:0044424//intracellular part;GO:0043229//intracellular organelle;GO:0043231//intracellular membrane-bounded organelle;GO:0043226//organelle;GO:0043227//membrane-bounded organelle	GO:0003676//nucleic acid binding;GO:1901363//heterocyclic compound binding;GO:0005515//protein binding;GO:0046983//protein dimerization activity;GO:0003677//DNA binding;GO:0097159//organic cyclic compound binding;GO:0005488//binding	GO:0042221//response to chemical;GO:0009719//response to endogenous stimulus;GO:0050896//response to stimulus;GO:0009889//regulation of biosynthetic process;GO:0051171//regulation of nitrogen compound metabolic process;GO:1903506//regulation of nucleic acid-templated transcription;GO:0019222//regulation of metabolic process;GO:0050794//regulation of cellular process;GO:0050789//regulation of biol…
Dlo_027837.1	auxin response factor, partial [Dimocarpus longan]		94.0367	105.41	92.69	0.496365	0.750294	no	0.464162	1	no	0.164716	-0.185526	157.437	133.043	62.19	0.0565267	0.199738	no	4.32814e-05	0.000701523	yes	-0.242875	-1.09714	Environmental Information Processing	Signal transduction	ko04075//Plant hormone signal transduction	K14486	GO:0005622//intracellular;GO:0044424//intracellular part;GO:0044464//cell part;GO:0005634//nucleus;GO:0043227//membrane-bounded organelle;GO:0043226//organelle;GO:0005623//cell;GO:0043231//intracellular membrane-bounded organelle;GO:0043229//intracellular organelle	GO:0046983//protein dimerization activity;GO:0003676//nucleic acid binding;GO:0097159//organic cyclic compound binding;GO:0005515//protein binding;GO:0003677//DNA binding;GO:1901363//heterocyclic compound binding;GO:0005488//binding	GO:2001141//regulation of RNA biosynthetic process;GO:0050789//regulation of biological process;GO:0050794//regulation of cellular process;GO:1903506//regulation of nucleic acid-templated transcription;GO:0065007//biological regulation;GO:0042221//response to chemical;GO:0009725//response to hormone;GO:0060255//regulation of macromolecule metabolic process;GO:0031326//regulation of cellular biosy…
dlo_037098.1	PREDICTED: indole-3-acetic acid-amido synthetase GH3.17-like [Juglans regia]	GH3	0.01	0.253333	0.85	0.00232848	0.0140305	yes	0.0382287	0.886867	no	4.66297	1.74643	0.336667	0.01	0.09	0.00185717	0.0138618	yes	0.0736131	0.228109	no	-5.07325	3.16993	Environmental Information Processing	Signal transduction	ko04075//Plant hormone signal transduction	K14487	-	-	-
Dlo_000340.1	GH3 [Dimocarpus longan]		4.09333	20.34	15.6333	4.84621e-11	3.87886e-09	yes	0.245783	1	no	2.31297	-0.379694	17.8267	26.6067	26.6167	3.70183e-05	0.000501497	no	1	1	no	0.577751	0.000542129	Environmental Information Processing	Signal transduction	ko04075//Plant hormone signal transduction	K14487	-	-	-
XLOC_003528	PREDICTED: indole-3-acetic acid-amido synthetase GH3.17-like isoform X2 [Jatropha curcas]		0.243333	0.516667	0.71	0.216087	0.441631	no	0.575211	1	no	1.0863	0.458585	0.57	1.96333	1.49333	9.05788e-05	0.00109504	yes	0.345261	0.622665	no	1.78427	-0.394769	Environmental Information Processing	Signal transduction	ko04075//Plant hormone signal transduction	K14487	GO:0005622//intracellular;GO:0005623//cell;GO:0044464//cell part;GO:0044424//intracellular part	GO:0016879//ligase activity, forming carbon-nitrogen bonds;GO:0016881//acid-amino acid ligase activity;GO:0003824//catalytic activity;GO:0016874//ligase activity	GO:0044283//small molecule biosynthetic process;GO:0048878//chemical homeostasis;GO:0006694//steroid biosynthetic process;GO:0010033//response to organic substance;GO:0006629//lipid metabolic process;GO:1901615//organic hydroxy compound metabolic process;GO:0008152//metabolic process;GO:0065007//biological regulation;GO:0016128//phytosteroid metabolic process;GO:0044710//single-organism metabolic…
Dlo_024863.1	indole-3-acetic acid-amido synthetase [Medicago truncatula]		1.2	1.83667	5.21667	0.295606	0.544911	no	0.0158293	0.529622	no	0.614055	1.50604	1.76	6.38333	8.39667	4.11399e-08	1.19857e-06	yes	0.178378	0.414276	no	1.85873	0.395507	Environmental Information Processing	Signal transduction	ko04075//Plant hormone signal transduction	K14487	-	-	-
Dlo_020986.1	PREDICTED: indole-3-acetic acid-amido synthetase GH3.6-like [Citrus sinensis]		2.55333	1.94	3.87	0.487138	0.74135	no	0.0388154	0.890818	no	-0.396325	0.996277	2.94667	2.96333	9.51333	0.981909	1	no	6.02813e-08	2.62813e-06	yes	0.00813705	1.68273	Environmental Information Processing	Signal transduction	ko04075//Plant hormone signal transduction	K14487	-	-	-
Dlo_024250.1	PREDICTED: auxin-responsive protein SAUR61-like [Citrus sinensis]	SAUR	0.296667	3.54667	2.95	1.53523e-05	0.000208035	yes	0.699215	1	no	3.57955	-0.265749	0.563333	0.893333	8.06	0.569453	0.838321	no	9.15034e-07	2.7715e-05	yes	0.66521	3.17351	Environmental Information Processing	Signal transduction	ko04075//Plant hormone signal transduction	K14488	-	-	-
Dlo_024222.1	PREDICTED: auxin-responsive protein SAUR68-like [Citrus sinensis]		0.01	1.01333	0.906667	0.00233346	0.0140542	yes	0.915807	1	no	6.66297	-0.160465	0.27	0.563333	0.923333	0.361952	0.666626	no	0.533205	0.794149	no	1.06103	0.712863	Environmental Information Processing	Signal transduction	ko04075//Plant hormone signal transduction	K14488	-	-	-
Dlo_024350.1	PREDICTED: auxin-induced protein 15A [Theobroma cacao]		0.213333	11.7367	5.60667	2.81157e-06	4.89592e-05	yes	0.231421	1	no	5.78177	-1.06581	6.23333	3.52333	4.72333	0.0787091	0.252113	no	0.639937	0.872839	no	-0.823063	0.422864	Environmental Information Processing	Signal transduction	ko04075//Plant hormone signal transduction	K14488	-	-	-
Dlo_024341.1	PREDICTED: auxin-induced protein 15A-like [Ziziphus jujuba]		0.443333	4.17333	0.976667	0.000619365	0.00466904	yes	0.0175458	0.567322	no	3.23474	-2.09526	1.93	1.90333	2.34667	1	1	no	0.716915	0.926503	no	-0.0200726	0.302085	Environmental Information Processing	Signal transduction	ko04075//Plant hormone signal transduction	K14488	-	-	-
Dlo_024351.1	PREDICTED: auxin-responsive protein SAUR71 [Theobroma cacao]		5.76	19.91	21.6967	4.3647e-05	0.000508921	yes	0.74888	1	no	1.78935	0.12398	8.25	11.2	8.64333	0.226392	0.507565	no	0.400303	0.678494	no	0.441033	-0.373839	Environmental Information Processing	Signal transduction	ko04075//Plant hormone signal transduction	K14488	-	-	-
Dlo_029638.1	PREDICTED: indole-3-acetic acid-induced protein ARG7-like [Citrus sinensis]		3.62	11.6467	8.14333	0.00439526	0.0234953	yes	0.420805	1	no	1.68586	-0.516226	2.44333	3.56667	2.68333	0.340605	0.64487	no	0.525297	0.793207	no	0.545726	-0.41055	Environmental Information Processing	Signal transduction	ko04075//Plant hormone signal transduction	K14488	-	-	-
Dlo_023496.1	PREDICTED: auxin-responsive protein SAUR36 [Citrus sinensis]		95.1667	40.84	27.3633	0.000197993	0.00179198	yes	0.15001	1	no	-1.22047	-0.577739	27.2067	13.3533	7.96	7.83484e-05	0.000962546	yes	0.0531174	0.181816	no	-1.02676	-0.74636	Environmental Information Processing	Signal transduction	ko04075//Plant hormone signal transduction	K14488	-	-	-
Dlo_023207.1	PREDICTED: auxin-responsive protein SAUR32-like [Ziziphus jujuba]		3.76	0.326667	4.15333	0.00073073	0.00538483	yes	0.00165796	0.100517	no	-3.52484	3.66838	2.13667	1.6	14.2567	0.673498	0.91813	no	1.68796e-06	4.58631e-05	yes	-0.41729	3.15549	Environmental Information Processing	Signal transduction	ko04075//Plant hormone signal transduction	K14488	-	-	-
Dlo_024338.1	Auxin responsive SAUR protein [Corchorus olitorius]		0.01	0.893333	0.1	0.0577188	0.172628	no	0.166006	1	no	6.48113	-3.1592	0.01	1	2.45333	0.0058814	0.0352777	yes	0.0983908	0.278476	no	6.64386	1.29474	Environmental Information Processing	Signal transduction	ko04075//Plant hormone signal transduction	K14488	-	-	-
Dlo_021969.1	PREDICTED: auxin-responsive protein SAUR71 [Citrus sinensis]		0.476667	2.06667	1.65667	0.063533	0.18536	no	0.733712	1	no	2.11625	-0.319022	0.0433333	1.73	2.99667	9.54239e-05	0.00114477	yes	0.161937	0.390509	no	5.31915	0.792587	Environmental Information Processing	Signal transduction	ko04075//Plant hormone signal transduction	K14488	-	-	-
Dlo_021970.1	PREDICTED: auxin-responsive protein SAUR71 [Citrus sinensis]		0.476667	2.06667	1.65667	0.0634402	0.185171	no	0.733729	1	no	2.11625	-0.319022	0.0433333	1.73	2.99667	9.54261e-05	0.00114477	yes	0.161956	0.390521	no	5.31915	0.792587	Environmental Information Processing	Signal transduction	ko04075//Plant hormone signal transduction	K14488	-	-	-
Dlo_023206.1	PREDICTED: auxin-responsive protein SAUR32-like [Lupinus angustifolius]		0.43	0.1	0.426667	0.521996	0.773059	no	0.468464	1	no	-2.10434	2.09311	0.01	0.01	1.80333	1	1	notest	0.000972586	0.00873741	yes	0	7.49452	Environmental Information Processing	Signal transduction	ko04075//Plant hormone signal transduction	K14488	-	-	-
CK related
Dlo_013952.1	PREDICTED: glucan endo-1,3-beta-glucosidase 5-like [Citrus sinensis]	AHK	0.546667	3.01333	1.46	0.000587557	0.00446345	yes	0.117761	1	no	2.46263	-1.04539	1.52333	4.21333	6.39333	0.000255144	0.00266105	yes	0.162224	0.391026	no	1.46773	0.601606	Environmental Information Processing	Signal transduction	ko04075//Plant hormone signal transduction	K14489	-	GO:0016787//hydrolase activity;GO:0016798//hydrolase activity, acting on glycosyl bonds;GO:0004553//hydrolase activity, hydrolyzing O-glycosyl compounds;GO:0003824//catalytic activity	GO:0071704//organic substance metabolic process;GO:0044238//primary metabolic process;GO:0005975//carbohydrate metabolic process;GO:0008152//metabolic process
Dlo_027819.1	PREDICTED: glucan endo-1,3-beta-glucosidase 5-like [Citrus sinensis]		0.503333	2.41333	1.68667	0.00231509	0.0139738	yes	0.349177	1	no	2.26144	-0.516852	1.09	3.92667	6.31667	2.43795e-05	0.000349945	yes	0.0798593	0.241641	no	1.84898	0.685858	Environmental Information Processing	Signal transduction	ko04075//Plant hormone signal transduction	K14489	-	GO:0003824//catalytic activity;GO:0016798//hydrolase activity, acting on glycosyl bonds;GO:0016787//hydrolase activity;GO:0004553//hydrolase activity, hydrolyzing O-glycosyl compounds	GO:0008152//metabolic process;GO:0071704//organic substance metabolic process;GO:0044238//primary metabolic process;GO:0005975//carbohydrate metabolic process
Dlo_008996.1	PREDICTED: extensin-like [Setaria italica]		1.11667	3.90667	2.49333	0.00885689	0.0410311	yes	0.250928	1	no	1.80674	-0.647862	1.72333	7.49333	5.21333	3.57714e-08	1.05845e-06	yes	0.171135	0.404702	no	2.12041	-0.523402	Environmental Information Processing	Signal transduction	ko04075//Plant hormone signal transduction	K14489	-	-	-
Dlo_020256.1	PREDICTED: glucan endo-1,3-beta-glucosidase 13 isoform X1 [Gossypium raimondii]		1.23667	7.59	9.09	0.000145928	0.00139187	yes	0.651064	1	no	2.61764	0.26018	9.46	11.49	30.0233	0.420469	0.727568	no	3.12464e-05	0.000541237	yes	0.280467	1.38571	Environmental Information Processing	Signal transduction	ko04075//Plant hormone signal transduction	K14489	-	-	-
Dlo_000392.1	Glyco_hydro_17 domain-containing protein/X8 domain-containing protein [Cephalotus follicularis]		5.88333	27.4667	19.59	1.26101e-07	3.42277e-06	yes	0.092438	1	no	2.22298	-0.487564	23.5	26.6033	20.7633	0.214198	0.489694	no	0.141572	0.356566	no	0.178946	-0.357569	Environmental Information Processing	Signal transduction	ko04075//Plant hormone signal transduction	K14489	-	GO:0004553//hydrolase activity, hydrolyzing O-glycosyl compounds;GO:0003824//catalytic activity;GO:0016798//hydrolase activity, acting on glycosyl bonds;GO:0016787//hydrolase activity	GO:0044238//primary metabolic process;GO:0005975//carbohydrate metabolic process;GO:0071704//organic substance metabolic process;GO:0008152//metabolic process
Dlo_007904.1	PREDICTED: glucan endo-1,3-beta-glucosidase 12 [Citrus sinensis]		51.5	218.51	223.31	2.33198e-06	4.1846e-05	yes	0.938675	1	no	2.08505	0.0313486	356.303	316.503	430.347	0.136316	0.365496	no	0.0393869	0.146733	no	-0.170885	0.443279	Environmental Information Processing	Signal transduction	ko04075//Plant hormone signal transduction	K14489	-	GO:0004553//hydrolase activity, hydrolyzing O-glycosyl compounds;GO:0016787//hydrolase activity;GO:0003824//catalytic activity;GO:0016798//hydrolase activity, acting on glycosyl bonds	GO:0008152//metabolic process;GO:0005975//carbohydrate metabolic process;GO:0044238//primary metabolic process;GO:0071704//organic substance metabolic process
Dlo_030771.2	PREDICTED: probable glucan endo-1,3-beta-glucosidase A6 [Citrus sinensis]		7.40667	30.3433	24.3833	3.28976e-06	5.57874e-05	yes	0.362843	1	no	2.03448	-0.315484	18.9933	29.3867	40.3267	2.32528e-05	0.000336505	no	0.0433493	0.157498	no	0.629669	0.456572	Environmental Information Processing	Signal transduction	ko04075//Plant hormone signal transduction	K14489	-	GO:0003824//catalytic activity;GO:0016787//hydrolase activity;GO:0016798//hydrolase activity, acting on glycosyl bonds;GO:0004553//hydrolase activity, hydrolyzing O-glycosyl compounds	GO:0005975//carbohydrate metabolic process;GO:0044238//primary metabolic process;GO:0071704//organic substance metabolic process;GO:0008152//metabolic process
Dlo_028312.1	PREDICTED: glucan endo-1,3-beta-glucosidase 12 [Theobroma cacao]		6.97	24.6167	24.9167	5.09977e-05	0.000581615	yes	0.965365	1	no	1.8204	0.0174757	27.51	24.4333	18.3767	0.156532	0.402198	no	0.111332	0.30342	no	-0.171105	-0.410976	Environmental Information Processing	Signal transduction	ko04075//Plant hormone signal transduction	K14489	-	GO:0016787//hydrolase activity;GO:0016798//hydrolase activity, acting on glycosyl bonds;GO:0003824//catalytic activity;GO:0004553//hydrolase activity, hydrolyzing O-glycosyl compounds	GO:0071704//organic substance metabolic process;GO:0005975//carbohydrate metabolic process;GO:0008152//metabolic process;GO:0044238//primary metabolic process
Dlo_014695.1	PREDICTED: glucan endo-1,3-beta-glucosidase 3 [Citrus sinensis]		5.20667	15.33	13.1133	0.00132231	0.00881086	yes	0.613061	1	no	1.55793	-0.225323	16.5367	17.04	16.3633	0.806876	1	no	0.832676	1	no	0.0432569	-0.0584587	Environmental Information Processing	Signal transduction	ko04075//Plant hormone signal transduction	K14489	-	GO:0003824//catalytic activity;GO:0004553//hydrolase activity, hydrolyzing O-glycosyl compounds;GO:0016798//hydrolase activity, acting on glycosyl bonds;GO:0016787//hydrolase activity	GO:0071704//organic substance metabolic process;GO:0044238//primary metabolic process;GO:0005975//carbohydrate metabolic process;GO:0008152//metabolic process
Dlo_025805.1	PREDICTED: glucan endo-1,3-beta-D-glucosidase [Ziziphus jujuba]		51.1	130.58	123.257	4.96583e-08	1.522e-06	yes	0.726316	1	no	1.35354	-0.0832683	139.133	179.513	168.55	0.00275156	0.0191569	no	0.670348	0.894238	no	0.367623	-0.0909144	Environmental Information Processing	Signal transduction	ko04075//Plant hormone signal transduction	K14489	-	GO:0016798//hydrolase activity, acting on glycosyl bonds;GO:0004553//hydrolase activity, hydrolyzing O-glycosyl compounds;GO:0003824//catalytic activity;GO:0016787//hydrolase activity	GO:0044238//primary metabolic process;GO:0071704//organic substance metabolic process;GO:0008152//metabolic process;GO:0005975//carbohydrate metabolic process
Dlo_031269.1	PREDICTED: PLASMODESMATA CALLOSE-BINDING PROTEIN 3 [Theobroma cacao]		5.75	14.4467	12.3267	0.00795125	0.0377234	yes	0.640825	1	no	1.3291	-0.228954	16.1567	17.0733	14.4067	0.74357	0.965403	no	0.502527	0.775087	no	0.0796152	-0.245008	Environmental Information Processing	Signal transduction	ko04075//Plant hormone signal transduction	K14489	-	-	-
Dlo_021390.2	PREDICTED: histidine kinase 1 isoform X1 [Jatropha curcas]		6.07333	14.5	16.07	0.000156264	0.00147405	yes	0.556738	1	no	1.25549	0.148317	12.4767	18.8133	14.7667	2.00351e-06	3.86025e-05	no	0.172687	0.406943	no	0.592523	-0.349411	Environmental Information Processing	Signal transduction	ko04075//Plant hormone signal transduction	K14489	GO:0016020//membrane	GO:0004872//receptor activity;GO:0000155//phosphorelay sensor kinase activity;GO:0003824//catalytic activity;GO:0016740//transferase activity;GO:0016301//kinase activity;GO:0004672//protein kinase activity;GO:0060089//molecular transducer activity;GO:0005057//receptor signaling protein activity;GO:0038023//signaling receptor activity;GO:0016772//transferase activity, transferring phosphorus-conta…	GO:0008152//metabolic process;GO:0007165//signal transduction;GO:0009987//cellular process;GO:0050794//regulation of cellular process;GO:0035556//intracellular signal transduction;GO:0044699//single-organism process;GO:0006793//phosphorus metabolic process;GO:0044237//cellular metabolic process;GO:0006796//phosphate-containing compound metabolic process;GO:0051716//cellular response to stimulus;G…
Dlo_004711.1	PREDICTED: glucan endo-1,3-beta-glucosidase 6 isoform X1 [Citrus sinensis]		17.1233	39.88	37.4267	2.38431e-06	4.25223e-05	yes	0.727402	1	no	1.2197	-0.0915988	49.6367	52.2167	31.32	0.529533	0.819343	no	0.00877552	0.0483668	no	0.0731041	-0.737426	Environmental Information Processing	Signal transduction	ko04075//Plant hormone signal transduction	K14489	-	GO:0004553//hydrolase activity, hydrolyzing O-glycosyl compounds;GO:0016798//hydrolase activity, acting on glycosyl bonds;GO:0003824//catalytic activity;GO:0016787//hydrolase activity	GO:0044238//primary metabolic process;GO:0008152//metabolic process;GO:0005975//carbohydrate metabolic process;GO:0071704//organic substance metabolic process
Dlo_008392.1	PREDICTED: glucan endo-1,3-beta-glucosidase 2 [Citrus sinensis]		24.1167	54	59.3733	6.51384e-05	0.000715553	yes	0.625854	1	no	1.16293	0.136856	60.3167	69.4867	65.1467	0.11891	0.334161	no	0.706905	0.919386	no	0.204179	-0.0930448	Environmental Information Processing	Signal transduction	ko04075//Plant hormone signal transduction	K14489	-	GO:0004553//hydrolase activity, hydrolyzing O-glycosyl compounds;GO:0016787//hydrolase activity;GO:0003824//catalytic activity;GO:0016798//hydrolase activity, acting on glycosyl bonds	GO:0071704//organic substance metabolic process;GO:0044238//primary metabolic process;GO:0005975//carbohydrate metabolic process;GO:0008152//metabolic process
Dlo_028458.1	O-Glycosyl hydrolases family 17 protein isoform 2 [Theobroma cacao]		26.4467	55.7633	53.2367	0.00103473	0.00720543	yes	0.826521	1	no	1.07623	-0.0668966	82.7967	82.9833	79.31	0.978816	1	no	0.767355	0.960727	no	0.00324892	-0.0653188	Environmental Information Processing	Signal transduction	ko04075//Plant hormone signal transduction	K14489	-	GO:0016798//hydrolase activity, acting on glycosyl bonds;GO:0004553//hydrolase activity, hydrolyzing O-glycosyl compounds;GO:0016787//hydrolase activity;GO:0003824//catalytic activity	GO:0005975//carbohydrate metabolic process;GO:0044238//primary metabolic process;GO:0008152//metabolic process;GO:0071704//organic substance metabolic process
Dlo_016152.1	PREDICTED: glucan endo-1,3-beta-glucosidase 1 [Vitis vinifera]		0.896667	0.0566667	0.233333	0.00544425	0.027934	yes	0.437079	1	no	-3.984	2.04182	1.28333	0.416667	1.12667	0.0574881	0.202326	no	0.147736	0.366939	no	-1.62293	1.4351	Environmental Information Processing	Signal transduction	ko04075//Plant hormone signal transduction	K14489	-	-	-
Dlo_012235.1	Glyco_hydro_17 domain-containing protein/X8 domain-containing protein [Cephalotus follicularis]		0.293333	0.613333	3.95667	0.200582	0.419383	no	1.4757e-05	0.00158353	yes	1.06413	2.68954	0.62	0.986667	10.5867	0.357065	0.661577	no	3.84067e-10	2.8242e-08	yes	0.670295	3.42354	Environmental Information Processing	Signal transduction	ko04075//Plant hormone signal transduction	K14489	-	GO:0016798//hydrolase activity, acting on glycosyl bonds;GO:0004553//hydrolase activity, hydrolyzing O-glycosyl compounds;GO:0016787//hydrolase activity;GO:0003824//catalytic activity	GO:0005975//carbohydrate metabolic process;GO:0008152//metabolic process;GO:0071704//organic substance metabolic process;GO:0044238//primary metabolic process
Dlo_002035.1	PREDICTED: glucan endo-1,3-beta-glucosidase 7 isoform X2 [Theobroma cacao]		0.01	0.01	9.64333	1	1	notest	2.10261e-16	9.93539e-14	yes	0	9.91339	0.01	0.01	12.0967	1	1	notest	1.10726e-23	3.39563e-21	yes	0	10.2404	Environmental Information Processing	Signal transduction	ko04075//Plant hormone signal transduction	K14489	-	-	-
Dlo_004406.1	glucan endo-1,3-beta-glucosidase 12-like precursor [Gossypium hirsutum]		88.3967	105.167	118.833	0.273249	0.51739	no	0.445878	1	no	0.250614	0.176262	72.1467	180.037	171.257	4.17318e-22	7.84676e-20	yes	0.735195	0.938359	no	1.31929	-0.0721306	Environmental Information Processing	Signal transduction	ko04075//Plant hormone signal transduction	K14489	-	GO:0004553//hydrolase activity, hydrolyzing O-glycosyl compounds;GO:0003824//catalytic activity;GO:0016787//hydrolase activity;GO:0016798//hydrolase activity, acting on glycosyl bonds	GO:0005975//carbohydrate metabolic process;GO:0008152//metabolic process;GO:0071704//organic substance metabolic process;GO:0044238//primary metabolic process
Dlo_029068.1	PREDICTED: glucan endo-1,3-beta-glucosidase 8 [Citrus sinensis]		0.493333	0.806667	1.25	0.287051	0.534573	no	0.354012	1	no	0.70941	0.631884	0.29	0.323333	1.35333	1	1	no	0.00120713	0.0103881	yes	0.156969	2.06542	Environmental Information Processing	Signal transduction	ko04075//Plant hormone signal transduction	K14489	-	GO:0016787//hydrolase activity;GO:0016798//hydrolase activity, acting on glycosyl bonds;GO:0004553//hydrolase activity, hydrolyzing O-glycosyl compounds;GO:0003824//catalytic activity	GO:0008152//metabolic process;GO:0044238//primary metabolic process;GO:0071704//organic substance metabolic process;GO:0005975//carbohydrate metabolic process
Dlo_009786.1	PREDICTED: glucan endo-1,3-beta-glucosidase-like [Citrus sinensis]		2.44333	1.22667	1.51	0.131254	0.312593	no	0.738377	1	no	-0.994107	0.299805	1.15	0.483333	8.56333	0.194559	0.459687	no	2.78963e-07	9.93188e-06	yes	-1.25054	4.14708	Environmental Information Processing	Signal transduction	ko04075//Plant hormone signal transduction	K14489	-	GO:0004553//hydrolase activity, hydrolyzing O-glycosyl compounds;GO:0016798//hydrolase activity, acting on glycosyl bonds;GO:0003824//catalytic activity;GO:0016787//hydrolase activity	GO:0005975//carbohydrate metabolic process;GO:0071704//organic substance metabolic process;GO:0044238//primary metabolic process;GO:0008152//metabolic process
Dlo_023730.1	PREDICTED: mucin-5AC isoform X1 [Theobroma cacao]		28.1833	55.2933	50.3267	9.76189e-05	0.00100272	no	0.574795	1	no	0.972263	-0.135783	40.48	47.7067	23.43	0.0911231	0.278999	no	0.00073742	0.00698027	yes	0.236982	-1.02583	Environmental Information Processing	Signal transduction	ko04075//Plant hormone signal transduction	K14489	-	-	-
Dlo_031921.1	PREDICTED: histidine kinase 3 isoform X1 [Citrus sinensis]		112.887	100.03	89.7067	0.510535	0.763576	no	0.548373	1	no	-0.174442	-0.157146	94.9233	77.5767	31.44	0.0110522	0.0577255	no	1.21674e-08	6.36362e-07	yes	-0.29114	-1.30302	Environmental Information Processing	Signal transduction	ko04075//Plant hormone signal transduction	K14489	GO:0016020//membrane	GO:0016773//phosphotransferase activity, alcohol group as acceptor;GO:0004871//signal transducer activity;GO:0003824//catalytic activity;GO:0038023//signaling receptor activity;GO:0000155//phosphorelay sensor kinase activity;GO:0016772//transferase activity, transferring phosphorus-containing groups;GO:0060089//molecular transducer activity;GO:0016740//transferase activity;GO:0004672//protein kin…	GO:0007165//signal transduction;GO:0050896//response to stimulus;GO:0044699//single-organism process;GO:0007154//cell communication;GO:0000160//phosphorelay signal transduction system;GO:0051716//cellular response to stimulus;GO:0044700//single organism signaling;GO:0050794//regulation of cellular process;GO:0006796//phosphate-containing compound metabolic process;GO:0035556//intracellular signal…
XLOC_012250	PREDICTED: histidine-containing phosphotransfer protein 1 isoform X2 [Theobroma cacao]	AHP	19.0633	0.473333	0.473333	1.04209e-15	2.14784e-13	yes	1	1	no	-5.3318	0	2.53333	0.01	0.1	4.96462e-09	1.72732e-07	yes	0.557646	0.803508	no	-7.98489	3.32193	Environmental Information Processing	Signal transduction	ko04075//Plant hormone signal transduction	K14490	-	GO:0003824//catalytic activity;GO:0060089//molecular transducer activity;GO:0016628//oxidoreductase activity, acting on the CH-CH group of donors, NAD or NADP as acceptor;GO:0016627//oxidoreductase activity, acting on the CH-CH group of donors;GO:0016491//oxidoreductase activity	GO:0044710//single-organism metabolic process;GO:0044699//single-organism process;GO:0008152//metabolic process
Dlo_019467.1	PREDICTED: myb family transcription factor EFM [Gossypium arboreum]	ARR-B	6.55	16.17	13.1933	0.000344505	0.00287066	yes	0.375226	1	no	1.30375	-0.293511	8.70333	17.1767	8.15667	1.6666e-06	3.29739e-05	no	0.000370986	0.00406819	yes	0.98081	-1.0744	Environmental Information Processing	Signal transduction	ko04075//Plant hormone signal transduction	K14491	-	GO:0003682//chromatin binding;GO:0005488//binding;GO:0044877//macromolecular complex binding	-
Dlo_014968.1	PREDICTED: myb family transcription factor APL [Ziziphus jujuba]		2.74	7.80667	9.24667	0.00276055	0.0160306	yes	0.5883	1	no	1.51053	0.244227	7.51333	12.0667	9.10667	0.00597523	0.0357516	no	0.24781	0.51333	no	0.683502	-0.406032	Environmental Information Processing	Signal transduction	ko04075//Plant hormone signal transduction	K14491	-	GO:0005488//binding;GO:0003682//chromatin binding;GO:0044877//macromolecular complex binding	-
dlo_035198.1	PREDICTED: myb family transcription factor APL isoform X1 [Citrus sinensis]		5.02333	10.97	13.3333	0.00491451	0.0257179	yes	0.451284	1	no	1.12685	0.281474	12.8867	13.3867	20.64	0.810854	1	no	0.0248259	0.104733	no	0.0549176	0.624646	Environmental Information Processing	Signal transduction	ko04075//Plant hormone signal transduction	K14491	-	GO:0003682//chromatin binding;GO:0005488//binding;GO:0044877//macromolecular complex binding	-
Dlo_006617.1	myb family transcription factor family protein [Populus trichocarpa]		10.1833	21.5567	16.6467	0.000717289	0.00530196	yes	0.236042	1	no	1.08192	-0.372901	5.12	9.61667	5.15667	0.000452798	0.00433692	no	0.0129631	0.0646644	no	0.909393	-0.899098	Environmental Information Processing	Signal transduction	ko04075//Plant hormone signal transduction	K14491	-	GO:0003682//chromatin binding;GO:0005488//binding;GO:0044877//macromolecular complex binding	-
Dlo_024771.1	PREDICTED: transcription factor LUX [Citrus sinensis]		17.51	4.05	6.42	1.62233e-08	5.86532e-07	yes	0.124398	1	no	-2.11219	0.664651	14.13	10.6333	9.21667	0.0400846	0.15546	no	0.501885	0.774495	no	-0.410168	-0.206277	Environmental Information Processing	Signal transduction	ko04075//Plant hormone signal transduction	K14491	-	GO:0005488//binding;GO:0044877//macromolecular complex binding;GO:0003682//chromatin binding	-
Dlo_030469.1	PREDICTED: transcription factor LUX [Citrus sinensis]		17.51	4.05	6.42	1.56935e-08	5.71265e-07	yes	0.124383	1	no	-2.11219	0.664651	14.13	10.6333	9.21667	0.0400762	0.15545	no	0.501876	0.774495	no	-0.410168	-0.206277	Environmental Information Processing	Signal transduction	ko04075//Plant hormone signal transduction	K14491	-	GO:0005488//binding;GO:0044877//macromolecular complex binding;GO:0003682//chromatin binding	-
Dlo_006433.1	PREDICTED: transcription activator GLK1 isoform X1 [Citrus sinensis]		19.3933	12.4033	6.70667	0.0602541	0.178002	no	0.0192967	0.602552	no	-0.644833	-0.88706	42.3	10.2233	1.41	2.7117e-31	1.23953e-28	yes	1.47557e-10	1.15759e-08	yes	-2.04879	-2.8581	Environmental Information Processing	Signal transduction	ko04075//Plant hormone signal transduction	K14491	-	GO:0044877//macromolecular complex binding;GO:0005488//binding;GO:0003682//chromatin binding	-
Dlo_001132.1	Myb_DNA-binding domain-containing protein, partial [Cephalotus follicularis]		0.113333	0.106667	0.306667	1	1	no	0.313115	1	no	-0.0874628	1.52356	0.01	0.0633333	1.05	0.553046	0.8275	no	6.01361e-05	0.000916888	yes	2.66297	4.05128	Environmental Information Processing	Signal transduction	ko04075//Plant hormone signal transduction	K14491	-	GO:0003682//chromatin binding;GO:0005488//binding;GO:0044877//macromolecular complex binding	-
Dlo_029268.2	PREDICTED: myb family transcription factor PHL6 [Theobroma cacao]		11.0033	21.8067	20.0633	0.000414321	0.00335254	no	0.694828	1	no	0.986829	-0.120208	36.55	52.6133	14.47	4.75592e-05	0.000625752	no	1.77729e-08	8.99882e-07	yes	0.525557	-1.86236	Environmental Information Processing	Signal transduction	ko04075//Plant hormone signal transduction	K14491	-	GO:0003682//chromatin binding;GO:0044877//macromolecular complex binding;GO:0005488//binding	-
Dlo_002982.1	PREDICTED: two-component response regulator-like APRR2 [Citrus sinensis]		85.1567	144.687	117.68	0.000965355	0.00679713	no	0.189798	1	no	0.764741	-0.298063	148.75	112.673	43.2867	3.65427e-05	0.000496067	no	9.56214e-06	0.000199352	yes	-0.400744	-1.38015	Environmental Information Processing	Signal transduction	ko04075//Plant hormone signal transduction	K14491	-	GO:0005488//binding;GO:0044877//macromolecular complex binding;GO:0003682//chromatin binding	GO:0051716//cellular response to stimulus;GO:0044763//single-organism cellular process;GO:0007154//cell communication;GO:0044699//single-organism process;GO:0050794//regulation of cellular process;GO:0035556//intracellular signal transduction;GO:0007165//signal transduction;GO:0044700//single organism signaling;GO:0050789//regulation of biological process;GO:0050896//response to stimulus;GO:00099…
Dlo_001411.1	PREDICTED: probable transcription factor KAN3 [Jatropha curcas]		110.893	165.563	144.66	0.018551	0.0727931	no	0.385394	1	no	0.578211	-0.194717	137.173	116.637	45.8933	0.0176437	0.0837696	no	2.08096e-06	5.4845e-05	yes	-0.233979	-1.34566	Environmental Information Processing	Signal transduction	ko04075//Plant hormone signal transduction	K14491	-	GO:0003682//chromatin binding;GO:0044877//macromolecular complex binding;GO:0005488//binding	-
Dlo_000724.1	PREDICTED: two-component response regulator ARR6 [Citrus sinensis]	ARR-A	68.3933	71.03	55.13	0.843656	0.99864	no	0.187568	1	no	0.0545728	-0.365591	54.01	24.14	21.3033	8.60274e-12	4.5983e-10	yes	0.562084	0.805914	no	-1.1618	-0.180346	Environmental Information Processing	Signal transduction	ko04075//Plant hormone signal transduction	K14492	-	-	GO:0044699//single-organism process;GO:0007154//cell communication;GO:0050794//regulation of cellular process;GO:0009987//cellular process;GO:0050789//regulation of biological process;GO:0007165//signal transduction;GO:0050896//response to stimulus;GO:0035556//intracellular signal transduction;GO:0000160//phosphorelay signal transduction system;GO:0065007//biological regulation;GO:0044700//single…
Dlo_012378.2	PREDICTED: two-component response regulator ARR5 [Ricinus communis]		8.72333	5.30667	3.08	0.172785	0.379519	no	0.142551	1	no	-0.717074	-0.784876	7.40667	3.56667	1.85333	0.00255385	0.0180145	yes	0.0622689	0.203404	no	-1.05425	-0.944454	Environmental Information Processing	Signal transduction	ko04075//Plant hormone signal transduction	K14492	-	-	GO:0007154//cell communication;GO:0000160//phosphorelay signal transduction system;GO:0065007//biological regulation;GO:0050896//response to stimulus;GO:0044700//single organism signaling;GO:0023052//signaling;GO:0009987//cellular process;GO:0050794//regulation of cellular process;GO:0050789//regulation of biological process;GO:0035556//intracellular signal transduction;GO:0051716//cellular respo…
GA related
Dlo_007194.1	alpha/beta-Hydrolases superfamily protein [Citrus limon]	GID1	4.45667	16.1867	15.8267	8.45192e-05	0.000886667	yes	0.941266	1	no	1.86077	-0.0324485	6.9	9.96	20.93	0.0374542	0.14803	no	0.000282578	0.0032769	yes	0.529549	1.07135	Environmental Information Processing	Signal transduction	ko04075//Plant hormone signal transduction	K14493	-	GO:0003824//catalytic activity;GO:0016787//hydrolase activity	GO:0008152//metabolic process
Dlo_007193.1	PREDICTED: 2-hydroxyisoflavanone dehydratase-like [Citrus sinensis]		1.85333	8.99	8.71	4.07827e-06	6.67314e-05	yes	0.921703	1	no	2.2782	-0.0456484	4.66333	4.15333	3.33	0.64545	0.90064	no	0.5208	0.789376	no	-0.167092	-0.318747	Environmental Information Processing	Signal transduction	ko04075//Plant hormone signal transduction	K14493	-	GO:0016787//hydrolase activity;GO:0003824//catalytic activity	GO:0008152//metabolic process
Dlo_007192.1	alpha/beta-Hydrolases superfamily protein [Citrus limon]		9.37667	29.3733	31.2533	1.56854e-05	0.000211685	yes	0.797293	1	no	1.64736	0.0895031	29.17	31.5733	39.1067	0.465893	0.770251	no	0.20605	0.455158	no	0.114221	0.308708	Environmental Information Processing	Signal transduction	ko04075//Plant hormone signal transduction	K14493	-	GO:0016787//hydrolase activity;GO:0003824//catalytic activity	GO:0008152//metabolic process
Dlo_007190.1	Abhydrolase_3 domain-containing protein [Cephalotus follicularis]		35.2233	107.007	127.633	7.2958e-07	1.55845e-05	yes	0.408088	1	no	1.6031	0.254304	47.3167	40.3133	71.79	0.094661	0.286232	no	0.00277153	0.0200653	no	-0.231091	0.832526	Environmental Information Processing	Signal transduction	ko04075//Plant hormone signal transduction	K14493	-	GO:0003824//catalytic activity;GO:0016787//hydrolase activity	GO:0008152//metabolic process
Dlo_031725.2	PREDICTED: probable carboxylesterase 12 [Theobroma cacao]		0.903333	2.74	2	0.00291464	0.0167933	yes	0.402476	1	no	1.60085	-0.454176	1.24667	1.82667	2.04	0.288064	0.588319	no	0.759287	0.955419	no	0.551138	0.159356	Environmental Information Processing	Signal transduction	ko04075//Plant hormone signal transduction	K14493	-	GO:0016787//hydrolase activity;GO:0003824//catalytic activity	GO:0008152//metabolic process
Dlo_001336.1	PREDICTED: probable carboxylesterase 17 [Jatropha curcas]		6.82333	18.82	11.3133	0.000962975	0.00678397	yes	0.069385	1	no	1.46372	-0.734243	37.16	36.9367	32.4733	0.962514	1	no	0.586434	0.827768	no	-0.00869682	-0.185798	Environmental Information Processing	Signal transduction	ko04075//Plant hormone signal transduction	K14493	-	GO:0016787//hydrolase activity;GO:0003824//catalytic activity	GO:0008152//metabolic process
Dlo_017278.1	PREDICTED: probable carboxylesterase 8 [Citrus sinensis]		6.27333	14.69	14.84	0.00118472	0.00805364	yes	0.971106	1	no	1.22753	0.0146567	14.61	12.9967	14.17	0.476549	0.779797	no	0.70217	0.916251	no	-0.168815	0.124698	Environmental Information Processing	Signal transduction	ko04075//Plant hormone signal transduction	K14493	-	GO:0016787//hydrolase activity;GO:0003824//catalytic activity	GO:0008152//metabolic process
Dlo_031724.1	PREDICTED: probable carboxylesterase 12 [Citrus sinensis]		59.17	16.45	14.0467	7.71867e-12	7.73993e-10	yes	0.534048	1	no	-1.84678	-0.22786	19.26	7.70333	4.82667	1.47649e-07	3.7603e-06	yes	0.0942658	0.270573	no	-1.32205	-0.674456	Environmental Information Processing	Signal transduction	ko04075//Plant hormone signal transduction	K14493	-	GO:0016787//hydrolase activity;GO:0003824//catalytic activity	GO:0008152//metabolic process
dlo_034530.1	carboxyesterase [Citrus limon]		50.3167	16.1167	16.94	0.000275405	0.00237608	yes	0.892177	1	no	-1.64248	0.0718805	25.9967	18.5333	10.26	0.0272915	0.116759	no	0.00494037	0.0313486	no	-0.488204	-0.853092	Environmental Information Processing	Signal transduction	ko04075//Plant hormone signal transduction	K14493	-	GO:0016787//hydrolase activity;GO:0003824//catalytic activity	GO:0008152//metabolic process
Dlo_026510.1	Alpha/beta hydrolase-3 [Corchorus olitorius]		237.973	73.5767	73.13	4.20395e-07	9.672e-06	yes	0.983417	1	no	-1.69348	-0.00878496	76.94	69.3933	47.7667	0.347353	0.650401	no	0.0213752	0.0938428	no	-0.148937	-0.538793	Environmental Information Processing	Signal transduction	ko04075//Plant hormone signal transduction	K14493	-	GO:0003824//catalytic activity;GO:0016787//hydrolase activity	GO:0008152//metabolic process
Dlo_033808.1	PREDICTED: probable carboxylesterase 15 [Ricinus communis]		6.13	1.23	0.936667	5.18337e-05	0.000589706	yes	0.592189	1	no	-2.31723	-0.393051	1.91667	2.00667	1.13	0.911784	1	no	0.155422	0.380133	no	0.0662015	-0.828478	Environmental Information Processing	Signal transduction	ko04075//Plant hormone signal transduction	K14493	-	GO:0003824//catalytic activity;GO:0016787//hydrolase activity	GO:0008152//metabolic process
Dlo_032487.1	PREDICTED: probable carboxylesterase 12 [Populus euphratica]		1.10333	0.31	6.47333	0.05041	0.156434	no	9.11014e-10	1.93207e-07	yes	-1.83153	4.38417	0.386667	1.03667	25.5033	0.14893	0.389162	no	5.98135e-11	5.06138e-09	yes	1.42279	4.62066	Environmental Information Processing	Signal transduction	ko04075//Plant hormone signal transduction	K14493	-	GO:0016787//hydrolase activity;GO:0003824//catalytic activity	GO:0008152//metabolic process
Dlo_007189.1	alpha/beta-Hydrolases superfamily protein [Citrus limon]		0.85	1.12333	0.75	0.711173	0.907162	no	0.489113	1	no	0.402251	-0.582824	0.01	0.696667	3.36667	2.65799e-05	0.000377241	yes	8.96885e-05	0.00128473	yes	6.1224	2.27278	Environmental Information Processing	Signal transduction	ko04075//Plant hormone signal transduction	K14493	-	GO:0016787//hydrolase activity;GO:0003824//catalytic activity	GO:0008152//metabolic process
dlo_035557.1	PREDICTED: probable carboxylesterase 15 [Citrus sinensis]		2.81333	1.48667	1.56667	0.565988	0.793148	no	0.987071	1	no	-0.920199	0.075617	0.01	2.57333	0.01	0.00121832	0.00987166	yes	0.00113365	0.00989767	yes	8.00749	-8.00749	Environmental Information Processing	Signal transduction	ko04075//Plant hormone signal transduction	K14493	-	GO:0016787//hydrolase activity;GO:0003824//catalytic activity	GO:0008152//metabolic process
Dlo_018794.1	PREDICTED: probable carboxylesterase 18 [Citrus sinensis]		3.94	9.02333	7.76333	0.0435305	0.140227	no	0.704679	1	no	1.19546	-0.216984	2.54667	6.33667	5.43667	0.00209971	0.0153011	yes	0.548992	0.803508	no	1.31511	-0.221002	Environmental Information Processing	Signal transduction	ko04075//Plant hormone signal transduction	K14493	-	GO:0003824//catalytic activity;GO:0016787//hydrolase activity	GO:0008152//metabolic process
Dlo_017343.1	PREDICTED: probable carboxylesterase 12 [Theobroma cacao]		38.0233	63.9833	73.7067	0.00997232	0.0450832	no	0.432278	1	no	0.750811	0.204099	30.0167	66.5433	110.197	1.67486e-13	1.15635e-11	yes	0.00184707	0.0146395	no	1.14853	0.727715	Environmental Information Processing	Signal transduction	ko04075//Plant hormone signal transduction	K14493	-	GO:0016787//hydrolase activity;GO:0003824//catalytic activity	GO:0008152//metabolic process
Dlo_026511.1	Alpha/beta hydrolase-3 [Corchorus olitorius]		0.57	0.426667	0.723333	0.74382	0.932028	no	0.445541	1	no	-0.417853	0.761551	4.21333	9.98333	15.9333	4.62413e-06	8.04957e-05	yes	0.0316549	0.12561	no	1.24456	0.674455	Environmental Information Processing	Signal transduction	ko04075//Plant hormone signal transduction	K14493	-	GO:0016787//hydrolase activity;GO:0003824//catalytic activity	GO:0008152//metabolic process
Dlo_017279.1	PREDICTED: probable carboxylesterase 9 [Citrus sinensis]		1.56333	0.533333	0.443333	0.0247606	0.0910425	no	0.792099	1	no	-1.55152	-0.266646	1.26	0.346667	0.456667	0.00626203	0.0371591	yes	0.68465	0.904511	no	-1.8618	0.397592	Environmental Information Processing	Signal transduction	ko04075//Plant hormone signal transduction	K14493	-	GO:0016787//hydrolase activity;GO:0003824//catalytic activity	GO:0008152//metabolic process
Dlo_017280.1	PREDICTED: probable carboxylesterase 9 [Citrus sinensis]		1.56333	0.533333	0.443333	0.0247606	0.0910425	no	0.792107	1	no	-1.55152	-0.266646	1.26	0.346667	0.456667	0.00625925	0.0371575	yes	0.684634	0.904511	no	-1.8618	0.397592	Environmental Information Processing	Signal transduction	ko04075//Plant hormone signal transduction	K14493	-	GO:0016787//hydrolase activity;GO:0003824//catalytic activity	GO:0008152//metabolic process
Dlo_015404.1	PREDICTED: probable carboxylesterase 17 [Citrus sinensis]		5.86	3.12333	6.34	0.0401585	0.132071	no	0.028823	0.756646	no	-0.907814	1.0214	3.16	3.18333	24.3767	1	1	no	2.88117e-13	3.48673e-11	yes	0.0106137	2.93689	Environmental Information Processing	Signal transduction	ko04075//Plant hormone signal transduction	K14493	-	GO:0016787//hydrolase activity;GO:0003824//catalytic activity	GO:0008152//metabolic process
Dlo_020431.1	PREDICTED: probable carboxylesterase 2 [Theobroma cacao]		11.38	16.85	10.7867	0.127791	0.307228	no	0.0986159	1	no	0.566248	-0.643499	39.24	28.24	12.5967	0.0119153	0.0613155	no	0.002189	0.016746	yes	-0.474585	-1.1647	Environmental Information Processing	Signal transduction	ko04075//Plant hormone signal transduction	K14493	-	GO:0003824//catalytic activity;GO:0016787//hydrolase activity	GO:0008152//metabolic process
Dlo_020432.1	PREDICTED: probable carboxylesterase 2 [Ricinus communis]		40.4533	26.1933	30.0933	0.0256202	0.0935174	no	0.515252	1	no	-0.627059	0.200244	54.71	35.5867	15.66	3.24516e-05	0.000447171	no	6.02027e-06	0.000137105	yes	-0.620468	-1.18425	Environmental Information Processing	Signal transduction	ko04075//Plant hormone signal transduction	K14493	-	GO:0016787//hydrolase activity;GO:0003824//catalytic activity	GO:0008152//metabolic process
Dlo_023611.1	PREDICTED: gibberellin receptor GID1C-like isoform X1 [Gossypium raimondii]		338.87	174.623	148.707	0.000410201	0.00332224	no	0.407684	1	no	-0.956486	-0.231777	172.593	131.653	44.99	0.000682908	0.00613321	no	8.20596e-08	3.41224e-06	yes	-0.390633	-1.54907	Environmental Information Processing	Signal transduction	ko04075//Plant hormone signal transduction	K14493	-	GO:0003824//catalytic activity;GO:0016787//hydrolase activity	GO:0008152//metabolic process
Dlo_024483.1	PREDICTED: F-box protein GID2-like [Populus euphratica]	GID2	132.14	190.137	188.92	0.0275004	0.0986591	no	0.971848	1	no	0.52497	-0.00926133	177.463	186.557	83.2067	0.51366	0.812539	no	1.25372e-05	0.000251369	yes	0.0720929	-1.16484	Environmental Information Processing	Signal transduction	ko04075//Plant hormone signal transduction	K14495	-	GO:0005488//binding;GO:0005515//protein binding	-
Dlo_023483.1	PREDICTED: scarecrow-like protein 6 [Citrus sinensis]	DELL	20.1033	48.4033	46.9767	1.20658e-08	4.50948e-07	yes	0.846737	1	no	1.26767	-0.0431621	47.1	46.67	17.04	0.903351	1	no	3.8497e-05	0.000638549	yes	-0.0132316	-1.45357	Environmental Information Processing	Signal transduction	ko04075//Plant hormone signal transduction	K14494	-	-	-
Dlo_019465.1	PREDICTED: DELLA protein GAI [Citrus sinensis]		1.37	8.29333	9.9	6.40278e-08	1.8989e-06	yes	0.517504	1	no	2.59778	0.255476	5.79333	4.70667	6.81667	0.271189	0.566702	no	0.217661	0.472683	no	-0.299688	0.534361	Environmental Information Processing	Signal transduction	ko04075//Plant hormone signal transduction	K14494	GO:0005623//cell;GO:0044424//intracellular part;GO:0044464//cell part;GO:0043227//membrane-bounded organelle;GO:0043229//intracellular organelle;GO:0005634//nucleus;GO:0005622//intracellular;GO:0043226//organelle;GO:0043231//intracellular membrane-bounded organelle	GO:0000989//transcription factor activity, transcription factor binding;GO:0000988//transcription factor activity, protein binding	-
Dlo_005624.1	scarecrow-like protein 28 [Dimocarpus longan]		5.51	28.9433	30.5533	1.34033e-10	9.34815e-09	yes	0.811124	1	no	2.39311	0.0780987	41.55	51.5733	64.1833	0.00807013	0.0453295	no	0.16545	0.395517	no	0.311777	0.315573	Environmental Information Processing	Signal transduction	ko04075//Plant hormone signal transduction	K14494	-	-	-
Dlo_000405.1	Transcription factor GRAS [Corchorus capsularis]		9.72333	35.6967	30.5767	9.22663e-11	6.75425e-09	yes	0.378884	1	no	1.87627	-0.223358	21.6933	24.2833	20.6133	0.254811	0.545243	no	0.380401	0.658154	no	0.162715	-0.236389	Environmental Information Processing	Signal transduction	ko04075//Plant hormone signal transduction	K14494	GO:0005634//nucleus;GO:0043229//intracellular organelle;GO:0005623//cell;GO:0044464//cell part;GO:0044424//intracellular part;GO:0005622//intracellular;GO:0043227//membrane-bounded organelle;GO:0043231//intracellular membrane-bounded organelle;GO:0043226//organelle	GO:0001071//nucleic acid binding transcription factor activity;GO:0003677//DNA binding;GO:0097159//organic cyclic compound binding;GO:1901363//heterocyclic compound binding;GO:0005488//binding;GO:0003700//transcription factor activity, sequence-specific DNA binding;GO:0003676//nucleic acid binding;GO:0043565//sequence-specific DNA binding	GO:0007275//multicellular organism development;GO:0003002//regionalization;GO:0007389//pattern specification process;GO:0044707//single-multicellular organism process;GO:0032501//multicellular organismal process;GO:0048827//phyllome development;GO:0044767//single-organism developmental process;GO:0048856//anatomical structure development;GO:0051301//cell division;GO:0048366//leaf development;GO:0…
Dlo_001452.1	PREDICTED: scarecrow-like protein 30 [Citrus sinensis]		95.93	45.5567	47.9133	5.98236e-05	0.000666259	yes	0.830939	1	no	-1.07432	0.072765	34.82	4.47	8.26333	5.70513e-48	9.45339e-45	yes	0.0457964	0.163696	no	-2.96157	0.886449	Environmental Information Processing	Signal transduction	ko04075//Plant hormone signal transduction	K14494	-	-	-
Dlo_013088.1	PREDICTED: nodulation-signaling pathway 2 protein-like [Citrus sinensis]		3.53333	1.35333	1.25	0.0106775	0.0476222	yes	0.92265	1	no	-1.38451	-0.114589	0.196667	0.14	0.23	0.721095	0.950046	no	0.540636	0.800425	no	-0.490326	0.716207	Environmental Information Processing	Signal transduction	ko04075//Plant hormone signal transduction	K14494	-	-	-
Dlo_024980.1	PREDICTED: DELLA protein RGL1-like [Citrus sinensis]		3.64	0.41	0.74	2.06967e-09	1.01471e-07	yes	0.189508	1	no	-3.15024	0.851901	1.27	0.51	0.95	0.0124219	0.0634398	no	0.121296	0.321586	no	-1.31626	0.89743	Environmental Information Processing	Signal transduction	ko04075//Plant hormone signal transduction	K14494	-	-	-
Dlo_004311.1	Transcription factor GRAS [Corchorus olitorius]		0.913333	2.28	1.90667	0.0353226	0.120214	no	0.671918	1	no	1.31982	-0.257981	0.363333	2.20667	0.423333	1.3888e-07	3.56435e-06	yes	0.000759583	0.00714744	yes	2.6025	-2.382	Environmental Information Processing	Signal transduction	ko04075//Plant hormone signal transduction	K14494	GO:0044464//cell part;GO:0005634//nucleus;GO:0005623//cell;GO:0005622//intracellular;GO:0043227//membrane-bounded organelle;GO:0044424//intracellular part;GO:0043226//organelle;GO:0043229//intracellular organelle;GO:0043231//intracellular membrane-bounded organelle	GO:0000989//transcription factor activity, transcription factor binding;GO:0000988//transcription factor activity, protein binding	-
Dlo_008157.1	PREDICTED: DELLA protein RGL1-like [Citrus sinensis]		0.74	2.05333	2.19667	0.0183012	0.0720684	no	0.882165	1	no	1.47237	0.0973481	1.07333	2.61667	4.89333	0.0011402	0.00934246	yes	0.0227399	0.0978759	no	1.28563	0.903087	Environmental Information Processing	Signal transduction	ko04075//Plant hormone signal transduction	K14494	-	-	-
Dlo_000379.1	PREDICTED: scarecrow-like protein 32 [Theobroma cacao]		1.12333	1.89667	0.473333	0.288656	0.536621	no	0.00497516	0.236333	no	0.75568	-2.00254	2.12667	0.366667	0.493333	1.34977e-07	3.48103e-06	yes	0.663381	0.891479	no	-2.53605	0.428094	Environmental Information Processing	Signal transduction	ko04075//Plant hormone signal transduction	K14494	-	-	-
Dlo_004061.1	PREDICTED: scarecrow-like protein 32 [Theobroma cacao]		0.743333	1.01333	1.64667	0.493403	0.747843	no	0.216249	1	no	0.447028	0.70044	1.29667	0.506667	3.71667	0.0142187	0.0704875	no	4.45171e-08	2.01913e-06	yes	-1.3557	2.8749	Environmental Information Processing	Signal transduction	ko04075//Plant hormone signal transduction	K14494	-	-	-
Dlo_029937.1	PREDICTED: scarecrow-like transcription factor PAT1 isoform X1 [Citrus sinensis]		33.8467	20.8667	19.35	0.00631225	0.0313833	no	0.701903	1	no	-0.697814	-0.108867	31.34	32.8867	67.52	0.568271	0.837279	no	0.00329333	0.0230312	yes	0.0694976	1.03781	Environmental Information Processing	Signal transduction	ko04075//Plant hormone signal transduction	K14494	-	-	-
Dlo_028592.1	PREDICTED: scarecrow-like protein 3 isoform X1 [Vitis vinifera]		25.6467	28.22	25.7867	0.619597	0.839942	no	0.635924	1	no	0.137947	-0.130093	30.7533	35.9467	8.96	0.0553327	0.196541	no	6.72155e-08	2.87928e-06	yes	0.225115	-2.00429	Environmental Information Processing	Signal transduction	ko04075//Plant hormone signal transduction	K14494	GO:0043227//membrane-bounded organelle;GO:0043231//intracellular membrane-bounded organelle;GO:0005622//intracellular;GO:0005634//nucleus;GO:0044464//cell part;GO:0043226//organelle;GO:0043229//intracellular organelle;GO:0044424//intracellular part;GO:0005623//cell	GO:0000988//transcription factor activity, protein binding;GO:0000989//transcription factor activity, transcription factor binding	-
Dlo_032273.1	PREDICTED: transcription factor bHLH74 [Citrus sinensis]	PIF3	21.7967	46.3567	50.3033	0.000148247	0.00141044	yes	0.67859	1	no	1.08867	0.117877	51.8233	58.78	45.0367	0.127375	0.349717	no	0.0892818	0.261187	no	0.181724	-0.384225	Organismal Systems;Environmental Information Processing	Signal transduction;Environmental adaptation	ko04075//Plant hormone signal transduction;ko04712//Circadian rhythm - plant	K12126	-	GO:0005488//binding;GO:0046983//protein dimerization activity;GO:0005515//protein binding	-
Dlo_030781.1	PREDICTED: transcription factor bHLH62 [Theobroma cacao]		13.82	28.1267	26.9367	0.00112437	0.00771249	yes	0.81993	1	no	1.02518	-0.0623673	8.91333	20.3033	9.79667	7.12e-11	3.34e-09	yes	0.000138708	0.00183495	yes	1.18768	-1.05135	Organismal Systems;Environmental Information Processing	Signal transduction;Environmental adaptation	ko04075//Plant hormone signal transduction;ko04712//Circadian rhythm - plant	K12126	-	GO:0046983//protein dimerization activity;GO:0005515//protein binding;GO:0005488//binding	-
Dlo_027777.1	PREDICTED: transcription factor bHLH137-like [Solanum tuberosum]		0.0366667	0.386667	0.113333	0.0792108	0.217445	no	0.247591	1	no	3.39855	-1.77052	0.276667	0.41	2.36	0.508652	0.808826	no	0.00819867	0.0459422	yes	0.567475	2.52509	Organismal Systems;Environmental Information Processing	Signal transduction;Environmental adaptation	ko04075//Plant hormone signal transduction;ko04712//Circadian rhythm - plant	K12126	-	GO:0005515//protein binding;GO:0005488//binding;GO:0046983//protein dimerization activity	-
Dlo_003407.1	PREDICTED: transcription factor bHLH62 [Citrus sinensis]		22.3633	52.07	55.72	0.00134137	0.008909	yes	0.669544	1	no	1.21932	0.0977429	12.9067	26.6067	19.6533	6.96e-10	2.8e-08	yes	0.164585	0.394464	no	1.04367	-0.437014	Organismal Systems;Environmental Information Processing	Signal transduction;Environmental adaptation	ko04075//Plant hormone signal transduction;ko04712//Circadian rhythm - plant	K12126	-	GO:0005515//protein binding;GO:0005488//binding;GO:0046983//protein dimerization activity	-
Dlo_024828.1	PREDICTED: transcription factor bHLH69 isoform X2 [Vitis vinifera]		17.3967	0.853333	1.62667	5.68e-17	1.4e-14	yes	0.206973	1	no	-4.34956	0.930737	6.38667	0.236667	0.823333	2.05e-18	2.63e-16	yes	0.0340216	0.132107	no	-4.75413	1.79862	Organismal Systems;Environmental Information Processing	Signal transduction;Environmental adaptation	ko04075//Plant hormone signal transduction;ko04712//Circadian rhythm - plant	K12126	-	GO:0005515//protein binding;GO:0005488//binding;GO:0046983//protein dimerization activity	-
Dlo_024540.1	PREDICTED: transcription factor bHLH75 [Citrus sinensis]		19.6	7.58333	4.86667	0.00168538	0.0107554	yes	0.229164	1	no	-1.36995	-0.639898	3.26	1.01333	0.65	0.000807599	0.00700853	yes	0.431427	0.709242	no	-1.68576	-0.640597	Organismal Systems;Environmental Information Processing	Signal transduction;Environmental adaptation	ko04075//Plant hormone signal transduction;ko04712//Circadian rhythm - plant	K12126	-	GO:0005488//binding;GO:0046983//protein dimerization activity;GO:0005515//protein binding	-
Dlo_020481.1	PREDICTED: transcription factor bHLH122 isoform X1 [Theobroma cacao]		73.57	36.1633	38.14	1.18e-05	0.000166839	yes	0.762988	1	no	-1.02459	0.0767772	39.3667	34.5267	27.5167	0.154939	0.400169	no	0.244596	0.50874	no	-0.189264	-0.327405	Organismal Systems;Environmental Information Processing	Signal transduction;Environmental adaptation	ko04075//Plant hormone signal transduction;ko04712//Circadian rhythm - plant	K12126	-	GO:0005515//protein binding;GO:0046983//protein dimerization activity;GO:0005488//binding	-
Dlo_028720.1	PREDICTED: transcription factor bHLH130-like [Citrus sinensis]		30.2867	16.8133	13.9633	0.00350508	0.0195115	no	0.413272	1	no	-0.849077	-0.267962	46.2667	22.58	11.3433	4.33e-14	3.19e-12	yes	0.0124762	0.0628632	no	-1.03493	-0.993201	Organismal Systems;Environmental Information Processing	Signal transduction;Environmental adaptation	ko04075//Plant hormone signal transduction;ko04712//Circadian rhythm - plant	K12126	-	GO:0046983//protein dimerization activity;GO:0005515//protein binding;GO:0005488//binding	-
Dlo_026043.1	PREDICTED: transcription factor bHLH49 isoform X1 [Citrus sinensis]		17.1833	30.2433	29.46	0.000330839	0.00277069	no	0.871994	1	no	0.815607	-0.0378597	32.7233	36.61	17.66	0.135382	0.363984	no	1.98e-05	0.000369795	yes	0.161918	-1.05175	Organismal Systems;Environmental Information Processing	Signal transduction;Environmental adaptation	ko04075//Plant hormone signal transduction;ko04712//Circadian rhythm - plant	K12126	-	GO:0005515//protein binding;GO:0005488//binding;GO:0046983//protein dimerization activity	-
Dlo_005226.1	PREDICTED: transcription factor bHLH48 [Citrus sinensis]		42.87	50.0467	57.85	0.397348	0.652821	no	0.428199	1	no	0.223306	0.209043	37.62	33.4067	74.9133	0.169451	0.422333	no	7.36e-07	2.28e-05	yes	-0.171364	1.16509	Organismal Systems;Environmental Information Processing	Signal transduction;Environmental adaptation	ko04075//Plant hormone signal transduction;ko04712//Circadian rhythm - plant	K12126	-	GO:0005515//protein binding;GO:0046983//protein dimerization activity;GO:0005488//binding	-
Dlo_001190.1	PREDICTED: transcription factor bHLH66 isoform X2 [Citrus sinensis]		111.653	163.327	148.157	0.0269011	0.0970893	no	0.568898	1	no	0.548734	-0.140637	121.037	153.853	64.5067	0.000803059	0.00698056	no	4.6e-07	1.53e-05	yes	0.346112	-1.25404	Organismal Systems;Environmental Information Processing	Signal transduction;Environmental adaptation	ko04075//Plant hormone signal transduction;ko04712//Circadian rhythm - plant	K12126	-	GO:0046983//protein dimerization activity;GO:0005488//binding;GO:0005515//protein binding	-
ABA related
Dlo_013074.1	PREDICTED: abscisic acid receptor PYL4 [Jatropha curcas]	PYL	2.57333	9.99	13.4133	1.63959e-05	0.000219933	yes	0.278269	1	no	1.95685	0.425111	1.61667	3.89333	11.6833	0.00506601	0.0313882	yes	5.18982e-05	0.0008124	yes	1.26798	1.58537	Environmental Information Processing	Signal transduction	ko04075//Plant hormone signal transduction	K14496	-	-	-
Dlo_013161.1	PREDICTED: abscisic acid receptor PYL4-like [Gossypium arboreum]		0.366667	3.3	3.07	1.68279e-05	0.000224821	yes	0.86565	1	no	3.16993	-0.104227	1.47333	3.06	3.83	0.0380331	0.149613	no	0.51151	0.782322	no	1.05445	0.323813	Environmental Information Processing	Signal transduction	ko04075//Plant hormone signal transduction	K14496	-	-	-
Dlo_016747.1	PREDICTED: abscisic acid receptor PYR1 [Citrus sinensis]		0.553333	2.25333	2.19667	0.00681024	0.0333044	yes	0.95676	1	no	2.02584	-0.0367448	0.873333	2.04333	2.53333	0.047072	0.175056	no	0.606872	0.846259	no	1.22632	0.310112	Environmental Information Processing	Signal transduction	ko04075//Plant hormone signal transduction	K14496	-	-	-
Dlo_033496.1	PREDICTED: abscisic acid receptor PYL2-like [Citrus sinensis]		7.1	13.39	10.3267	0.052388	0.160898	no	0.463873	1	no	0.915265	-0.374781	0.423333	1.80667	2.14333	0.00437196	0.0280042	yes	0.705281	0.918187	no	2.09346	0.246526	Environmental Information Processing	Signal transduction	ko04075//Plant hormone signal transduction	K14496	-	-	GO:0006952//defense response;GO:0006950//response to stress;GO:0009607//response to biotic stimulus;GO:0050896//response to stimulus
Dlo_001375.1	PREDICTED: abscisic acid receptor PYL8-like isoform X1 [Juglans regia]		41.8933	34.0433	32.7467	0.380516	0.634146	no	0.883398	1	no	-0.299348	-0.0560242	20.1367	23.3767	11.55	0.403623	0.710123	no	0.00310708	0.0220544	yes	0.215244	-1.01718	Environmental Information Processing	Signal transduction	ko04075//Plant hormone signal transduction	K14496	-	-	-
Dlo_003738.1	PREDICTED: probable protein phosphatase 2C 15 [Theobroma cacao]	PP2C	6.39333	22.29	28.08	1.65e-06	3.11e-05	up	0.254804	1	no	1.80176	0.333146	21.0267	25.53	48.55	1.29e-08	1.2e-07	down	0.000396234	0.00428583	no	0.279973	0.927278	Environmental Information Processing;Human Diseases	Endocrine and metabolic diseases;Signal transduction	ko04075//Plant hormone signal transduction;ko04931//Insulin resistance	K14497	-	GO:0003824//catalytic activity	-
Dlo_021916.1	PREDICTED: protein phosphatase 2C 56-like [Citrus sinensis]		72.5233	19.5033	18.6267	1.68e-12	1.88e-10	down	0.830619	1	no	-1.89472	-0.0663512	34.8167	17.0633	14.26	9.01e-08	7.38e-07	up	0.376861	0.654305	no	-1.02888	-0.258926	Environmental Information Processing;Human Diseases	Endocrine and metabolic diseases;Signal transduction	ko04075//Plant hormone signal transduction;ko04931//Insulin resistance	K14497	-	GO:0003824//catalytic activity;GO:0016791//phosphatase activity;GO:0004722//protein serine/threonine phosphatase activity;GO:0004721//phosphoprotein phosphatase activity;GO:0042578//phosphoric ester hydrolase activity;GO:0016787//hydrolase activity;GO:0016788//hydrolase activity, acting on ester bonds	GO:0071704//organic substance metabolic process;GO:0006793//phosphorus metabolic process;GO:0036211//protein modification process;GO:0009987//cellular process;GO:0006470//protein dephosphorylation;GO:0044238//primary metabolic process;GO:0044260//cellular macromolecule metabolic process;GO:0044267//cellular protein metabolic process;GO:0006464//cellular protein modification process;GO:0043412//ma…
Dlo_030581.1	PREDICTED: probable protein phosphatase 2C 15 [Theobroma cacao]		6.39333	22.29	28.08	1.65e-06	3.11e-05	up	0.254797	1	no	1.80176	0.333146	21.0267	25.53	48.55	1.29e-08	1.2e-07	down	0.000396006	0.0042851	no	0.279973	0.927278	Environmental Information Processing;Human Diseases	Endocrine and metabolic diseases;Signal transduction	ko04075//Plant hormone signal transduction;ko04931//Insulin resistance	K14497	-	GO:0003824//catalytic activity	-
Dlo_029506.1	PREDICTED: probable protein phosphatase 2C 24 [Citrus sinensis]		224.373	111.9	93.2067	0.000292025	0.00248797	down	0.295952	1	no	-1.00369	-0.263705	181.273	101.087	38.0433	0.145189	0.262371	no	1.46e-10	1.15e-08	down	-0.842574	-1.40988	Environmental Information Processing;Human Diseases	Endocrine and metabolic diseases;Signal transduction	ko04075//Plant hormone signal transduction;ko04931//Insulin resistance	K14497	-	GO:0003824//catalytic activity;GO:0004721//phosphoprotein phosphatase activity;GO:0016788//hydrolase activity, acting on ester bonds;GO:0004722//protein serine/threonine phosphatase activity;GO:0042578//phosphoric ester hydrolase activity;GO:0016791//phosphatase activity;GO:0016787//hydrolase activity	GO:0006793//phosphorus metabolic process;GO:0044237//cellular metabolic process;GO:0009987//cellular process;GO:0016311//dephosphorylation;GO:0036211//protein modification process;GO:0043412//macromolecule modification;GO:0019538//protein metabolic process;GO:0044260//cellular macromolecule metabolic process;GO:0044238//primary metabolic process;GO:0043170//macromolecule metabolic process;GO:0008…
Dlo_032254.1	PREDICTED: probable protein phosphatase 2C 51 isoform X1 [Citrus sinensis]		138.897	39.17	36.3167	4.13e-10	2.53e-08	down	0.706017	1	no	-1.82619	-0.109117	71.37	29.59	19.5733	1e-05	5.78e-05	no	0.0181172	0.0827011	no	-1.27021	-0.59622	Environmental Information Processing;Human Diseases	Endocrine and metabolic diseases;Signal transduction	ko04075//Plant hormone signal transduction;ko04931//Insulin resistance	K14497	-	GO:0016788//hydrolase activity, acting on ester bonds;GO:0004722//protein serine/threonine phosphatase activity;GO:0042578//phosphoric ester hydrolase activity;GO:0003824//catalytic activity;GO:0004721//phosphoprotein phosphatase activity;GO:0016791//phosphatase activity;GO:0016787//hydrolase activity	GO:0006464//cellular protein modification process;GO:0019538//protein metabolic process;GO:0043170//macromolecule metabolic process;GO:0036211//protein modification process;GO:0006470//protein dephosphorylation;GO:0009987//cellular process;GO:0044260//cellular macromolecule metabolic process;GO:0043412//macromolecule modification;GO:0006793//phosphorus metabolic process;GO:0044237//cellular metab…
Dlo_000182.1	open stomata 1 [Ammopiptanthus mongolicus]	SNRK2	124.107	47.0333	49.97	1.91917e-09	9.51455e-08	yes	0.726418	1	no	-1.39983	0.0873786	81.73	46.0633	75.63	3.55149e-13	2.35392e-11	no	0.0104161	0.0551282	no	-0.827247	0.71534	Environmental Information Processing	Signal transduction	ko04075//Plant hormone signal transduction	K14498	-	GO:0016772//transferase activity, transferring phosphorus-containing groups;GO:0017076//purine nucleotide binding;GO:0004672//protein kinase activity;GO:0097159//organic cyclic compound binding;GO:0016740//transferase activity;GO:0001883//purine nucleoside binding;GO:0016301//kinase activity;GO:0000166//nucleotide binding;GO:0036094//small molecule binding;GO:1901363//heterocyclic compound bindin…	GO:0019538//protein metabolic process;GO:0008152//metabolic process;GO:0044260//cellular macromolecule metabolic process;GO:0006793//phosphorus metabolic process;GO:0044267//cellular protein metabolic process;GO:0006468//protein phosphorylation;GO:0006796//phosphate-containing compound metabolic process;GO:0006464//cellular protein modification process;GO:0044237//cellular metabolic process;GO:00…
Dlo_021365.1	PREDICTED: protein FD isoform X1 [Theobroma cacao]	ABF	20.53	2.92667	2.54333	6.94466e-11	5.30289e-09	yes	0.760062	1	no	-2.8104	-0.202538	4.98333	2.74667	0.783333	0.0382077	0.150075	no	0.000841991	0.00774729	yes	-0.859429	-1.80998	Environmental Information Processing	Signal transduction	ko04075//Plant hormone signal transduction	K14432	-	GO:0097159//organic cyclic compound binding;GO:0003700//transcription factor activity, sequence-specific DNA binding;GO:1901363//heterocyclic compound binding;GO:0003677//DNA binding;GO:0043565//sequence-specific DNA binding;GO:0001071//nucleic acid binding transcription factor activity;GO:0005488//binding;GO:0003676//nucleic acid binding	GO:2000112//regulation of cellular macromolecule biosynthetic process;GO:1903506//regulation of nucleic acid-templated transcription;GO:0010468//regulation of gene expression;GO:0060255//regulation of macromolecule metabolic process;GO:0051171//regulation of nitrogen compound metabolic process;GO:0065007//biological regulation;GO:0050789//regulation of biological process;GO:0050794//regulation of…
Dlo_009698.1	PREDICTED: protein ABSCISIC ACID-INSENSITIVE 5 [Theobroma cacao]		3.48333	1.60333	3.93667	0.0194712	0.0756886	no	0.00670436	0.293618	no	-1.11939	1.2959	2.34	0.286667	2.12667	5.78e-08	1.62e-06	down	5.57e-07	1.79e-05	up	-3.02906	2.89115	Environmental Information Processing	Signal transduction	ko04075//Plant hormone signal transduction	K14432	GO:0044424//intracellular part;GO:0005634//nucleus;GO:0005623//cell;GO:0005622//intracellular;GO:0044464//cell part;GO:0043231//intracellular membrane-bounded organelle;GO:0043226//organelle;GO:0043227//membrane-bounded organelle;GO:0043229//intracellular organelle	GO:0003677//DNA binding;GO:0001071//nucleic acid binding transcription factor activity;GO:0043565//sequence-specific DNA binding;GO:0097159//organic cyclic compound binding;GO:0003676//nucleic acid binding;GO:0003700//transcription factor activity, sequence-specific DNA binding;GO:0005488//binding;GO:1901363//heterocyclic compound binding	GO:0001101//response to acid chemical;GO:0060255//regulation of macromolecule metabolic process;GO:0050896//response to stimulus;GO:0031328//positive regulation of cellular biosynthetic process;GO:0048518//positive regulation of biological process;GO:0009891//positive regulation of biosynthetic process;GO:0045893//positive regulation of transcription, DNA-templated;GO:0050789//regulation of biolo…
Dlo_004509.1	PREDICTED: protein FD [Theobroma cacao]		139.743	74.3167	41.8033	3.34216e-05	0.000402955	no	0.00120204	0.0770853	no	-0.911022	-0.830068	60.0867	29.1133	2.41667	3.27161e-05	0.000450581	yes	3.71922e-11	3.2694e-09	yes	-1.04536	-3.59059	Environmental Information Processing	Signal transduction	ko04075//Plant hormone signal transduction	K14432	-	GO:0003677//DNA binding;GO:1901363//heterocyclic compound binding;GO:0003676//nucleic acid binding;GO:0005488//binding;GO:0043565//sequence-specific DNA binding;GO:0003700//transcription factor activity, sequence-specific DNA binding;GO:0001071//nucleic acid binding transcription factor activity;GO:0097159//organic cyclic compound binding	GO:2000112//regulation of cellular macromolecule biosynthetic process;GO:0050794//regulation of cellular process;GO:0010556//regulation of macromolecule biosynthetic process;GO:0051252//regulation of RNA metabolic process;GO:0031323//regulation of cellular metabolic process;GO:0060255//regulation of macromolecule metabolic process;GO:0080090//regulation of primary metabolic process;GO:0019222//re…
BR related
Dlo_033285.1	Pkinase_Tyr domain-containing protein [Cephalotus follicularis]	BRI1	3.68	14.4533	13.4433	1.53862e-08	5.61618e-07	yes	0.725546	1	no	1.97362	-0.104511	4.72667	10.34	9.31333	1.57131e-07	3.97505e-06	yes	0.616375	0.85382	no	1.12934	-0.150867	Environmental Information Processing	Signal transduction	ko04075//Plant hormone signal transduction	K13415	-	GO:0032549//ribonucleoside binding;GO:0005488//binding;GO:0032550//purine ribonucleoside binding;GO:0001883//purine nucleoside binding;GO:0016301//kinase activity;GO:0097159//organic cyclic compound binding;GO:0032553//ribonucleotide binding;GO:0043167//ion binding;GO:0005524//ATP binding;GO:0097367//carbohydrate derivative binding;GO:0017076//purine nucleotide binding;GO:0016772//transferase act…	GO:0006468//protein phosphorylation;GO:0008152//metabolic process;GO:0006464//cellular protein modification process;GO:0019538//protein metabolic process;GO:0071704//organic substance metabolic process;GO:0036211//protein modification process;GO:0016310//phosphorylation;GO:0043170//macromolecule metabolic process;GO:0044237//cellular metabolic process;GO:0044267//cellular protein metabolic proces…
Dlo_003895.1	PREDICTED: probable LRR receptor-like serine/threonine-protein kinase At4g08850 [Citrus sinensis]		0.403333	2.34	2.62	0.0043789	0.023441	yes	0.864902	1	no	2.53646	0.163058	1.24	0.12	0.403333	2.80052e-06	5.22869e-05	yes	0.134771	0.344714	no	-3.36923	1.74894	Environmental Information Processing	Signal transduction	ko04075//Plant hormone signal transduction	K13415	-	GO:0016740//transferase activity;GO:0016301//kinase activity;GO:1901265//nucleoside phosphate binding;GO:0004672//protein kinase activity;GO:0036094//small molecule binding;GO:0016773//phosphotransferase activity, alcohol group as acceptor;GO:0017076//purine nucleotide binding;GO:0035639//purine ribonucleoside triphosphate binding;GO:0001882//nucleoside binding;GO:0032559//adenyl ribonucleotide b…	GO:0043412//macromolecule modification;GO:0044267//cellular protein metabolic process;GO:0044237//cellular metabolic process;GO:0009987//cellular process;GO:0006793//phosphorus metabolic process;GO:0071704//organic substance metabolic process;GO:0006468//protein phosphorylation;GO:0036211//protein modification process;GO:0043170//macromolecule metabolic process;GO:0016310//phosphorylation;GO:0006…
Dlo_024508.2	PREDICTED: probable leucine-rich repeat receptor-like protein kinase At1g35710 [Citrus sinensis]		1.09	6.22	6.43667	1.5323e-06	2.92724e-05	yes	0.896218	1	no	2.51259	0.0493992	1.01667	0.426667	0.783333	0.00530388	0.0325125	yes	0.13861	0.351135	no	-1.25267	0.876517	Environmental Information Processing	Signal transduction	ko04075//Plant hormone signal transduction	K13415	-	GO:0016740//transferase activity;GO:0043167//ion binding;GO:0000166//nucleotide binding;GO:0030554//adenyl nucleotide binding;GO:0032555//purine ribonucleotide binding;GO:0005488//binding;GO:0005524//ATP binding;GO:0032559//adenyl ribonucleotide binding;GO:0016301//kinase activity;GO:0001883//purine nucleoside binding;GO:0097159//organic cyclic compound binding;GO:0032549//ribonucleoside binding;…	GO:0043170//macromolecule metabolic process;GO:0019538//protein metabolic process;GO:0071704//organic substance metabolic process;GO:0044267//cellular protein metabolic process;GO:0044237//cellular metabolic process;GO:0006793//phosphorus metabolic process;GO:0043412//macromolecule modification;GO:0006468//protein phosphorylation;GO:0044260//cellular macromolecule metabolic process;GO:0044238//pr…
Dlo_003885.1	PREDICTED: probable LRR receptor-like serine/threonine-protein kinase At4g08850 [Citrus sinensis]		0.556667	1.89667	2.09	0.000389279	0.00317505	yes	0.828014	1	no	1.76858	0.140037	0.256667	0.0266667	0.13	0.00572955	0.0345231	yes	0.11777	0.314956	no	-3.26679	2.2854	Environmental Information Processing	Signal transduction	ko04075//Plant hormone signal transduction	K13415	-	GO:1901265//nucleoside phosphate binding;GO:0032555//purine ribonucleotide binding;GO:0030554//adenyl nucleotide binding;GO:0016740//transferase activity;GO:0097367//carbohydrate derivative binding;GO:0035639//purine ribonucleoside triphosphate binding;GO:0032553//ribonucleotide binding;GO:0043167//ion binding;GO:0001882//nucleoside binding;GO:0005488//binding;GO:0004672//protein kinase activity;…	GO:0006796//phosphate-containing compound metabolic process;GO:0071704//organic substance metabolic process;GO:0043412//macromolecule modification;GO:0043170//macromolecule metabolic process;GO:0006468//protein phosphorylation;GO:0044260//cellular macromolecule metabolic process;GO:0016310//phosphorylation;GO:0009987//cellular process;GO:0036211//protein modification process;GO:0044238//primary m…
Dlo_011220.1	PREDICTED: G-type lectin S-receptor-like serine/threonine-protein kinase At1g11300 [Vitis vinifera]		0.586667	1.66667	4.15	0.00397985	0.0216848	yes	0.00818815	0.33849	no	1.50635	1.31615	0.496667	0.29	4.67333	0.262252	0.555514	no	3.05269e-13	3.67781e-11	yes	-0.776225	4.01033	Environmental Information Processing	Signal transduction	ko04075//Plant hormone signal transduction	K13415	-	GO:0003824//catalytic activity;GO:0035639//purine ribonucleoside triphosphate binding;GO:0032559//adenyl ribonucleotide binding;GO:1901265//nucleoside phosphate binding;GO:0032553//ribonucleotide binding;GO:0001883//purine nucleoside binding;GO:0032555//purine ribonucleotide binding;GO:0016773//phosphotransferase activity, alcohol group as acceptor;GO:0017076//purine nucleotide binding;GO:0030554…	GO:0044260//cellular macromolecule metabolic process;GO:0043412//macromolecule modification;GO:0019538//protein metabolic process;GO:0022414//reproductive process;GO:0008037//cell recognition;GO:0006796//phosphate-containing compound metabolic process;GO:0044699//single-organism process;GO:0043170//macromolecule metabolic process;GO:0036211//protein modification process;GO:0044706//multi-multicel…
Dlo_031307.1	PREDICTED: leucine-rich repeat receptor protein kinase EMS1-like [Citrus sinensis]		4.13667	9.43667	18.2167	0.000286434	0.00245055	yes	0.000686507	0.0471693	no	1.18981	0.94891	7.63333	12.8067	41.74	1.46165e-08	4.67445e-07	no	1.22456e-12	1.3544e-10	yes	0.74651	1.70454	Environmental Information Processing	Signal transduction	ko04075//Plant hormone signal transduction	K13415	-	GO:0003824//catalytic activity;GO:0043168//anion binding;GO:0001883//purine nucleoside binding;GO:0005488//binding;GO:0005524//ATP binding;GO:0017076//purine nucleotide binding;GO:0016773//phosphotransferase activity, alcohol group as acceptor;GO:1901265//nucleoside phosphate binding;GO:0032559//adenyl ribonucleotide binding;GO:0097159//organic cyclic compound binding;GO:0000166//nucleotide bindi…	GO:0008152//metabolic process;GO:0006793//phosphorus metabolic process;GO:0006464//cellular protein modification process;GO:0043170//macromolecule metabolic process;GO:0016310//phosphorylation;GO:0006796//phosphate-containing compound metabolic process;GO:0006468//protein phosphorylation;GO:0044238//primary metabolic process;GO:0071704//organic substance metabolic process;GO:0009987//cellular pro…
Dlo_013415.1	PREDICTED: receptor-like protein kinase BRI1-like 3 [Citrus sinensis]		7.47	26.6033	30.4367	1.11691e-12	1.30174e-10	yes	0.45082	1	no	1.83243	0.194203	7.04667	11.84	4.50667	5.63544e-05	0.000724289	no	0.000607403	0.00598465	yes	0.748656	-1.39354	Environmental Information Processing	Signal transduction	ko04075//Plant hormone signal transduction	K13415	-	GO:0032559//adenyl ribonucleotide binding;GO:0035639//purine ribonucleoside triphosphate binding;GO:0097367//carbohydrate derivative binding;GO:0003824//catalytic activity;GO:0097159//organic cyclic compound binding;GO:0032550//purine ribonucleoside binding;GO:0000166//nucleotide binding;GO:0036094//small molecule binding;GO:0001882//nucleoside binding;GO:0016740//transferase activity;GO:0043168/…	GO:0043412//macromolecule modification;GO:0043170//macromolecule metabolic process;GO:0006468//protein phosphorylation;GO:0006464//cellular protein modification process;GO:0019538//protein metabolic process;GO:0044237//cellular metabolic process;GO:0006793//phosphorus metabolic process;GO:0036211//protein modification process;GO:0044238//primary metabolic process;GO:0071704//organic substance met…
dlo_036039.1	PREDICTED: serine/threonine-protein kinase BRI1-like 2 [Citrus sinensis]		5.15	17.74	16.2	1.23077e-10	8.67512e-09	yes	0.602044	1	no	1.78436	-0.131012	15.1833	23.1333	6.21333	5.27629e-06	9.04819e-05	no	1.28168e-09	8.37499e-08	yes	0.607485	-1.89653	Environmental Information Processing	Signal transduction	ko04075//Plant hormone signal transduction	K13415	-	GO:0032559//adenyl ribonucleotide binding;GO:0005524//ATP binding;GO:0032550//purine ribonucleoside binding;GO:1901363//heterocyclic compound binding;GO:0032549//ribonucleoside binding;GO:0017076//purine nucleotide binding;GO:0030554//adenyl nucleotide binding;GO:0001882//nucleoside binding;GO:0016301//kinase activity;GO:0035639//purine ribonucleoside triphosphate binding;GO:0000166//nucleotide b…	GO:0006796//phosphate-containing compound metabolic process;GO:0036211//protein modification process;GO:0006793//phosphorus metabolic process;GO:0016310//phosphorylation;GO:0019538//protein metabolic process;GO:0008152//metabolic process;GO:0044260//cellular macromolecule metabolic process;GO:0071704//organic substance metabolic process;GO:0043170//macromolecule metabolic process;GO:0044237//cell…
Dlo_033673.1	PREDICTED: serine/threonine-protein kinase BRI1-like 2 [Citrus sinensis]		1.97333	6.20667	5.52	3.9083e-06	6.44663e-05	yes	0.574779	1	no	1.65318	-0.16915	4.21667	7.78	2.53667	7.62449e-06	0.000125944	no	2.12503e-05	0.000393066	yes	0.883667	-1.61684	Environmental Information Processing	Signal transduction	ko04075//Plant hormone signal transduction	K13415	-	GO:0097159//organic cyclic compound binding;GO:0032550//purine ribonucleoside binding;GO:0016773//phosphotransferase activity, alcohol group as acceptor;GO:0035639//purine ribonucleoside triphosphate binding;GO:0005488//binding;GO:0032555//purine ribonucleotide binding;GO:0032549//ribonucleoside binding;GO:0032559//adenyl ribonucleotide binding;GO:0016772//transferase activity, transferring phosp…	GO:0044260//cellular macromolecule metabolic process;GO:0006793//phosphorus metabolic process;GO:0036211//protein modification process;GO:0043412//macromolecule modification;GO:0009987//cellular process;GO:0019538//protein metabolic process;GO:0016310//phosphorylation;GO:0044237//cellular metabolic process;GO:0008152//metabolic process;GO:0006464//cellular protein modification process;GO:0043170/…
Dlo_013167.1	PREDICTED: probably inactive leucine-rich repeat receptor-like protein kinase IMK2 [Citrus sinensis]		0.79	9.26	7.36	7.00666e-09	2.8296e-07	yes	0.492838	1	no	3.55109	-0.331306	13.52	17.43	19.7233	0.0115192	0.0597762	no	0.439132	0.716453	no	0.366477	0.178331	Environmental Information Processing	Signal transduction	ko04075//Plant hormone signal transduction	K13415	-	GO:0003824//catalytic activity;GO:0032553//ribonucleotide binding;GO:0005515//protein binding;GO:1901265//nucleoside phosphate binding;GO:0032549//ribonucleoside binding;GO:0097159//organic cyclic compound binding;GO:0016740//transferase activity;GO:0097367//carbohydrate derivative binding;GO:0005488//binding;GO:0000166//nucleotide binding;GO:0043168//anion binding;GO:0005524//ATP binding;GO:0032…	GO:0044237//cellular metabolic process;GO:0036211//protein modification process;GO:0006464//cellular protein modification process;GO:0071704//organic substance metabolic process;GO:0044267//cellular protein metabolic process;GO:0043170//macromolecule metabolic process;GO:0016310//phosphorylation;GO:0043412//macromolecule modification;GO:0009987//cellular process;GO:0006468//protein phosphorylatio…
Dlo_025927.1	PREDICTED: leucine-rich repeat receptor-like protein kinase PXC1 [Citrus sinensis]		13.1367	79.4233	84.7133	4.74039e-14	7.32363e-12	yes	0.763499	1	no	2.59596	0.0930261	69.4533	114.387	76.9067	1.20785e-07	3.16427e-06	no	0.0405763	0.149998	no	0.719803	-0.572738	Environmental Information Processing	Signal transduction	ko04075//Plant hormone signal transduction	K13415	-	GO:0001882//nucleoside binding;GO:0097159//organic cyclic compound binding;GO:0005524//ATP binding;GO:0016301//kinase activity;GO:0003824//catalytic activity;GO:0032550//purine ribonucleoside binding;GO:0017076//purine nucleotide binding;GO:0005515//protein binding;GO:0043168//anion binding;GO:0016773//phosphotransferase activity, alcohol group as acceptor;GO:0030554//adenyl nucleotide binding;GO…	GO:0043170//macromolecule metabolic process;GO:0043412//macromolecule modification;GO:0036211//protein modification process;GO:0019538//protein metabolic process;GO:0016310//phosphorylation;GO:0044237//cellular metabolic process;GO:0044260//cellular macromolecule metabolic process;GO:0044267//cellular protein metabolic process;GO:0009987//cellular process;GO:0044238//primary metabolic process;GO:…
Dlo_023317.1	PREDICTED: somatic embryogenesis receptor kinase 2 [Citrus sinensis]		5.84333	35.0733	29.98	3.63694e-14	5.71861e-12	yes	0.469357	1	no	2.58551	-0.226374	42.2733	45.4833	26.5567	0.37305	0.679419	no	0.00105386	0.00932475	no	0.10559	-0.776264	Environmental Information Processing	Signal transduction	ko04075//Plant hormone signal transduction	K13415	-	GO:1901363//heterocyclic compound binding;GO:0032559//adenyl ribonucleotide binding;GO:0032550//purine ribonucleoside binding;GO:0016773//phosphotransferase activity, alcohol group as acceptor;GO:0000166//nucleotide binding;GO:0003824//catalytic activity;GO:0032549//ribonucleoside binding;GO:0036094//small molecule binding;GO:0005524//ATP binding;GO:0032553//ribonucleotide binding;GO:0001882//nuc…	GO:0008152//metabolic process;GO:0044238//primary metabolic process;GO:0009987//cellular process;GO:0044260//cellular macromolecule metabolic process;GO:0006464//cellular protein modification process;GO:0044237//cellular metabolic process;GO:0016310//phosphorylation;GO:0044267//cellular protein metabolic process;GO:0036211//protein modification process;GO:0071704//organic substance metabolic proc…
Dlo_007043.1	PREDICTED: probable leucine-rich repeat receptor-like protein kinase At1g68400 [Citrus sinensis]		3.91333	21.4833	21.58	8.00489e-08	2.30709e-06	yes	0.986948	1	no	2.45675	0.00647701	27.61	32.59	34.53	0.109665	0.31599	no	0.720205	0.928671	no	0.239238	0.083421	Environmental Information Processing	Signal transduction	ko04075//Plant hormone signal transduction	K13415	-	GO:0016301//kinase activity;GO:0036094//small molecule binding;GO:0043167//ion binding;GO:1901265//nucleoside phosphate binding;GO:0030554//adenyl nucleotide binding;GO:0005515//protein binding;GO:1901363//heterocyclic compound binding;GO:0001883//purine nucleoside binding;GO:0016773//phosphotransferase activity, alcohol group as acceptor;GO:0001882//nucleoside binding;GO:0043168//anion binding;G…	GO:0009987//cellular process;GO:0006464//cellular protein modification process;GO:0071704//organic substance metabolic process;GO:0044260//cellular macromolecule metabolic process;GO:0006796//phosphate-containing compound metabolic process;GO:0044267//cellular protein metabolic process;GO:0019538//protein metabolic process;GO:0043170//macromolecule metabolic process;GO:0044237//cellular metabolic…
Dlo_020303.1	PREDICTED: probable LRR receptor-like serine/threonine-protein kinase At4g20940 [Citrus sinensis]		10.1667	54.5733	51.8233	1.42695e-09	7.34851e-08	yes	0.814199	1	no	2.42435	-0.0745944	66.44	66.4767	39.73	0.995266	1	no	0.0292902	0.11853	no	0.00079597	-0.742619	Environmental Information Processing	Signal transduction	ko04075//Plant hormone signal transduction	K13415	-	GO:0097159//organic cyclic compound binding;GO:0016301//kinase activity;GO:0000166//nucleotide binding;GO:0005524//ATP binding;GO:0016773//phosphotransferase activity, alcohol group as acceptor;GO:0043168//anion binding;GO:0004672//protein kinase activity;GO:0030554//adenyl nucleotide binding;GO:0016772//transferase activity, transferring phosphorus-containing groups;GO:0003824//catalytic activit…	GO:0006796//phosphate-containing compound metabolic process;GO:0071704//organic substance metabolic process;GO:0006468//protein phosphorylation;GO:0006793//phosphorus metabolic process;GO:0016310//phosphorylation;GO:0043412//macromolecule modification;GO:0044237//cellular metabolic process;GO:0044238//primary metabolic process;GO:0009987//cellular process;GO:0036211//protein modification process;…
Dlo_012431.1	PREDICTED: LRR receptor-like serine/threonine-protein kinase FEI 2 [Citrus sinensis]		5.13667	25.4133	24.2967	9.63659e-08	2.7069e-06	yes	0.876835	1	no	2.30668	-0.0648272	53.5467	53.3	27.7167	0.969472	1	no	0.000747049	0.00705163	no	-0.00666124	-0.943382	Environmental Information Processing	Signal transduction	ko04075//Plant hormone signal transduction	K13415	-	GO:0032550//purine ribonucleoside binding;GO:0032555//purine ribonucleotide binding;GO:1901363//heterocyclic compound binding;GO:0016772//transferase activity, transferring phosphorus-containing groups;GO:0032549//ribonucleoside binding;GO:1901265//nucleoside phosphate binding;GO:0016773//phosphotransferase activity, alcohol group as acceptor;GO:0032559//adenyl ribonucleotide binding;GO:0097159//…	GO:0044238//primary metabolic process;GO:0006793//phosphorus metabolic process;GO:0006464//cellular protein modification process;GO:0036211//protein modification process;GO:0071704//organic substance metabolic process;GO:0019538//protein metabolic process;GO:0043412//macromolecule modification;GO:0009987//cellular process;GO:0044260//cellular macromolecule metabolic process;GO:0044267//cellular p…
Dlo_020375.1	PREDICTED: probable inactive receptor kinase At2g26730 [Citrus sinensis]		11.78	55.05	48.5167	2.22946e-09	1.07912e-07	yes	0.567482	1	no	2.2244	-0.182262	33.7767	40.9267	53.5467	0.0335843	0.136103	no	0.0899069	0.262212	no	0.277014	0.387756	Environmental Information Processing	Signal transduction	ko04075//Plant hormone signal transduction	K13415	-	GO:0016301//kinase activity;GO:0032553//ribonucleotide binding;GO:0005488//binding;GO:0032555//purine ribonucleotide binding;GO:1901265//nucleoside phosphate binding;GO:0000166//nucleotide binding;GO:0017076//purine nucleotide binding;GO:0097159//organic cyclic compound binding;GO:0016740//transferase activity;GO:0035639//purine ribonucleoside triphosphate binding;GO:0016773//phosphotransferase a…	GO:0044260//cellular macromolecule metabolic process;GO:0009987//cellular process;GO:0006793//phosphorus metabolic process;GO:0044237//cellular metabolic process;GO:0006468//protein phosphorylation;GO:0006796//phosphate-containing compound metabolic process;GO:0044238//primary metabolic process;GO:0006464//cellular protein modification process;GO:0036211//protein modification process;GO:0044267//…
Dlo_002454.1	PREDICTED: leucine-rich repeat receptor-like protein kinase PXC1 [Citrus sinensis]		6.24333	27.5833	10.8933	1.18341e-06	2.34502e-05	yes	0.00167736	0.101053	no	2.14341	-1.34035	16.2367	22.4033	13.33	0.0472501	0.175496	no	0.0879393	0.258576	no	0.464458	-0.749037	Environmental Information Processing	Signal transduction	ko04075//Plant hormone signal transduction	K13415	-	GO:0005488//binding;GO:0097367//carbohydrate derivative binding;GO:0097159//organic cyclic compound binding;GO:0017076//purine nucleotide binding;GO:1901265//nucleoside phosphate binding;GO:0016772//transferase activity, transferring phosphorus-containing groups;GO:0005524//ATP binding;GO:0043168//anion binding;GO:0032555//purine ribonucleotide binding;GO:0000166//nucleotide binding;GO:0001883//p…	GO:0019538//protein metabolic process;GO:0043412//macromolecule modification;GO:0006464//cellular protein modification process;GO:0044237//cellular metabolic process;GO:0044260//cellular macromolecule metabolic process;GO:0036211//protein modification process;GO:0016310//phosphorylation;GO:0044238//primary metabolic process;GO:0043170//macromolecule metabolic process;GO:0044267//cellular protein …
Dlo_005703.1	Pkinase domain-containing protein/LRR_1 domain-containing protein/LRRNT_2 domain-containing protein/LRR_8 domain-containing protein [Cephalotus follicularis]		21.75	91.8033	83.4667	4.28248e-11	3.52317e-09	yes	0.632077	1	no	2.07753	-0.137346	104.76	115.85	76.8567	0.20375	0.474051	no	0.032799	0.128993	no	0.14517	-0.592016	Environmental Information Processing	Signal transduction	ko04075//Plant hormone signal transduction	K13415	-	GO:0032549//ribonucleoside binding;GO:0005524//ATP binding;GO:0001883//purine nucleoside binding;GO:0000166//nucleotide binding;GO:0017076//purine nucleotide binding;GO:0004672//protein kinase activity;GO:0032555//purine ribonucleotide binding;GO:0036094//small molecule binding;GO:0016772//transferase activity, transferring phosphorus-containing groups;GO:0005488//binding;GO:0030554//adenyl nucle…	GO:0008152//metabolic process;GO:0044260//cellular macromolecule metabolic process;GO:0019538//protein metabolic process;GO:0044238//primary metabolic process;GO:0009987//cellular process;GO:0006793//phosphorus metabolic process;GO:0071704//organic substance metabolic process;GO:0036211//protein modification process;GO:0016310//phosphorylation;GO:0044237//cellular metabolic process;GO:0044267//ce…
Dlo_030495.1	PREDICTED: inactive LRR receptor-like serine/threonine-protein kinase BIR2 [Citrus sinensis]		0.326667	1.26333	1.43	0.00512584	0.0266345	yes	0.859585	1	no	1.95134	0.17878	0.13	0.15	0.846667	1	1	no	0.0219378	0.0954288	no	0.206451	2.49683	Environmental Information Processing	Signal transduction	ko04075//Plant hormone signal transduction	K13415	-	GO:0001883//purine nucleoside binding;GO:0097159//organic cyclic compound binding;GO:0035639//purine ribonucleoside triphosphate binding;GO:0016301//kinase activity;GO:0032550//purine ribonucleoside binding;GO:0001882//nucleoside binding;GO:1901363//heterocyclic compound binding;GO:0032555//purine ribonucleotide binding;GO:0016740//transferase activity;GO:0097367//carbohydrate derivative binding;…	GO:0009987//cellular process;GO:0008152//metabolic process;GO:0006796//phosphate-containing compound metabolic process;GO:0044238//primary metabolic process;GO:0044267//cellular protein metabolic process;GO:0043412//macromolecule modification;GO:0006793//phosphorus metabolic process;GO:0019538//protein metabolic process;GO:0036211//protein modification process;GO:0006464//cellular protein modific…
Dlo_003894.1	PREDICTED: MDIS1-interacting receptor like kinase 2-like [Juglans regia]		0.26	0.93	1.28667	0.00709834	0.0344456	yes	0.511804	1	no	1.83872	0.468336	0.106667	0.05	0.0666667	0.158885	0.405362	no	0.616691	0.853908	no	-1.09311	0.415037	Environmental Information Processing	Signal transduction	ko04075//Plant hormone signal transduction	K13415	-	GO:0000166//nucleotide binding;GO:0001883//purine nucleoside binding;GO:1901363//heterocyclic compound binding;GO:0032555//purine ribonucleotide binding;GO:0043168//anion binding;GO:0003824//catalytic activity;GO:0032549//ribonucleoside binding;GO:0005515//protein binding;GO:0016772//transferase activity, transferring phosphorus-containing groups;GO:0030554//adenyl nucleotide binding;GO:0005524//…	GO:0008152//metabolic process;GO:0043170//macromolecule metabolic process;GO:0044260//cellular macromolecule metabolic process;GO:0036211//protein modification process;GO:0044237//cellular metabolic process;GO:0006793//phosphorus metabolic process;GO:0019538//protein metabolic process;GO:0006468//protein phosphorylation;GO:0009987//cellular process;GO:0071704//organic substance metabolic process;…
Dlo_015111.1	PREDICTED: probable inactive receptor kinase At5g58300 isoform X1 [Citrus sinensis]		8.20667	28.1333	28.0467	8.59078e-06	0.000126402	yes	0.991684	1	no	1.77741	-0.00445118	31.6933	30.6467	34.4467	0.692214	0.93143	no	0.483046	0.757508	no	-0.0484492	0.168634	Environmental Information Processing	Signal transduction	ko04075//Plant hormone signal transduction	K13415	-	GO:0017076//purine nucleotide binding;GO:0035639//purine ribonucleoside triphosphate binding;GO:0016772//transferase activity, transferring phosphorus-containing groups;GO:0097367//carbohydrate derivative binding;GO:0032559//adenyl ribonucleotide binding;GO:1901363//heterocyclic compound binding;GO:0001882//nucleoside binding;GO:0000166//nucleotide binding;GO:0032555//purine ribonucleotide bindin…	GO:0043412//macromolecule modification;GO:0009987//cellular process;GO:0006464//cellular protein modification process;GO:0043170//macromolecule metabolic process;GO:0008152//metabolic process;GO:0044237//cellular metabolic process;GO:0036211//protein modification process;GO:0044238//primary metabolic process;GO:0016310//phosphorylation;GO:0006468//protein phosphorylation;GO:0044260//cellular macr…
Dlo_006605.1	PREDICTED: probable inactive leucine-rich repeat receptor-like protein kinase At3g03770 [Citrus sinensis]		11.5567	38.82	36.11	8.33735e-09	3.2725e-07	yes	0.66102	1	no	1.74807	-0.104402	21.56	38.9967	25.2933	9.45381e-12	5.01279e-10	no	0.0450796	0.161862	no	0.854994	-0.624594	Environmental Information Processing	Signal transduction	ko04075//Plant hormone signal transduction	K13415	-	GO:0043167//ion binding;GO:0035639//purine ribonucleoside triphosphate binding;GO:0032553//ribonucleotide binding;GO:0043168//anion binding;GO:0000166//nucleotide binding;GO:0005515//protein binding;GO:0017076//purine nucleotide binding;GO:1901363//heterocyclic compound binding;GO:0016773//phosphotransferase activity, alcohol group as acceptor;GO:0030554//adenyl nucleotide binding;GO:0003824//cat…	GO:0016310//phosphorylation;GO:0019538//protein metabolic process;GO:0044267//cellular protein metabolic process;GO:0043412//macromolecule modification;GO:0044260//cellular macromolecule metabolic process;GO:0036211//protein modification process;GO:0006796//phosphate-containing compound metabolic process;GO:0071704//organic substance metabolic process;GO:0044238//primary metabolic process;GO:0006…
Dlo_023156.1	PREDICTED: probable inactive leucine-rich repeat receptor-like protein kinase At3g03770 [Citrus sinensis]		1.8	5.68	5.77	0.000117665	0.00116234	yes	0.962475	1	no	1.65789	0.0226804	6.62667	8.00333	7.58	0.16697	0.419554	no	0.786937	0.972972	no	0.272318	-0.0784031	Environmental Information Processing	Signal transduction	ko04075//Plant hormone signal transduction	K13415	-	GO:0097159//organic cyclic compound binding;GO:0036094//small molecule binding;GO:0005515//protein binding;GO:0000166//nucleotide binding;GO:0005524//ATP binding;GO:1901265//nucleoside phosphate binding;GO:0043167//ion binding;GO:0032555//purine ribonucleotide binding;GO:0043168//anion binding;GO:0016772//transferase activity, transferring phosphorus-containing groups;GO:0032559//adenyl ribonucle…	GO:0071704//organic substance metabolic process;GO:0036211//protein modification process;GO:0044238//primary metabolic process;GO:0043412//macromolecule modification;GO:0006793//phosphorus metabolic process;GO:0044260//cellular macromolecule metabolic process;GO:0006468//protein phosphorylation;GO:0044237//cellular metabolic process;GO:0008152//metabolic process;GO:0006796//phosphate-containing c…
Dlo_000294.1	PREDICTED: probable inactive receptor kinase At5g67200 [Citrus sinensis]		13.9233	40.4667	42.1367	2.98166e-07	7.2623e-06	yes	0.842088	1	no	1.53923	0.0583422	24.0133	25.9633	23.9933	0.40829	0.715289	no	0.626376	0.862174	no	0.11264	-0.113842	Environmental Information Processing	Signal transduction	ko04075//Plant hormone signal transduction	K13415	-	GO:0005488//binding;GO:0004672//protein kinase activity;GO:0003824//catalytic activity;GO:0016740//transferase activity;GO:0035639//purine ribonucleoside triphosphate binding;GO:0097159//organic cyclic compound binding;GO:0097367//carbohydrate derivative binding;GO:0005515//protein binding;GO:0032559//adenyl ribonucleotide binding;GO:0032553//ribonucleotide binding;GO:0017076//purine nucleotide b…	GO:0036211//protein modification process;GO:0043412//macromolecule modification;GO:0043170//macromolecule metabolic process;GO:0009987//cellular process;GO:0016310//phosphorylation;GO:0006793//phosphorus metabolic process;GO:0006796//phosphate-containing compound metabolic process;GO:0006464//cellular protein modification process;GO:0019538//protein metabolic process;GO:0006468//protein phosphory…
Dlo_005566.1	PREDICTED: probable LRR receptor-like serine/threonine-protein kinase At1g12460 [Citrus sinensis]		2.29667	6.07333	7.14667	0.000164647	0.00154055	yes	0.485066	1	no	1.40295	0.234782	5.33	5.88667	7.99	0.455227	0.758864	no	0.101641	0.284948	no	0.143315	0.440745	Environmental Information Processing	Signal transduction	ko04075//Plant hormone signal transduction	K13415	-	GO:0016772//transferase activity, transferring phosphorus-containing groups;GO:0001882//nucleoside binding;GO:0016740//transferase activity;GO:0097159//organic cyclic compound binding;GO:0032549//ribonucleoside binding;GO:0004672//protein kinase activity;GO:0032550//purine ribonucleoside binding;GO:0001883//purine nucleoside binding;GO:0032559//adenyl ribonucleotide binding;GO:0032555//purine rib…	GO:0036211//protein modification process;GO:0043412//macromolecule modification;GO:0006793//phosphorus metabolic process;GO:0044237//cellular metabolic process;GO:0006468//protein phosphorylation;GO:0006796//phosphate-containing compound metabolic process;GO:0044267//cellular protein metabolic process;GO:0016310//phosphorylation;GO:0043170//macromolecule metabolic process;GO:0008152//metabolic pr…
Dlo_013068.1	PREDICTED: probably inactive leucine-rich repeat receptor-like protein kinase IMK2 [Citrus sinensis]		23.08	56.6033	57.04	0.00136215	0.00903102	yes	0.977273	1	no	1.29424	0.011087	108.703	119.003	178.567	0.344075	0.64768	no	0.00737125	0.042506	no	0.130606	0.585461	Environmental Information Processing	Signal transduction	ko04075//Plant hormone signal transduction	K13415	-	GO:0097367//carbohydrate derivative binding;GO:0032559//adenyl ribonucleotide binding;GO:0005515//protein binding;GO:0032549//ribonucleoside binding;GO:0032555//purine ribonucleotide binding;GO:0032553//ribonucleotide binding;GO:0016773//phosphotransferase activity, alcohol group as acceptor;GO:0003824//catalytic activity;GO:0043168//anion binding;GO:0001882//nucleoside binding;GO:0016772//transf…	GO:0006793//phosphorus metabolic process;GO:0008152//metabolic process;GO:0006796//phosphate-containing compound metabolic process;GO:0016310//phosphorylation;GO:0044238//primary metabolic process;GO:0044237//cellular metabolic process;GO:0006468//protein phosphorylation;GO:0006464//cellular protein modification process;GO:0036211//protein modification process;GO:0009987//cellular process;GO:0043…
Dlo_000313.1	PREDICTED: probable LRR receptor-like serine/threonine-protein kinase At4g37250 [Citrus sinensis]		23.47	53.9533	42.1367	2.34535e-06	4.20534e-05	yes	0.139633	1	no	1.20089	-0.356636	49.9067	65.76	40.9933	0.000343235	0.00342486	no	0.00656002	0.0389431	no	0.397978	-0.681821	Environmental Information Processing	Signal transduction	ko04075//Plant hormone signal transduction	K13415	-	GO:0043168//anion binding;GO:0004672//protein kinase activity;GO:0016772//transferase activity, transferring phosphorus-containing groups;GO:0001883//purine nucleoside binding;GO:1901363//heterocyclic compound binding;GO:0000166//nucleotide binding;GO:0005524//ATP binding;GO:0032555//purine ribonucleotide binding;GO:0032553//ribonucleotide binding;GO:0030554//adenyl nucleotide binding;GO:0043167/…	GO:0043412//macromolecule modification;GO:0044237//cellular metabolic process;GO:0016310//phosphorylation;GO:0006796//phosphate-containing compound metabolic process;GO:0019538//protein metabolic process;GO:0044267//cellular protein metabolic process;GO:0008152//metabolic process;GO:0071704//organic substance metabolic process;GO:0006793//phosphorus metabolic process;GO:0009987//cellular process;…
Dlo_033992.1	PREDICTED: probable inactive receptor kinase RLK902 [Citrus sinensis]		22.98	50.7833	54.0933	5.99939e-05	0.000667595	yes	0.692507	1	no	1.14398	0.0910957	34.5367	54.5	60.0733	5.48479e-09	1.89339e-07	no	0.530812	0.794149	no	0.658127	0.140468	Environmental Information Processing	Signal transduction	ko04075//Plant hormone signal transduction	K13415	-	GO:0005524//ATP binding;GO:0001883//purine nucleoside binding;GO:0032550//purine ribonucleoside binding;GO:0000166//nucleotide binding;GO:1901363//heterocyclic compound binding;GO:0016773//phosphotransferase activity, alcohol group as acceptor;GO:0005515//protein binding;GO:0003824//catalytic activity;GO:0016301//kinase activity;GO:0032555//purine ribonucleotide binding;GO:0043167//ion binding;GO…	GO:0006796//phosphate-containing compound metabolic process;GO:0036211//protein modification process;GO:0006468//protein phosphorylation;GO:0009987//cellular process;GO:0008152//metabolic process;GO:0071704//organic substance metabolic process;GO:0044267//cellular protein metabolic process;GO:0043412//macromolecule modification;GO:0044237//cellular metabolic process;GO:0044260//cellular macromole…
Dlo_016390.1	PREDICTED: probable inactive receptor kinase At5g58300 [Citrus sinensis]		20.53	43.6433	45.3833	3.20785e-05	0.000389233	yes	0.805282	1	no	1.08803	0.0564013	30.8467	53.7767	39.7	4.28754e-11	2.07809e-09	no	0.077105	0.23611	no	0.801866	-0.437841	Environmental Information Processing	Signal transduction	ko04075//Plant hormone signal transduction	K13415	-	GO:0001883//purine nucleoside binding;GO:0043168//anion binding;GO:0016773//phosphotransferase activity, alcohol group as acceptor;GO:0032553//ribonucleotide binding;GO:0003824//catalytic activity;GO:0032555//purine ribonucleotide binding;GO:0032550//purine ribonucleoside binding;GO:0005515//protein binding;GO:0005488//binding;GO:0004672//protein kinase activity;GO:0016772//transferase activity, …	GO:0044237//cellular metabolic process;GO:0044260//cellular macromolecule metabolic process;GO:0008152//metabolic process;GO:0044267//cellular protein metabolic process;GO:0006796//phosphate-containing compound metabolic process;GO:0009987//cellular process;GO:0043412//macromolecule modification;GO:0016310//phosphorylation;GO:0019538//protein metabolic process;GO:0006468//protein phosphorylation;…
Dlo_009839.1	PREDICTED: probable inactive receptor kinase At4g23740 [Citrus sinensis]		17.23	36.2633	34.5267	0.000473181	0.00373443	yes	0.817096	1	no	1.07359	-0.0708005	37.8267	39.7033	35.4067	0.566577	0.835691	no	0.49594	0.768883	no	0.0698565	-0.165239	Environmental Information Processing	Signal transduction	ko04075//Plant hormone signal transduction	K13415	-	GO:0032549//ribonucleoside binding;GO:0004672//protein kinase activity;GO:0003824//catalytic activity;GO:0035639//purine ribonucleoside triphosphate binding;GO:0030554//adenyl nucleotide binding;GO:0016773//phosphotransferase activity, alcohol group as acceptor;GO:0032550//purine ribonucleoside binding;GO:0016740//transferase activity;GO:0001883//purine nucleoside binding;GO:0032555//purine ribon…	GO:0008152//metabolic process;GO:0016310//phosphorylation;GO:0009987//cellular process;GO:0019538//protein metabolic process;GO:0006464//cellular protein modification process;GO:0006793//phosphorus metabolic process;GO:0006468//protein phosphorylation;GO:0043170//macromolecule metabolic process;GO:0044267//cellular protein metabolic process;GO:0044238//primary metabolic process;GO:0036211//protei…
Dlo_014482.1	Leucine-rich repeat protein kinase family protein isoform 1 [Theobroma cacao]		16.5233	34.67	33.1267	0.00147617	0.00963793	yes	0.8463	1	no	1.06918	-0.0656948	29.1	35.9067	31.0667	0.00615979	0.0366655	no	0.398285	0.676537	no	0.303233	-0.208884	Environmental Information Processing	Signal transduction	ko04075//Plant hormone signal transduction	K13415	-	GO:0005515//protein binding;GO:0035639//purine ribonucleoside triphosphate binding;GO:0043167//ion binding;GO:1901265//nucleoside phosphate binding;GO:0017076//purine nucleotide binding;GO:0005488//binding;GO:0000166//nucleotide binding;GO:1901363//heterocyclic compound binding;GO:0036094//small molecule binding;GO:0001882//nucleoside binding;GO:0032550//purine ribonucleoside binding;GO:0004672//…	GO:0044260//cellular macromolecule metabolic process;GO:0008152//metabolic process;GO:0044237//cellular metabolic process;GO:0019538//protein metabolic process;GO:0071704//organic substance metabolic process;GO:0006464//cellular protein modification process;GO:0006793//phosphorus metabolic process;GO:0006796//phosphate-containing compound metabolic process;GO:0043170//macromolecule metabolic proc…
Dlo_019733.2	PREDICTED: probable leucine-rich repeat receptor-like protein kinase At1g68400 [Citrus sinensis]		13.6067	6.64	7.40667	0.00122276	0.00827624	yes	0.66624	1	no	-1.03506	0.157641	2.10667	4.76667	2.82	0.00256805	0.0180882	yes	0.0754555	0.232456	no	1.17802	-0.757286	Environmental Information Processing	Signal transduction	ko04075//Plant hormone signal transduction	K13415	-	GO:0016772//transferase activity, transferring phosphorus-containing groups;GO:1901265//nucleoside phosphate binding;GO:0004672//protein kinase activity;GO:0032553//ribonucleotide binding;GO:0032549//ribonucleoside binding;GO:0001883//purine nucleoside binding;GO:0097367//carbohydrate derivative binding;GO:0003824//catalytic activity;GO:0001882//nucleoside binding;GO:0043168//anion binding;GO:000…	GO:0071704//organic substance metabolic process;GO:0043412//macromolecule modification;GO:0044238//primary metabolic process;GO:0006793//phosphorus metabolic process;GO:0006468//protein phosphorylation;GO:0044260//cellular macromolecule metabolic process;GO:0016310//phosphorylation;GO:0043170//macromolecule metabolic process;GO:0036211//protein modification process;GO:0019538//protein metabolic p…
Dlo_007747.1	PREDICTED: probable L-type lectin-domain containing receptor kinase II.1 [Juglans regia]		2.1	0.703333	0.886667	0.00159558	0.0102637	yes	0.572713	1	no	-1.57811	0.334183	0.69	0.14	0.186667	0.00116445	0.00950488	yes	0.780629	0.969357	no	-2.30117	0.415037	Environmental Information Processing	Signal transduction	ko04075//Plant hormone signal transduction	K13415	-	GO:0097367//carbohydrate derivative binding;GO:0016740//transferase activity;GO:0030554//adenyl nucleotide binding;GO:0097159//organic cyclic compound binding;GO:0032559//adenyl ribonucleotide binding;GO:0016773//phosphotransferase activity, alcohol group as acceptor;GO:0032555//purine ribonucleotide binding;GO:0001882//nucleoside binding;GO:0032550//purine ribonucleoside binding;GO:0017076//puri…	GO:0036211//protein modification process;GO:0043412//macromolecule modification;GO:0019538//protein metabolic process;GO:0006793//phosphorus metabolic process;GO:0006464//cellular protein modification process;GO:0044238//primary metabolic process;GO:0008152//metabolic process;GO:0016310//phosphorylation;GO:0071704//organic substance metabolic process;GO:0044260//cellular macromolecule metabolic p…
Dlo_011563.2	PREDICTED: receptor-like serine/threonine-protein kinase SD1-8 [Populus euphratica]		3.43333	1.07667	1.14333	9.79957e-05	0.00100542	yes	0.894946	1	no	-1.67304	0.0866744	1.25667	0.5	0.836667	0.00447047	0.0284905	yes	0.150143	0.371242	no	-1.3296	0.742725	Environmental Information Processing	Signal transduction	ko04075//Plant hormone signal transduction	K13415	-	GO:0016740//transferase activity;GO:0004672//protein kinase activity;GO:0003824//catalytic activity;GO:0016772//transferase activity, transferring phosphorus-containing groups;GO:0016301//kinase activity;GO:0016773//phosphotransferase activity, alcohol group as acceptor	GO:0009856//pollination;GO:0044267//cellular protein metabolic process;GO:0044702//single organism reproductive process;GO:0006793//phosphorus metabolic process;GO:0009875//pollen-pistil interaction;GO:0044260//cellular macromolecule metabolic process;GO:0032501//multicellular organismal process;GO:0009987//cellular process;GO:0044237//cellular metabolic process;GO:0044703//multi-organism reprodu…
Dlo_018049.1	Pkinase domain-containing protein/Stress-antifung domain-containing protein [Cephalotus follicularis]		5.04	1.43667	1.71667	0.00013449	0.00130024	yes	0.655573	1	no	-1.8107	0.256885	3.55	1.22667	1.08667	7.60792e-05	0.000939018	yes	0.744209	0.944683	no	-1.53308	-0.174834	Environmental Information Processing	Signal transduction	ko04075//Plant hormone signal transduction	K13415	-	GO:0097367//carbohydrate derivative binding;GO:0001882//nucleoside binding;GO:0032553//ribonucleotide binding;GO:1901363//heterocyclic compound binding;GO:0016772//transferase activity, transferring phosphorus-containing groups;GO:1901265//nucleoside phosphate binding;GO:0043168//anion binding;GO:0005488//binding;GO:0005524//ATP binding;GO:0000166//nucleotide binding;GO:0004672//protein kinase ac…	GO:0044260//cellular macromolecule metabolic process;GO:0006793//phosphorus metabolic process;GO:0036211//protein modification process;GO:0071704//organic substance metabolic process;GO:0044238//primary metabolic process;GO:0044237//cellular metabolic process;GO:0006796//phosphate-containing compound metabolic process;GO:0044267//cellular protein metabolic process;GO:0016310//phosphorylation;GO:0…
Dlo_030022.1	PREDICTED: probable LRR receptor-like serine/threonine-protein kinase At4g08850 [Citrus sinensis]		4.82	0.676667	1.09667	2.73449e-07	6.72812e-06	yes	0.338884	1	no	-2.83252	0.696608	1.32667	0.59	3.05	0.0279167	0.11887	no	0.00496522	0.0314693	yes	-1.16902	2.37002	Environmental Information Processing	Signal transduction	ko04075//Plant hormone signal transduction	K13415	-	GO:0005488//binding;GO:0000166//nucleotide binding;GO:0030554//adenyl nucleotide binding;GO:0097367//carbohydrate derivative binding;GO:0043168//anion binding;GO:0004672//protein kinase activity;GO:0043167//ion binding;GO:0032549//ribonucleoside binding;GO:0032553//ribonucleotide binding;GO:0032550//purine ribonucleoside binding;GO:0016740//transferase activity;GO:0003824//catalytic activity;GO:0…	GO:0044238//primary metabolic process;GO:0006468//protein phosphorylation;GO:0044267//cellular protein metabolic process;GO:0008152//metabolic process;GO:0009987//cellular process;GO:0006464//cellular protein modification process;GO:0006793//phosphorus metabolic process;GO:0043170//macromolecule metabolic process;GO:0016310//phosphorylation;GO:0006796//phosphate-containing compound metabolic proc…
Dlo_007746.1	PREDICTED: probable L-type lectin-domain containing receptor kinase II.1 [Juglans regia]		5.95333	2.79667	3.47	0.0025025	0.0148595	yes	0.464743	1	no	-1.08999	0.311227	1.39667	0.89	1.17	0.136159	0.365221	no	0.444368	0.722375	no	-0.650111	0.394631	Environmental Information Processing	Signal transduction	ko04075//Plant hormone signal transduction	K13415	-	GO:1901265//nucleoside phosphate binding;GO:0004672//protein kinase activity;GO:0003824//catalytic activity;GO:0097159//organic cyclic compound binding;GO:0043168//anion binding;GO:0016740//transferase activity;GO:0032553//ribonucleotide binding;GO:0001882//nucleoside binding;GO:0043167//ion binding;GO:0032555//purine ribonucleotide binding;GO:0016772//transferase activity, transferring phosphoru…	GO:0043412//macromolecule modification;GO:0071704//organic substance metabolic process;GO:0043170//macromolecule metabolic process;GO:0044267//cellular protein metabolic process;GO:0044260//cellular macromolecule metabolic process;GO:0006796//phosphate-containing compound metabolic process;GO:0008152//metabolic process;GO:0036211//protein modification process;GO:0044238//primary metabolic process…
Dlo_015310.1	PREDICTED: L-type lectin-domain containing receptor kinase IV.2-like [Ziziphus jujuba]		2.24333	0.97	1.07667	0.00950779	0.0434041	yes	0.809363	1	no	-1.20959	0.150515	0.32	0.0633333	0.0666667	0.0108516	0.0569473	no	1	1	no	-2.33703	0.0740006	Environmental Information Processing	Signal transduction	ko04075//Plant hormone signal transduction	K13415	-	GO:0001882//nucleoside binding;GO:0030246//carbohydrate binding;GO:0032550//purine ribonucleoside binding;GO:0035639//purine ribonucleoside triphosphate binding;GO:0043168//anion binding;GO:0032549//ribonucleoside binding;GO:0032553//ribonucleotide binding;GO:0030554//adenyl nucleotide binding;GO:0016772//transferase activity, transferring phosphorus-containing groups;GO:1901265//nucleoside phosp…	GO:0044267//cellular protein metabolic process;GO:0043170//macromolecule metabolic process;GO:0008152//metabolic process;GO:0006796//phosphate-containing compound metabolic process;GO:0071704//organic substance metabolic process;GO:0006468//protein phosphorylation;GO:0043412//macromolecule modification;GO:0006464//cellular protein modification process;GO:0036211//protein modification process;GO:0…
Dlo_008667.1	PREDICTED: senescence-induced receptor-like serine/threonine-protein kinase isoform X2 [Juglans regia]		3.02667	0.853333	1.00333	2.45158e-05	0.000310958	yes	0.658745	1	no	-1.82655	0.23362	0.81	0.44	0.436667	0.100953	0.300152	no	1	1	no	-0.880418	-0.0109711	Environmental Information Processing	Signal transduction	ko04075//Plant hormone signal transduction	K13415	-	GO:0032559//adenyl ribonucleotide binding;GO:0035639//purine ribonucleoside triphosphate binding;GO:0043167//ion binding;GO:0005524//ATP binding;GO:0000166//nucleotide binding;GO:0016740//transferase activity;GO:1901363//heterocyclic compound binding;GO:0032549//ribonucleoside binding;GO:0097367//carbohydrate derivative binding;GO:0032553//ribonucleotide binding;GO:1901265//nucleoside phosphate b…	GO:0036211//protein modification process;GO:0044267//cellular protein metabolic process;GO:0016310//phosphorylation;GO:0044237//cellular metabolic process;GO:0044238//primary metabolic process;GO:0006464//cellular protein modification process;GO:0008152//metabolic process;GO:0019538//protein metabolic process;GO:0009987//cellular process;GO:0006796//phosphate-containing compound metabolic process…
Dlo_029526.1	PREDICTED: probable L-type lectin-domain containing receptor kinase II.1 [Juglans regia]		9.52	1.91333	2.07	1.33022e-08	4.90943e-07	yes	0.822662	1	no	-2.31487	0.113543	1.78	1.21667	2.72333	0.119764	0.335856	no	0.0420177	0.153733	no	-0.548943	1.16244	Environmental Information Processing	Signal transduction	ko04075//Plant hormone signal transduction	K13415	-	GO:0001883//purine nucleoside binding;GO:0017076//purine nucleotide binding;GO:0003824//catalytic activity;GO:0097367//carbohydrate derivative binding;GO:0005524//ATP binding;GO:0005488//binding;GO:1901363//heterocyclic compound binding;GO:0043168//anion binding;GO:0016773//phosphotransferase activity, alcohol group as acceptor;GO:0004672//protein kinase activity;GO:0032550//purine ribonucleoside…	GO:0044267//cellular protein metabolic process;GO:0006793//phosphorus metabolic process;GO:0009987//cellular process;GO:0044238//primary metabolic process;GO:0006464//cellular protein modification process;GO:0016310//phosphorylation;GO:0008152//metabolic process;GO:0071704//organic substance metabolic process;GO:0006796//phosphate-containing compound metabolic process;GO:0036211//protein modifica…
Dlo_001441.1	PREDICTED: senescence-induced receptor-like serine/threonine-protein kinase isoform X2 [Juglans regia]		2.38	0.473333	1.17	1.81364e-06	3.37255e-05	yes	0.0303615	0.77586	no	-2.33003	1.30558	0.486667	0.36	0.236667	0.387287	0.693706	no	0.357941	0.633426	no	-0.434937	-0.60514	Environmental Information Processing	Signal transduction	ko04075//Plant hormone signal transduction	K13415	-	GO:0001883//purine nucleoside binding;GO:0017076//purine nucleotide binding;GO:0005488//binding;GO:0000166//nucleotide binding;GO:0032553//ribonucleotide binding;GO:0032550//purine ribonucleoside binding;GO:0001882//nucleoside binding;GO:0097159//organic cyclic compound binding;GO:0032555//purine ribonucleotide binding;GO:0032549//ribonucleoside binding;GO:0003824//catalytic activity;GO:1901363//…	GO:0009987//cellular process;GO:0016310//phosphorylation;GO:0036211//protein modification process;GO:0071704//organic substance metabolic process;GO:0044237//cellular metabolic process;GO:0008152//metabolic process;GO:0044238//primary metabolic process;GO:0006468//protein phosphorylation;GO:0044267//cellular protein metabolic process;GO:0043170//macromolecule metabolic process;GO:0006793//phospho…
dlo_038012.1	PREDICTED: receptor-like serine/threonine-protein kinase At1g78530 [Citrus sinensis]		0.213333	2.6	0.58	0.0172548	0.0689518	no	0.172012	1	no	3.60733	-2.16439	0.0866667	2.74	0.01	7.19635e-05	0.00089321	yes	1.25763e-06	3.5991e-05	yes	4.98255	-8.09803	Environmental Information Processing	Signal transduction	ko04075//Plant hormone signal transduction	K13415	-	GO:0001882//nucleoside binding;GO:0032549//ribonucleoside binding;GO:0001883//purine nucleoside binding;GO:0043168//anion binding;GO:0043167//ion binding;GO:0032553//ribonucleotide binding;GO:0016772//transferase activity, transferring phosphorus-containing groups;GO:0016301//kinase activity;GO:0005524//ATP binding;GO:0004672//protein kinase activity;GO:1901363//heterocyclic compound binding;GO:0…	GO:0043412//macromolecule modification;GO:0009987//cellular process;GO:0006793//phosphorus metabolic process;GO:0036211//protein modification process;GO:0044237//cellular metabolic process;GO:0071704//organic substance metabolic process;GO:0006464//cellular protein modification process;GO:0006796//phosphate-containing compound metabolic process;GO:0044238//primary metabolic process;GO:0043170//ma…
Dlo_012342.1	PREDICTED: probable inactive receptor kinase At2g26730 [Populus euphratica]		0.0566667	0.336667	0.51	0.0201198	0.0776194	no	0.501731	1	no	2.57075	0.599176	0.0166667	0.37	0.15	9.43652e-05	0.00113358	yes	0.0769225	0.235657	no	4.47249	-1.30256	Environmental Information Processing	Signal transduction	ko04075//Plant hormone signal transduction	K13415	-	GO:0004672//protein kinase activity;GO:0032549//ribonucleoside binding;GO:0035639//purine ribonucleoside triphosphate binding;GO:0017076//purine nucleotide binding;GO:0005488//binding;GO:0036094//small molecule binding;GO:0043167//ion binding;GO:0032553//ribonucleotide binding;GO:0043168//anion binding;GO:0016740//transferase activity;GO:0003824//catalytic activity;GO:0001882//nucleoside binding;…	GO:0044238//primary metabolic process;GO:0044260//cellular macromolecule metabolic process;GO:0044267//cellular protein metabolic process;GO:0009987//cellular process;GO:0006793//phosphorus metabolic process;GO:0044237//cellular metabolic process;GO:0006796//phosphate-containing compound metabolic process;GO:0006464//cellular protein modification process;GO:0019538//protein metabolic process;GO:0…
Dlo_028044.1	PREDICTED: phytosulfokine receptor 1-like isoform X11 [Populus euphratica]		3.81667	9.14333	11.4367	0.0278287	0.0996219	no	0.522878	1	no	1.26041	0.322875	1.67333	3.94667	3.25	7.70862e-05	0.000949238	yes	0.504798	0.776592	no	1.23791	-0.280195	Environmental Information Processing	Signal transduction	ko04075//Plant hormone signal transduction	K13415	-	GO:0005515//protein binding;GO:0005488//binding	-
Dlo_030031.1	PREDICTED: probable leucine-rich repeat receptor-like protein kinase At1g35710 [Citrus sinensis]		1.75	2.69333	3.12	0.388256	0.643036	no	0.757857	1	no	0.622038	0.212153	1.56	0.116667	1.67	2.26093e-06	4.29999e-05	yes	0.00187544	0.0148033	yes	-3.74108	3.83938	Environmental Information Processing	Signal transduction	ko04075//Plant hormone signal transduction	K13415	-	GO:0032553//ribonucleotide binding;GO:0097159//organic cyclic compound binding;GO:1901265//nucleoside phosphate binding;GO:0005524//ATP binding;GO:0032555//purine ribonucleotide binding;GO:0003824//catalytic activity;GO:0030554//adenyl nucleotide binding;GO:0004672//protein kinase activity;GO:0035639//purine ribonucleoside triphosphate binding;GO:1901363//heterocyclic compound binding;GO:0043168/…	GO:0009987//cellular process;GO:0071704//organic substance metabolic process;GO:0043170//macromolecule metabolic process;GO:0036211//protein modification process;GO:0019538//protein metabolic process;GO:0016310//phosphorylation;GO:0006793//phosphorus metabolic process;GO:0044237//cellular metabolic process;GO:0044238//primary metabolic process;GO:0006796//phosphate-containing compound metabolic p…
Dlo_017874.1	PREDICTED: receptor-like protein 12 isoform X9 [Populus euphratica]		7.18	7.08333	7.40333	0.962326	1	no	0.872132	1	no	-0.0195554	0.0637466	1.67333	0.67	2.17	0.00408019	0.0264508	yes	0.000400887	0.00431369	yes	-1.32049	1.69546	Environmental Information Processing	Signal transduction	ko04075//Plant hormone signal transduction	K13415	-	GO:0005515//protein binding;GO:0005488//binding	-
Dlo_009474.1	PREDICTED: probable leucine-rich repeat receptor-like protein kinase At1g35710 [Citrus sinensis]		0.06	0.0866667	0.183333	0.818353	0.981898	no	0.227874	1	no	0.530515	1.08092	4.92333	1.49	1.11333	6.52102e-05	0.00081975	yes	0.374331	0.651454	no	-1.72432	-0.420427	Environmental Information Processing	Signal transduction	ko04075//Plant hormone signal transduction	K13415	-	GO:0004672//protein kinase activity;GO:0017076//purine nucleotide binding;GO:1901363//heterocyclic compound binding;GO:0032555//purine ribonucleotide binding;GO:0032559//adenyl ribonucleotide binding;GO:0032549//ribonucleoside binding;GO:0005524//ATP binding;GO:0003824//catalytic activity;GO:0000166//nucleotide binding;GO:0097159//organic cyclic compound binding;GO:0043167//ion binding;GO:0005488…	GO:0044237//cellular metabolic process;GO:0006464//cellular protein modification process;GO:0044238//primary metabolic process;GO:0016310//phosphorylation;GO:0006793//phosphorus metabolic process;GO:0008152//metabolic process;GO:0044260//cellular macromolecule metabolic process;GO:0071704//organic substance metabolic process;GO:0044267//cellular protein metabolic process;GO:0036211//protein modif…
Dlo_016368.1	PREDICTED: probable LRR receptor-like serine/threonine-protein kinase At1g06840 isoform X2 [Citrus sinensis]		3.26333	1.44333	1.49667	0.0261854	0.0951231	no	0.948213	1	no	-1.17694	0.0523484	3.07333	1.28	2.13333	5.14878e-06	8.84669e-05	yes	0.0591319	0.195923	no	-1.26366	0.736966	Environmental Information Processing	Signal transduction	ko04075//Plant hormone signal transduction	K13415	-	GO:0032555//purine ribonucleotide binding;GO:0003824//catalytic activity;GO:0035639//purine ribonucleoside triphosphate binding;GO:0043168//anion binding;GO:0005515//protein binding;GO:0005524//ATP binding;GO:0043167//ion binding;GO:1901363//heterocyclic compound binding;GO:1901265//nucleoside phosphate binding;GO:0036094//small molecule binding;GO:0016301//kinase activity;GO:0097159//organic cyc…	GO:0009987//cellular process;GO:0036211//protein modification process;GO:0044237//cellular metabolic process;GO:0019538//protein metabolic process;GO:0071704//organic substance metabolic process;GO:0043412//macromolecule modification;GO:0044267//cellular protein metabolic process;GO:0006793//phosphorus metabolic process;GO:0044238//primary metabolic process;GO:0006468//protein phosphorylation;GO:…
Dlo_021239.1	PREDICTED: LRR receptor-like serine/threonine-protein kinase GSO1 isoform X2 [Citrus sinensis]		0.01	0.0833333	0.18	0.165947	0.369911	no	0.479338	1	no	3.05889	1.11103	0.19	0.0866667	0.496667	0.421524	0.728287	no	0.00768831	0.043777	yes	-1.13245	2.51873	Environmental Information Processing	Signal transduction	ko04075//Plant hormone signal transduction	K13415	-	GO:0005515//protein binding;GO:0005488//binding	-
Dlo_032567.1	PREDICTED: probable leucine-rich repeat receptor-like protein kinase At1g35710 [Citrus sinensis]		1.14333	0.723333	1.29333	0.227978	0.458492	no	0.166753	1	no	-0.660514	0.838362	1.73	0.886667	2.43667	0.0427758	0.163293	no	0.00732915	0.0423537	yes	-0.964308	1.45845	Environmental Information Processing	Signal transduction	ko04075//Plant hormone signal transduction	K13415	-	GO:0016772//transferase activity, transferring phosphorus-containing groups;GO:0097159//organic cyclic compound binding;GO:0032555//purine ribonucleotide binding;GO:0005515//protein binding;GO:0004672//protein kinase activity;GO:0043167//ion binding;GO:0035639//purine ribonucleoside triphosphate binding;GO:0030554//adenyl nucleotide binding;GO:0001883//purine nucleoside binding;GO:0036094//small …	GO:0071704//organic substance metabolic process;GO:0006464//cellular protein modification process;GO:0006468//protein phosphorylation;GO:0016310//phosphorylation;GO:0043412//macromolecule modification;GO:0009987//cellular process;GO:0043170//macromolecule metabolic process;GO:0006793//phosphorus metabolic process;GO:0044267//cellular protein metabolic process;GO:0008152//metabolic process;GO:0006…
Dlo_018712.1	PREDICTED: probable leucine-rich repeat receptor-like protein kinase At1g35710 [Citrus sinensis]		21.5133	12.5767	14.3467	0.0618971	0.181725	no	0.638393	1	no	-0.774481	0.189966	1.10667	0.87	5.03	0.611541	0.873554	no	0.00136533	0.0114822	yes	-0.347133	2.53147	Environmental Information Processing	Signal transduction	ko04075//Plant hormone signal transduction	K13415	-	GO:0005515//protein binding;GO:1901363//heterocyclic compound binding;GO:0016773//phosphotransferase activity, alcohol group as acceptor;GO:0032559//adenyl ribonucleotide binding;GO:1901265//nucleoside phosphate binding;GO:0030554//adenyl nucleotide binding;GO:0032553//ribonucleotide binding;GO:0032549//ribonucleoside binding;GO:0043168//anion binding;GO:0001883//purine nucleoside binding;GO:0003…	GO:0043170//macromolecule metabolic process;GO:0044267//cellular protein metabolic process;GO:0016310//phosphorylation;GO:0036211//protein modification process;GO:0006796//phosphate-containing compound metabolic process;GO:0008152//metabolic process;GO:0006464//cellular protein modification process;GO:0071704//organic substance metabolic process;GO:0019538//protein metabolic process;GO:0006793//p…
Dlo_030023.1	PREDICTED: probable leucine-rich repeat receptor-like protein kinase At1g35710 [Citrus sinensis]		9.84667	5.24333	3.84667	0.00826592	0.0389106	no	0.245433	1	no	-0.909151	-0.446875	7.34	6.23667	22.7033	0.2785	0.576122	no	3.24469e-05	0.000557381	yes	-0.235005	1.86406	Environmental Information Processing	Signal transduction	ko04075//Plant hormone signal transduction	K13415	-	GO:0005524//ATP binding;GO:0043168//anion binding;GO:0032549//ribonucleoside binding;GO:0016772//transferase activity, transferring phosphorus-containing groups;GO:0003824//catalytic activity;GO:0030554//adenyl nucleotide binding;GO:0001882//nucleoside binding;GO:0005515//protein binding;GO:0000166//nucleotide binding;GO:0043167//ion binding;GO:0005488//binding;GO:1901363//heterocyclic compound b…	GO:0071704//organic substance metabolic process;GO:0043170//macromolecule metabolic process;GO:0043412//macromolecule modification;GO:0044260//cellular macromolecule metabolic process;GO:0006793//phosphorus metabolic process;GO:0019538//protein metabolic process;GO:0044238//primary metabolic process;GO:0009987//cellular process;GO:0044267//cellular protein metabolic process;GO:0006468//protein ph…
Dlo_031225.1	cysteine-rich receptor-like protein kinase 7 isoform X2 [Cajanus cajan]		1.28	0.56	0.713333	0.0245507	0.0904959	no	0.612688	1	no	-1.19265	0.34915	0.9	0.53	0.16	0.0785881	0.251786	no	0.00861864	0.0477306	yes	-0.763933	-1.72792	Environmental Information Processing	Signal transduction	ko04075//Plant hormone signal transduction	K13415	-	GO:0032555//purine ribonucleotide binding;GO:0004672//protein kinase activity;GO:0035639//purine ribonucleoside triphosphate binding;GO:0001882//nucleoside binding;GO:0032550//purine ribonucleoside binding;GO:0000166//nucleotide binding;GO:0036094//small molecule binding;GO:0016740//transferase activity;GO:1901265//nucleoside phosphate binding;GO:0097367//carbohydrate derivative binding;GO:001677…	GO:0009987//cellular process;GO:0043170//macromolecule metabolic process;GO:0044260//cellular macromolecule metabolic process;GO:0016310//phosphorylation;GO:0036211//protein modification process;GO:0006464//cellular protein modification process;GO:0043412//macromolecule modification;GO:0071704//organic substance metabolic process;GO:0044267//cellular protein metabolic process;GO:0044238//primary …
Dlo_029469.1	PREDICTED: probable serine/threonine-protein kinase At5g41260 [Citrus sinensis]	BSK	8.18667	25.4233	31.9233	5.76932e-06	9.00225e-05	yes	0.283302	1	no	1.63481	0.328458	43.6267	55.0333	34.7967	0.0111271	0.0580482	no	0.00731708	0.0423293	no	0.335095	-0.661357	Environmental Information Processing	Signal transduction	ko04075//Plant hormone signal transduction	K14500	-	GO:1901363//heterocyclic compound binding;GO:0000166//nucleotide binding;GO:0032549//ribonucleoside binding;GO:0043168//anion binding;GO:0097159//organic cyclic compound binding;GO:0016301//kinase activity;GO:0032555//purine ribonucleotide binding;GO:0017076//purine nucleotide binding;GO:0001883//purine nucleoside binding;GO:0035639//purine ribonucleoside triphosphate binding;GO:0016773//phosphot…	GO:0044237//cellular metabolic process;GO:0071704//organic substance metabolic process;GO:0016310//phosphorylation;GO:0006468//protein phosphorylation;GO:0043170//macromolecule metabolic process;GO:0006793//phosphorus metabolic process;GO:0006796//phosphate-containing compound metabolic process;GO:0009987//cellular process;GO:0043412//macromolecule modification;GO:0036211//protein modification pr…
Dlo_010565.1	PREDICTED: BES1/BZR1 homolog protein 4 [Theobroma cacao]	BZR1	40.1467	84.6233	66.8833	2.67072e-05	0.000333032	yes	0.182716	1	no	1.07578	-0.339409	77.8367	76.1267	72.4133	0.797619	1	no	0.755168	0.952636	no	-0.032048	-0.0721465	Environmental Information Processing	Signal transduction	ko04075//Plant hormone signal transduction	K14503	-	-	-
Dlo_000396.1	PREDICTED: cyclin-D5-1 [Citrus sinensis]	CYCD3	0.38	2.68	3.66	0.0027972	0.0162222	yes	0.566875	1	no	2.81816	0.449611	2.50667	1.42333	2.33333	0.0571002	0.201282	no	0.168181	0.400027	no	-0.816497	0.713119	Environmental Information Processing	Signal transduction	ko04075//Plant hormone signal transduction	K14505	GO:0043227//membrane-bounded organelle;GO:0044464//cell part;GO:0043229//intracellular organelle;GO:0005622//intracellular;GO:0043226//organelle;GO:0043231//intracellular membrane-bounded organelle;GO:0044424//intracellular part;GO:0005634//nucleus;GO:0005623//cell	-	-
Dlo_011212.2	D6-type cyclin isoform 1 [Theobroma cacao]		2.30667	13.3667	10.75	2.33069e-05	0.000296901	yes	0.478627	1	no	2.53476	-0.314303	15.8267	13.6567	17.2833	0.339667	0.644757	no	0.229908	0.490101	no	-0.212752	0.339776	Environmental Information Processing	Signal transduction	ko04075//Plant hormone signal transduction	K14505	GO:0005623//cell;GO:0043231//intracellular membrane-bounded organelle;GO:0005622//intracellular;GO:0043229//intracellular organelle;GO:0005634//nucleus;GO:0043227//membrane-bounded organelle;GO:0044424//intracellular part;GO:0043226//organelle;GO:0044464//cell part	-	-
Dlo_016234.1	PREDICTED: cyclin-D5-1 [Theobroma cacao]		4.78333	6.37	5.63333	0.516608	0.769109	no	0.714306	1	no	0.413277	-0.177305	5.11	4.63667	14.73	0.69092	0.930524	no	1.82069e-06	4.86484e-05	yes	-0.140235	1.6676	Environmental Information Processing	Signal transduction	ko04075//Plant hormone signal transduction	K14505	GO:0043231//intracellular membrane-bounded organelle;GO:0005623//cell;GO:0044424//intracellular part;GO:0043227//membrane-bounded organelle;GO:0005622//intracellular;GO:0005634//nucleus;GO:0044464//cell part;GO:0043226//organelle;GO:0043229//intracellular organelle	-	-
ET related
Dlo_028021.1	ethylene receptor [Dimocarpus longan]	ETR	36.9	25.0167	20.5667	0.0575426	0.172321	no	0.420802	1	no	-0.560731	-0.282582	16.7733	15.0567	7.36667	0.474672	0.778311	no	0.000101428	0.00142193	yes	-0.155767	-1.03132	Environmental Information Processing	Signal transduction	ko04075//Plant hormone signal transduction	K14509	GO:0016020//membrane	GO:0005488//binding;GO:0004673//protein histidine kinase activity;GO:0016301//kinase activity;GO:0003824//catalytic activity;GO:0000155//phosphorelay sensor kinase activity;GO:0016775//phosphotransferase activity, nitrogenous group as acceptor;GO:0004872//receptor activity;GO:0005057//receptor signaling protein activity;GO:0005515//protein binding;GO:0016772//transferase activity, transferring ph…	GO:0008152//metabolic process;GO:0050789//regulation of biological process;GO:0016310//phosphorylation;GO:0044763//single-organism cellular process;GO:0006796//phosphate-containing compound metabolic process;GO:0023052//signaling;GO:0006793//phosphorus metabolic process;GO:0044700//single organism signaling;GO:0065007//biological regulation;GO:0007154//cell communication;GO:0051716//cellular resp…
Dlo_013291.1	PREDICTED: serine/threonine-protein kinase CTR1 isoform X1 [Citrus sinensis]	CTR1	6.48333	14.4933	23.1933	2.20238e-05	0.000282976	yes	0.00982321	0.382339	no	1.16058	0.678321	5.81667	5.12	15.2167	0.367748	0.673045	no	1.3278e-07	5.20833e-06	yes	-0.184049	1.57144	Environmental Information Processing	Signal transduction	ko04075//Plant hormone signal transduction	K14510	-	GO:0032555//purine ribonucleotide binding;GO:0000166//nucleotide binding;GO:0036094//small molecule binding;GO:0030554//adenyl nucleotide binding;GO:0016301//kinase activity;GO:0017076//purine nucleotide binding;GO:0016773//phosphotransferase activity, alcohol group as acceptor;GO:0035639//purine ribonucleoside triphosphate binding;GO:0032559//adenyl ribonucleotide binding;GO:0003824//catalytic a…	GO:0044238//primary metabolic process;GO:0009987//cellular process;GO:0008152//metabolic process;GO:0071704//organic substance metabolic process;GO:0044267//cellular protein metabolic process;GO:0019538//protein metabolic process;GO:0016310//phosphorylation;GO:0006468//protein phosphorylation;GO:0044260//cellular macromolecule metabolic process;GO:0043412//macromolecule modification;GO:0036211//p…
Dlo_031450.2	Integrin-linked protein kinase family isoform 5 [Theobroma cacao]		26.9567	5.87	4.96333	1.05551e-06	2.14107e-05	yes	0.651651	1	no	-2.19921	-0.242051	4.35667	0.75	19.2467	0.000998128	0.00837716	yes	2.02922e-06	5.36361e-05	yes	-2.53826	4.68157	Environmental Information Processing	Signal transduction	ko04075//Plant hormone signal transduction	K14510	-	GO:0017076//purine nucleotide binding;GO:0032559//adenyl ribonucleotide binding;GO:0005488//binding;GO:0097159//organic cyclic compound binding;GO:0016772//transferase activity, transferring phosphorus-containing groups;GO:0004672//protein kinase activity;GO:0004713//protein tyrosine kinase activity;GO:0016740//transferase activity;GO:0043168//anion binding;GO:0030554//adenyl nucleotide binding;G…	GO:0043170//macromolecule metabolic process;GO:0009987//cellular process;GO:0006468//protein phosphorylation;GO:0044260//cellular macromolecule metabolic process;GO:0071704//organic substance metabolic process;GO:0044237//cellular metabolic process;GO:0043412//macromolecule modification;GO:0006793//phosphorus metabolic process;GO:0044267//cellular protein metabolic process;GO:0006796//phosphate-c…
Dlo_024070.1	PREDICTED: serine/threonine-protein kinase STY46 isoform X1 [Vitis vinifera]		1.12667	0.573333	1.21667	0.146843	0.339207	no	0.108987	1	no	-0.974615	1.08549	0.593333	0.273333	3.42333	0.139778	0.372255	no	1.94899e-08	9.7032e-07	yes	-1.11818	3.64667	Environmental Information Processing	Signal transduction	ko04075//Plant hormone signal transduction	K14510	-	GO:0097159//organic cyclic compound binding;GO:0032555//purine ribonucleotide binding;GO:1901265//nucleoside phosphate binding;GO:0030554//adenyl nucleotide binding;GO:0000166//nucleotide binding;GO:0043168//anion binding;GO:0016773//phosphotransferase activity, alcohol group as acceptor;GO:0043167//ion binding;GO:0036094//small molecule binding;GO:0032549//ribonucleoside binding;GO:0005524//ATP …	GO:0044237//cellular metabolic process;GO:0016310//phosphorylation;GO:0043412//macromolecule modification;GO:0044260//cellular macromolecule metabolic process;GO:0019538//protein metabolic process;GO:0006793//phosphorus metabolic process;GO:0009987//cellular process;GO:0044238//primary metabolic process;GO:0044267//cellular protein metabolic process;GO:0043170//macromolecule metabolic process;GO:…
Dlo_030832.1	PREDICTED: ETHYLENE INSENSITIVE 3-like 1 protein [Vitis vinifera]	EIN3	458.903	184.633	191.317	2.44657e-07	6.10448e-06	yes	0.840215	1	no	-1.31353	0.0512995	272.143	151.073	151.873	6.06581e-16	5.74345e-14	no	0.973852	1	no	-0.849118	0.00761955	Environmental Information Processing	Signal transduction	ko04075//Plant hormone signal transduction	K14514	-	-	-
Dlo_008317.1	PREDICTED: ethylene-responsive transcription factor 1B-like [Gossypium hirsutum]	ERF1	11.9733	2.76667	2.45	0.000148886	0.00141501	yes	0.821844	1	no	-2.1136	-0.175367	0.953333	0.21	2.01333	0.0930526	0.282882	no	0.000850561	0.00780751	yes	-2.18259	3.26112	Environmental Information Processing	Signal transduction	ko04075//Plant hormone signal transduction	K14516	-	GO:0001071//nucleic acid binding transcription factor activity;GO:0003700//transcription factor activity, sequence-specific DNA binding	GO:2000112//regulation of cellular macromolecule biosynthetic process;GO:0065007//biological regulation;GO:0051252//regulation of RNA metabolic process;GO:0010556//regulation of macromolecule biosynthetic process;GO:0010468//regulation of gene expression;GO:0080090//regulation of primary metabolic process;GO:0060255//regulation of macromolecule metabolic process;GO:0051171//regulation of nitrogen…
Dlo_022309.1	PREDICTED: ethylene-responsive transcription factor ERF091 [Theobroma cacao]		0.52	0.92	0.403333	0.361956	0.613099	no	0.192536	1	no	0.823122	-1.18966	0.01	0.373333	0.793333	0.00725509	0.0416287	yes	0.228361	0.488009	no	5.22239	1.08746	Environmental Information Processing	Signal transduction	ko04075//Plant hormone signal transduction	K14516	-	GO:0001071//nucleic acid binding transcription factor activity;GO:0003700//transcription factor activity, sequence-specific DNA binding	GO:0009889//regulation of biosynthetic process;GO:0019222//regulation of metabolic process;GO:2001141//regulation of RNA biosynthetic process;GO:0051171//regulation of nitrogen compound metabolic process;GO:0010556//regulation of macromolecule biosynthetic process;GO:0050789//regulation of biological process;GO:0051252//regulation of RNA metabolic process;GO:0060255//regulation of macromolecule m…
Dlo_022310.1	ethylene response factor 1-like protein ERF1-1 [Dimocarpus longan]		60.0967	41.9267	28.25	0.101713	0.260852	no	0.138681	1	no	-0.519417	-0.569617	37.8833	12.8267	49.9833	3.92135e-07	9.01672e-06	yes	0.0050415	0.0318406	yes	-1.56242	1.9623	Environmental Information Processing	Signal transduction	ko04075//Plant hormone signal transduction	K14516	-	GO:0003700//transcription factor activity, sequence-specific DNA binding;GO:0001071//nucleic acid binding transcription factor activity	GO:0006355//regulation of transcription, DNA-templated;GO:0050789//regulation of biological process;GO:0060255//regulation of macromolecule metabolic process;GO:0065007//biological regulation;GO:0010556//regulation of macromolecule biosynthetic process;GO:0051171//regulation of nitrogen compound metabolic process;GO:0051252//regulation of RNA metabolic process;GO:0031323//regulation of cellular m…
Dlo_014300.1	PREDICTED: ethylene-responsive transcription factor 13-like [Prunus mume]	ERF2	0.103333	0.143333	0.156667	1	1	no	1	1	no	0.472068	0.128324	0.01	0.57	1.13	0.00680704	0.0395417	yes	0.373557	0.650608	no	5.83289	0.987289	Environmental Information Processing	Signal transduction	ko04075//Plant hormone signal transduction	K14517	-	GO:0001071//nucleic acid binding transcription factor activity;GO:0003700//transcription factor activity, sequence-specific DNA binding	GO:0019219//regulation of nucleobase-containing compound metabolic process;GO:2001141//regulation of RNA biosynthetic process;GO:0051252//regulation of RNA metabolic process;GO:0060255//regulation of macromolecule metabolic process;GO:1903506//regulation of nucleic acid-templated transcription;GO:0009889//regulation of biosynthetic process;GO:0010468//regulation of gene expression;GO:0050789//reg…
JA related
Dlo_023906.2	PREDICTED: protein TIFY 4B isoform X2 [Citrus sinensis]	JAZ	11.6767	5.35	6.27667	0.00231773	0.013983	yes	0.60489	1	no	-1.12602	0.23046	6.33667	4.21	5.55667	0.0671664	0.225378	no	0.349479	0.625215	no	-0.589904	0.400399	Environmental Information Processing	Signal transduction	ko04075//Plant hormone signal transduction	K13464	-	-	-
dlo_036449.1	PREDICTED: protein TIFY 10B [Ricinus communis]		10.0533	16.9533	7.75333	0.159434	0.360357	no	0.0416553	0.924089	no	0.753895	-1.12868	7.35667	7.09	51.8	0.935386	1	no	3.14258e-05	0.000543298	yes	-0.0532666	2.86909	Environmental Information Processing	Signal transduction	ko04075//Plant hormone signal transduction	K13464	-	-	-
dlo_035430.1	PREDICTED: protein TIFY 10B [Ricinus communis]		53.8333	83.1067	51.18	0.0966326	0.25091	no	0.0397214	0.894528	no	0.626464	-0.699384	39.09	48.08	329.09	0.3831	0.690249	no	2.717e-05	0.000484624	yes	0.298637	2.77497	Environmental Information Processing	Signal transduction	ko04075//Plant hormone signal transduction	K13464	-	-	-
Dlo_027394.1	PREDICTED: transcription factor MYC2-like [Citrus sinensis]	MYC2	1.98667	11.9233	9.74	6.38246e-07	1.40166e-05	yes	0.51735	1	no	2.58537	-0.291794	8.45667	10.2767	64.5867	0.525228	0.819343	no	0.00134188	0.0113272	yes	0.281211	2.65186	Environmental Information Processing	Signal transduction	ko04075//Plant hormone signal transduction	K13422	-	GO:0005515//protein binding;GO:0005488//binding;GO:0046983//protein dimerization activity	-
Dlo_030412.1	PREDICTED: transcription factor bHLH57 [Citrus sinensis]		2.51333	6.98333	13.5367	0.00588229	0.0296435	yes	0.0484891	0.997592	no	1.47431	0.954885	10.26	8.17	20.48	0.16753	0.420324	no	7.4436e-05	0.00110385	yes	-0.328623	1.32581	Environmental Information Processing	Signal transduction	ko04075//Plant hormone signal transduction	K13422	-	GO:0005488//binding;GO:0046983//protein dimerization activity;GO:0005515//protein binding	-
Dlo_027037.1	PREDICTED: transcription factor bHLH93 [Theobroma cacao]		5.55	14.1867	14.2433	0.00180032	0.0113634	yes	1	1	no	1.35398	0.00575117	13.05	9.47667	24.23	0.0483475	0.178496	no	9.4002e-06	0.000197358	yes	-0.461598	1.35434	Environmental Information Processing	Signal transduction	ko04075//Plant hormone signal transduction	K13422	-	GO:0005488//binding;GO:0046983//protein dimerization activity;GO:0005515//protein binding	-
Dlo_001370.1	HLH domain-containing protein [Cephalotus follicularis]		0.303333	5.06333	4.31	8.2367e-08	2.36365e-06	yes	0.685013	1	no	4.06111	-0.2324	3.34667	5.90333	2.65	0.00675914	0.039341	no	0.0156594	0.0743361	no	0.818805	-1.15554	Environmental Information Processing	Signal transduction	ko04075//Plant hormone signal transduction	K13422	-	GO:0046983//protein dimerization activity;GO:0005515//protein binding;GO:0005488//binding	-
Dlo_020146.1	HLH domain-containing protein [Cephalotus follicularis]		12.8133	73.6	78.9267	2.293e-08	7.83187e-07	yes	0.784502	1	no	2.52206	0.100807	48.0933	67.2533	64.67	0.000657725	0.00594328	no	0.85598	1	no	0.483769	-0.0565092	Environmental Information Processing	Signal transduction	ko04075//Plant hormone signal transduction	K13422	-	GO:0046983//protein dimerization activity;GO:0005515//protein binding;GO:0005488//binding	-
Dlo_000497.1	PREDICTED: transcription factor bHLH18-like [Citrus sinensis]		0.906667	3.58333	2.05	0.00249379	0.0148117	yes	0.184902	1	no	1.98266	-0.805678	2.97333	1.77333	1.39333	0.0496348	0.182159	no	0.507968	0.779761	no	-0.745617	-0.347923	Environmental Information Processing	Signal transduction	ko04075//Plant hormone signal transduction	K13422	-	GO:0005515//protein binding;GO:0046983//protein dimerization activity;GO:0005488//binding	-
Dlo_034059.1	PREDICTED: transcription factor bHLH30 isoform X2 [Citrus sinensis]		4.1	9.70667	5.73333	0.00291116	0.0167774	yes	0.0640171	1	no	1.24335	-0.759602	8.77	8.62667	5.72333	0.943665	1	no	0.16055	0.388171	no	-0.0237736	-0.591948	Environmental Information Processing	Signal transduction	ko04075//Plant hormone signal transduction	K13422	-	GO:0005488//binding;GO:0046983//protein dimerization activity;GO:0005515//protein binding	-
Dlo_018578.1	PREDICTED: transcription factor bHLH90 [Citrus sinensis]		0.04	0.0366667	0.603333	1	1	no	0.00014272	0.0121646	yes	-0.125531	4.04041	0.15	0.05	2.56333	0.3276	0.630664	no	1.11903e-13	1.4245e-11	yes	-1.58496	5.67995	Environmental Information Processing	Signal transduction	ko04075//Plant hormone signal transduction	K13422	-	GO:0005488//binding;GO:0005515//protein binding;GO:0046983//protein dimerization activity	-
Dlo_024244.1	PREDICTED: transcription factor ABORTED MICROSPORES-like isoform X2 [Juglans regia]		0.0533333	0.0333333	80.8833	1	1	no	2.22299e-79	5.9874e-75	yes	-0.678072	11.2447	0.01	0.01	102.26	1	1	notest	1.2228e-118	3.29998e-114	yes	0	13.32	Environmental Information Processing	Signal transduction	ko04075//Plant hormone signal transduction	K13422	-	GO:0005488//binding;GO:0046983//protein dimerization activity;GO:0005515//protein binding	-
Dlo_032624.1	HLH domain-containing protein [Cephalotus follicularis]		0.806667	0.466667	25.8333	0.257046	0.496908	no	8.12477e-27	8.41663e-24	yes	-0.78958	5.7907	0.323333	0.146667	21.2267	0.391418	0.697772	no	1.17299e-42	9.31043e-40	yes	-1.14048	7.17719	Environmental Information Processing	Signal transduction	ko04075//Plant hormone signal transduction	K13422	-	GO:0005488//binding;GO:0005515//protein binding;GO:0046983//protein dimerization activity	-
Dlo_003448.1	PREDICTED: transcription factor bHLH94-like [Nelumbo nucifera]		2.91333	5.85667	2.66	0.0464672	0.14677	no	0.0325542	0.806747	no	1.00741	-1.13865	3.36	7.8	5.12	0.000280136	0.00288202	yes	0.139424	0.352671	no	1.21501	-0.60733	Environmental Information Processing	Signal transduction	ko04075//Plant hormone signal transduction	K13422	-	GO:0046983//protein dimerization activity;GO:0005515//protein binding;GO:0005488//binding	-
Dlo_016728.1	HLH domain-containing protein [Cephalotus follicularis]		1.48	3.11667	4.08667	0.0668001	0.192358	no	0.470246	1	no	1.07441	0.390921	8.79	1.73667	4.17333	2.3016e-11	1.16451e-09	yes	0.00819111	0.0459271	yes	-2.33954	1.26488	Environmental Information Processing	Signal transduction	ko04075//Plant hormone signal transduction	K13422	-	GO:0005488//binding;GO:0005515//protein binding;GO:0046983//protein dimerization activity	-
Dlo_023998.1	PREDICTED: transcription factor ICE1 [Citrus sinensis]		41.7067	65.1567	73.98	0.0135972	0.0574543	no	0.483589	1	no	0.643635	0.183223	67.0633	54.5333	113.647	0.00787563	0.044482	no	1.13432e-06	3.31657e-05	yes	-0.298386	1.05935	Environmental Information Processing	Signal transduction	ko04075//Plant hormone signal transduction	K13422	-	GO:0005488//binding;GO:0005515//protein binding;GO:0046983//protein dimerization activity	-
Dlo_030327.1	PREDICTED: transcription factor bHLH13 [Citrus sinensis]		80.38	98.83	89.42	0.226419	0.456496	no	0.509198	1	no	0.298112	-0.144351	63.4067	57	150.323	0.243177	0.529581	no	0.000829792	0.00765855	yes	-0.153673	1.39904	Environmental Information Processing	Signal transduction	ko04075//Plant hormone signal transduction	K13422	-	GO:0005488//binding;GO:0046983//protein dimerization activity;GO:0005515//protein binding	-
Dlo_030381.1	PREDICTED: transcription factor bHLH14 [Theobroma cacao]		58.41	70.9967	59.3267	0.266654	0.508709	no	0.291493	1	no	0.281536	-0.259071	62.1	48.0533	121.99	0.0104063	0.0551785	no	2.27911e-05	0.00041671	yes	-0.369957	1.34405	Environmental Information Processing	Signal transduction	ko04075//Plant hormone signal transduction	K13422	-	GO:0046983//protein dimerization activity;GO:0005515//protein binding;GO:0005488//binding	-
Dlo_015630.1	PREDICTED: transcription factor bHLH35-like [Pyrus x bretschneideri]		33.6567	33.93	30.4767	0.975913	1	no	0.620316	1	no	0.0116691	-0.154856	49.87	40.54	395.71	0.112475	0.321796	no	2.16278e-06	5.66121e-05	yes	-0.298826	3.28703	Environmental Information Processing	Signal transduction	ko04075//Plant hormone signal transduction	K13422	-	GO:0005488//binding;GO:0005515//protein binding;GO:0046983//protein dimerization activity	-
Dlo_016742.1	PREDICTED: transcription factor MYC2-like [Citrus sinensis]		219.34	145.17	139.343	0.0159798	0.0650376	no	0.786716	1	no	-0.595426	-0.0590994	147.323	109.333	268.323	0.00147414	0.0114881	no	0.00307616	0.0218806	yes	-0.430253	1.29524	Environmental Information Processing	Signal transduction	ko04075//Plant hormone signal transduction	K13422	-	GO:0005515//protein binding;GO:0046983//protein dimerization activity;GO:0005488//binding	-
Dlo_018066.1	PREDICTED: transcription factor bHLH95-like [Citrus sinensis]		0.346667	0.0866667	0.206667	0.109993	0.276445	no	0.4892	1	no	-2	1.25376	0.01	0.01	0.303333	1	1	notest	0.00896091	0.0491219	yes	0	4.92283	Environmental Information Processing	Signal transduction	ko04075//Plant hormone signal transduction	K13422	-	GO:0043167//ion binding;GO:0031406//carboxylic acid binding;GO:0036094//small molecule binding;GO:0046983//protein dimerization activity;GO:0043177//organic acid binding;GO:0005488//binding;GO:0043168//anion binding;GO:0016597//amino acid binding;GO:0005515//protein binding	GO:0008152//metabolic process
Dlo_000494.1	PREDICTED: transcription factor bHLH18-like [Citrus sinensis]		4.41	6.76	3.30667	0.135033	0.319124	no	0.0216739	0.650796	no	0.616245	-1.03165	6.43667	5.78667	2.17	0.572139	0.840783	no	0.00116327	0.0100943	yes	-0.153581	-1.41504	Environmental Information Processing	Signal transduction	ko04075//Plant hormone signal transduction	K13422	-	GO:0046983//protein dimerization activity;GO:0005515//protein binding;GO:0005488//binding	-
Dlo_015028.1	basic helix-loop-helix family protein [Populus trichocarpa]		100.78	83.1133	68.91	0.270373	0.51378	no	0.302995	1	no	-0.278058	-0.270367	92.3733	106.243	40.0767	0.0605576	0.209928	no	2.71644e-08	1.2952e-06	yes	0.201824	-1.40654	Environmental Information Processing	Signal transduction	ko04075//Plant hormone signal transduction	K13422	-	GO:0005515//protein binding;GO:0005488//binding;GO:0046983//protein dimerization activity	-
Dlo_020653.1	PREDICTED: transcription factor bHLH25-like [Juglans regia]		6.38333	4.07333	3.79	0.0592841	0.175841	no	0.828303	1	no	-0.6481	-0.104012	3.30667	2.32	0.686667	0.0765588	0.247347	no	0.00323171	0.0227832	yes	-0.511253	-1.75644	Environmental Information Processing	Signal transduction	ko04075//Plant hormone signal transduction	K13422	-	GO:0046983//protein dimerization activity;GO:0005515//protein binding;GO:0005488//binding	-
Dlo_022260.3	PREDICTED: transcription factor bHLH30 [Citrus sinensis]		7.6	3.30333	3.67667	0.0342268	0.11719	no	0.827987	1	no	-1.20208	0.154476	1.84667	1.59667	0.196667	0.743473	0.965324	no	0.00118914	0.0102528	yes	-0.20986	-3.02124	Environmental Information Processing	Signal transduction	ko04075//Plant hormone signal transduction	K13422	-	GO:0046983//protein dimerization activity;GO:0005488//binding;GO:0005515//protein binding	-
SA related
Dlo_000963.1	PREDICTED: transcription factor HBP-1b(c38) isoform X2 [Citrus sinensis]	TGA	2.11333	0.623333	6.06	0.00594753	0.0299212	yes	2.60402e-08	4.4111e-06	yes	-1.76144	3.28124	1.08667	0.28	6.08333	0.000791321	0.00690797	yes	1.36243e-18	2.89512e-16	yes	-1.95641	4.44136	Environmental Information Processing	Signal transduction	ko04075//Plant hormone signal transduction	K14431	-	GO:0003676//nucleic acid binding;GO:0003677//DNA binding;GO:0097159//organic cyclic compound binding;GO:1901363//heterocyclic compound binding;GO:0005488//binding;GO:0001071//nucleic acid binding transcription factor activity;GO:0003700//transcription factor activity, sequence-specific DNA binding;GO:0043565//sequence-specific DNA binding	GO:0019438//aromatic compound biosynthetic process;GO:0006351//transcription, DNA-templated;GO:0009058//biosynthetic process;GO:0006139//nucleobase-containing compound metabolic process;GO:0031326//regulation of cellular biosynthetic process;GO:0051171//regulation of nitrogen compound metabolic process;GO:0044237//cellular metabolic process;GO:0065007//biological regulation;GO:0006355//regulation…
Dlo_005334.1	PREDICTED: transcription factor TGA1 [Theobroma cacao]		32.77	15.0567	15.1167	8.72706e-05	0.000909072	yes	0.987908	1	no	-1.12197	0.00573764	23.0267	15.5	10.5367	1.53238e-05	0.000233352	no	0.0356212	0.136492	no	-0.571037	-0.55685	Environmental Information Processing	Signal transduction	ko04075//Plant hormone signal transduction	K14431	-	GO:0001071//nucleic acid binding transcription factor activity;GO:0005488//binding;GO:0043565//sequence-specific DNA binding;GO:0097159//organic cyclic compound binding;GO:0003700//transcription factor activity, sequence-specific DNA binding;GO:0003677//DNA binding;GO:0003676//nucleic acid binding;GO:1901363//heterocyclic compound binding	GO:0006355//regulation of transcription, DNA-templated;GO:0006725//cellular aromatic compound metabolic process;GO:0006351//transcription, DNA-templated;GO:0080090//regulation of primary metabolic process;GO:1903506//regulation of nucleic acid-templated transcription;GO:1901362//organic cyclic compound biosynthetic process;GO:0034641//cellular nitrogen compound metabolic process;GO:0018130//heter…
Dlo_010957.1	PREDICTED: transcription factor HBP-1b(c38) isoform X2 [Theobroma cacao]		88.86	35.1067	36.9233	9.31147e-10	5.16563e-08	yes	0.78345	1	no	-1.33979	0.0727878	72.1333	40.9367	40.2833	1.14591e-09	4.43508e-08	no	0.922439	1	no	-0.817272	-0.0232106	Environmental Information Processing	Signal transduction	ko04075//Plant hormone signal transduction	K14431	-	GO:0003677//DNA binding;GO:0097159//organic cyclic compound binding;GO:0043565//sequence-specific DNA binding;GO:1901363//heterocyclic compound binding;GO:0003676//nucleic acid binding;GO:0003700//transcription factor activity, sequence-specific DNA binding;GO:0005488//binding;GO:0001071//nucleic acid binding transcription factor activity	GO:0031326//regulation of cellular biosynthetic process;GO:0009058//biosynthetic process;GO:0006139//nucleobase-containing compound metabolic process;GO:0010467//gene expression;GO:0044238//primary metabolic process;GO:0051252//regulation of RNA metabolic process;GO:0006351//transcription, DNA-templated;GO:0010468//regulation of gene expression;GO:0071704//organic substance metabolic process;GO:0…
Dlo_020624.1	PREDICTED: transcription factor HBP-1b(c38) [Theobroma cacao]		10.21	2.75333	3.35	0.000164984	0.00154207	yes	0.635956	1	no	-1.89073	0.282982	4.38	2.18333	2.07	0.0253521	0.11084	no	0.88494	1	no	-1.0044	-0.0769016	Environmental Information Processing	Signal transduction	ko04075//Plant hormone signal transduction	K14431	-	GO:0043565//sequence-specific DNA binding;GO:0097159//organic cyclic compound binding;GO:0003677//DNA binding;GO:0005488//binding;GO:1901363//heterocyclic compound binding;GO:0003676//nucleic acid binding	GO:0044271//cellular nitrogen compound biosynthetic process;GO:0006807//nitrogen compound metabolic process;GO:0009987//cellular process;GO:0009059//macromolecule biosynthetic process;GO:0018130//heterocycle biosynthetic process;GO:1901576//organic substance biosynthetic process;GO:0043170//macromolecule metabolic process;GO:1901362//organic cyclic compound biosynthetic process;GO:0006351//transc…
