# Supplementary material for: Comprehensive analysis of the longan transcriptome reveals distinct regulatory programs during the floral transition
Source: BMC Genomics. 2019 Feb 11;20:126. doi: 10.1186/s12864-019-5461-3 (PMC6371577; doi:10.1186/s12864-019-5461-3)
Supplement: Supplementary file 13 — Flower-related DEGs in two longan cultivars during the floral induction process. Red indicates genes that showed upregulated expression; blue indicates genes that showed downregulated expression. (XLSX 26 kb) [file 12864_2019_5461_MOESM13_ESM.xlsx]

## Sheet: Sheet1
Additional file 13. Flower-related DEGs in two longan cultivars during the floral induction process. Red indicates genes that showed upregulated expression; blue indicates genes that showed downregulated expression.
Longan genes id	Description	ACC name	SJT1_fpkm	SJT2_fpkm	SJT3_fpkm	SJT1-vs-SJT2_Pvalue	SJT1-vs-SJT2_fdr	SJT1-vs-SJT2_sigs	SJT2-vs-SJT3_Pvalue	SJT2-vs-SJT3_fdr	SJT2-vs-SJT3_sigs	log2(ST2/ST1)	log2(ST3/ST2)	SXT1_fpkm	SXT2_fpkm	SXT3_fpkm	SXT1-vs-SXT2_Pvalue	SXT1-vs-SXT2_fdr	SXT1-vs-SXT2_sigs	SXT2-vs-SXT3_Pvalue	SXT2-vs-SXT3_fdr	SXT2-vs-SXT3_sigs	log2(SX2/SX1)	log2(SX3/SX2)	KEGG_A_class	KEGG_B_class	Pathway	K_ID	GO Component	GO Function	GO Process
Photoperiod Pathway and the Circadian Clock
Dlo_026067.1	APETALA 1-1 [Dimocarpus longan]	AP1	4.16	68.87	216.107	4.65e-25	3.63e-22	yes	1.14e-08	2.02e-06	yes	4.04922	1.6498	29.2667	259.353	305.977	0.000126239	0.00146342	yes	0.333557	0.609299	no	3.14759	0.238503	-	-	-	-	GO:0043231//intracellular membrane-bounded organelle;GO:0005634//nucleus;GO:0043229//intracellular organelle;GO:0043227//membrane-bounded organelle;GO:0044424//intracellular part;GO:0005622//intracellular;GO:0044464//cell part;GO:0043226//organelle;GO:0005623//cell	GO:0003700//transcription factor activity, sequence-specific DNA binding;GO:0001071//nucleic acid binding transcription factor activity	GO:0050794//regulation of cellular process;GO:0019222//regulation of metabolic process;GO:0031323//regulation of cellular metabolic process;GO:0006355//regulation of transcription, DNA-templated;GO:0019219//regulation of nucleobase-containing compound metabolic process;GO:0010556//regulation of macromolecule biosynthetic process;GO:2000112//regulation of cellular macromolecule biosynthetic proces…
Dlo_000287.1	PREDICTED: floral homeotic protein APETALA 2 [Theobroma cacao]	AP2	28.67	27.8133	28.9667	0.857682	1	no	0.819258	1	no	-0.0437652	0.058617	61.9533	18.7733	15.4767	3.84e-44	5.66e-41	yes	0.468889	0.743945	no	-1.7225	-0.27859	-	-	-	-	-	GO:0001071//nucleic acid binding transcription factor activity;GO:0003700//transcription factor activity, sequence-specific DNA binding	GO:0009889//regulation of biosynthetic process;GO:0050794//regulation of cellular process;GO:0031326//regulation of cellular biosynthetic process;GO:1903506//regulation of nucleic acid-templated transcription;GO:0065007//biological regulation;GO:0010468//regulation of gene expression;GO:0080090//regulation of primary metabolic process;GO:0051171//regulation of nitrogen compound metabolic process;…
Dlo_032811.1	PREDICTED: two-component response regulator-like APRR5 isoform X1 [Citrus sinensis]	APRR	184.727	18.44	28.16	1.42e-20	6.52e-18	yes	0.0486097	0.997592	no	-3.32448	0.610809	124.027	61.38	13.8167	4.78e-20	7.12e-18	yes	1.67e-06	4.55e-05	yes	-1.01481	-2.15136	Organismal Systems	Environmental adaptation	ko04712//Circadian rhythm - plant	K12130	-	GO:0005488//binding;GO:0005515//protein binding	GO:0050896//response to stimulus;GO:0009987//cellular process;GO:0044699//single-organism process;GO:0050794//regulation of cellular process;GO:0044700//single organism signaling;GO:0050789//regulation of biological process;GO:0000160//phosphorelay signal transduction system;GO:0044763//single-organism cellular process;GO:0007154//cell communication;GO:0007165//signal transduction;GO:0051716//cel…
Dlo_014509.1	circadian clock-associated FKF1 [Dimocarpus longan]		151.56	14.9733	29.8867	1.49e-39	5.65e-36	yes	0.000196527	0.0158957	no	-3.33942	0.997107	85.4167	36.83	14.9367	7.63e-25	1.93e-22	yes	1.13e-05	0.000229351	yes	-1.21364	-1.30202	-	-	-	-	-	GO:0005515//protein binding;GO:0004871//signal transducer activity;GO:0005488//binding	GO:0044700//single organism signaling;GO:0009987//cellular process;GO:0050789//regulation of biological process;GO:0051716//cellular response to stimulus;GO:0050896//response to stimulus;GO:0065007//biological regulation;GO:0050794//regulation of cellular process;GO:0007154//cell communication;GO:0023052//signaling;GO:0044763//single-organism cellular process;GO:0044699//single-organism process;G…
Dlo_006275.1	PREDICTED: two-component response regulator-like APRR5 isoform X1 [Theobroma cacao]		122.327	13.2	17.3133	5.09e-22	2.94e-19	yes	0.229968	1	no	-3.21213	0.391346	108.613	56.8567	13.6	6.53e-17	6.93e-15	no	2.14e-06	5.62e-05	yes	-0.9338	-2.06372	Organismal Systems	Environmental adaptation	ko04712//Circadian rhythm - plant	K12130	-	GO:0005515//protein binding;GO:0005488//binding	GO:0035556//intracellular signal transduction;GO:0023052//signaling;GO:0007165//signal transduction;GO:0007154//cell communication;GO:0000160//phosphorelay signal transduction system;GO:0050794//regulation of cellular process;GO:0050789//regulation of biological process;GO:0009987//cellular process;GO:0050896//response to stimulus;GO:0051716//cellular response to stimulus;GO:0044700//single organ…
XLOC_015329	PREDICTED: two-component response regulator-like APRR3 [Theobroma cacao]		31.16	3.48667	3.33	6.9e-13	8.57e-11	yes	0.953199	1	no	-3.15977	-0.0663263	12.2267	8.48333	10.9967	0.123372	0.342423	no	0.417964	0.697089	no	-0.527328	0.374363	Organismal Systems	Environmental adaptation	ko04712//Circadian rhythm - plant	K12129	-	-	-
XLOC_009049	PREDICTED: two-component response regulator-like APRR7 [Citrus sinensis]		9.58667	0.863333	2.37	1.73e-09	8.69e-08	yes	0.0478207	0.993062	no	-3.47304	1.4569	4.68667	2.87	3.03667	0.0900848	0.276811	no	0.928165	1	no	-0.707511	0.0814378	Organismal Systems	Environmental adaptation	ko04712//Circadian rhythm - plant	K12129	-	-	-
Dlo_030409.1	PREDICTED: two-component response regulator-like APRR9 isoform X2 [Citrus sinensis]		150.387	20.8367	26.0033	2.75e-30	4.56e-27	yes	0.23397	1	no	-2.85148	0.319572	102.997	75.4633	49.0733	2.99e-05	0.000415956	no	0.0459095	0.164024	no	-0.44875	-0.620837	Organismal Systems	Environmental adaptation	ko04712//Circadian rhythm - plant	K12130	-	GO:0005488//binding;GO:0005515//protein binding	GO:0000160//phosphorelay signal transduction system;GO:0050789//regulation of biological process;GO:0007165//signal transduction;GO:0050896//response to stimulus;GO:0044763//single-organism cellular process;GO:0009987//cellular process;GO:0035556//intracellular signal transduction;GO:0050794//regulation of cellular process;GO:0007154//cell communication;GO:0023052//signaling;GO:0044699//single-or…
Dlo_028970.1	PREDICTED: two-component response regulator-like APRR7 isoform X2 [Citrus sinensis]		98.5233	22.4067	27.1033	4.1e-20	1.73e-17	yes	0.303845	1	no	-2.13654	0.274542	85.4233	65.4167	94.9233	0.00019198	0.00209094	no	0.0253583	0.10638	no	-0.384972	0.537105	-	-	-	-	-	GO:0005488//binding;GO:0005515//protein binding	GO:0050789//regulation of biological process;GO:0009987//cellular process;GO:0044700//single organism signaling;GO:0007165//signal transduction;GO:0050896//response to stimulus;GO:0065007//biological regulation;GO:0035556//intracellular signal transduction;GO:0044699//single-organism process;GO:0000160//phosphorelay signal transduction system;GO:0051716//cellular response to stimulus;GO:0044763//…
Dlo_002982.1	PREDICTED: two-component response regulator-like APRR2 [Citrus sinensis]		85.1567	144.687	117.68	0.000965355	0.00679713	no	0.189798	1	no	0.764741	-0.298063	148.75	112.673	43.2867	3.65e-05	0.000496067	no	9.56e-06	0.000199352	yes	-0.400744	-1.38015	Environmental Information Processing	Signal transduction	ko04075//Plant hormone signal transduction	K14491	-	GO:0005488//binding;GO:0044877//macromolecular complex binding;GO:0003682//chromatin binding	GO:0051716//cellular response to stimulus;GO:0044763//single-organism cellular process;GO:0007154//cell communication;GO:0044699//single-organism process;GO:0050794//regulation of cellular process;GO:0035556//intracellular signal transduction;GO:0007165//signal transduction;GO:0044700//single organism signaling;GO:0050789//regulation of biological process;GO:0050896//response to stimulus;GO:00099…
XLOC_033790	CONSTANS-like 1 protein [Gossypium darwinii]	COL	49.8467	39.5767	32.7333	0.35658	0.607541	no	0.362709	1	no	-0.332847	-0.27389	74.29	48.3533	5.51667	1.04e-06	2.17e-05	no	1.1e-22	2.98e-20	yes	-0.619553	-3.13175	-	-	-	-	-	-	-
XLOC_033755	CONSTANS-like 1 protein [Gossypium darwinii]		10.46	16.7267	12	0.0288391	0.102397	no	0.131439	1	no	0.677267	-0.479116	22.5167	12.94	2.24	7.14e-06	0.000118975	no	1.56e-10	1.22e-08	yes	-0.799156	-2.53027	-	-	-	-	-	-	-
dlo_035278.1	PREDICTED: zinc finger protein CONSTANS-LIKE 4 isoform X4 [Citrus sinensis]		18.2433	28.0533	14.5867	0.116556	0.287903	no	0.0225806	0.667708	no	0.620803	-0.943522	9.36333	11.2533	4.59333	0.382528	0.689621	no	0.00102189	0.00910156	yes	0.265258	-1.29274	-	-	-	-	GO:0005622//intracellular;GO:0005623//cell;GO:0044464//cell part	GO:0046914//transition metal ion binding;GO:0043167//ion binding;GO:0043169//cation binding;GO:0005488//binding;GO:0008270//zinc ion binding;GO:0046872//metal ion binding	-
Dlo_003684.1	CONSTANS-like protein [Litchi chinensis]		81.5267	84.1167	91.12	0.882232	1	no	0.641828	1	no	0.0451197	0.115376	149.823	110.17	45.8867	2.03e-05	0.000298393	no	0.00626786	0.0375725	yes	-0.443531	-1.26358	Organismal Systems	Environmental adaptation	ko04712//Circadian rhythm - plant	K12135	GO:0005623//cell;GO:0044464//cell part;GO:0005622//intracellular	GO:0046914//transition metal ion binding;GO:0046872//metal ion binding;GO:0008270//zinc ion binding;GO:0043169//cation binding;GO:0005515//protein binding;GO:0043167//ion binding;GO:0005488//binding	-
Dlo_031781.1	PREDICTED: zinc finger protein CONSTANS-LIKE 14-like [Citrus sinensis]		8.61	2.95667	1.99	0.0164318	0.0664904	no	0.449491	1	no	-1.54204	-0.571203	8.36667	3.48	14.3767	0.000151819	0.0017172	yes	0.00523463	0.0328048	yes	-1.26557	2.04657	Organismal Systems	Environmental adaptation	ko04712//Circadian rhythm - plant	K12135	GO:0044464//cell part;GO:0005622//intracellular;GO:0005623//cell	GO:0008270//zinc ion binding;GO:0043169//cation binding;GO:0043167//ion binding;GO:0046914//transition metal ion binding;GO:0005488//binding;GO:0046872//metal ion binding	-
Dlo_029236.3	PREDICTED: zinc finger protein CONSTANS-LIKE 14-like [Citrus sinensis]		32.3367	23.7733	27.9033	0.0812893	0.221435	no	0.358696	1	no	-0.443827	0.231093	36.2467	29.1067	59.3967	0.0191217	0.0892527	no	0.00131293	0.0111211	yes	-0.316499	1.02903	Organismal Systems	Environmental adaptation	ko04712//Circadian rhythm - plant	K12135	GO:0005622//intracellular;GO:0044464//cell part;GO:0005623//cell	GO:0005488//binding;GO:0043169//cation binding;GO:0008270//zinc ion binding;GO:0046872//metal ion binding;GO:0043167//ion binding;GO:0046914//transition metal ion binding	-
Dlo_013961.1	CONSTANS-LIKE 10 [Dimocarpus longan]		1.46667	5.51667	5.65	5.38e-05	0.000607222	yes	0.934924	1	no	1.91126	0.0344541	4.65667	4.94	8.35333	0.763001	0.978886	no	0.0996136	0.280994	no	0.0852134	0.757841	Organismal Systems	Environmental adaptation	ko04712//Circadian rhythm - plant	K12135	GO:0005623//cell;GO:0044464//cell part;GO:0005622//intracellular	GO:0005488//binding;GO:0008270//zinc ion binding;GO:0043169//cation binding;GO:0046914//transition metal ion binding;GO:0043167//ion binding;GO:0046872//metal ion binding;GO:0005515//protein binding	-
Dlo_005461.1	PREDICTED: zinc finger protein CONSTANS-LIKE 7-like [Citrus sinensis]		9.27	23.7667	16.9367	0.00325312	0.0183965	yes	0.150149	1	no	1.3583	-0.48879	36.1567	25.2033	30.9933	0.000143875	0.00164132	no	0.320828	0.595509	no	-0.520647	0.298343	Organismal Systems	Environmental adaptation	ko04712//Circadian rhythm - plant	K12128	-	GO:0005515//protein binding;GO:0005488//binding	-
Dlo_003578.1	PREDICTED: zinc finger protein CONSTANS-LIKE 2-like [Citrus sinensis]		0.48	4.68667	4.13667	2.86e-08	9.48e-07	yes	0.707097	1	no	3.28746	-0.180093	3.81333	4.30667	1.77667	0.618496	0.879132	no	0.0622847	0.203404	no	0.175519	-1.2774	Organismal Systems	Environmental adaptation	ko04712//Circadian rhythm - plant	K12135	-	GO:0005515//protein binding;GO:0005488//binding	-
Dlo_007361.1	cryptochrome 1 [Dimocarpus longan]	CRY	45.9167	51.1733	48.1533	0.475906	0.72963	no	0.695781	1	no	0.156374	-0.0877565	54.4967	44.2333	19.9433	0.00429288	0.0276024	no	0.000165324	0.00212105	yes	-0.301034	-1.14923	-	-	-	-	-	GO:0003824//catalytic activity;GO:0016830//carbon-carbon lyase activity;GO:0003913//DNA photolyase activity;GO:0016829//lyase activity	GO:0044710//single-organism metabolic process;GO:0008152//metabolic process;GO:0033554//cellular response to stress;GO:0009987//cellular process;GO:0006281//DNA repair;GO:0051716//cellular response to stimulus;GO:0046483//heterocycle metabolic process;GO:0090304//nucleic acid metabolic process;GO:0006725//cellular aromatic compound metabolic process;GO:1901360//organic cyclic compound metabolic p…
Dlo_019465.1	PREDICTED: DELLA protein GAI [Citrus sinensis]	GAI	1.37	8.29333	9.9	6.4e-08	1.9e-06	yes	0.517504	1	no	2.59778	0.255476	5.79333	4.70667	6.81667	0.271189	0.566702	no	0.217661	0.472683	no	-0.299688	0.534361	Environmental Information Processing	Signal transduction	ko04075//Plant hormone signal transduction	K14494	GO:0005623//cell;GO:0044424//intracellular part;GO:0044464//cell part;GO:0043227//membrane-bounded organelle;GO:0043229//intracellular organelle;GO:0005634//nucleus;GO:0005622//intracellular;GO:0043226//organelle;GO:0043231//intracellular membrane-bounded organelle	GO:0000989//transcription factor activity, transcription factor binding;GO:0000988//transcription factor activity, protein binding	-
Dlo_024864.1	gigantea [Dimocarpus longan]	GI	453.543	36.1433	41.9133	2.03e-49	2.69e-45	yes	0.374804	1	no	-3.64944	0.21368	351.013	251.2	134.253	1.86e-05	0.000276044	no	0.000188435	0.00236086	no	-0.482689	-0.903879	-	-	-	-	-	-	GO:2000241//regulation of reproductive process;GO:2000026//regulation of multicellular organismal development;GO:0050789//regulation of biological process;GO:0065007//biological regulation;GO:2000028//regulation of photoperiodism, flowering;GO:0051239//regulation of multicellular organismal process;GO:0050793//regulation of developmental process;GO:0048580//regulation of post-embryonic developmen…
Dlo_023611.1	PREDICTED: gibberellin receptor GID1C-like isoform X1 [Gossypium raimondii]	GID1	338.87	174.623	148.707	0.000410201	0.00332224	no	0.407684	1	no	-0.956486	-0.231777	172.593	131.653	44.99	0.000682908	0.00613321	no	8.21e-08	3.41e-06	yes	-0.390633	-1.54907	Environmental Information Processing	Signal transduction	ko04075//Plant hormone signal transduction	K14493	-	GO:0003824//catalytic activity;GO:0016787//hydrolase activity	GO:0008152//metabolic process
Dlo_022847.1	PREDICTED: gibberellin receptor GID1B [Citrus sinensis]		278.143	239.507	198.393	0.559655	0.789823	no	0.458843	1	no	-0.215763	-0.271702	162.77	164.833	45.7867	0.889601	1	no	6.12e-15	9.22e-13	yes	0.0181732	-1.84801	-	-	-	-	-	GO:0003824//catalytic activity;GO:0016787//hydrolase activity	GO:0008152//metabolic process
Dlo_027544.1	early flowering 4 like-4 protein [Dimocarpus longan]	EFL	58.41	22.59	15.5033	2.8e-05	0.000346877	yes	0.17692	1	no	-1.37053	-0.543106	29.25	18.1233	9.71667	0.00520924	0.0320956	no	0.0220681	0.0957939	no	-0.690588	-0.899315	-	-	-	-	-	-	-
Dlo_018952.1	embryonic flower 1 [Dimocarpus longan]		12.94	19.73	20.6767	0.00830029	0.0390065	no	0.789856	1	no	0.608553	0.0676127	18.8667	17.7467	7.04	0.433858	0.740374	no	3.69e-06	9.02e-05	yes	-0.0882915	-1.3339	-	-	-	-	-	-	-
Dlo_031113.1	Phytochrome E isoform 1 [Theobroma cacao]	PHYE	15.44	17.77	19.14	0.402418	0.658992	no	0.644806	1	no	0.202771	0.107147	33.05	32.7	11.9833	0.896095	1	no	2.42e-08	1.18e-06	yes	-0.0153596	-1.44826	-	-	-	-	GO:0016020//membrane	GO:0004872//receptor activity;GO:0016740//transferase activity;GO:0004672//protein kinase activity;GO:0016772//transferase activity, transferring phosphorus-containing groups;GO:0016301//kinase activity;GO:0005057//receptor signaling protein activity;GO:0060089//molecular transducer activity;GO:0000155//phosphorelay sensor kinase activity;GO:0016775//phosphotransferase activity, nitrogenous group…	GO:0035556//intracellular signal transduction;GO:0051716//cellular response to stimulus;GO:0019222//regulation of metabolic process;GO:0006355//regulation of transcription, DNA-templated;GO:0051252//regulation of RNA metabolic process;GO:0050794//regulation of cellular process;GO:0036211//protein modification process;GO:0009582//detection of abiotic stimulus;GO:0007165//signal transduction;GO:004…
Dlo_024965.1	phytochrome B [Dimocarpus longan]	PHYB	33.3733	30.0633	27.32	0.489362	0.743552	no	0.538805	1	no	-0.150691	-0.138047	44.2333	41.4867	18.1367	0.428283	0.734661	no	6.32e-06	0.000143125	yes	-0.0924862	-1.19374	-	-	-	-	GO:0016020//membrane	GO:0016740//transferase activity;GO:0016772//transferase activity, transferring phosphorus-containing groups;GO:0003824//catalytic activity;GO:0005488//binding;GO:0016775//phosphotransferase activity, nitrogenous group as acceptor;GO:0004872//receptor activity;GO:0060089//molecular transducer activity;GO:0016301//kinase activity;GO:0005515//protein binding;GO:0038023//signaling receptor activity;…	GO:0007165//signal transduction;GO:1903506//regulation of nucleic acid-templated transcription;GO:0036211//protein modification process;GO:0009889//regulation of biosynthetic process;GO:0009314//response to radiation;GO:0009581//detection of external stimulus;GO:0009584//detection of visible light;GO:0019222//regulation of metabolic process;GO:0051606//detection of stimulus;GO:0009605//response t…
Dlo_028973.1	PREDICTED: protein REVEILLE 8 isoform X1 [Citrus sinensis]	REV	43.2733	68.78	71.76	0.0258931	0.0942934	no	0.808242	1	no	0.668511	0.0611908	76.2833	60.4133	19.1933	0.00546801	0.033326	no	8.55e-05	0.00123095	yes	-0.336501	-1.65426	Organismal Systems	Environmental adaptation	ko04712//Circadian rhythm - plant	K12133	-	GO:0044877//macromolecular complex binding;GO:0005488//binding;GO:0003682//chromatin binding	-
Dlo_019195.1	PREDICTED: protein REVEILLE 1 isoform X2 [Jatropha curcas]		50.87	99.3267	81.7633	0.00497456	0.0259955	no	0.261413	1	no	0.965366	-0.280727	142.117	99.3067	19.3933	1.79e-06	3.5e-05	no	8.38e-13	9.62e-11	yes	-0.517113	-2.35633	Organismal Systems	Environmental adaptation	ko04712//Circadian rhythm - plant	K12133	-	GO:0005488//binding;GO:0003682//chromatin binding;GO:0044877//macromolecular complex binding	-
Dlo_005649.1	PREDICTED: protein REVEILLE 7-like [Citrus sinensis]		78.6733	84.7867	88.95	0.712119	0.907628	no	0.782238	1	no	0.107963	0.0691572	150.483	108.977	51.1733	1.47e-05	0.000224508	no	9.86e-06	0.000205007	yes	-0.465584	-1.09056	Organismal Systems	Environmental adaptation	ko04712//Circadian rhythm - plant	K12133	-	GO:0044877//macromolecular complex binding;GO:0005488//binding;GO:0003682//chromatin binding	-
Dlo_017296.1	SOC1-1 [Litchi chinensis]	SOC1	12.08	17.4333	7.19	0.160969	0.362746	no	0.00175581	0.105091	no	0.529228	-1.27778	36.0367	22.0033	2.75	0.000342645	0.00342285	no	4.55e-14	6.08e-12	yes	-0.711743	-3.00022	-	-	-	-	GO:0043226//organelle;GO:0043227//membrane-bounded organelle;GO:0005623//cell;GO:0005634//nucleus;GO:0044464//cell part;GO:0043229//intracellular organelle;GO:0005622//intracellular;GO:0043231//intracellular membrane-bounded organelle;GO:0044424//intracellular part	GO:0005488//binding;GO:0003700//transcription factor activity, sequence-specific DNA binding;GO:0046983//protein dimerization activity;GO:0005515//protein binding;GO:0001071//nucleic acid binding transcription factor activity;GO:0003677//DNA binding;GO:1901363//heterocyclic compound binding;GO:0003676//nucleic acid binding;GO:0097159//organic cyclic compound binding	GO:0050789//regulation of biological process;GO:0019219//regulation of nucleobase-containing compound metabolic process;GO:0050794//regulation of cellular process;GO:2001141//regulation of RNA biosynthetic process;GO:0009889//regulation of biosynthetic process;GO:0019222//regulation of metabolic process;GO:0051252//regulation of RNA metabolic process;GO:1903506//regulation of nucleic acid-templat…
Dlo_026743.1	PREDICTED: transcription factor TCP4-like [Citrus sinensis]	TCP	0.84	3.50667	4.65333	0.00399819	0.0217624	yes	0.35354	1	no	2.06164	0.408164	13.11	14.28	14.8733	0.565269	0.834666	no	0.897222	1	no	0.123328	0.058732	-	-	-	-	-	-	-
Dlo_025323.1	PREDICTED: transcription factor TCP5 [Theobroma cacao]		1.50333	6.28	3.91667	8.07e-06	0.000119826	yes	0.10716	1	no	2.0626	-0.681138	4.45667	7.04	3.63667	0.0442217	0.167214	no	0.0333933	0.130474	no	0.65961	-0.952959	-	-	-	-	-	-	-
Dlo_016607.1	PREDICTED: transcription factor TCP12 [Citrus sinensis]		1.92667	3.14333	2.09	0.134404	0.317836	no	0.231844	1	no	0.706188	-0.588792	3.7	4.39	1.51333	0.411915	0.718838	no	0.00169897	0.0136907	yes	0.246696	-1.53649	-	-	-	-	-	-	-
Dlo_007989.1	PREDICTED: transcription factor TCP13 [Theobroma cacao]		9.83333	14.7367	12.27	0.102041	0.26153	no	0.475692	1	no	0.583658	-0.264275	10.9033	10.1133	4.47	0.655985	0.908076	no	0.000553269	0.00558171	yes	-0.108511	-1.17791	-	-	-	-	-	-	-
Dlo_007333.1	PREDICTED: transcription factor TCP19 [Theobroma cacao]		43.7633	26.1567	26.73	0.0197812	0.0766023	no	0.91976	1	no	-0.742544	0.0312811	29.9667	16.0933	5.19667	2.74e-11	1.37e-09	no	2.7e-08	1.29e-06	yes	-0.896895	-1.6308	-	-	-	-	-	-	-
Dlo_017309.1	PREDICTED: LOW QUALITY PROTEIN: transcription factor TCP9 [Ricinus communis]		16.0733	18.74	22.2933	0.45983	0.715435	no	0.405107	1	no	0.221452	0.250491	14.2667	13.2767	31.8167	0.649666	0.903551	no	1.5e-06	4.17e-05	yes	-0.103755	1.26089	-	-	-	-	-	-	-
Floral Meristem Pathway
Dlo_005438.1	Dimocarpus longan LEAFY-like protein (LFY)	LFY	5.32	7.00667	13.1733	0.349897	0.603597	no	0.0079834	0.333372	no	0.397302	0.91082	2.83667	14.7233	22.9833	8.21e-15	6.8e-13	yes	0.0162553	0.0763192	no	2.37584	0.642484	-	-	-	-	-	GO:0097159//organic cyclic compound binding;GO:0003676//nucleic acid binding;GO:1901363//heterocyclic compound binding;GO:0005488//binding;GO:0003677//DNA binding	GO:0051252//regulation of RNA metabolic process;GO:0050789//regulation of biological process;GO:0051171//regulation of nitrogen compound metabolic process;GO:0010468//regulation of gene expression;GO:0065007//biological regulation;GO:0060255//regulation of macromolecule metabolic process;GO:1903506//regulation of nucleic acid-templated transcription;GO:2001141//regulation of RNA biosynthetic proc…
