# Supplementary material for: Comprehensive analysis of the longan transcriptome reveals distinct regulatory programs during the floral transition
Source: BMC Genomics. 2019 Feb 11;20:126. doi: 10.1186/s12864-019-5461-3 (PMC6371577; doi:10.1186/s12864-019-5461-3)
Supplement: Supplementary file 14 — GARS, NAC, MADs, MYB TFs in two longan cultivars during the floral induction process. Red indicates genes that showed upregulated expression; blue indicates genes that showed downregulated expression. (XLSX 125 kb) [file 12864_2019_5461_MOESM14_ESM.xlsx]

## Sheet: Sheet1
Additional file 14. GARS, NAC, MADs, MYB TFs in two longan cultivars during the floral induction process. Red indicates genes that showed upregulated expression; blue indicates genes that showed downregulated expression.
Longan genes id	Type	Sub-type	Description	SJT1_fpkm	SJT2_fpkm	SJT3_fpkm	SJT1-vs-SJT2_Pvalue	SJT1-vs-SJT2_fdr	SJT1-vs-SJT2_sigs	SJT2-vs-SJT3_Pvalue	SJT2-vs-SJT3_fdr	SJT2-vs-SJT3_sigs	log2 (SJT2/SJT1)	log2 (SJT3/SJT2)	SXT1_fpkm	SXT2_fpkm	SXT3_fpkm	SXT1-vs-SXT2_Pvalue	SXT1-vs-SXT2_fdr	SXT1-vs-SXT2_sigs	SXT2-vs-SXT3_Pvalue	SXT2-vs-SXT3_fdr	SXT2-vs-SXT3_sigs	log2 (SXT2/SXT1)	log2 (SXT3/SXT2)	KEGG_A_class	KEGG_B_class	Pathway	K_ID	GO Component	GO Function	GO Process
GARS TFs
Dlo_023483.1	GRAS	GRAS	PREDICTED: scarecrow-like protein 6 [Citrus sinensis]	20.1033	48.4033	46.9767	1.21e-08	4.51e-07	up	0.846737	1	no	1.26767	-0.0431621	47.1	46.67	17.04	0.903351	1	no	3.85e-05	0.000638549	down	-0.0132316	-1.45357	Environmental Information Processing	Signal transduction	ko04075//Plant hormone signal transduction	K14494	-	-	-
Dlo_000405.1	GRAS	GRAS	Transcription factor GRAS [Corchorus capsularis]	9.72333	35.6967	30.5767	9.23e-11	6.75e-09	up	0.378884	1	no	1.87627	-0.223358	21.6933	24.2833	20.6133	0.254811	0.545243	no	0.380401	0.658154	no	0.162715	-0.236389	Environmental Information Processing	Signal transduction	ko04075//Plant hormone signal transduction	K14494	GO:0005634//nucleus;GO:0043229//intracellular organelle;GO:0005623//cell;GO:0044464//cell part;GO:0044424//intracellular part;GO:0005622//intracellular;GO:0043227//membrane-bounded organelle;GO:0043231//intracellular membrane-bounded organelle;GO:0043226//organelle	GO:0001071//nucleic acid binding transcription factor activity;GO:0003677//DNA binding;GO:0097159//organic cyclic compound binding;GO:1901363//heterocyclic compound binding;GO:0005488//binding;GO:0003700//transcription factor activity, sequence-specific DNA binding;GO:0003676//nucleic acid binding;GO:0043565//sequence-specific DNA binding	GO:0007275//multicellular organism development;GO:0003002//regionalization;GO:0007389//pattern specification process;GO:0044707//single-multicellular organism process;GO:0032501//multicellular organismal process;GO:0048827//phyllome development;GO:0044767//single-organism developmental process;GO:0048856//anatomical structure development;GO:0051301//cell division;GO:0048366//leaf development;GO:0…
Dlo_001481.1	GRAS	GRAS	PREDICTED: protein SHORT-ROOT [Theobroma cacao]	9.3	36.27	34.5733	5.27e-11	4.19e-09	up	0.785693	1	no	1.96347	-0.069117	18.6467	27.8433	13.4067	0.00112331	0.00922589	no	0.0113404	0.0586966	no	0.578414	-1.05438	-	-	-	-	GO:0044464//cell part;GO:0005623//cell;GO:0005622//intracellular;GO:0005634//nucleus;GO:0044424//intracellular part;GO:0043231//intracellular membrane-bounded organelle;GO:0043229//intracellular organelle;GO:0043226//organelle;GO:0043227//membrane-bounded organelle	GO:1901363//heterocyclic compound binding;GO:0001071//nucleic acid binding transcription factor activity;GO:0003676//nucleic acid binding;GO:0003677//DNA binding;GO:0005488//binding;GO:0097159//organic cyclic compound binding;GO:0003700//transcription factor activity, sequence-specific DNA binding;GO:0043565//sequence-specific DNA binding	GO:0044707//single-multicellular organism process;GO:0009987//cellular process;GO:0048856//anatomical structure development;GO:0044767//single-organism developmental process;GO:0099402//plant organ development;GO:0008356//asymmetric cell division;GO:0032501//multicellular organismal process;GO:0048731//system development;GO:0009956//radial pattern formation;GO:0007389//pattern specification proce…
Dlo_005624.1	GRAS	GRAS	scarecrow-like protein 28 [Dimocarpus longan]	5.51	28.9433	30.5533	1.34e-10	9.35e-09	up	0.811124	1	no	2.39311	0.0780987	41.55	51.5733	64.1833	0.00807013	0.0453295	no	0.16545	0.395517	no	0.311777	0.315573	Environmental Information Processing	Signal transduction	ko04075//Plant hormone signal transduction	K14494	-	-	-
Dlo_019465.1	GRAS	GRAS	PREDICTED: DELLA protein GAI [Citrus sinensis]	1.37	8.29333	9.9	6.4e-08	1.9e-06	up	0.517504	1	no	2.59778	0.255476	5.79333	4.70667	6.81667	0.271189	0.566702	no	0.217661	0.472683	no	-0.299688	0.534361	Environmental Information Processing	Signal transduction	ko04075//Plant hormone signal transduction	K14494	GO:0005623//cell;GO:0044424//intracellular part;GO:0044464//cell part;GO:0043227//membrane-bounded organelle;GO:0043229//intracellular organelle;GO:0005634//nucleus;GO:0005622//intracellular;GO:0043226//organelle;GO:0043231//intracellular membrane-bounded organelle	GO:0000989//transcription factor activity, transcription factor binding;GO:0000988//transcription factor activity, protein binding	-
Dlo_001452.1	GRAS	GRAS	PREDICTED: scarecrow-like protein 30 [Citrus sinensis]	95.93	45.5567	47.9133	5.98e-05	0.000666259	down	0.830939	1	no	-1.07432	0.072765	34.82	4.47	8.26333	5.71e-48	9.45e-45	down	0.0457964	0.163696	no	-2.96157	0.886449	Environmental Information Processing	Signal transduction	ko04075//Plant hormone signal transduction	K14494	-	-	-
Dlo_020858.2	GRAS	GRAS	PREDICTED: scarecrow-like protein 13 [Citrus sinensis]	172.837	39.5267	37.8267	8.66e-09	3.39e-07	down	0.806581	1	no	-2.12851	-0.0634226	48.1733	34.2733	105.553	3.71e-05	0.000501908	no	0.000356694	0.00395322	up	-0.491148	1.62281	-	-	-	-	-	-	-
Dlo_024980.1	GRAS	GRAS	PREDICTED: DELLA protein RGL1-like [Citrus sinensis]	3.64	0.41	0.74	2.07e-09	1.01e-07	down	0.189508	1	no	-3.15024	0.851901	1.27	0.51	0.95	0.0124219	0.0634398	no	0.121296	0.321586	no	-1.31626	0.89743	Environmental Information Processing	Signal transduction	ko04075//Plant hormone signal transduction	K14494	-	-	-
Dlo_013088.1	GRAS	GRAS	PREDICTED: nodulation-signaling pathway 2 protein-like [Citrus sinensis]	3.53333	1.35333	1.25	0.0106775	0.0476222	down	0.92265	1	no	-1.38451	-0.114589	0.196667	0.14	0.23	0.721095	0.950046	no	0.540636	0.800425	no	-0.490326	0.716207	Environmental Information Processing	Signal transduction	ko04075//Plant hormone signal transduction	K14494	-	-	-
Dlo_004311.1	GRAS	GRAS	Transcription factor GRAS [Corchorus olitorius]	0.913333	2.28	1.90667	0.0353226	0.120214	no	0.671918	1	no	1.31982	-0.257981	0.363333	2.20667	0.423333	1.39e-07	3.56e-06	up	0.000759583	0.00714744	down	2.6025	-2.382	Environmental Information Processing	Signal transduction	ko04075//Plant hormone signal transduction	K14494	GO:0044464//cell part;GO:0005634//nucleus;GO:0005623//cell;GO:0005622//intracellular;GO:0043227//membrane-bounded organelle;GO:0044424//intracellular part;GO:0043226//organelle;GO:0043229//intracellular organelle;GO:0043231//intracellular membrane-bounded organelle	GO:0000989//transcription factor activity, transcription factor binding;GO:0000988//transcription factor activity, protein binding	-
Dlo_008157.1	GRAS	GRAS	PREDICTED: DELLA protein RGL1-like [Citrus sinensis]	0.74	2.05333	2.19667	0.0183012	0.0720684	no	0.882165	1	no	1.47237	0.0973481	1.07333	2.61667	4.89333	0.0011402	0.00934246	up	0.0227399	0.0978759	no	1.28563	0.903087	Environmental Information Processing	Signal transduction	ko04075//Plant hormone signal transduction	K14494	-	-	-
Dlo_002637.1	GRAS	GRAS	PREDICTED: scarecrow-like protein 33 [Citrus sinensis]	11.7233	9.07667	11.01	0.288406	0.536314	no	0.490344	1	no	-0.369148	0.27858	10.6367	4.63667	1.79333	3.85e-08	1.13e-06	down	0.000320091	0.00363095	down	-1.19789	-1.37044	-	-	-	-	-	-	-
Dlo_000379.1	GRAS	GRAS	PREDICTED: scarecrow-like protein 32 [Theobroma cacao]	1.12333	1.89667	0.473333	0.288656	0.536621	no	0.00497516	0.236333	no	0.75568	-2.00254	2.12667	0.366667	0.493333	1.35e-07	3.48e-06	down	0.663381	0.891479	no	-2.53605	0.428094	Environmental Information Processing	Signal transduction	ko04075//Plant hormone signal transduction	K14494	-	-	-
Dlo_029937.1	GRAS	GRAS	PREDICTED: scarecrow-like transcription factor PAT1 isoform X1 [Citrus sinensis]	33.8467	20.8667	19.35	0.00631225	0.0313833	no	0.701903	1	no	-0.697814	-0.108867	31.34	32.8867	67.52	0.568271	0.837279	no	0.00329333	0.0230312	up	0.0694976	1.03781	Environmental Information Processing	Signal transduction	ko04075//Plant hormone signal transduction	K14494	-	-	-
Dlo_024797.1	GRAS	GRAS	PREDICTED: chitin-inducible gibberellin-responsive protein 1-like [Citrus sinensis]	22.4533	13.4867	11.69	0.11524	0.28582	no	0.531046	1	no	-0.735396	-0.206259	10.8533	11.33	164.65	0.832659	1	no	1.3e-05	0.000258082	up	0.0620097	3.86118	-	-	-	-	-	-	-
Dlo_004061.1	GRAS	GRAS	PREDICTED: scarecrow-like protein 32 [Theobroma cacao]	0.743333	1.01333	1.64667	0.493403	0.747843	no	0.216249	1	no	0.447028	0.70044	1.29667	0.506667	3.71667	0.0142187	0.0704875	no	4.45e-08	2.02e-06	up	-1.3557	2.8749	Environmental Information Processing	Signal transduction	ko04075//Plant hormone signal transduction	K14494	-	-	-
Dlo_022930.1	GRAS	GRAS	Transcription factor GRAS [Corchorus olitorius]	49.5633	48.3167	42.01	0.882495	1	no	0.441607	1	no	-0.0367523	-0.201788	43.5567	46.4867	18.6833	0.423279	0.729789	no	3.04e-05	0.00053036	down	0.0939234	-1.31507	-	-	-	-	GO:0005634//nucleus;GO:0044424//intracellular part;GO:0043227//membrane-bounded organelle;GO:0043229//intracellular organelle;GO:0005622//intracellular;GO:0044464//cell part;GO:0005623//cell;GO:0043231//intracellular membrane-bounded organelle;GO:0043226//organelle	GO:0000988//transcription factor activity, protein binding;GO:0000989//transcription factor activity, transcription factor binding	-
Dlo_012877.1	GRAS	GRAS	GRAS54 protein [Dimocarpus longan]	39.92	46.3933	40.25	0.342092	0.594222	no	0.38481	1	no	0.216806	-0.204929	44.62	41.55	17.76	0.376088	0.682764	no	2.8e-05	0.000497313	down	-0.102842	-1.22622	-	-	-	-	-	-	-
Dlo_028592.1	GRAS	GRAS	PREDICTED: scarecrow-like protein 3 isoform X1 [Vitis vinifera]	25.6467	28.22	25.7867	0.619597	0.839942	no	0.635924	1	no	0.137947	-0.130093	30.7533	35.9467	8.96	0.0553327	0.196541	no	6.72e-08	2.88e-06	down	0.225115	-2.00429	Environmental Information Processing	Signal transduction	ko04075//Plant hormone signal transduction	K14494	GO:0043227//membrane-bounded organelle;GO:0043231//intracellular membrane-bounded organelle;GO:0005622//intracellular;GO:0005634//nucleus;GO:0044464//cell part;GO:0043226//organelle;GO:0043229//intracellular organelle;GO:0044424//intracellular part;GO:0005623//cell	GO:0000988//transcription factor activity, protein binding;GO:0000989//transcription factor activity, transcription factor binding	-
Dlo_026536.2	GRAS	GRAS	PREDICTED: scarecrow-like protein 1 [Citrus sinensis]	92.1433	91.71	83.8067	0.9792	1	no	0.617305	1	no	-0.00680074	-0.130014	64.9	68.4367	80.1767	0.458056	0.761951	no	0.383405	0.661232	no	0.076551	0.228413	-	-	-	-	-	-	-
Dlo_017352.1	GRAS	GRAS	Transcription factor GRAS [Corchorus capsularis]	71.61	137.723	152.46	1.35e-05	0.00018583	no	0.521019	1	no	0.94354	0.146658	214.74	209.233	121.83	0.754228	0.973331	no	0.00859366	0.047602	no	-0.0374782	-0.780243	-	-	-	-	GO:0044424//intracellular part;GO:0043226//organelle;GO:0005634//nucleus;GO:0043227//membrane-bounded organelle;GO:0043229//intracellular organelle;GO:0043231//intracellular membrane-bounded organelle;GO:0005622//intracellular;GO:0044464//cell part;GO:0005623//cell	GO:0000989//transcription factor activity, transcription factor binding;GO:0000988//transcription factor activity, protein binding	-
Dlo_020743.1	GRAS	GRAS	Transcription factor GRAS [Corchorus capsularis]	68.4033	80.14	77.3367	0.350979	0.604758	no	0.842269	1	no	0.228456	-0.0513699	66.8667	67.47	61.0433	0.914829	1	no	0.522085	0.790435	no	0.012959	-0.144412	-	-	-	-	-	-	-
Dlo_000086.1	GRAS	GRAS	Transcription factor GRAS [Corchorus olitorius]	32.2967	43.4133	42.6933	0.128053	0.307581	no	0.936632	1	no	0.426753	-0.0241274	30.5	27.25	15.1767	0.223489	0.503197	no	0.00212385	0.0163937	no	-0.162553	-0.844401	Environmental Information Processing	Signal transduction	ko04075//Plant hormone signal transduction	K14494	-	-	-
Dlo_002636.1	GRAS	GRAS	PREDICTED: scarecrow-like protein 14 [Jatropha curcas]	31.0833	31.67	28.93	0.919433	1	no	0.639352	1	no	0.0269756	-0.130551	27.8967	24.61	27.7867	0.111525	0.319855	no	0.597405	0.837778	no	-0.180848	0.175148	Environmental Information Processing	Signal transduction	ko04075//Plant hormone signal transduction	K14494	-	-	-
Dlo_017979.1	GRAS	GRAS	PREDICTED: scarecrow-like transcription factor PAT1 isoform X1 [Citrus sinensis]	27.1033	26.6067	23.3033	0.913734	1	no	0.458025	1	no	-0.0266825	-0.191251	0.31	0.393333	0.45	0.623058	0.883343	no	0.824085	0.995951	no	0.343484	0.194173	-	-	-	-	-	-	-
Dlo_001451.1	GRAS	GRAS	PREDICTED: scarecrow-like protein 30 [Citrus sinensis]	25.9733	27.3	25.09	0.78409	0.958974	no	0.650665	1	no	0.0718698	-0.121788	20.73	16	15.3767	0.00394723	0.0258074	no	0.833747	1	no	-0.373648	-0.0573291	Environmental Information Processing	Signal transduction	ko04075//Plant hormone signal transduction	K14494	-	-	-
Dlo_017418.1	GRAS	GRAS	PREDICTED: DELLA protein GAIP-B [Citrus sinensis]	22.3567	29.6767	30.9167	0.148488	0.341833	no	0.835704	1	no	0.408624	0.0590557	38.3067	26.1067	32.09	9.35e-07	1.97e-05	no	0.177283	0.41312	no	-0.553177	0.297706	-	-	-	-	GO:0044424//intracellular part;GO:0043231//intracellular membrane-bounded organelle;GO:0044464//cell part;GO:0043227//membrane-bounded organelle;GO:0005623//cell;GO:0043226//organelle;GO:0043229//intracellular organelle;GO:0005634//nucleus;GO:0005622//intracellular	GO:0000989//transcription factor activity, transcription factor binding;GO:0000988//transcription factor activity, protein binding	-
Dlo_023482.1	GRAS	GRAS	PREDICTED: scarecrow-like protein 6 [Citrus sinensis]	20.28	37.6133	39.03	0.000152541	0.00144612	no	0.816002	1	no	0.891187	0.0533393	32.4333	31.2633	18.3667	0.632018	0.890002	no	0.0271638	0.112005	no	-0.0530057	-0.767382	Environmental Information Processing	Signal transduction	ko04075//Plant hormone signal transduction	K14494	-	-	-
Dlo_022680.1	GRAS	GRAS	PREDICTED: scarecrow-like protein 27 [Citrus sinensis]	18.3233	30.5367	27.62	0.00300128	0.0172178	no	0.526922	1	no	0.736861	-0.144829	25.73	24.7267	24.5	0.632679	0.890554	no	0.955754	1	no	-0.0573837	-0.013286	Environmental Information Processing	Signal transduction	ko04075//Plant hormone signal transduction	K14494	-	-	-
Dlo_000055.1	GRAS	GRAS	PREDICTED: scarecrow-like protein 4 [Jatropha curcas]	12.9833	13.56	13.15	0.81521	0.980207	no	0.888382	1	no	0.0626964	-0.0442944	7.96	6.51667	8.22667	0.136696	0.365995	no	0.275771	0.548634	no	-0.288634	0.336174	Environmental Information Processing	Signal transduction	ko04075//Plant hormone signal transduction	K14494	-	-	-
Dlo_001946.1	GRAS	GRAS	PREDICTED: protein SCARECROW [Citrus sinensis]	12.7	19.89	21.2967	0.0888039	0.236333	no	0.773112	1	no	0.647215	0.0985844	30.1733	15.27	25.4333	1.44e-15	1.33e-13	no	0.00862337	0.047747	no	-0.982574	0.73602	-	-	-	-	-	-	-
Dlo_007688.1	GRAS	GRAS	PREDICTED: scarecrow-like protein 9 [Citrus sinensis]	10.3633	12.9	11.9633	0.288289	0.536239	no	0.705021	1	no	0.315883	-0.108752	11.68	13.4467	9.55667	0.177396	0.433547	no	0.0504731	0.175327	no	0.203208	-0.492669	Environmental Information Processing	Signal transduction	ko04075//Plant hormone signal transduction	K14494	-	-	-
Dlo_005774.1	GRAS	GRAS	PREDICTED: scarecrow-like protein 30 [Citrus sinensis]	7.76	4.84333	5.67333	0.0431808	0.139444	no	0.501016	1	no	-0.680056	0.228196	7.47667	4.72333	7.48667	0.0017577	0.0132575	no	0.0482965	0.169976	no	-0.66259	0.664518	Environmental Information Processing	Signal transduction	ko04075//Plant hormone signal transduction	K14494	-	-	-
Dlo_022103.1	GRAS	GRAS	GRAS4 protein [Dimocarpus longan]	7.58333	10.6533	11.5633	0.17753	0.387157	no	0.740943	1	no	0.490401	0.118252	8.82667	11.0467	11.7433	0.175997	0.431082	no	0.78632	0.972972	no	0.32367	0.0882309	-	-	-	-	-	-	-
Dlo_004743.1	GRAS	GRAS	PREDICTED: DELLA protein RGL2-like [Citrus sinensis]	3.94667	2.29333	2.5	0.035407	0.120424	no	0.770708	1	no	-0.783189	0.124482	2.16333	1.71	2.00667	0.336132	0.64121	no	0.580971	0.822681	no	-0.33926	0.230805	-	-	-	-	-	GO:0005488//binding;GO:0005515//protein binding	-
Dlo_026378.1	GRAS	GRAS	PREDICTED: scarecrow-like protein 23 [Prunus mume]	0.866667	0.93	0.91	0.94633	1	no	1	1	no	0.101753	-0.0313642	0.366667	0.14	0.0766667	0.209361	0.483036	no	0.666604	0.893762	no	-1.38904	-0.868755	Environmental Information Processing	Signal transduction	ko04075//Plant hormone signal transduction	K14494	-	-	-
Dlo_025233.1	GRAS	GRAS	PREDICTED: DELLA protein GAI [Citrus sinensis]	0.383333	0.983333	1.27	0.0840237	0.226469	no	0.680549	1	no	1.35908	0.369076	0.806667	0.423333	0.88	0.158431	0.405138	no	0.173386	0.408079	no	-0.930179	1.05571	Environmental Information Processing	Signal transduction	ko04075//Plant hormone signal transduction	K14494	GO:0043226//organelle;GO:0005623//cell;GO:0043227//membrane-bounded organelle;GO:0044464//cell part;GO:0044424//intracellular part;GO:0005634//nucleus;GO:0043229//intracellular organelle;GO:0043231//intracellular membrane-bounded organelle;GO:0005622//intracellular	GO:0000989//transcription factor activity, transcription factor binding;GO:0000988//transcription factor activity, protein binding	-
Dlo_013420.1	GRAS	GRAS	lateral [Dimocarpus longan]	0.27	0.61	0.743333	0.234145	0.466711	no	0.755139	1	no	1.17585	0.2852	0.296667	0.35	1.00667	0.892774	1	no	0.011723	0.060057	no	0.238512	1.52416	-	-	-	-	GO:0044464//cell part;GO:0005622//intracellular;GO:0043231//intracellular membrane-bounded organelle;GO:0043227//membrane-bounded organelle;GO:0043229//intracellular organelle;GO:0043226//organelle;GO:0005623//cell;GO:0044424//intracellular part;GO:0005634//nucleus	-	GO:0010223//secondary shoot formation;GO:0048731//system development;GO:0032501//multicellular organismal process;GO:0044767//single-organism developmental process;GO:0001763//morphogenesis of a branching structure;GO:0010346//shoot axis formation;GO:0048856//anatomical structure development;GO:0032502//developmental process;GO:0044699//single-organism process;GO:0044707//single-multicellular org…
Dlo_002638.1	GRAS	GRAS	PREDICTED: scarecrow-like protein 14 [Juglans regia]	0.146667	0.206667	0.103333	0.646977	0.862236	no	0.434837	1	no	0.494765	-1	0.06	0.07	0	1	1	no	0.126504	0.330779	no	0.222392	-6.12928	-	-	-	-	-	-	-
Dlo_001945.1	GRAS	GRAS	PREDICTED: protein SCARECROW [Citrus sinensis]	0.133333	0.0733333	0.0666667	0.666619	0.87711	no	1	1	no	-0.862496	-0.137504	0.0666667	0.0666667	0.0533333	1	1	no	1	1	no	0	-0.321928	-	-	-	-	-	-	-
Dlo_023000.1	GRAS	GRAS	PREDICTED: nodulation-signaling pathway 2 protein-like [Populus euphratica]	0.13	0	0.0433333	0.0650318	0.188491	no	0.563564	1	no	-7.02237	5.43741	0	0	0	1	1	notest	0.55805	0.803508	no	0	0	-	-	-	-	-	-	-
Dlo_004744.1	GRAS	GRAS	PREDICTED: DELLA protein RGL2-like [Citrus sinensis]	0.06	0.18	0.286667	0.223367	0.452438	no	0.521594	1	no	1.58496	0.671377	0.28	0.236667	0.18	0.785489	0.992591	no	0.759194	0.955392	no	-0.24257	-0.39486	-	-	-	-	-	-	-
Dlo_002639.1	GRAS	GRAS	PREDICTED: scarecrow-like protein 9 [Citrus sinensis]	0.0466667	0.0166667	0	0.704968	0.902979	no	1	1	no	-1.48543	-4.05889	0.0166667	0.0133333	0	1	1	no	1	1	no	-0.321928	-3.73697	Environmental Information Processing	Signal transduction	ko04075//Plant hormone signal transduction	K14494	-	-
Dlo_005841.1	GRAS	GRAS	PREDICTED: DELLA protein GAI1-like [Citrus sinensis]	0	0	0	0.129199	0.309297	no	0.131363	1	no	0	0	0	0	0	1	1	no	0.589311	0.830179	no	0	0	Environmental Information Processing	Signal transduction	ko04075//Plant hormone signal transduction	K14494	-	-	-
Dlo_025234.1	GRAS	GRAS	DELLA protein [Prunus salicina]	0	0	0	1	1	no	1	1	no	0	0	0	0	0	0.557674	0.828806	no	0.700891	0.916251	no	0	0	Environmental Information Processing	Signal transduction	ko04075//Plant hormone signal transduction	K14494	GO:0043229//intracellular organelle;GO:0044464//cell part;GO:0005634//nucleus;GO:0044424//intracellular part;GO:0043226//organelle;GO:0005623//cell;GO:0005622//intracellular;GO:0043227//membrane-bounded organelle;GO:0043231//intracellular membrane-bounded organelle	GO:0000988//transcription factor activity, protein binding;GO:0000989//transcription factor activity, transcription factor binding	-
Dlo_015211.1	GRAS	GRAS	PREDICTED: DELLA protein RGL1-like [Citrus sinensis]	0	0	0	0.755888	0.941138	no	1	1	no	0	0	0	0	0	1	1	no	1	1	no	0	0	Environmental Information Processing	Signal transduction	ko04075//Plant hormone signal transduction	K14494	-	-	-
Dlo_012900.1	GRAS	GRAS	PREDICTED: protein SCARECROW [Theobroma cacao]	0	0.52	0.78	0.000456148	0.00362802	notest	0.53264	1	no	9.02237	0.584963	0.216667	0.3	0.446667	0.658578	0.910144	no	0.5786	0.820616	no	0.469485	0.574236	-	-	-	-	-	-	-
dlo_034891.1	GRAS	GRAS	PREDICTED: nodulation-signaling pathway 2 protein [Theobroma cacao]	0	0	0	1	1	notest	1	1	notest	0	0	0	0	0	1	1	notest	0.0322468	0.127266	no	0	0	Environmental Information Processing	Signal transduction	ko04075//Plant hormone signal transduction	K14494	-	-	-
Dlo_007687.1	GRAS	GRAS	PREDICTED: scarecrow-like protein 9 [Citrus sinensis]	0	0	0	0.182789	0.393881	no	0.185205	1	no	0	0	0	0	0	0.231301	0.514193	no	1	1	notest	0	0	Environmental Information Processing	Signal transduction	ko04075//Plant hormone signal transduction	K14494	-	-	-
Dlo_013089.1	GRAS	GRAS	PREDICTED: nodulation-signaling pathway 2 protein-like [Citrus sinensis]	0	0	0	1	1	notest	1	1	notest	0	0	0	0	0	1	1	notest	1	1	notest	0	0	Environmental Information Processing	Signal transduction	ko04075//Plant hormone signal transduction	K14494	-	-	-
dlo_036515.1	GRAS	GRAS	PREDICTED: nodulation-signaling pathway 2 protein [Theobroma cacao]	0	0	0	1	1	notest	1	1	notest	0	0	0	0	0	1	1	notest	1	1	notest	0	0	-	-	-	-	-	-	-
Dlo_031938.1	GRAS	GRAS	PREDICTED: nodulation-signaling pathway 1 protein [Vitis vinifera]	0	0	0	1	1	notest	0.000733018	0.0502369	no	0	0	0	0	0	1	1	notest	4.25e-05	0.000692296	up	0	0	Environmental Information Processing	Signal transduction	ko04075//Plant hormone signal transduction	K14494	-	-	-
MADS TFs
Dlo_031930.1	MIKC	MADS->MIKC	PREDICTED: agamous-like MADS-box protein AGL9 homolog isoform X4 [Theobroma cacao]	0.09	4.86333	165.99	4.84e-07	1.1e-05	up	9.82e-22	6.96e-19	up	5.75588	5.09301	0	7.85667	199.4	2.22e-15	2e-13	up	9.31e-25	3.22e-22	up	9.61777	4.6656	-	-	-	-	GO:0043231//intracellular membrane-bounded organelle;GO:0043229//intracellular organelle;GO:0005623//cell;GO:0043227//membrane-bounded organelle;GO:0005622//intracellular;GO:0043226//organelle;GO:0044464//cell part;GO:0005634//nucleus;GO:0044424//intracellular part	GO:0005488//binding;GO:0097159//organic cyclic compound binding;GO:0003676//nucleic acid binding;GO:0003677//DNA binding;GO:1901363//heterocyclic compound binding;GO:0003700//transcription factor activity, sequence-specific DNA binding;GO:0046983//protein dimerization activity;GO:0001071//nucleic acid binding transcription factor activity;GO:0005515//protein binding	GO:0050789//regulation of biological process;GO:0019222//regulation of metabolic process;GO:0060255//regulation of macromolecule metabolic process;GO:0051171//regulation of nitrogen compound metabolic process;GO:0009889//regulation of biosynthetic process;GO:0019219//regulation of nucleobase-containing compound metabolic process;GO:0080090//regulation of primary metabolic process;GO:0050794//regu…
Dlo_008014.1	MIKC	MADS->MIKC	PREDICTED: developmental protein SEPALLATA 1-like [Citrus sinensis]	0.0466667	2.78333	73.56	1.2e-07	3.3e-06	up	3.72e-32	6.27e-29	up	5.89828	4.72404	0.04	7.36333	88.8267	1.6e-17	1.84e-15	up	2.81e-25	1.04e-22	up	7.52422	3.59256	-	-	-	-	GO:0043226//organelle;GO:0005623//cell;GO:0044424//intracellular part;GO:0043229//intracellular organelle;GO:0005634//nucleus;GO:0005622//intracellular;GO:0043227//membrane-bounded organelle;GO:0044464//cell part;GO:0043231//intracellular membrane-bounded organelle	GO:0097159//organic cyclic compound binding;GO:0005488//binding;GO:0001071//nucleic acid binding transcription factor activity;GO:0005515//protein binding;GO:0003677//DNA binding;GO:0046983//protein dimerization activity;GO:0003676//nucleic acid binding;GO:1901363//heterocyclic compound binding;GO:0003700//transcription factor activity, sequence-specific DNA binding	GO:0080090//regulation of primary metabolic process;GO:0050794//regulation of cellular process;GO:0009889//regulation of biosynthetic process;GO:0006355//regulation of transcription, DNA-templated;GO:0010556//regulation of macromolecule biosynthetic process;GO:0031326//regulation of cellular biosynthetic process;GO:0060255//regulation of macromolecule metabolic process;GO:0051252//regulation of R…
Dlo_021466.1	MIKC	MADS->MIKC	PREDICTED: floral homeotic protein DEFICIENS-like [Citrus sinensis]	0.0466667	2.47667	79.8533	7.87e-08	2.28e-06	up	1.99e-33	3.84e-30	up	5.72986	5.01088	0.613333	1.73	111.703	0.0226472	0.101698	no	1.37e-68	3.35e-65	up	1.49603	6.01276	-	-	-	-	GO:0005623//cell;GO:0043227//membrane-bounded organelle;GO:0005634//nucleus;GO:0044424//intracellular part;GO:0043226//organelle;GO:0005622//intracellular;GO:0044464//cell part;GO:0043229//intracellular organelle;GO:0043231//intracellular membrane-bounded organelle	GO:0005488//binding;GO:0005515//protein binding;GO:0046983//protein dimerization activity;GO:0003700//transcription factor activity, sequence-specific DNA binding;GO:0097159//organic cyclic compound binding;GO:1901363//heterocyclic compound binding;GO:0003676//nucleic acid binding;GO:0003677//DNA binding;GO:0001071//nucleic acid binding transcription factor activity	GO:0010468//regulation of gene expression;GO:0065007//biological regulation;GO:0051171//regulation of nitrogen compound metabolic process;GO:1903506//regulation of nucleic acid-templated transcription;GO:0050789//regulation of biological process;GO:2000112//regulation of cellular macromolecule biosynthetic process;GO:0019219//regulation of nucleobase-containing compound metabolic process;GO:00602…
Dlo_002044.1	M-type	MADS->M-type	PREDICTED: agamous-like MADS-box protein AGL29 [Citrus sinensis]	0.133333	2.46	2.25333	0.000114254	0.00113796	up	0.906082	1	no	4.20555	-0.126598	0.786667	8.01	3.51667	5.12e-12	2.84e-10	up	0.00855525	0.0474506	down	3.34798	-1.18759	-	-	-	-	-	GO:0005488//binding;GO:0003677//DNA binding;GO:0046983//protein dimerization activity;GO:1901363//heterocyclic compound binding;GO:0003676//nucleic acid binding;GO:0005515//protein binding;GO:0097159//organic cyclic compound binding	-
Dlo_030807.1	MIKC	MADS->MIKC	AGAMOUS-like protein [Mangifera indica]	2.32333	1.08	26.19	0.104857	0.266485	no	7.89e-20	4.83e-17	up	-1.10516	4.59991	0.866667	0.893333	30.7433	1	1	no	2.26e-32	1.15e-29	up	0.0437214	5.10493	-	-	-	-	GO:0043227//membrane-bounded organelle;GO:0043229//intracellular organelle;GO:0005622//intracellular;GO:0005623//cell;GO:0044424//intracellular part;GO:0044464//cell part;GO:0005634//nucleus;GO:0043231//intracellular membrane-bounded organelle;GO:0043226//organelle	GO:0003677//DNA binding;GO:0005488//binding;GO:0003700//transcription factor activity, sequence-specific DNA binding;GO:0001071//nucleic acid binding transcription factor activity;GO:1901363//heterocyclic compound binding;GO:0046983//protein dimerization activity;GO:0005515//protein binding;GO:0003676//nucleic acid binding;GO:0097159//organic cyclic compound binding	GO:0009889//regulation of biosynthetic process;GO:0051252//regulation of RNA metabolic process;GO:2001141//regulation of RNA biosynthetic process;GO:0031323//regulation of cellular metabolic process;GO:1903506//regulation of nucleic acid-templated transcription;GO:0019219//regulation of nucleobase-containing compound metabolic process;GO:0065007//biological regulation;GO:0010556//regulation of ma…
Dlo_008860.1	MIKC	MADS->MIKC	PREDICTED: agamous-like MADS-box protein AGL18 [Citrus sinensis]	0.396667	0.393333	5.63333	1	1	no	7.96e-07	0.000112809	up	-0.0121747	3.84016	0.2	0.23	7.01333	1	1	no	3.44e-15	5.31e-13	up	0.201634	4.93039	-	-	-	-	GO:0005634//nucleus;GO:0043226//organelle;GO:0043229//intracellular organelle;GO:0043231//intracellular membrane-bounded organelle;GO:0005622//intracellular;GO:0044424//intracellular part;GO:0005623//cell;GO:0043227//membrane-bounded organelle;GO:0044464//cell part	GO:0003677//DNA binding;GO:0005515//protein binding;GO:1901363//heterocyclic compound binding;GO:0001071//nucleic acid binding transcription factor activity;GO:0003676//nucleic acid binding;GO:0005488//binding;GO:0003700//transcription factor activity, sequence-specific DNA binding;GO:0046983//protein dimerization activity;GO:0097159//organic cyclic compound binding	GO:0019219//regulation of nucleobase-containing compound metabolic process;GO:0080090//regulation of primary metabolic process;GO:0031323//regulation of cellular metabolic process;GO:0050789//regulation of biological process;GO:2000112//regulation of cellular macromolecule biosynthetic process;GO:0009889//regulation of biosynthetic process;GO:0065007//biological regulation;GO:0031326//regulation …
Dlo_028609.1	MIKC	MADS->MIKC	MADS-box protein AGL15 [Dimocarpus longan]	0.133333	0.456667	4.14667	0.132067	0.313648	no	1.77e-06	0.00023466	up	1.7761	3.18274	0.116667	0.223333	3.69667	0.620419	0.880675	no	7.78e-08	3.26e-06	up	0.936806	4.04895	-	-	-	-	GO:0043227//membrane-bounded organelle;GO:0043229//intracellular organelle;GO:0005634//nucleus;GO:0043231//intracellular membrane-bounded organelle;GO:0043226//organelle;GO:0044464//cell part;GO:0044424//intracellular part;GO:0005623//cell;GO:0005622//intracellular	GO:0003677//DNA binding;GO:0046983//protein dimerization activity;GO:0003676//nucleic acid binding;GO:1901363//heterocyclic compound binding;GO:0003700//transcription factor activity, sequence-specific DNA binding;GO:0005515//protein binding;GO:0001071//nucleic acid binding transcription factor activity;GO:0097159//organic cyclic compound binding;GO:0005488//binding	GO:0050794//regulation of cellular process;GO:0009889//regulation of biosynthetic process;GO:0019219//regulation of nucleobase-containing compound metabolic process;GO:0031323//regulation of cellular metabolic process;GO:2000112//regulation of cellular macromolecule biosynthetic process;GO:0051252//regulation of RNA metabolic process;GO:0065007//biological regulation;GO:0010556//regulation of mac…
Dlo_003028.1	MIKC	MADS->MIKC	PREDICTED: MADS-box transcription factor 23 isoform X3 [Eucalyptus grandis]	37.7833	38.44	43.4433	0.944256	1	no	0.599236	1	no	0.0248584	0.176526	2.73667	7.90667	24.0333	0.000933121	0.00794186	up	7.7e-06	0.000168518	up	1.53065	1.6039	-	-	-	-	GO:0043229//intracellular organelle;GO:0044464//cell part;GO:0005634//nucleus;GO:0043231//intracellular membrane-bounded organelle;GO:0005622//intracellular;GO:0043226//organelle;GO:0043227//membrane-bounded organelle;GO:0044424//intracellular part;GO:0005623//cell	GO:0005488//binding;GO:1901363//heterocyclic compound binding;GO:0005515//protein binding;GO:0003700//transcription factor activity, sequence-specific DNA binding;GO:0003676//nucleic acid binding;GO:0001071//nucleic acid binding transcription factor activity;GO:0046983//protein dimerization activity;GO:0003677//DNA binding;GO:0097159//organic cyclic compound binding	GO:0010468//regulation of gene expression;GO:0060255//regulation of macromolecule metabolic process;GO:0080090//regulation of primary metabolic process;GO:0010556//regulation of macromolecule biosynthetic process;GO:0019222//regulation of metabolic process;GO:2001141//regulation of RNA biosynthetic process;GO:0050794//regulation of cellular process;GO:1903506//regulation of nucleic acid-templated…
Dlo_034152.2	MIKC	MADS->MIKC	PREDICTED: MADS-box protein JOINTLESS [Populus euphratica]	82.5867	68.0267	35.81	0.290871	0.538996	no	0.00105905	0.0695718	no	-0.279808	-0.925738	92.8133	31.6867	5.36333	5.24e-37	3.75e-34	down	4.81e-17	9.08e-15	down	-1.55046	-2.56267	-	-	-	-	GO:0044424//intracellular part;GO:0005634//nucleus;GO:0043229//intracellular organelle;GO:0005622//intracellular;GO:0043231//intracellular membrane-bounded organelle;GO:0044464//cell part;GO:0005623//cell;GO:0043226//organelle;GO:0043227//membrane-bounded organelle	GO:0001071//nucleic acid binding transcription factor activity;GO:0003677//DNA binding;GO:0005488//binding;GO:1901363//heterocyclic compound binding;GO:0046983//protein dimerization activity;GO:0097159//organic cyclic compound binding;GO:0003676//nucleic acid binding;GO:0005515//protein binding;GO:0003700//transcription factor activity, sequence-specific DNA binding	GO:0006355//regulation of transcription, DNA-templated;GO:1903506//regulation of nucleic acid-templated transcription;GO:2001141//regulation of RNA biosynthetic process;GO:0051252//regulation of RNA metabolic process;GO:0080090//regulation of primary metabolic process;GO:0019219//regulation of nucleobase-containing compound metabolic process;GO:0050794//regulation of cellular process;GO:0060255//…
Dlo_005595.1	MIKC	MADS->MIKC	PREDICTED: agamous-like MADS-box protein AGL19 isoform X2 [Citrus sinensis]	57.3333	43.7533	24.5233	0.138438	0.325147	no	0.00760143	0.321913	no	-0.389981	-0.835238	91	34.2933	4.24667	9.96e-26	2.81e-23	down	1.65e-18	3.4e-16	down	-1.40794	-3.01353	-	-	-	-	GO:0005623//cell;GO:0043229//intracellular organelle;GO:0005634//nucleus;GO:0044424//intracellular part;GO:0043231//intracellular membrane-bounded organelle;GO:0043226//organelle;GO:0043227//membrane-bounded organelle;GO:0044464//cell part;GO:0005622//intracellular	GO:0003700//transcription factor activity, sequence-specific DNA binding;GO:0097159//organic cyclic compound binding;GO:1901363//heterocyclic compound binding;GO:0005515//protein binding;GO:0046983//protein dimerization activity;GO:0003677//DNA binding;GO:0005488//binding;GO:0001071//nucleic acid binding transcription factor activity;GO:0003676//nucleic acid binding	GO:0019222//regulation of metabolic process;GO:0031323//regulation of cellular metabolic process;GO:0009889//regulation of biosynthetic process;GO:0031326//regulation of cellular biosynthetic process;GO:0006355//regulation of transcription, DNA-templated;GO:0010556//regulation of macromolecule biosynthetic process;GO:0019219//regulation of nucleobase-containing compound metabolic process;GO:00511…
Dlo_031929.1	MIKC	MADS->MIKC	flowering locus C [Dimocarpus longan]	10.4233	5.42	6.63667	0.0382999	0.127553	no	0.557611	1	no	-0.943452	0.292166	47.6467	22.81	19.3267	3.36e-05	0.000460683	down	0.449601	0.726288	no	-1.06271	-0.239074	-	-	-	-	GO:0043226//organelle;GO:0044424//intracellular part;GO:0005622//intracellular;GO:0043229//intracellular organelle;GO:0005634//nucleus;GO:0005623//cell;GO:0043227//membrane-bounded organelle;GO:0044464//cell part;GO:0043231//intracellular membrane-bounded organelle	GO:0005488//binding;GO:0003677//DNA binding;GO:0003676//nucleic acid binding;GO:0097159//organic cyclic compound binding;GO:1901363//heterocyclic compound binding;GO:0003700//transcription factor activity, sequence-specific DNA binding;GO:0005515//protein binding;GO:0001071//nucleic acid binding transcription factor activity;GO:0046983//protein dimerization activity	GO:0050789//regulation of biological process;GO:0009889//regulation of biosynthetic process;GO:0010468//regulation of gene expression;GO:0006355//regulation of transcription, DNA-templated;GO:1903506//regulation of nucleic acid-templated transcription;GO:0031326//regulation of cellular biosynthetic process;GO:0031323//regulation of cellular metabolic process;GO:0051252//regulation of RNA metaboli…
Dlo_011583.1	M-type	MADS->M-type	PREDICTED: agamous-like MADS-box protein AGL8 homolog [Citrus sinensis]	0.106667	0.253333	0.273333	0.316133	0.565022	no	1	1	no	1.24793	0.109624	0.07	0.0233333	0.486667	0.663702	0.911931	no	0.000245823	0.0029238	up	-1.58496	4.38247	-	-	-	-	-	GO:0005515//protein binding;GO:1901363//heterocyclic compound binding;GO:0097159//organic cyclic compound binding;GO:0003677//DNA binding;GO:0005488//binding;GO:0046983//protein dimerization activity;GO:0003676//nucleic acid binding	-
Dlo_004585.1	MIKC	MADS->MIKC	MADS box protein 1, partial [Litchi chinensis]	88.7333	83.6667	64.4611	7.19e-05	0.000776733	up	1.14e-29	1.53e-26	up	-0.0848232	-0.376224	101.194	73.2456	36.4389	2.96e-09	1.08e-07	up	1.86e-40	1.44e-37	down	-0.466317	-1.00726	-	-	-	-	GO:0043231//intracellular membrane-bounded organelle;GO:0043227//membrane-bounded organelle;GO:0005623//cell;GO:0044424//intracellular part;GO:0043229//intracellular organelle;GO:0043226//organelle;GO:0044464//cell part;GO:0005634//nucleus;GO:0005622//intracellular	GO:0001071//nucleic acid binding transcription factor activity;GO:0005488//binding;GO:1901363//heterocyclic compound binding;GO:0046983//protein dimerization activity;GO:0005515//protein binding;GO:0003677//DNA binding;GO:0003676//nucleic acid binding;GO:0097159//organic cyclic compound binding;GO:0003700//transcription factor activity, sequence-specific DNA binding	GO:2001141//regulation of RNA biosynthetic process;GO:0006355//regulation of transcription, DNA-templated;GO:0060255//regulation of macromolecule metabolic process;GO:0031326//regulation of cellular biosynthetic process;GO:1903506//regulation of nucleic acid-templated transcription;GO:0010556//regulation of macromolecule biosynthetic process;GO:2000112//regulation of cellular macromolecule biosyn…
Dlo_009139.1	MIKC	MADS->MIKC	short vegetative phase 2 [Dimocarpus longan]	16.8667	15.0433	9.47667	0.675883	0.881571	no	0.202628	1	no	-0.165051	-0.666673	37.96	26.2933	5.71	0.023322	0.104005	no	1.39e-09	8.94e-08	down	-0.529783	-2.20313	-	-	-	-	GO:0043229//intracellular organelle;GO:0044464//cell part;GO:0005634//nucleus;GO:0044424//intracellular part;GO:0043226//organelle;GO:0005622//intracellular;GO:0043227//membrane-bounded organelle;GO:0043231//intracellular membrane-bounded organelle;GO:0005623//cell	GO:1901363//heterocyclic compound binding;GO:0003700//transcription factor activity, sequence-specific DNA binding;GO:0005515//protein binding;GO:0046983//protein dimerization activity;GO:0003677//DNA binding;GO:0097159//organic cyclic compound binding;GO:0001071//nucleic acid binding transcription factor activity;GO:0005488//binding;GO:0003676//nucleic acid binding	GO:0006355//regulation of transcription, DNA-templated;GO:1903506//regulation of nucleic acid-templated transcription;GO:0051252//regulation of RNA metabolic process;GO:0019222//regulation of metabolic process;GO:0050789//regulation of biological process;GO:0031326//regulation of cellular biosynthetic process;GO:0050794//regulation of cellular process;GO:0080090//regulation of primary metabolic p…
Dlo_017296.1	MIKC	MADS->MIKC	SOC1-1 [Litchi chinensis]	12.08	17.4333	7.19	0.160969	0.362746	no	0.00175581	0.105091	no	0.529228	-1.27778	36.0367	22.0033	2.75	0.000342645	0.00342285	no	4.55e-14	6.08e-12	down	-0.711743	-3.00022	-	-	-	-	GO:0043226//organelle;GO:0043227//membrane-bounded organelle;GO:0005623//cell;GO:0005634//nucleus;GO:0044464//cell part;GO:0043229//intracellular organelle;GO:0005622//intracellular;GO:0043231//intracellular membrane-bounded organelle;GO:0044424//intracellular part	GO:0005488//binding;GO:0003700//transcription factor activity, sequence-specific DNA binding;GO:0046983//protein dimerization activity;GO:0005515//protein binding;GO:0001071//nucleic acid binding transcription factor activity;GO:0003677//DNA binding;GO:1901363//heterocyclic compound binding;GO:0003676//nucleic acid binding;GO:0097159//organic cyclic compound binding	GO:0050789//regulation of biological process;GO:0019219//regulation of nucleobase-containing compound metabolic process;GO:0050794//regulation of cellular process;GO:2001141//regulation of RNA biosynthetic process;GO:0009889//regulation of biosynthetic process;GO:0019222//regulation of metabolic process;GO:0051252//regulation of RNA metabolic process;GO:1903506//regulation of nucleic acid-templat…
Dlo_026285.1	MIKC	MADS->MIKC	PREDICTED: agamous-like MADS-box protein AGL11 isoform X1 [Citrus sinensis]	0	0	0	1	1	no	2.66e-09	5.27e-07	notest	0	0	0	0	0	1	1	notest	1	1	up	0	0	-	-	-	-	GO:0043229//intracellular organelle;GO:0043226//organelle;GO:0005622//intracellular;GO:0005623//cell;GO:0043227//membrane-bounded organelle;GO:0044424//intracellular part;GO:0043231//intracellular membrane-bounded organelle;GO:0005634//nucleus;GO:0044464//cell part	GO:0003677//DNA binding;GO:1901363//heterocyclic compound binding;GO:0097159//organic cyclic compound binding;GO:0046983//protein dimerization activity;GO:0005515//protein binding;GO:0001071//nucleic acid binding transcription factor activity;GO:0003700//transcription factor activity, sequence-specific DNA binding;GO:0005488//binding;GO:0003676//nucleic acid binding	GO:0019222//regulation of metabolic process;GO:0050789//regulation of biological process;GO:0051252//regulation of RNA metabolic process;GO:0031323//regulation of cellular metabolic process;GO:0010556//regulation of macromolecule biosynthetic process;GO:0010468//regulation of gene expression;GO:0009889//regulation of biosynthetic process;GO:0050794//regulation of cellular process;GO:0080090//regu…
Dlo_000528.1	MIKC	MADS->MIKC	PREDICTED: MADS-box transcription factor 23-like isoform X1 [Juglans regia]	0	0	0	1	1	notest	1	1	notest	0	0	0	0	0	1	1	notest	1	1	notest	0	0	-	-	-	-	GO:0005623//cell;GO:0043227//membrane-bounded organelle;GO:0005634//nucleus;GO:0043229//intracellular organelle;GO:0044464//cell part;GO:0044424//intracellular part;GO:0005622//intracellular;GO:0043231//intracellular membrane-bounded organelle;GO:0043226//organelle	GO:0003677//DNA binding;GO:0005515//protein binding;GO:0005488//binding;GO:0046983//protein dimerization activity;GO:1901363//heterocyclic compound binding;GO:0003700//transcription factor activity, sequence-specific DNA binding;GO:0001071//nucleic acid binding transcription factor activity;GO:0097159//organic cyclic compound binding;GO:0003676//nucleic acid binding	GO:0031326//regulation of cellular biosynthetic process;GO:0006355//regulation of transcription, DNA-templated;GO:0060255//regulation of macromolecule metabolic process;GO:0031323//regulation of cellular metabolic process;GO:2001141//regulation of RNA biosynthetic process;GO:0051252//regulation of RNA metabolic process;GO:0080090//regulation of primary metabolic process;GO:0050794//regulation of …
Dlo_001869.1	M-type	MADS->M-type	MADS-box protein 12 [Prunus persica]	0	0	0	1	1	notest	1	1	notest	0	0	0	0	0	1	1	notest	1	1	notest	0	0	-	-	-	-	-	GO:0003676//nucleic acid binding;GO:0097159//organic cyclic compound binding;GO:0005488//binding;GO:0003677//DNA binding;GO:0005515//protein binding;GO:0046983//protein dimerization activity;GO:1901363//heterocyclic compound binding	-
Dlo_003534.1	M-type	MADS->M-type	Developmental protein SEPALLATA 3 [Cajanus cajan]	0	0	0	1	1	notest	1	1	notest	0	0	0	0	0	1	1	notest	1	1	notest	0	0	-	-	-	-	-	GO:0005515//protein binding;GO:0097159//organic cyclic compound binding;GO:0003676//nucleic acid binding;GO:0046983//protein dimerization activity;GO:1901363//heterocyclic compound binding;GO:0005488//binding;GO:0003677//DNA binding	-
Dlo_003799.1	M-type	MADS->M-type	PREDICTED: agamous-like MADS-box protein AGL8 homolog [Citrus sinensis]	0	0	0	1	1	notest	1	1	notest	0	0	0	0	0	1	1	notest	1	1	notest	0	0	-	-	-	-	-	GO:0046983//protein dimerization activity;GO:0003676//nucleic acid binding;GO:0003677//DNA binding;GO:0005488//binding;GO:0097159//organic cyclic compound binding;GO:0005515//protein binding;GO:1901363//heterocyclic compound binding	-
Dlo_005134.1	M-type	MADS->M-type	PREDICTED: agamous-like MADS-box protein AGL61 [Ricinus communis]	0	0	0	1	1	notest	1	1	notest	0	0	0	0	0	1	1	notest	1	1	notest	0	0	-	-	-	-	-	GO:0005515//protein binding;GO:0003676//nucleic acid binding;GO:0046983//protein dimerization activity;GO:0003677//DNA binding;GO:0097159//organic cyclic compound binding;GO:0005488//binding;GO:1901363//heterocyclic compound binding	-
Dlo_005715.1	M-type	MADS->M-type	SRF-TF domain-containing protein [Cephalotus follicularis]	0	0	0	1	1	notest	1	1	notest	0	0	0	0	0	1	1	notest	1	1	notest	0	0	-	-	-	-	-	GO:0005488//binding;GO:1901363//heterocyclic compound binding;GO:0003676//nucleic acid binding;GO:0003677//DNA binding;GO:0097159//organic cyclic compound binding;GO:0005515//protein binding;GO:0046983//protein dimerization activity	-
Dlo_007837.1	M-type	MADS->M-type	PREDICTED: agamous-like MADS-box protein AGL62 [Citrus sinensis]	0	0	0	1	1	notest	1	1	notest	0	0	0	0	0	1	1	notest	1	1	notest	0	0	-	-	-	-	-	GO:0005515//protein binding;GO:0046983//protein dimerization activity;GO:0003677//DNA binding;GO:0003676//nucleic acid binding;GO:1901363//heterocyclic compound binding;GO:0097159//organic cyclic compound binding;GO:0005488//binding	-
Dlo_007838.1	M-type	MADS->M-type	PREDICTED: agamous-like MADS-box protein AGL62 [Citrus sinensis]	0	0	0	1	1	notest	1	1	notest	0	0	0	0	0	1	1	notest	1	1	notest	0	0	-	-	-	-	-	GO:0005515//protein binding;GO:0005488//binding;GO:0046983//protein dimerization activity;GO:0097159//organic cyclic compound binding;GO:0003677//DNA binding;GO:0003676//nucleic acid binding;GO:1901363//heterocyclic compound binding	-
Dlo_009541.1	M-type	MADS->M-type	PREDICTED: agamous-like MADS-box protein AGL61 [Ricinus communis]	0	0	0	1	1	notest	1	1	notest	0	0	0	0	0	1	1	notest	1	1	notest	0	0	-	-	-	-	-	GO:1901363//heterocyclic compound binding;GO:0003677//DNA binding;GO:0005488//binding;GO:0097159//organic cyclic compound binding;GO:0046983//protein dimerization activity;GO:0003676//nucleic acid binding;GO:0005515//protein binding	-
Dlo_010647.1	M-type	MADS->M-type	PREDICTED: agamous-like MADS-box protein AGL23 [Citrus sinensis]	0	0	0	1	1	notest	1	1	notest	0	0	0	0	0	1	1	notest	1	1	notest	0	0	-	-	-	-	-	GO:0005488//binding;GO:1901363//heterocyclic compound binding;GO:0005515//protein binding;GO:0003676//nucleic acid binding;GO:0003677//DNA binding;GO:0046983//protein dimerization activity;GO:0097159//organic cyclic compound binding	-
Dlo_011017.1	M-type	MADS->M-type	PREDICTED: agamous-like MADS-box protein AGL19 [Jatropha curcas]	0	0	0	1	1	notest	1	1	notest	0	0	0	0	0	1	1	notest	1	1	notest	0	0	-	-	-	-	-	GO:0005488//binding;GO:0097159//organic cyclic compound binding;GO:0046983//protein dimerization activity;GO:0003677//DNA binding;GO:0003676//nucleic acid binding;GO:0005515//protein binding;GO:1901363//heterocyclic compound binding	-
Dlo_012097.1	M-type	MADS->M-type	PREDICTED: agamous-like MADS-box protein AGL62 [Citrus sinensis]	0	0	0	1	1	notest	1	1	notest	0	0	0	0	0	1	1	notest	1	1	notest	0	0	-	-	-	-	-	GO:0005488//binding;GO:0003676//nucleic acid binding;GO:0046983//protein dimerization activity;GO:0097159//organic cyclic compound binding;GO:0003677//DNA binding;GO:0005515//protein binding;GO:1901363//heterocyclic compound binding	-
Dlo_012098.1	M-type	MADS->M-type	PREDICTED: agamous-like MADS-box protein AGL62 [Citrus sinensis]	0	0	0	1	1	notest	1	1	notest	0	0	0	0	0	1	1	notest	1	1	notest	0	0	-	-	-	-	-	GO:0097159//organic cyclic compound binding;GO:0005488//binding;GO:0005515//protein binding;GO:0046983//protein dimerization activity;GO:0003677//DNA binding;GO:0003676//nucleic acid binding;GO:1901363//heterocyclic compound binding	-
Dlo_013662.1	M-type	MADS->M-type	PREDICTED: agamous-like MADS-box protein AGL61 [Citrus sinensis]	0	0	0	1	1	notest	1	1	notest	0	0	0	0	0	1	1	notest	1	1	notest	0	0	-	-	-	-	-	GO:0097159//organic cyclic compound binding;GO:0005488//binding;GO:1901363//heterocyclic compound binding;GO:0003676//nucleic acid binding;GO:0005515//protein binding;GO:0003677//DNA binding;GO:0046983//protein dimerization activity	-
Dlo_013666.1	M-type	MADS->M-type	PREDICTED: agamous-like MADS-box protein AGL61 [Ricinus communis]	0	0	0	1	1	notest	1	1	notest	0	0	0	0	0	1	1	notest	1	1	notest	0	0	-	-	-	-	-	GO:0005515//protein binding;GO:0097159//organic cyclic compound binding;GO:1901363//heterocyclic compound binding;GO:0003677//DNA binding;GO:0046983//protein dimerization activity;GO:0005488//binding;GO:0003676//nucleic acid binding	-
Dlo_013835.1	M-type	MADS->M-type	PREDICTED: agamous-like MADS-box protein AGL19 [Populus euphratica]	0	0	0	1	1	notest	1	1	notest	0	0	0	0	0	1	1	notest	1	1	notest	0	0	-	-	-	-	-	GO:0005515//protein binding;GO:0003676//nucleic acid binding;GO:1901363//heterocyclic compound binding;GO:0046983//protein dimerization activity;GO:0005488//binding;GO:0003677//DNA binding;GO:0097159//organic cyclic compound binding	-
Dlo_016963.1	MIKC	MADS->MIKC	AP3 [Actinidia eriantha]	0	0	0	0.000753571	0.00552252	notest	2.23e-14	8.84e-12	notest	0	0	0	0	0	1	1	notest	1	1	notest	0	0	-	-	-	-	GO:0044424//intracellular part;GO:0005623//cell;GO:0005622//intracellular;GO:0043226//organelle;GO:0043227//membrane-bounded organelle;GO:0043231//intracellular membrane-bounded organelle;GO:0005634//nucleus;GO:0044464//cell part;GO:0043229//intracellular organelle	GO:0046983//protein dimerization activity;GO:0003676//nucleic acid binding;GO:0097159//organic cyclic compound binding;GO:0001071//nucleic acid binding transcription factor activity;GO:1901363//heterocyclic compound binding;GO:0005488//binding;GO:0003677//DNA binding;GO:0003700//transcription factor activity, sequence-specific DNA binding;GO:0005515//protein binding	GO:0050794//regulation of cellular process;GO:1903506//regulation of nucleic acid-templated transcription;GO:0031326//regulation of cellular biosynthetic process;GO:0006355//regulation of transcription, DNA-templated;GO:0080090//regulation of primary metabolic process;GO:0050789//regulation of biological process;GO:0031323//regulation of cellular metabolic process;GO:0051171//regulation of nitrog…
Dlo_017585.1	M-type	MADS->M-type	PREDICTED: agamous-like MADS-box protein AGL80 [Nicotiana tabacum]	0	0	0	1	1	notest	1	1	notest	0	0	0	0	0	1	1	notest	1	1	notest	0	0	-	-	-	-	-	GO:0005488//binding;GO:0003677//DNA binding;GO:1901363//heterocyclic compound binding;GO:0046983//protein dimerization activity;GO:0097159//organic cyclic compound binding;GO:0003676//nucleic acid binding;GO:0005515//protein binding	-
Dlo_020512.1	M-type	MADS->M-type	PREDICTED: agamous-like MADS-box protein AGL62 [Citrus sinensis]	0	0	0	1	1	notest	1	1	notest	0	0	0	0	0	1	1	notest	1	1	notest	0	0	-	-	-	-	-	GO:0046983//protein dimerization activity;GO:0003677//DNA binding;GO:1901363//heterocyclic compound binding;GO:0003676//nucleic acid binding;GO:0005488//binding;GO:0097159//organic cyclic compound binding;GO:0005515//protein binding	-
Dlo_020513.1	M-type	MADS->M-type	PREDICTED: agamous-like MADS-box protein AGL62 [Citrus sinensis]	0	0	0	1	1	notest	1	1	notest	0	0	0	0	0	1	1	notest	1	1	notest	0	0	-	-	-	-	-	GO:1901363//heterocyclic compound binding;GO:0005515//protein binding;GO:0003677//DNA binding;GO:0046983//protein dimerization activity;GO:0005488//binding;GO:0003676//nucleic acid binding;GO:0097159//organic cyclic compound binding	-
Dlo_020517.1	M-type	MADS->M-type	PREDICTED: agamous-like MADS-box protein AGL61 [Citrus sinensis]	0	0	0	1	1	notest	1	1	notest	0	0	0	0	0	1	1	notest	1	1	notest	0	0	-	-	-	-	-	GO:0003677//DNA binding;GO:1901363//heterocyclic compound binding;GO:0003676//nucleic acid binding;GO:0046983//protein dimerization activity;GO:0005488//binding;GO:0097159//organic cyclic compound binding;GO:0005515//protein binding	-
Dlo_021509.1	M-type	MADS->M-type	PREDICTED: agamous-like MADS-box protein AGL61 [Tarenaya hassleriana]	0	0	0	1	1	notest	1	1	notest	0	0	0	0	0	1	1	notest	1	1	notest	0	0	-	-	-	-	-	GO:0003677//DNA binding;GO:0097159//organic cyclic compound binding;GO:1901363//heterocyclic compound binding;GO:0046983//protein dimerization activity;GO:0005488//binding;GO:0005515//protein binding;GO:0003676//nucleic acid binding	-
Dlo_021695.1	M-type	MADS->M-type	PREDICTED: CSC1-like protein At4g35870 [Citrus sinensis]	0	0	0	1	1	notest	1	1	notest	0	0	0	0	0	1	1	notest	1	1	notest	0	0	-	-	-	-	-	GO:0097159//organic cyclic compound binding;GO:0003676//nucleic acid binding;GO:0005488//binding;GO:0005515//protein binding;GO:1901363//heterocyclic compound binding;GO:0003677//DNA binding;GO:0046983//protein dimerization activity	-
Dlo_024542.1	M-type	MADS->M-type	PREDICTED: agamous-like MADS-box protein AGL8 homolog [Citrus sinensis]	0	0	0	1	1	notest	1	1	notest	0	0	0	0	0	1	1	notest	1	1	notest	0	0	-	-	-	-	-	GO:0046983//protein dimerization activity;GO:0003676//nucleic acid binding;GO:1901363//heterocyclic compound binding;GO:0005488//binding;GO:0005515//protein binding;GO:0003677//DNA binding;GO:0097159//organic cyclic compound binding	-
Dlo_025318.1	M-type	MADS->M-type	PREDICTED: agamous-like MADS-box protein AGL62 [Citrus sinensis]	0	0	0	1	1	notest	1	1	notest	0	0	0	0	0	1	1	notest	1	1	notest	0	0	-	-	-	-	-	GO:0003676//nucleic acid binding;GO:0003677//DNA binding;GO:0005515//protein binding;GO:0046983//protein dimerization activity;GO:0097159//organic cyclic compound binding;GO:0005488//binding;GO:1901363//heterocyclic compound binding	-
Dlo_028146.1	M-type	MADS->M-type	PREDICTED: agamous-like MADS-box protein AGL19 [Populus euphratica]	0	0	0	1	1	notest	1	1	notest	0	0	0	0	0	1	1	notest	1	1	notest	0	0	-	-	-	-	-	GO:0005515//protein binding;GO:0046983//protein dimerization activity;GO:0005488//binding;GO:0097159//organic cyclic compound binding;GO:1901363//heterocyclic compound binding;GO:0003677//DNA binding;GO:0003676//nucleic acid binding	-
Dlo_031087.1	M-type	MADS->M-type	PREDICTED: agamous-like MADS-box protein AGL19 [Populus euphratica]	0	0	0	1	1	notest	1	1	notest	0	0	0	0	0	1	1	notest	1	1	notest	0	0	-	-	-	-	-	GO:0005488//binding;GO:0046983//protein dimerization activity;GO:0097159//organic cyclic compound binding;GO:1901363//heterocyclic compound binding;GO:0003676//nucleic acid binding;GO:0003677//DNA binding;GO:0005515//protein binding	-
Dlo_033187.1	M-type	MADS->M-type	PREDICTED: agamous-like MADS-box protein AGL62 [Citrus sinensis]	0	0	0	1	1	notest	1	1	notest	0	0	0	0	0	1	1	notest	1	1	notest	0	0	-	-	-	-	-	GO:0005488//binding;GO:0097159//organic cyclic compound binding;GO:0003677//DNA binding;GO:0046983//protein dimerization activity;GO:1901363//heterocyclic compound binding;GO:0005515//protein binding;GO:0003676//nucleic acid binding	-
Dlo_033325.1	M-type	MADS->M-type	SRF-TF domain-containing protein [Cephalotus follicularis]	0	0	0	1	1	notest	1	1	notest	0	0	0	0	0	1	1	notest	1	1	notest	0	0	-	-	-	-	-	GO:0097159//organic cyclic compound binding;GO:0005488//binding;GO:0046983//protein dimerization activity;GO:1901363//heterocyclic compound binding;GO:0003677//DNA binding;GO:0005515//protein binding;GO:0003676//nucleic acid binding	-
Dlo_033426.1	M-type	MADS->M-type	SRF-TF domain-containing protein [Cephalotus follicularis]	0	0	0	1	1	notest	1	1	notest	0	0	0	0	0	1	1	notest	1	1	notest	0	0	-	-	-	-	-	GO:0046983//protein dimerization activity;GO:0003677//DNA binding;GO:0003676//nucleic acid binding;GO:0005488//binding;GO:0097159//organic cyclic compound binding;GO:1901363//heterocyclic compound binding;GO:0005515//protein binding	-
Dlo_033767.1	M-type	MADS->M-type	AGAMOUS-like 66 isoform 4 [Theobroma cacao]	0	0	0	1	1	notest	1	1	notest	0	0	0	0	0	1	1	notest	1	1	notest	0	0	-	-	-	-	-	GO:0003677//DNA binding;GO:0046983//protein dimerization activity;GO:1901363//heterocyclic compound binding;GO:0005488//binding;GO:0097159//organic cyclic compound binding;GO:0003676//nucleic acid binding;GO:0005515//protein binding	-
dlo_034492.1	M-type	MADS->M-type	MADS-box transcription factor 7 [Gossypium arboreum]	0	0	0	1	1	notest	1	1	notest	0	0	0	0	0	1	1	notest	1	1	notest	0	0	-	-	-	-	-	GO:0003676//nucleic acid binding;GO:0005488//binding;GO:1901363//heterocyclic compound binding;GO:0097159//organic cyclic compound binding;GO:0003677//DNA binding;GO:0005515//protein binding;GO:0046983//protein dimerization activity	-
Dlo_002042.1	M-type	MADS->M-type	PREDICTED: agamous-like MADS-box protein AGL29 [Citrus sinensis]	0	0	0	1	1	no	1	1	no	0	0	0	0	0	1	1	notest	1	1	notest	0	0	-	-	-	-	-	GO:0003677//DNA binding;GO:0097159//organic cyclic compound binding;GO:0003676//nucleic acid binding;GO:0005515//protein binding;GO:1901363//heterocyclic compound binding;GO:0005488//binding;GO:0046983//protein dimerization activity	-
Dlo_006697.1	M-type	MADS->M-type	PREDICTED: agamous-like MADS-box protein AGL80 [Cucumis sativus]	0	0	0	1	1	no	1	1	no	0	0	0	0	0	1	1	notest	1	1	notest	0	0	-	-	-	-	-	GO:0005488//binding;GO:0003677//DNA binding;GO:0097159//organic cyclic compound binding;GO:0003676//nucleic acid binding;GO:1901363//heterocyclic compound binding;GO:0005515//protein binding;GO:0046983//protein dimerization activity	-
Dlo_008632.1	M-type	MADS->M-type	PREDICTED: agamous-like MADS-box protein AGL62 [Populus euphratica]	0	0	0	0.535116	0.778536	no	0.538593	1	no	0	0	0	0	0	1	1	notest	1	1	notest	0	0	-	-	-	-	-	GO:0003676//nucleic acid binding;GO:0005488//binding;GO:0005515//protein binding;GO:0003677//DNA binding;GO:0046983//protein dimerization activity;GO:1901363//heterocyclic compound binding;GO:0097159//organic cyclic compound binding	-
Dlo_013511.1	M-type	MADS->M-type	PREDICTED: agamous-like MADS-box protein AGL19 [Populus euphratica]	0	0	0	1	1	no	1	1	no	0	0	0	0	0	1	1	notest	1	1	notest	0	0	-	-	-	-	-	GO:0046983//protein dimerization activity;GO:0005515//protein binding;GO:0097159//organic cyclic compound binding;GO:0005488//binding;GO:0003677//DNA binding;GO:1901363//heterocyclic compound binding;GO:0003676//nucleic acid binding	-
Dlo_001041.1	M-type	MADS->M-type	PREDICTED: agamous-like MADS-box protein AGL61 [Populus euphratica]	0	0	0	1	1	notest	0.0955222	1	no	0	0	0	0	0	1	1	notest	1	1	notest	0	0	-	-	-	-	-	GO:0097159//organic cyclic compound binding;GO:0003676//nucleic acid binding;GO:0005515//protein binding;GO:0046983//protein dimerization activity;GO:0005488//binding;GO:1901363//heterocyclic compound binding;GO:0003677//DNA binding	-
Dlo_006592.1	M-type	MADS->M-type	PREDICTED: agamous-like MADS-box protein AGL29 [Citrus sinensis]	0	0	0	1	1	notest	1	1	no	0	0	0	0	0	1	1	notest	1	1	notest	0	0	-	-	-	-	-	GO:0005515//protein binding;GO:0003677//DNA binding;GO:0005488//binding;GO:0003676//nucleic acid binding;GO:0097159//organic cyclic compound binding;GO:1901363//heterocyclic compound binding;GO:0046983//protein dimerization activity	-
Dlo_008754.1	M-type	MADS->M-type	PREDICTED: agamous-like MADS-box protein AGL19 [Citrus sinensis]	0	0	0	1	1	notest	0.0612705	1	no	0	0	0	0	0	1	1	notest	1	1	notest	0	0	-	-	-	-	-	GO:0003677//DNA binding;GO:1901363//heterocyclic compound binding;GO:0003676//nucleic acid binding;GO:0005515//protein binding;GO:0097159//organic cyclic compound binding;GO:0005488//binding;GO:0046983//protein dimerization activity	-
Dlo_013512.1	M-type	MADS->M-type	PREDICTED: agamous-like MADS-box protein AGL19 [Populus euphratica]	0	0	0	1	1	notest	0.539357	1	no	0	0	0	0	0	1	1	notest	1	1	notest	0	0	-	-	-	-	-	GO:0003677//DNA binding;GO:0097159//organic cyclic compound binding;GO:1901363//heterocyclic compound binding;GO:0003676//nucleic acid binding;GO:0046983//protein dimerization activity;GO:0005488//binding;GO:0005515//protein binding	-
Dlo_015739.1	M-type	MADS->M-type	PREDICTED: agamous-like MADS-box protein AGL62 [Citrus sinensis]	0	0	0	1	1	notest	0.0606259	1	no	0	0	0	0	0	1	1	notest	1	1	notest	0	0	-	-	-	-	-	GO:0097159//organic cyclic compound binding;GO:0003676//nucleic acid binding;GO:0003677//DNA binding;GO:0005515//protein binding;GO:0046983//protein dimerization activity;GO:1901363//heterocyclic compound binding;GO:0005488//binding	-
Dlo_018828.1	M-type	MADS->M-type	PREDICTED: agamous-like MADS-box protein AGL62 [Citrus sinensis]	0	0	0	1	1	notest	0.564765	1	no	0	0	0	0	0	1	1	notest	1	1	notest	0	0	-	-	-	-	-	GO:1901363//heterocyclic compound binding;GO:0005515//protein binding;GO:0046983//protein dimerization activity;GO:0003676//nucleic acid binding;GO:0003677//DNA binding;GO:0097159//organic cyclic compound binding;GO:0005488//binding	-
Dlo_022725.1	M-type	MADS->M-type	PREDICTED: MADS-box transcription factor ANR1-like [Populus euphratica]	0	0	0	1	1	no	1	1	notest	0	0	0	0	0	1	1	no	1	1	notest	0	0	-	-	-	-	-	GO:1901363//heterocyclic compound binding;GO:0005488//binding;GO:0005515//protein binding;GO:0097159//organic cyclic compound binding;GO:0003677//DNA binding;GO:0046983//protein dimerization activity;GO:0003676//nucleic acid binding	-
Dlo_031156.1	MIKC	MADS->MIKC	agamous 2-like protein [Mercurialis annua]	0	0	0	0.0803531	0.219681	no	1.57e-11	4.06e-09	notest	0	0	0	0	0	1	1	no	1	1	notest	0	0	-	-	-	-	GO:0044464//cell part;GO:0043226//organelle;GO:0044424//intracellular part;GO:0043229//intracellular organelle;GO:0005622//intracellular;GO:0005623//cell;GO:0043231//intracellular membrane-bounded organelle;GO:0005634//nucleus;GO:0043227//membrane-bounded organelle	GO:0005515//protein binding;GO:0003676//nucleic acid binding;GO:0097159//organic cyclic compound binding;GO:0003677//DNA binding;GO:0003700//transcription factor activity, sequence-specific DNA binding;GO:1901363//heterocyclic compound binding;GO:0001071//nucleic acid binding transcription factor activity;GO:0005488//binding;GO:0046983//protein dimerization activity	GO:0060255//regulation of macromolecule metabolic process;GO:2001141//regulation of RNA biosynthetic process;GO:0010468//regulation of gene expression;GO:0010556//regulation of macromolecule biosynthetic process;GO:0019222//regulation of metabolic process;GO:0080090//regulation of primary metabolic process;GO:2000112//regulation of cellular macromolecule biosynthetic process;GO:0050794//regulatio…
Dlo_003535.1	M-type	MADS->M-type	SEPALLATA1 homologous protein [Silene latifolia]	0	0	0	1	1	no	0.00861251	0.34778	no	0	0	0	0	0	1	1	no	1	1	notest	0	0	-	-	-	-	-	GO:0005488//binding;GO:0003676//nucleic acid binding;GO:0046983//protein dimerization activity;GO:0005515//protein binding;GO:0003677//DNA binding;GO:0097159//organic cyclic compound binding;GO:1901363//heterocyclic compound binding	-
Dlo_012096.1	M-type	MADS->M-type	PREDICTED: agamous-like MADS-box protein AGL62 [Citrus sinensis]	0	0	0	0.0582577	0.173695	no	0.591382	1	no	0	0	0	0	0	1	1	no	1	1	notest	0	0	-	-	-	-	-	GO:0005488//binding;GO:0003676//nucleic acid binding;GO:1901363//heterocyclic compound binding;GO:0097159//organic cyclic compound binding;GO:0005515//protein binding;GO:0046983//protein dimerization activity;GO:0003677//DNA binding	-
Dlo_017293.1	M-type	MADS->M-type	MADS-box transcription factor [Larix sibirica]	0	0	0	1	1	notest	0.0039449	0.198231	no	0	0	0	0	0	1	1	no	1	1	notest	0	0	-	-	-	-	-	GO:0003677//DNA binding;GO:1901363//heterocyclic compound binding;GO:0097159//organic cyclic compound binding;GO:0005515//protein binding;GO:0046983//protein dimerization activity;GO:0005488//binding;GO:0003676//nucleic acid binding	-
Dlo_025737.1	MIKC	MADS->MIKC	PREDICTED: agamous-like MADS-box protein AGL104 isoform X2 [Citrus sinensis]	0	0	0	1	1	no	1	1	notest	0	0	0	0	0	1	1	notest	1	1	no	0	0	-	-	-	-	GO:0005622//intracellular;GO:0043226//organelle;GO:0043229//intracellular organelle;GO:0005634//nucleus;GO:0043227//membrane-bounded organelle;GO:0043231//intracellular membrane-bounded organelle;GO:0005623//cell;GO:0044464//cell part;GO:0044424//intracellular part	GO:0001071//nucleic acid binding transcription factor activity;GO:0046983//protein dimerization activity;GO:0003676//nucleic acid binding;GO:0097159//organic cyclic compound binding;GO:0005515//protein binding;GO:0003677//DNA binding;GO:1901363//heterocyclic compound binding;GO:0005488//binding;GO:0003700//transcription factor activity, sequence-specific DNA binding	GO:0051252//regulation of RNA metabolic process;GO:0060255//regulation of macromolecule metabolic process;GO:0010468//regulation of gene expression;GO:0031326//regulation of cellular biosynthetic process;GO:0080090//regulation of primary metabolic process;GO:0010556//regulation of macromolecule biosynthetic process;GO:0019222//regulation of metabolic process;GO:2000112//regulation of cellular mac…
Dlo_009144.1	M-type	MADS->M-type	short vegetative phase 2 [Dimocarpus longan]	0	0	0	1	1	notest	1	1	notest	0	0	0	0	0	1	1	notest	1	1	no	0	0	-	-	-	-	-	GO:0003676//nucleic acid binding;GO:0003677//DNA binding;GO:0046983//protein dimerization activity;GO:0005488//binding;GO:0005515//protein binding;GO:0097159//organic cyclic compound binding;GO:1901363//heterocyclic compound binding	-
Dlo_020509.1	M-type	MADS->M-type	PREDICTED: agamous-like MADS-box protein AGL62 [Citrus sinensis]	0	0	0	1	1	notest	1	1	notest	0	0	0	0	0	1	1	notest	1	1	no	0	0	-	-	-	-	-	GO:0003677//DNA binding;GO:0046983//protein dimerization activity;GO:0003676//nucleic acid binding;GO:0005515//protein binding;GO:0005488//binding;GO:1901363//heterocyclic compound binding;GO:0097159//organic cyclic compound binding	-
Dlo_030191.1	M-type	MADS->M-type	PREDICTED: agamous-like MADS-box protein AGL62 [Citrus sinensis]	0	0	0	1	1	notest	1	1	notest	0	0	0	0	0	1	1	notest	1	1	no	0	0	-	-	-	-	-	GO:0046983//protein dimerization activity;GO:1901363//heterocyclic compound binding;GO:0003677//DNA binding;GO:0005515//protein binding;GO:0005488//binding;GO:0003676//nucleic acid binding;GO:0097159//organic cyclic compound binding	-
Dlo_002268.1	MIKC	MADS->MIKC	K-box region and MADS-box transcription factor family protein isoform 1 [Theobroma cacao]	0	0	0	0.561636	0.789823	no	0.0526424	1	no	0	0	0	0	0	1	1	notest	1	1	no	0	0	-	-	-	-	GO:0005622//intracellular;GO:0043227//membrane-bounded organelle;GO:0005623//cell;GO:0043226//organelle;GO:0044424//intracellular part;GO:0043229//intracellular organelle;GO:0044464//cell part;GO:0043231//intracellular membrane-bounded organelle;GO:0005634//nucleus	GO:0003677//DNA binding;GO:0003676//nucleic acid binding;GO:0097159//organic cyclic compound binding;GO:0001071//nucleic acid binding transcription factor activity;GO:0003700//transcription factor activity, sequence-specific DNA binding;GO:0005515//protein binding;GO:0005488//binding;GO:1901363//heterocyclic compound binding;GO:0046983//protein dimerization activity	GO:0050794//regulation of cellular process;GO:0019222//regulation of metabolic process;GO:2001141//regulation of RNA biosynthetic process;GO:0031326//regulation of cellular biosynthetic process;GO:2000112//regulation of cellular macromolecule biosynthetic process;GO:0051171//regulation of nitrogen compound metabolic process;GO:1903506//regulation of nucleic acid-templated transcription;GO:0065007…
Dlo_008631.1	M-type	MADS->M-type	PREDICTED: agamous-like MADS-box protein AGL62 [Populus euphratica]	0	0	0	1	1	no	0.180896	1	no	0	0	0	0	0	1	1	notest	1	1	no	0	0	-	-	-	-	-	GO:1901363//heterocyclic compound binding;GO:0046983//protein dimerization activity;GO:0005515//protein binding;GO:0003676//nucleic acid binding;GO:0005488//binding;GO:0003677//DNA binding;GO:0097159//organic cyclic compound binding	-
Dlo_001134.1	M-type	MADS->M-type	PREDICTED: agamous-like MADS-box protein AGL28 [Citrus sinensis]	0	0	0	1	1	notest	0.539266	1	no	0	0	0	0	0	1	1	notest	1	1	no	0	0	-	-	-	-	-	GO:0003677//DNA binding;GO:0003676//nucleic acid binding;GO:0005488//binding;GO:1901363//heterocyclic compound binding;GO:0097159//organic cyclic compound binding;GO:0046983//protein dimerization activity;GO:0005515//protein binding	-
Dlo_011489.1	M-type	MADS->M-type	PREDICTED: agamous-like MADS-box protein AGL62 [Cucumis sativus]	0	0	0	1	1	notest	1	1	no	0	0	0	0	0	1	1	notest	1	1	no	0	0	-	-	-	-	-	GO:0046983//protein dimerization activity;GO:0003676//nucleic acid binding;GO:0005488//binding;GO:0003677//DNA binding;GO:0005515//protein binding;GO:1901363//heterocyclic compound binding;GO:0097159//organic cyclic compound binding	-
Dlo_011705.1	M-type	MADS->M-type	PREDICTED: MADS-box transcription factor PHERES 2-like [Citrus sinensis]	0	0	0	1	1	notest	0.562272	1	no	0	0	0	0	0	1	1	notest	1	1	no	0	0	-	-	-	-	-	GO:0005515//protein binding;GO:0003676//nucleic acid binding;GO:0003677//DNA binding;GO:0097159//organic cyclic compound binding;GO:0046983//protein dimerization activity;GO:0005488//binding;GO:1901363//heterocyclic compound binding	-
Dlo_027925.1	M-type	MADS->M-type	SRF-TF domain-containing protein [Cephalotus follicularis]	0	0	0	1	1	notest	0.563983	1	no	0	0	0	0	0	1	1	notest	1	1	no	0	0	-	-	-	-	-	GO:1901363//heterocyclic compound binding;GO:0046983//protein dimerization activity;GO:0097159//organic cyclic compound binding;GO:0005488//binding;GO:0003676//nucleic acid binding;GO:0003677//DNA binding;GO:0005515//protein binding	-
Dlo_000864.1	M-type	MADS->M-type	SVP-like MADS-box protein [Carya cathayensis]	0	0	0	1	1	notest	1	1	notest	0	0	0	0	0	1	1	no	1	1	no	0	0	-	-	-	-	-	GO:0003677//DNA binding;GO:0005488//binding;GO:0005515//protein binding;GO:0003676//nucleic acid binding;GO:0046983//protein dimerization activity;GO:0097159//organic cyclic compound binding;GO:1901363//heterocyclic compound binding	-
Dlo_001040.1	M-type	MADS->M-type	PREDICTED: agamous-like MADS-box protein AGL61 [Citrus sinensis]	0	0	0	1	1	notest	1	1	notest	0	0	0	0	0	1	1	no	1	1	no	0	0	-	-	-	-	-	GO:0005515//protein binding;GO:1901363//heterocyclic compound binding;GO:0003677//DNA binding;GO:0097159//organic cyclic compound binding;GO:0005488//binding;GO:0003676//nucleic acid binding;GO:0046983//protein dimerization activity	-
Dlo_022685.1	M-type	MADS->M-type	PREDICTED: agamous-like MADS-box protein AGL62 [Citrus sinensis]	0	0	0	1	1	notest	1	1	notest	0	0	0	0	0	1	1	no	1	1	no	0	0	-	-	-	-	-	GO:0003676//nucleic acid binding;GO:1901363//heterocyclic compound binding;GO:0005488//binding;GO:0097159//organic cyclic compound binding;GO:0046983//protein dimerization activity;GO:0005515//protein binding;GO:0003677//DNA binding	-
Dlo_033190.1	M-type	MADS->M-type	PREDICTED: agamous-like MADS-box protein AGL62 [Citrus sinensis]	0	0	0	1	1	notest	1	1	notest	0	0	0	0	0	1	1	no	1	1	no	0	0	-	-	-	-	-	GO:0046983//protein dimerization activity;GO:0003676//nucleic acid binding;GO:1901363//heterocyclic compound binding;GO:0097159//organic cyclic compound binding;GO:0005488//binding;GO:0005515//protein binding;GO:0003677//DNA binding	-
Dlo_034153.1	M-type	MADS->M-type	SVP-like MADS-box protein [Carya cathayensis]	0	0	0	1	1	notest	1	1	notest	0	0	0	0	0	1	1	no	1	1	no	0	0	-	-	-	-	-	GO:1901363//heterocyclic compound binding;GO:0097159//organic cyclic compound binding;GO:0003677//DNA binding;GO:0003676//nucleic acid binding;GO:0005488//binding;GO:0046983//protein dimerization activity;GO:0005515//protein binding	-
Dlo_003537.1	MIKC	MADS->MIKC	APETALA1 [Litchi chinensis]	126.28	139.22	133.05	0.553451	0.789823	no	0.784977	1	no	0.14074	-0.065398	119.77	153.757	99.7067	0.171292	0.425056	no	0.00529402	0.03311	no	0.360382	-0.624887	-	-	-	-	GO:0043226//organelle;GO:0005623//cell;GO:0043227//membrane-bounded organelle;GO:0005622//intracellular;GO:0043231//intracellular membrane-bounded organelle;GO:0044464//cell part;GO:0043229//intracellular organelle;GO:0005634//nucleus;GO:0044424//intracellular part	GO:0003700//transcription factor activity, sequence-specific DNA binding;GO:0001071//nucleic acid binding transcription factor activity;GO:0005488//binding;GO:1901363//heterocyclic compound binding;GO:0003677//DNA binding;GO:0003676//nucleic acid binding;GO:0097159//organic cyclic compound binding;GO:0046983//protein dimerization activity;GO:0005515//protein binding	GO:0010556//regulation of macromolecule biosynthetic process;GO:0060255//regulation of macromolecule metabolic process;GO:0006355//regulation of transcription, DNA-templated;GO:0051171//regulation of nitrogen compound metabolic process;GO:0080090//regulation of primary metabolic process;GO:0050794//regulation of cellular process;GO:0019219//regulation of nucleobase-containing compound metabolic p…
Dlo_026196.1	M-type	MADS->M-type	PREDICTED: agamous-like MADS-box protein AGL30 isoform X4 [Citrus sinensis]	17.1833	13.68	12.1133	0.279286	0.525191	no	0.600084	1	no	-0.328942	-0.175472	13.3367	11.2367	7.23667	0.225474	0.506075	no	0.0628085	0.204641	no	-0.247184	-0.634817	-	-	-	-	-	GO:1901363//heterocyclic compound binding;GO:0003677//DNA binding;GO:0003676//nucleic acid binding;GO:0005515//protein binding;GO:0005488//binding;GO:0097159//organic cyclic compound binding;GO:0046983//protein dimerization activity	-
Dlo_026514.1	MIKC	MADS->MIKC	PREDICTED: MADS-box transcription factor 6-like [Jatropha curcas]	6.14	12.0567	15.3567	0.0183469	0.0722028	no	0.344079	1	no	0.973521	0.349034	11.1933	19.5333	18.8	0.00107336	0.00888172	no	0.86057	1	no	0.803298	-0.0552055	-	-	-	-	GO:0043231//intracellular membrane-bounded organelle;GO:0005622//intracellular;GO:0005623//cell;GO:0043227//membrane-bounded organelle;GO:0044424//intracellular part;GO:0044464//cell part;GO:0005634//nucleus;GO:0043226//organelle;GO:0043229//intracellular organelle	GO:0001071//nucleic acid binding transcription factor activity;GO:0005515//protein binding;GO:0097159//organic cyclic compound binding;GO:0003700//transcription factor activity, sequence-specific DNA binding;GO:0003676//nucleic acid binding;GO:1901363//heterocyclic compound binding;GO:0046983//protein dimerization activity;GO:0005488//binding;GO:0003677//DNA binding	GO:1903506//regulation of nucleic acid-templated transcription;GO:0051252//regulation of RNA metabolic process;GO:0051171//regulation of nitrogen compound metabolic process;GO:2001141//regulation of RNA biosynthetic process;GO:0080090//regulation of primary metabolic process;GO:0065007//biological regulation;GO:0019222//regulation of metabolic process;GO:0010468//regulation of gene expression;GO:…
Dlo_002935.1	M-type	MADS->M-type	K-box region and MADS-box transcription factor family protein, partial [Glycine max]	5.77667	3.37333	3.22	0.371496	0.624084	no	1	1	no	-0.776062	-0.0671142	2.46	1.61667	0.816667	0.602045	0.866369	no	0.356749	0.632146	no	-0.605636	-0.985203	-	-	-	-	-	GO:0003676//nucleic acid binding;GO:0005515//protein binding;GO:0003677//DNA binding;GO:0046983//protein dimerization activity;GO:0097159//organic cyclic compound binding;GO:0005488//binding;GO:1901363//heterocyclic compound binding	-
Dlo_006998.1	M-type	MADS->M-type	PREDICTED: agamous-like MADS-box protein AGL28 [Citrus sinensis]	5.44	6.79333	3.76333	0.483726	0.738158	no	0.148265	1	no	0.320513	-0.852109	2.15	1.76667	1.41	0.499424	0.802055	no	0.556494	0.803508	no	-0.283307	-0.325335	-	-	-	-	-	GO:0097159//organic cyclic compound binding;GO:1901363//heterocyclic compound binding;GO:0046983//protein dimerization activity;GO:0005515//protein binding;GO:0005488//binding;GO:0003676//nucleic acid binding;GO:0003677//DNA binding	-
Dlo_010351.2	M-type	MADS->M-type	PREDICTED: agamous-like MADS-box protein AGL65 isoform X1 [Citrus sinensis]	5.39	7.72667	7.15	0.17264	0.379371	no	0.791364	1	no	0.519561	-0.111903	6.70333	4.4	3.47333	0.0363143	0.144451	no	0.372652	0.649662	no	-0.607375	-0.341183	-	-	-	-	-	GO:0097159//organic cyclic compound binding;GO:0046983//protein dimerization activity;GO:0005488//binding;GO:0005515//protein binding;GO:0003677//DNA binding;GO:0003676//nucleic acid binding;GO:1901363//heterocyclic compound binding	-
Dlo_011483.1	M-type	MADS->M-type	PREDICTED: agamous-like MADS-box protein AGL62 [Cucumis sativus]	1.37667	0.71	0.92	0.158406	0.358546	no	0.623742	1	no	-0.955288	0.373815	0.66	0.623333	1.03667	1	1	no	0.270708	0.542038	no	-0.0824622	0.733876	-	-	-	-	-	GO:0005515//protein binding;GO:0097159//organic cyclic compound binding;GO:0005488//binding;GO:0046983//protein dimerization activity;GO:0003676//nucleic acid binding;GO:0003677//DNA binding;GO:1901363//heterocyclic compound binding	-
Dlo_019293.1	M-type	MADS->M-type	PREDICTED: agamous-like MADS-box protein AGL62 [Cucumis melo]	1.15	0.74	0.753333	0.530101	0.778536	no	1	1	no	-0.636037	0.0257631	1.73667	1.21667	1.63667	0.335125	0.640032	no	0.492501	0.765991	no	-0.513387	0.427827	-	-	-	-	-	GO:0005515//protein binding;GO:0003676//nucleic acid binding;GO:0005488//binding;GO:0003677//DNA binding;GO:0097159//organic cyclic compound binding;GO:1901363//heterocyclic compound binding;GO:0046983//protein dimerization activity	-
Dlo_021696.1	M-type	MADS->M-type	short vegetative phase 2 [Dimocarpus longan]	1.11667	1.22	0.463333	1	1	no	0.346198	1	no	0.127683	-1.39676	0.55	0.53	0.29	1	1	no	0.764642	0.959117	no	-0.0534393	-0.869939	-	-	-	-	-	GO:1901363//heterocyclic compound binding;GO:0046983//protein dimerization activity;GO:0003677//DNA binding;GO:0003676//nucleic acid binding;GO:0005515//protein binding;GO:0097159//organic cyclic compound binding;GO:0005488//binding
Dlo_002043.1	M-type	MADS->M-type	PREDICTED: agamous-like MADS-box protein AGL61 [Populus euphratica]	1	1	1	0.114417	0.284498	no	0.566873	1	no	0	0	1	1	1	0.447696	0.754661	no	0.323783	0.599113	no	0	0	-	-	-	-	-	GO:0005515//protein binding;GO:0046983//protein dimerization activity;GO:1901363//heterocyclic compound binding;GO:0003677//DNA binding;GO:0097159//organic cyclic compound binding;GO:0005488//binding;GO:0003676//nucleic acid binding	-
Dlo_021693.1	M-type	MADS->M-type	short vegetative phase 2 [Dimocarpus longan]	0.93	1.31333	0.36	0.794977	0.966145	no	0.21763	1	no	0.497931	-1.86716	0.396667	1.34667	0.103333	0.145639	0.383435	no	0.0134255	0.0663214	no	1.76339	-3.70402	-	-	-	-	-	GO:0003676//nucleic acid binding;GO:0005515//protein binding;GO:0005488//binding;GO:0046983//protein dimerization activity;GO:0003677//DNA binding;GO:1901363//heterocyclic compound binding;GO:0097159//organic cyclic compound binding	-
Dlo_018823.2	M-type	MADS->M-type	Mads box-like protein [Theobroma cacao]	0.806667	1.20667	1.57333	0.43294	0.689584	no	0.631482	1	no	0.580983	0.382797	0.363333	0.68	1.4	0.358538	0.663425	no	0.135144	0.345182	no	0.904241	1.04182	-	-	-	-	-	GO:0003677//DNA binding;GO:0097159//organic cyclic compound binding;GO:0005488//binding;GO:0005515//protein binding;GO:1901363//heterocyclic compound binding;GO:0003676//nucleic acid binding;GO:0046983//protein dimerization activity	-
Dlo_028855.1	M-type	MADS->M-type	PREDICTED: agamous-like MADS-box protein AGL80 [Nicotiana tabacum]	0.626667	0.633333	0.52	1	1	no	1	1	no	0.0152668	-0.284453	1.23667	0.536667	0.62	0.290484	0.591499	no	1	1	no	-1.20436	0.208242	-	-	-	-	-	GO:0003677//DNA binding;GO:0003676//nucleic acid binding;GO:0005515//protein binding;GO:0097159//organic cyclic compound binding;GO:0046983//protein dimerization activity;GO:1901363//heterocyclic compound binding;GO:0005488//binding	-
Dlo_026520.1	M-type	MADS->M-type	MADS-box protein TM3 subfamily [Coffea arabica]	0.606667	0.82	0	0.810311	0.977286	no	0.0338489	0.827303	no	0.43472	#NUM!	0.77	0.516667	0.176667	0.80743	1	no	0.51867	0.787727	no	-0.575625	-1.5482	-	-	-	-	-	GO:1901363//heterocyclic compound binding;GO:0003676//nucleic acid binding;GO:0046983//protein dimerization activity;GO:0003677//DNA binding;GO:0005488//binding;GO:0005515//protein binding;GO:0097159//organic cyclic compound binding	-
Dlo_025314.1	M-type	MADS->M-type	PREDICTED: agamous-like MADS-box protein AGL23 [Citrus sinensis]	0.0966667	0.69	0.6	0.0371999	0.124907	no	0.907272	1	no	2.83551	-0.201634	0.0866667	0.44	0.393333	0.0877377	0.271804	no	1	1	no	2.34395	-0.161751	-	-	-	-	-	GO:0005488//binding;GO:1901363//heterocyclic compound binding;GO:0097159//organic cyclic compound binding;GO:0003676//nucleic acid binding;GO:0046983//protein dimerization activity;GO:0005515//protein binding;GO:0003677//DNA binding	-
Dlo_002917.1	M-type	MADS->M-type	MADS-box transcription factor 27 [Morus notabilis]	0	0	0	1	1	no	1	1	no	0	0	0	0	0	1	1	no	1	1	no	0	0	-	-	-	-	-	GO:1901363//heterocyclic compound binding;GO:0005488//binding;GO:0003677//DNA binding;GO:0003676//nucleic acid binding;GO:0097159//organic cyclic compound binding;GO:0005515//protein binding;GO:0046983//protein dimerization activity	-
Dlo_005875.1	M-type	MADS->M-type	PREDICTED: agamous-like MADS-box protein AGL80 [Vitis vinifera]	0	0	0	1	1	no	1	1	no	0	0	0	0	0	1	1	no	1	1	no	0	0	-	-	-	-	-	GO:1901363//heterocyclic compound binding;GO:0003677//DNA binding;GO:0097159//organic cyclic compound binding;GO:0046983//protein dimerization activity;GO:0003676//nucleic acid binding;GO:0005488//binding;GO:0005515//protein binding	-
Dlo_009146.1	M-type	MADS->M-type	short vegetative phase 2 [Dimocarpus longan]	0	0	0	1	1	no	0.742973	1	no	0	0	0	0	0	1	1	no	1	1	no	0	0	-	-	-	-	-	GO:0097159//organic cyclic compound binding;GO:0005515//protein binding;GO:0003677//DNA binding;GO:0003676//nucleic acid binding;GO:1901363//heterocyclic compound binding;GO:0046983//protein dimerization activity;GO:0005488//binding	-
Dlo_010081.1	MIKC	MADS->MIKC	PREDICTED: agamous-like MADS-box protein AGL12 [Citrus sinensis]	0	0	0	0.307542	0.55609	no	0.586051	1	no	0	0	0	0	0	1	1	no	1	1	no	0	0	-	-	-	-	GO:0005634//nucleus;GO:0044464//cell part;GO:0043229//intracellular organelle;GO:0005622//intracellular;GO:0005623//cell;GO:0043227//membrane-bounded organelle;GO:0043226//organelle;GO:0043231//intracellular membrane-bounded organelle;GO:0044424//intracellular part	GO:0001071//nucleic acid binding transcription factor activity;GO:1901363//heterocyclic compound binding;GO:0003700//transcription factor activity, sequence-specific DNA binding;GO:0005515//protein binding;GO:0046983//protein dimerization activity;GO:0003677//DNA binding;GO:0005488//binding;GO:0003676//nucleic acid binding;GO:0097159//organic cyclic compound binding	GO:0080090//regulation of primary metabolic process;GO:0010556//regulation of macromolecule biosynthetic process;GO:2000112//regulation of cellular macromolecule biosynthetic process;GO:0019219//regulation of nucleobase-containing compound metabolic process;GO:0065007//biological regulation;GO:0051171//regulation of nitrogen compound metabolic process;GO:1903506//regulation of nucleic acid-templa…
Dlo_010768.1	MIKC	MADS->MIKC	PREDICTED: MADS-box transcription factor 23 isoform X4 [Theobroma cacao]	0	0	0	0.757043	0.941714	no	0.759274	1	no	0	0	0	0	0	1	1	no	1	1	no	0	0	-	-	-	-	GO:0043231//intracellular membrane-bounded organelle;GO:0043227//membrane-bounded organelle;GO:0044464//cell part;GO:0044424//intracellular part;GO:0005634//nucleus;GO:0043226//organelle;GO:0043229//intracellular organelle;GO:0005623//cell;GO:0005622//intracellular	GO:0097159//organic cyclic compound binding;GO:0005488//binding;GO:0046983//protein dimerization activity;GO:0003677//DNA binding;GO:0001071//nucleic acid binding transcription factor activity;GO:0003676//nucleic acid binding;GO:0005515//protein binding;GO:0003700//transcription factor activity, sequence-specific DNA binding;GO:1901363//heterocyclic compound binding	GO:2001141//regulation of RNA biosynthetic process;GO:0019219//regulation of nucleobase-containing compound metabolic process;GO:0009889//regulation of biosynthetic process;GO:0050789//regulation of biological process;GO:0010556//regulation of macromolecule biosynthetic process;GO:0010468//regulation of gene expression;GO:0031323//regulation of cellular metabolic process;GO:0080090//regulation of…
Dlo_015085.1	M-type	MADS->M-type	PREDICTED: agamous-like MADS-box protein AGL62 [Citrus sinensis]	0	0	0	0.100956	0.259297	no	0.28949	1	no	0	0	0	0	0	1	1	no	1	1	no	0	0	-	-	-	-	-	GO:0005515//protein binding;GO:1901363//heterocyclic compound binding;GO:0046983//protein dimerization activity;GO:0003676//nucleic acid binding;GO:0003677//DNA binding;GO:0097159//organic cyclic compound binding;GO:0005488//binding	-
Dlo_022610.1	M-type	MADS->M-type	PREDICTED: MADS-box transcription factor 23 [Raphanus sativus]	0	0	0	0.130158	0.310726	no	1	1	no	0	0	0	0	0	1	1	no	1	1	no	0	0	-	-	-	-	-	GO:0046983//protein dimerization activity;GO:1901363//heterocyclic compound binding;GO:0003677//DNA binding;GO:0003676//nucleic acid binding;GO:0005488//binding;GO:0097159//organic cyclic compound binding;GO:0005515//protein binding	-
Dlo_023513.1	M-type	MADS->M-type	PREDICTED: agamous-like MADS-box protein AGL19 [Populus euphratica]	0	0	0	0.534833	0.778536	no	1	1	no	0	0	0	0	0	1	1	no	1	1	no	0	0	-	-	-	-	-	GO:0003676//nucleic acid binding;GO:0005488//binding;GO:0097159//organic cyclic compound binding;GO:1901363//heterocyclic compound binding;GO:0005515//protein binding;GO:0003677//DNA binding;GO:0046983//protein dimerization activity	-
Dlo_026068.1	M-type	MADS->M-type	Floral homeotic protein APETALA 1 [Cajanus cajan]	0	0	0	1	1	no	0.0537484	1	no	0	0	0	0	0	1	1	no	1	1	no	0	0	-	-	-	-	-	GO:0003676//nucleic acid binding;GO:0003677//DNA binding;GO:1901363//heterocyclic compound binding;GO:0097159//organic cyclic compound binding;GO:0046983//protein dimerization activity;GO:0005515//protein binding;GO:0005488//binding	-
Dlo_026071.1	MIKC	MADS->MIKC	Transcription factor, K-box [Cynara cardunculus var. scolymus] [Cynara cardunculus]	0	0	0	0.684747	0.888452	no	0.852446	1	no	0	0	0	0	0	1	1	no	1	1	no	0	0	-	-	-	-	GO:0043226//organelle;GO:0044424//intracellular part;GO:0043227//membrane-bounded organelle;GO:0005634//nucleus;GO:0043231//intracellular membrane-bounded organelle;GO:0044464//cell part;GO:0005623//cell;GO:0043229//intracellular organelle;GO:0005622//intracellular	GO:0003700//transcription factor activity, sequence-specific DNA binding;GO:0005488//binding;GO:0003677//DNA binding;GO:1901363//heterocyclic compound binding;GO:0097159//organic cyclic compound binding;GO:0003676//nucleic acid binding;GO:0005515//protein binding;GO:0001071//nucleic acid binding transcription factor activity;GO:0046983//protein dimerization activity	GO:0050794//regulation of cellular process;GO:0019219//regulation of nucleobase-containing compound metabolic process;GO:0010468//regulation of gene expression;GO:2001141//regulation of RNA biosynthetic process;GO:0065007//biological regulation;GO:0019222//regulation of metabolic process;GO:0051171//regulation of nitrogen compound metabolic process;GO:0009889//regulation of biosynthetic process;G…
Dlo_028155.1	M-type	MADS->M-type	PREDICTED: agamous-like MADS-box protein AGL19 [Populus euphratica]	0	0	0	0.191654	0.406171	no	1	1	no	0	0	0	0	0	1	1	no	1	1	no	0	0	-	-	-	-	-	GO:0046983//protein dimerization activity;GO:0097159//organic cyclic compound binding;GO:0003676//nucleic acid binding;GO:0003677//DNA binding;GO:0005488//binding;GO:1901363//heterocyclic compound binding;GO:0005515//protein binding	-
Dlo_033768.1	M-type	MADS->M-type	PREDICTED: MADS-box protein SOC1-like isoform X1 [Erythranthe guttata]	0	0	0	0.558243	0.789823	no	1	1	no	0	0	0	0	0	1	1	no	1	1	no	0	0	-	-	-	-	-	GO:0046983//protein dimerization activity;GO:0003677//DNA binding;GO:0005488//binding;GO:0003676//nucleic acid binding;GO:0005515//protein binding;GO:1901363//heterocyclic compound binding;GO:0097159//organic cyclic compound binding	-
dlo_037208.1	M-type	MADS->M-type	PREDICTED: agamous-like MADS-box protein AGL62 [Populus euphratica]	0	0	0	1	1	no	0.0163059	0.538492	no	0	0	0	0	0	1	1	no	1	1	no	0	0	-	-	-	-	-	GO:0097159//organic cyclic compound binding;GO:0046983//protein dimerization activity;GO:0005488//binding;GO:0003677//DNA binding;GO:0005515//protein binding;GO:1901363//heterocyclic compound binding;GO:0003676//nucleic acid binding	-
Dlo_006784.1	M-type	MADS->M-type	PREDICTED: agamous-like MADS-box protein AGL62 [Citrus sinensis]	0	0	0	1	1	notest	0.309906	1	no	0	0	0	0	0	1	1	no	1	1	no	0	0	-	-	-	-	-	GO:0003677//DNA binding;GO:1901363//heterocyclic compound binding;GO:0097159//organic cyclic compound binding;GO:0003676//nucleic acid binding;GO:0005488//binding;GO:0005515//protein binding;GO:0046983//protein dimerization activity	-
Dlo_009712.1	M-type	MADS->M-type	PREDICTED: agamous-like MADS-box protein AGL8 homolog [Citrus sinensis]	0	0	0	1	1	notest	1	1	no	0	0	0	0	0	1	1	no	1	1	no	0	0	-	-	-	-	-	GO:0005515//protein binding;GO:0046983//protein dimerization activity;GO:0005488//binding;GO:0003676//nucleic acid binding;GO:0097159//organic cyclic compound binding;GO:0003677//DNA binding;GO:1901363//heterocyclic compound binding	-
Dlo_022429.1	M-type	MADS->M-type	PREDICTED: MADS-box transcription factor PHERES 2-like [Citrus sinensis]	0	0	0	1	1	notest	0.56399	1	no	0	0	0	0	0	1	1	no	1	1	no	0	0	-	-	-	-	-	GO:0005488//binding;GO:1901363//heterocyclic compound binding;GO:0046983//protein dimerization activity;GO:0005515//protein binding;GO:0003677//DNA binding;GO:0003676//nucleic acid binding;GO:0097159//organic cyclic compound binding	-
NAC TFs
dlo_035605.1	NAC	NAC	NAC transcription factor 13 [Litchi chinensis]	15.4033	0	9.55667	6.71e-07	1.46e-05	down	0.000189087	0.0153863	up	-10.589	9.90036	0	2.16	4.43	0.00132893	0.0105803	up	0.487886	0.761623	no	7.75489	1.03628	-	-	-	-	-	GO:0003677//DNA binding;GO:0003676//nucleic acid binding;GO:0097159//organic cyclic compound binding;GO:0005488//binding;GO:1901363//heterocyclic compound binding	GO:0031323//regulation of cellular metabolic process;GO:0009889//regulation of biosynthetic process;GO:1903506//regulation of nucleic acid-templated transcription;GO:0019219//regulation of nucleobase-containing compound metabolic process;GO:0060255//regulation of macromolecule metabolic process;GO:2001141//regulation of RNA biosynthetic process;GO:0031326//regulation of cellular biosynthetic proc…
Dlo_028054.1	NAC	NAC	NAC domain-containing protein 2-like [Citrus sinensis]	222.953	62.08	62.2633	4.43e-08	1.38e-06	down	0.989135	1	no	-1.84454	0.00425426	93.81	45.5667	427.647	1.58e-07	4e-06	down	1.14e-05	0.000231154	up	-1.04176	3.23037	-	-	-	-	-	GO:0003677//DNA binding;GO:0097159//organic cyclic compound binding;GO:0003676//nucleic acid binding;GO:0005488//binding;GO:1901363//heterocyclic compound binding	GO:0009889//regulation of biosynthetic process;GO:0050789//regulation of biological process;GO:0019222//regulation of metabolic process;GO:2000112//regulation of cellular macromolecule biosynthetic process;GO:0031326//regulation of cellular biosynthetic process;GO:0010468//regulation of gene expression;GO:0060255//regulation of macromolecule metabolic process;GO:2001141//regulation of RNA biosynt…
Dlo_012365.1	NAC	NAC	PREDICTED: NAC domain-containing protein 105-like [Citrus sinensis]	23.3533	4.81667	4.32	9.48e-08	2.67e-06	down	0.809998	1	no	-2.27752	-0.157004	5.55	1.65667	1.63	2.92e-06	5.42e-05	down	1	1	no	-1.7442	-0.0234114	-	-	-	-	-	GO:0003676//nucleic acid binding;GO:0003677//DNA binding;GO:0005488//binding;GO:1901363//heterocyclic compound binding;GO:0097159//organic cyclic compound binding	GO:0006355//regulation of transcription, DNA-templated;GO:0010468//regulation of gene expression;GO:0009889//regulation of biosynthetic process;GO:0051171//regulation of nitrogen compound metabolic process;GO:0031326//regulation of cellular biosynthetic process;GO:0050794//regulation of cellular process;GO:0065007//biological regulation;GO:0050789//regulation of biological process;GO:0080090//reg…
Dlo_022129.1	NAC	NAC	NAC transcription factors 26 [Manihot esculenta]	23.0133	5.85333	6.74	1.97e-08	6.96e-07	down	0.641386	1	no	-1.97514	0.20349	3.37	1.36667	0.663333	0.00567469	0.0343018	down	0.084233	0.250988	no	-1.30209	-1.04286	-	-	-	-	-	GO:0003676//nucleic acid binding;GO:0005488//binding;GO:0097159//organic cyclic compound binding;GO:0003677//DNA binding;GO:1901363//heterocyclic compound binding	GO:0065007//biological regulation;GO:0009889//regulation of biosynthetic process;GO:2000112//regulation of cellular macromolecule biosynthetic process;GO:0019219//regulation of nucleobase-containing compound metabolic process;GO:0006355//regulation of transcription, DNA-templated;GO:0050789//regulation of biological process;GO:0080090//regulation of primary metabolic process;GO:0010468//regulatio…
Dlo_012309.3	NAC	NAC	PREDICTED: transcription factor JUNGBRUNNEN 1 isoform X1 [Citrus sinensis]	19.6667	3.59	4.81	3.47e-09	1.54e-07	down	0.458593	1	no	-2.4537	0.422053	15.4867	1.91333	1.38333	1.55e-24	3.74e-22	down	0.513974	0.784093	no	-3.01687	-0.467939	-	-	-	-	-	GO:0003676//nucleic acid binding;GO:1901363//heterocyclic compound binding;GO:0005488//binding;GO:0003677//DNA binding;GO:0097159//organic cyclic compound binding	GO:0031326//regulation of cellular biosynthetic process;GO:0031323//regulation of cellular metabolic process;GO:0019222//regulation of metabolic process;GO:0051171//regulation of nitrogen compound metabolic process;GO:2001141//regulation of RNA biosynthetic process;GO:0080090//regulation of primary metabolic process;GO:0050794//regulation of cellular process;GO:0009889//regulation of biosynthetic…
Dlo_028436.1	NAC	NAC	NAC domain containing protein, partial [Citrus limon]	13.08	4.95333	6.00333	4.51e-05	0.00052316	down	0.588995	1	no	-1.40089	0.277364	5.41	1.44	3.09333	1.54e-18	2.03e-16	down	0.0136449	0.0671472	no	-1.90956	1.10309	-	-	-	-	-	GO:0070011//peptidase activity, acting on L-amino acid peptides;GO:0097159//organic cyclic compound binding;GO:1901363//heterocyclic compound binding;GO:0016787//hydrolase activity;GO:0003677//DNA binding;GO:0008233//peptidase activity;GO:0005488//binding;GO:0008234//cysteine-type peptidase activity;GO:0003824//catalytic activity;GO:0003676//nucleic acid binding	GO:0050794//regulation of cellular process;GO:0019538//protein metabolic process;GO:2001141//regulation of RNA biosynthetic process;GO:0019219//regulation of nucleobase-containing compound metabolic process;GO:1903506//regulation of nucleic acid-templated transcription;GO:0010556//regulation of macromolecule biosynthetic process;GO:0080090//regulation of primary metabolic process;GO:0010468//regu…
Dlo_020074.1	NAC	NAC	PREDICTED: protein SOMBRERO [Vitis vinifera]	2.34333	0.596667	0.4	0.00250296	0.0148595	down	0.553444	1	no	-1.97357	-0.576925	0.58	0.0733333	0.03	0.00815463	0.0456364	down	1	1	no	-2.98351	-1.28951	-	-	-	-	-	GO:0003676//nucleic acid binding;GO:0097159//organic cyclic compound binding;GO:1901363//heterocyclic compound binding;GO:0005488//binding;GO:0003677//DNA binding	GO:1903506//regulation of nucleic acid-templated transcription;GO:0060255//regulation of macromolecule metabolic process;GO:0050794//regulation of cellular process;GO:0010468//regulation of gene expression;GO:0051171//regulation of nitrogen compound metabolic process;GO:0050789//regulation of biological process;GO:0009889//regulation of biosynthetic process;GO:2001141//regulation of RNA biosynthe…
Dlo_005893.1	NAC	NAC	PREDICTED: transcription factor JUNGBRUNNEN 1-like, partial [Citrus sinensis]	1.15667	0.273333	0.24	0.0103297	0.0463589	down	1	1	no	-2.08124	-0.187627	1.49	0.453333	0.17	0.00181261	0.0135904	down	0.130583	0.337649	no	-1.71667	-1.41504	-	-	-	-	-	GO:0003677//DNA binding;GO:1901363//heterocyclic compound binding;GO:0097159//organic cyclic compound binding;GO:0003676//nucleic acid binding;GO:0005488//binding	GO:1903506//regulation of nucleic acid-templated transcription;GO:2000112//regulation of cellular macromolecule biosynthetic process;GO:0050794//regulation of cellular process;GO:0010556//regulation of macromolecule biosynthetic process;GO:0009889//regulation of biosynthetic process;GO:0050789//regulation of biological process;GO:2001141//regulation of RNA biosynthetic process;GO:0010468//regulat…
Dlo_010076.1	NAC	NAC	PREDICTED: NAC domain-containing protein 83-like [Citrus sinensis]	29.0533	13.99	11.9033	0.00504857	0.0262741	down	0.551563	1	no	-1.05431	-0.23303	13.86	8.83	96.42	0.0331116	0.134698	no	4.26e-07	1.43e-05	up	-0.650442	3.44885	-	-	-	-	-	GO:0005488//binding;GO:1901363//heterocyclic compound binding;GO:0003676//nucleic acid binding;GO:0003677//DNA binding;GO:0097159//organic cyclic compound binding	GO:0065007//biological regulation;GO:0051252//regulation of RNA metabolic process;GO:0031323//regulation of cellular metabolic process;GO:0031326//regulation of cellular biosynthetic process;GO:0009889//regulation of biosynthetic process;GO:0019219//regulation of nucleobase-containing compound metabolic process;GO:0019222//regulation of metabolic process;GO:0060255//regulation of macromolecule me…
Dlo_032492.2	NAC	NAC	PREDICTED: NAC domain-containing protein 90 isoform X1 [Citrus sinensis]	12.7067	1.57333	2.06	5.18e-06	8.2e-05	down	0.511683	1	no	-3.01369	0.38882	1.70333	0.803333	16.43	0.105909	0.309167	no	0.000151058	0.00196369	up	-1.08429	4.35419	-	-	-	-	-	GO:0097159//organic cyclic compound binding;GO:0003676//nucleic acid binding;GO:0003677//DNA binding;GO:0005488//binding;GO:1901363//heterocyclic compound binding	GO:0010468//regulation of gene expression;GO:0051171//regulation of nitrogen compound metabolic process;GO:0031326//regulation of cellular biosynthetic process;GO:0010556//regulation of macromolecule biosynthetic process;GO:0009889//regulation of biosynthetic process;GO:0050794//regulation of cellular process;GO:0019222//regulation of metabolic process;GO:0050789//regulation of biological process…
Dlo_003709.1	NAC	NAC	PREDICTED: NAC transcription factor 29 [Theobroma cacao]	6.85667	1.02	1.49333	7.29e-10	4.15e-08	down	0.338888	1	no	-2.74894	0.549967	1.49667	1.06667	1.07	0.260019	0.552434	no	1	1	no	-0.488644	0.00450139	-	-	-	-	-	GO:0003677//DNA binding;GO:0005488//binding;GO:0003676//nucleic acid binding;GO:0097159//organic cyclic compound binding;GO:1901363//heterocyclic compound binding	GO:0051252//regulation of RNA metabolic process;GO:0031323//regulation of cellular metabolic process;GO:0031326//regulation of cellular biosynthetic process;GO:0080090//regulation of primary metabolic process;GO:0009889//regulation of biosynthetic process;GO:0065007//biological regulation;GO:0019222//regulation of metabolic process;GO:0060255//regulation of macromolecule metabolic process;GO:0006…
Dlo_005892.1	NAC	NAC	PREDICTED: transcription factor JUNGBRUNNEN 1-like, partial [Citrus sinensis]	1.38333	0.313333	0.38	0.00414284	0.0224055	down	0.890679	1	no	-2.14238	0.278301	0.24	0.11	0.13	0.466267	0.770653	no	1	1	no	-1.12553	0.241008	-	-	-	-	-	GO:0005488//binding;GO:0003677//DNA binding;GO:1901363//heterocyclic compound binding;GO:0003676//nucleic acid binding;GO:0097159//organic cyclic compound binding	GO:0006355//regulation of transcription, DNA-templated;GO:0051252//regulation of RNA metabolic process;GO:0031326//regulation of cellular biosynthetic process;GO:2001141//regulation of RNA biosynthetic process;GO:1903506//regulation of nucleic acid-templated transcription;GO:0019222//regulation of metabolic process;GO:0060255//regulation of macromolecule metabolic process;GO:0050794//regulation o…
Dlo_025558.1	NAC	NAC	NAM domain-containing protein [Cephalotus follicularis]	1.49667	9.59333	5.10667	7.47e-08	2.19e-06	up	0.0285361	0.752783	no	2.68028	-0.90965	2.83333	8.91333	1.82333	9.23e-08	2.49e-06	up	1.13e-07	4.49e-06	down	1.65346	-2.28939	-	-	-	-	-	GO:0003677//DNA binding;GO:0005488//binding;GO:0097159//organic cyclic compound binding;GO:1901363//heterocyclic compound binding;GO:0003676//nucleic acid binding	GO:0051252//regulation of RNA metabolic process;GO:0010556//regulation of macromolecule biosynthetic process;GO:2000112//regulation of cellular macromolecule biosynthetic process;GO:0009889//regulation of biosynthetic process;GO:0080090//regulation of primary metabolic process;GO:0019219//regulation of nucleobase-containing compound metabolic process;GO:0031326//regulation of cellular biosyntheti…
Dlo_025557.1	NAC	NAC	NAM domain-containing protein [Cephalotus follicularis]	0.236667	4.02333	2.26	2.31e-08	7.87e-07	up	0.123589	1	no	4.08746	-0.832068	3.36	8.58333	1.42333	1.38e-06	2.79e-05	up	5.14e-06	0.000119162	down	1.35308	-2.59226	-	-	-	-	-	GO:0097159//organic cyclic compound binding;GO:0003676//nucleic acid binding;GO:1901363//heterocyclic compound binding;GO:0005488//binding;GO:0003677//DNA binding	GO:1903506//regulation of nucleic acid-templated transcription;GO:2001141//regulation of RNA biosynthetic process;GO:0019222//regulation of metabolic process;GO:0065007//biological regulation;GO:0060255//regulation of macromolecule metabolic process;GO:0051171//regulation of nitrogen compound metabolic process;GO:0051252//regulation of RNA metabolic process;GO:0010468//regulation of gene expressi…
Dlo_011750.1	NAC	NAC	PREDICTED: NAC domain-containing protein 67-like isoform X3 [Citrus sinensis]	0.673333	0.65	1.68	1	1	no	0.135034	1	no	-0.0508812	1.36995	0.423333	2.81333	0.52	1.39e-05	0.000214404	up	0.000985512	0.00882123	down	2.73241	-2.4357	-	-	-	-	-	GO:0003677//DNA binding;GO:0097159//organic cyclic compound binding;GO:1901363//heterocyclic compound binding;GO:0003676//nucleic acid binding;GO:0005488//binding	GO:0051252//regulation of RNA metabolic process;GO:2000112//regulation of cellular macromolecule biosynthetic process;GO:0031326//regulation of cellular biosynthetic process;GO:0080090//regulation of primary metabolic process;GO:1903506//regulation of nucleic acid-templated transcription;GO:0019222//regulation of metabolic process;GO:0065007//biological regulation;GO:0051171//regulation of nitrog…
Dlo_027206.1	NAC	NAC	PREDICTED: NAC domain-containing protein 2-like [Citrus sinensis]	0.0233333	0.286667	0.763333	0.0170993	0.068503	no	0.11091	1	no	3.61891	1.41294	0.296667	2.72	0.796667	1.09e-07	2.88e-06	up	0.000734988	0.0069637	down	3.19669	-1.77156	-	-	-	-	-	GO:0005488//binding;GO:1901363//heterocyclic compound binding;GO:0003677//DNA binding;GO:0003676//nucleic acid binding;GO:0097159//organic cyclic compound binding	GO:0051171//regulation of nitrogen compound metabolic process;GO:0080090//regulation of primary metabolic process;GO:0010556//regulation of macromolecule biosynthetic process;GO:0060255//regulation of macromolecule metabolic process;GO:0050794//regulation of cellular process;GO:0031323//regulation of cellular metabolic process;GO:1903506//regulation of nucleic acid-templated transcription;GO:0006…
Dlo_033865.1	NAC	NAC	PREDICTED: LOW QUALITY PROTEIN: NAC domain-containing protein 43 [Theobroma cacao]	8.73333	50.5233	47.0967	5.33e-05	0.00060256	up	0.722063	1	no	2.53235	-0.101325	11.0467	44.5033	43.21	2.83e-15	2.48e-13	up	0.851221	1	no	2.0103	-0.0425482	-	-	-	-	-	GO:0097159//organic cyclic compound binding;GO:0003676//nucleic acid binding;GO:0005488//binding;GO:1901363//heterocyclic compound binding;GO:0003677//DNA binding	GO:0051171//regulation of nitrogen compound metabolic process;GO:0050794//regulation of cellular process;GO:0019219//regulation of nucleobase-containing compound metabolic process;GO:0010468//regulation of gene expression;GO:0080090//regulation of primary metabolic process;GO:2001141//regulation of RNA biosynthetic process;GO:1903506//regulation of nucleic acid-templated transcription;GO:0009889/…
Dlo_022789.1	NAC	NAC	PREDICTED: NAC domain-containing protein 73 [Ricinus communis]	7.83	26.47	26.8667	0.00020067	0.00181313	up	0.957655	1	no	1.75727	0.0214591	6.49333	23.1767	24.23	6.8e-15	5.67e-13	up	0.813308	0.989529	no	1.83564	0.0641213	-	-	-	-	-	GO:0003677//DNA binding;GO:0005488//binding;GO:1901363//heterocyclic compound binding;GO:0003676//nucleic acid binding;GO:0097159//organic cyclic compound binding	GO:0010468//regulation of gene expression;GO:0009889//regulation of biosynthetic process;GO:0051171//regulation of nitrogen compound metabolic process;GO:0080090//regulation of primary metabolic process;GO:2000112//regulation of cellular macromolecule biosynthetic process;GO:0051252//regulation of RNA metabolic process;GO:0050794//regulation of cellular process;GO:0006355//regulation of transcrip…
Dlo_021442.1	NAC	NAC	PREDICTED: NAC domain-containing protein 76-like isoform X1 [Citrus sinensis]	4.19	8.77333	8.26667	0.0102989	0.0462521	up	0.848125	1	no	1.06617	-0.0858194	3.65333	7.44667	3.43333	0.00191308	0.0141833	up	0.017022	0.078876	no	1.02738	-1.11698	-	-	-	-	-	GO:0097159//organic cyclic compound binding;GO:0003676//nucleic acid binding;GO:1901363//heterocyclic compound binding;GO:0003677//DNA binding;GO:0005488//binding	GO:1903506//regulation of nucleic acid-templated transcription;GO:0060255//regulation of macromolecule metabolic process;GO:0050794//regulation of cellular process;GO:0010468//regulation of gene expression;GO:0009889//regulation of biosynthetic process;GO:0051252//regulation of RNA metabolic process;GO:0019222//regulation of metabolic process;GO:2000112//regulation of cellular macromolecule biosy…
Dlo_030395.1	NAC	NAC	Transcription factor [Theobroma cacao]	3.48333	19.8633	19.3533	6.29e-06	9.69e-05	up	0.924468	1	no	2.51157	-0.0375257	0.97	13.83	14.4033	8.92e-28	3.07e-25	up	0.85146	1	no	3.83367	0.0586016	-	-	-	-	-	GO:0005488//binding;GO:0003677//DNA binding;GO:0003676//nucleic acid binding;GO:1901363//heterocyclic compound binding;GO:0097159//organic cyclic compound binding	GO:0050794//regulation of cellular process;GO:0051171//regulation of nitrogen compound metabolic process;GO:0010556//regulation of macromolecule biosynthetic process;GO:0051252//regulation of RNA metabolic process;GO:0009889//regulation of biosynthetic process;GO:0019222//regulation of metabolic process;GO:0060255//regulation of macromolecule metabolic process;GO:0006355//regulation of transcript…
Dlo_011150.1	NAC	NAC	PREDICTED: NAC transcription factor 25 [Theobroma cacao]	6.57	4.34667	6.78333	0.154628	0.352395	no	0.181738	1	no	-0.595984	0.642085	1.02	2.88	2.29	0.00457957	0.0290324	up	0.516573	0.786166	no	1.4975	-0.330721	-	-	-	-	-	GO:0003677//DNA binding;GO:1901363//heterocyclic compound binding;GO:0003676//nucleic acid binding;GO:0097159//organic cyclic compound binding;GO:0005488//binding	GO:0019222//regulation of metabolic process;GO:0009889//regulation of biosynthetic process;GO:0065007//biological regulation;GO:0050789//regulation of biological process;GO:1903506//regulation of nucleic acid-templated transcription;GO:0031326//regulation of cellular biosynthetic process;GO:2000112//regulation of cellular macromolecule biosynthetic process;GO:0051252//regulation of RNA metabolic …
Dlo_012396.3	NAC	NAC	PREDICTED: NAC domain-containing protein 40-like, partial [Citrus sinensis]	36.34	26.7067	34.0367	0.191953	0.406338	no	0.406202	1	no	-0.444358	0.34989	18.49	8.07667	16.01	1.83e-09	6.86e-08	down	0.01761	0.0809376	no	-1.19491	0.987141	-	-	-	-	-	GO:0003677//DNA binding;GO:0005488//binding;GO:0097159//organic cyclic compound binding;GO:0003676//nucleic acid binding;GO:1901363//heterocyclic compound binding	GO:0019219//regulation of nucleobase-containing compound metabolic process;GO:0050794//regulation of cellular process;GO:2000112//regulation of cellular macromolecule biosynthetic process;GO:0031326//regulation of cellular biosynthetic process;GO:0019222//regulation of metabolic process;GO:0050789//regulation of biological process;GO:0060255//regulation of macromolecule metabolic process;GO:00650…
Dlo_012394.1	NAC	NAC	PREDICTED: NAC domain-containing protein 60-like [Citrus sinensis]	35.4233	33.4167	32.8167	0.821559	0.984164	no	0.951478	1	no	-0.0841321	-0.0261391	35.0067	16.47	26.7	1.84e-17	2.09e-15	down	0.061825	0.202484	no	-1.08779	0.696999	-	-	-	-	-	GO:0003677//DNA binding;GO:0005488//binding;GO:1901363//heterocyclic compound binding;GO:0003676//nucleic acid binding;GO:0097159//organic cyclic compound binding	GO:0009889//regulation of biosynthetic process;GO:0051171//regulation of nitrogen compound metabolic process;GO:0031323//regulation of cellular metabolic process;GO:2001141//regulation of RNA biosynthetic process;GO:0031326//regulation of cellular biosynthetic process;GO:0010468//regulation of gene expression;GO:0060255//regulation of macromolecule metabolic process;GO:0051252//regulation of RNA …
Dlo_012395.7	NAC	NAC	NAC domain containing protein, partial [Citrus limon]	2.68	1.86667	1.88	0.364004	0.615624	no	1	1	no	-0.521769	0.0102683	2.06	0.626667	1.62	8.92e-05	0.00107898	down	0.0131888	0.0654395	no	-1.71687	1.37022	-	-	-	-	-	GO:0003677//DNA binding;GO:0003676//nucleic acid binding;GO:1901363//heterocyclic compound binding;GO:0097159//organic cyclic compound binding;GO:0005488//binding	GO:0060255//regulation of macromolecule metabolic process;GO:0010556//regulation of macromolecule biosynthetic process;GO:0065007//biological regulation;GO:1903506//regulation of nucleic acid-templated transcription;GO:2001141//regulation of RNA biosynthetic process;GO:0031326//regulation of cellular biosynthetic process;GO:0051171//regulation of nitrogen compound metabolic process;GO:0006355//re…
Dlo_002962.1	NAC	NAC	PREDICTED: NAC domain-containing protein 86 [Citrus sinensis]	17.6933	69.34	48.89	6.51e-07	1.43e-05	up	0.0861125	1	no	1.97048	-0.504148	26.5533	29.1533	11.9733	0.356721	0.66117	no	0.000663883	0.00643311	down	0.134768	-1.28384	-	-	-	-	-	GO:0097159//organic cyclic compound binding;GO:0003676//nucleic acid binding;GO:0003677//DNA binding;GO:0005488//binding;GO:1901363//heterocyclic compound binding	GO:0060255//regulation of macromolecule metabolic process;GO:0051171//regulation of nitrogen compound metabolic process;GO:0031323//regulation of cellular metabolic process;GO:1903506//regulation of nucleic acid-templated transcription;GO:0019222//regulation of metabolic process;GO:0019219//regulation of nucleobase-containing compound metabolic process;GO:0065007//biological regulation;GO:0050794…
Dlo_032470.1	NAC	NAC	PREDICTED: NAC domain-containing protein 89 [Citrus sinensis]	8.18	21.2333	17.4933	9.45e-06	0.000136979	up	0.345518	1	no	1.37616	-0.279526	22.2067	28.3467	9.86	0.0275309	0.117491	no	1.03e-08	5.52e-07	down	0.352186	-1.52352	-	-	-	-	-	GO:0097159//organic cyclic compound binding;GO:0003677//DNA binding;GO:0005488//binding;GO:0003676//nucleic acid binding;GO:1901363//heterocyclic compound binding	GO:0050789//regulation of biological process;GO:2001141//regulation of RNA biosynthetic process;GO:0060255//regulation of macromolecule metabolic process;GO:0010468//regulation of gene expression;GO:1903506//regulation of nucleic acid-templated transcription;GO:0065007//biological regulation;GO:0051252//regulation of RNA metabolic process;GO:0080090//regulation of primary metabolic process;GO:001…
Dlo_016601.1	NAC	NAC	PREDICTED: NAC domain-containing protein 8 [Juglans regia]	82.7533	132.103	108.147	0.00431775	0.0231508	no	0.219277	1	no	0.674778	-0.288678	138.673	134.917	66.9967	0.696393	0.932257	no	3.48e-05	0.000590606	down	-0.0396218	-1.00991	-	-	-	-	-	GO:1901363//heterocyclic compound binding;GO:0005488//binding;GO:0003676//nucleic acid binding;GO:0003677//DNA binding;GO:0097159//organic cyclic compound binding	GO:0006355//regulation of transcription, DNA-templated;GO:0051252//regulation of RNA metabolic process;GO:0009889//regulation of biosynthetic process;GO:0010468//regulation of gene expression;GO:1903506//regulation of nucleic acid-templated transcription;GO:0065007//biological regulation;GO:0051171//regulation of nitrogen compound metabolic process;GO:0050789//regulation of biological process;GO:…
Dlo_007785.1	NAC	NAC	PREDICTED: NAC domain-containing protein 100-like [Populus euphratica]	14.8833	10.59	11.8533	0.164827	0.368652	no	0.661172	1	no	-0.490995	0.16259	3.97333	9.00667	3.38333	0.0110941	0.0579102	no	0.000762023	0.00716541	down	1.18064	-1.41255	-	-	-	-	-	GO:1901363//heterocyclic compound binding;GO:0003676//nucleic acid binding;GO:0003677//DNA binding;GO:0097159//organic cyclic compound binding;GO:0005488//binding	GO:0051252//regulation of RNA metabolic process;GO:0060255//regulation of macromolecule metabolic process;GO:0006355//regulation of transcription, DNA-templated;GO:0051171//regulation of nitrogen compound metabolic process;GO:2000112//regulation of cellular macromolecule biosynthetic process;GO:0050794//regulation of cellular process;GO:0050789//regulation of biological process;GO:0010468//regula…
Dlo_005308.1	NAC	NAC	PREDICTED: NAC domain-containing protein 79-like [Prunus mume]	0.173333	0.23	0.376667	0.872467	1	no	0.475575	1	no	0.408085	0.711655	0.59	1.34	0.406667	0.017209	0.0820584	no	0.00469402	0.0302117	down	1.18345	-1.72031	-	-	-	-	-	GO:1901363//heterocyclic compound binding;GO:0097159//organic cyclic compound binding;GO:0005488//binding;GO:0003676//nucleic acid binding;GO:0003677//DNA binding	GO:0051252//regulation of RNA metabolic process;GO:0010468//regulation of gene expression;GO:0009889//regulation of biosynthetic process;GO:0050794//regulation of cellular process;GO:2001141//regulation of RNA biosynthetic process;GO:0050789//regulation of biological process;GO:0006355//regulation of transcription, DNA-templated;GO:0051171//regulation of nitrogen compound metabolic process;GO:006…
Dlo_012393.1	NAC	NAC	PREDICTED: NAC domain-containing protein 89-like [Citrus sinensis]	41.9233	47.3767	55.35	0.525895	0.775979	no	0.483692	1	no	0.176423	0.224407	45.7333	32.7867	162.317	7.67e-05	0.000945778	no	7.64e-05	0.00112667	up	-0.480137	2.30763	-	-	-	-	-	GO:0003676//nucleic acid binding;GO:1901363//heterocyclic compound binding;GO:0097159//organic cyclic compound binding;GO:0003677//DNA binding;GO:0005488//binding	GO:0010556//regulation of macromolecule biosynthetic process;GO:0050789//regulation of biological process;GO:0009889//regulation of biosynthetic process;GO:2001141//regulation of RNA biosynthetic process;GO:0019222//regulation of metabolic process;GO:0065007//biological regulation;GO:1903506//regulation of nucleic acid-templated transcription;GO:0050794//regulation of cellular process;GO:0060255/…
Dlo_026116.1	NAC	NAC	PREDICTED: NAC domain-containing protein 68-like [Citrus sinensis]	0.303333	0.36	0.503333	1	1	no	0.820346	1	no	0.247093	0.483517	0.47	0	0.896667	0.0480193	0.177607	no	0.00116743	0.0101206	up	-5.55459	6.4865	-	-	-	-	-	GO:1901363//heterocyclic compound binding;GO:0005488//binding;GO:0003677//DNA binding;GO:0097159//organic cyclic compound binding;GO:0003676//nucleic acid binding	GO:0010468//regulation of gene expression;GO:0060255//regulation of macromolecule metabolic process;GO:0019219//regulation of nucleobase-containing compound metabolic process;GO:0050789//regulation of biological process;GO:0019222//regulation of metabolic process;GO:0031326//regulation of cellular biosynthetic process;GO:1903506//regulation of nucleic acid-templated transcription;GO:0009889//regu…
Dlo_005307.1	NAC	NAC	PREDICTED: NAC domain-containing protein 68-like isoform X2 [Eucalyptus grandis]	0	0	0	1	1	notest	1	1	notest	0	0	0	0	0	1	1	notest	1	1	no	0	0	-	-	-	-	-	GO:1901363//heterocyclic compound binding;GO:0003677//DNA binding;GO:0003676//nucleic acid binding;GO:0005488//binding;GO:0097159//organic cyclic compound binding	GO:0060255//regulation of macromolecule metabolic process;GO:2001141//regulation of RNA biosynthetic process;GO:0010556//regulation of macromolecule biosynthetic process;GO:0051252//regulation of RNA metabolic process;GO:0006355//regulation of transcription, DNA-templated;GO:0080090//regulation of primary metabolic process;GO:0031323//regulation of cellular metabolic process;GO:0050794//regulatio…
Dlo_029891.1	NAC	NAC	PREDICTED: NAC domain-containing protein 30-like [Citrus sinensis]	0	0	0	1	1	notest	1	1	notest	0	0	0	0	0	1	1	notest	1	1	no	0	0	-	-	-	-	-	GO:0003677//DNA binding;GO:0005488//binding;GO:0097159//organic cyclic compound binding;GO:1901363//heterocyclic compound binding;GO:0003676//nucleic acid binding	GO:0051252//regulation of RNA metabolic process;GO:0065007//biological regulation;GO:0006355//regulation of transcription, DNA-templated;GO:0009889//regulation of biosynthetic process;GO:0080090//regulation of primary metabolic process;GO:0051171//regulation of nitrogen compound metabolic process;GO:0019222//regulation of metabolic process;GO:0060255//regulation of macromolecule metabolic process…
Dlo_003763.1	NAC	NAC	PREDICTED: NAC domain-containing protein 67 [Theobroma cacao]	0	0	0	1	1	notest	1	1	no	0	0	0	0	0	1	1	notest	1	1	no	0	0	-	-	-	-	-	GO:1901363//heterocyclic compound binding;GO:0005488//binding;GO:0003676//nucleic acid binding;GO:0097159//organic cyclic compound binding;GO:0003677//DNA binding	GO:0031326//regulation of cellular biosynthetic process;GO:2001141//regulation of RNA biosynthetic process;GO:2000112//regulation of cellular macromolecule biosynthetic process;GO:0065007//biological regulation;GO:0019222//regulation of metabolic process;GO:0009889//regulation of biosynthetic process;GO:0010556//regulation of macromolecule biosynthetic process;GO:0019219//regulation of nucleobase…
Dlo_018135.1	NAC	NAC	PREDICTED: NAC domain-containing protein 83 isoform X1 [Citrus sinensis]	0	0	0	1	1	notest	0.178628	1	no	0	0	0	0	0	1	1	notest	1	1	no	0	0	-	-	-	-	-	GO:1901363//heterocyclic compound binding;GO:0003676//nucleic acid binding;GO:0003677//DNA binding;GO:0005488//binding;GO:0097159//organic cyclic compound binding	GO:0006355//regulation of transcription, DNA-templated;GO:0031326//regulation of cellular biosynthetic process;GO:0051171//regulation of nitrogen compound metabolic process;GO:0009889//regulation of biosynthetic process;GO:0051252//regulation of RNA metabolic process;GO:0065007//biological regulation;GO:0010468//regulation of gene expression;GO:0031323//regulation of cellular metabolic process;GO…
Dlo_031573.1	NAC	NAC	PREDICTED: NAC transcription factor 29-like [Populus euphratica]	0	0	0	1	1	notest	0.00106686	0.069745	no	0	0	0	0	0	1	1	notest	1	1	no	0	0	-	-	-	-	-	GO:0097159//organic cyclic compound binding;GO:0005488//binding;GO:0003676//nucleic acid binding;GO:1901363//heterocyclic compound binding;GO:0003677//DNA binding	GO:0051252//regulation of RNA metabolic process;GO:0006355//regulation of transcription, DNA-templated;GO:0031323//regulation of cellular metabolic process;GO:0050794//regulation of cellular process;GO:0080090//regulation of primary metabolic process;GO:0050789//regulation of biological process;GO:0031326//regulation of cellular biosynthetic process;GO:0060255//regulation of macromolecule metabol…
Dlo_031574.1	NAC	NAC	transcription factor TaNAC4 [Triticum aestivum]	0	0	0	1	1	notest	0.00013521	0.0117098	no	0	0	0	0	0	1	1	notest	1	1	no	0	0	-	-	-	-	-	GO:0005488//binding;GO:1901363//heterocyclic compound binding;GO:0003676//nucleic acid binding;GO:0003677//DNA binding;GO:0097159//organic cyclic compound binding	GO:0019219//regulation of nucleobase-containing compound metabolic process;GO:0080090//regulation of primary metabolic process;GO:2001141//regulation of RNA biosynthetic process;GO:0010556//regulation of macromolecule biosynthetic process;GO:0050789//regulation of biological process;GO:0050794//regulation of cellular process;GO:1903506//regulation of nucleic acid-templated transcription;GO:006500…
Dlo_007369.1	NAC	NAC	PREDICTED: NAC domain-containing protein 83-like [Citrus sinensis]	0	0	0	0.558381	0.789823	no	0.563611	1	no	0	0	0	0	0	1	1	notest	1	1	no	0	0	-	-	-	-	-	GO:0097159//organic cyclic compound binding;GO:0003676//nucleic acid binding;GO:1901363//heterocyclic compound binding;GO:0005488//binding;GO:0003677//DNA binding	GO:0009889//regulation of biosynthetic process;GO:0019219//regulation of nucleobase-containing compound metabolic process;GO:0050789//regulation of biological process;GO:0060255//regulation of macromolecule metabolic process;GO:0010556//regulation of macromolecule biosynthetic process;GO:0031326//regulation of cellular biosynthetic process;GO:0051171//regulation of nitrogen compound metabolic pro…
Dlo_029897.1	NAC	NAC	PREDICTED: NAC domain-containing protein 48-like [Citrus sinensis]	0	0	0	1	1	notest	1	1	notest	0	0	0	0	0	1	1	no	1	1	no	0	0	-	-	-	-	-	GO:0003677//DNA binding;GO:0003676//nucleic acid binding;GO:1901363//heterocyclic compound binding;GO:0097159//organic cyclic compound binding;GO:0005488//binding	GO:0051171//regulation of nitrogen compound metabolic process;GO:0009889//regulation of biosynthetic process;GO:0080090//regulation of primary metabolic process;GO:0051252//regulation of RNA metabolic process;GO:2000112//regulation of cellular macromolecule biosynthetic process;GO:0060255//regulation of macromolecule metabolic process;GO:0065007//biological regulation;GO:1903506//regulation of nu…
Dlo_029896.1	NAC	NAC	PREDICTED: NAC domain-containing protein 48-like [Citrus sinensis]	0	0	0	1	1	no	1	1	notest	0	0	0.413333	0.833333	0.356667	0.306213	0.606156	no	0.178369	0.414276	no	1.01159	-1.22432	-	-	-	-	-	GO:0097159//organic cyclic compound binding;GO:0005488//binding;GO:0003677//DNA binding;GO:1901363//heterocyclic compound binding;GO:0003676//nucleic acid binding	GO:0019219//regulation of nucleobase-containing compound metabolic process;GO:0019222//regulation of metabolic process;GO:2000112//regulation of cellular macromolecule biosynthetic process;GO:0051171//regulation of nitrogen compound metabolic process;GO:0031323//regulation of cellular metabolic process;GO:0051252//regulation of RNA metabolic process;GO:0065007//biological regulation;GO:1903506//r…
Dlo_009642.1	NAC	NAC	NAC domain containing protein 90 [Theobroma cacao]	2.40667	9.79667	9.68	0.00571315	0.0290001	up	0.984356	1	no	2.02525	-0.0172839	1.20667	0.606667	1.08	0.159548	0.406569	no	0.213568	0.466497	no	-0.992051	0.832055	-	-	-	-	-	GO:0097159//organic cyclic compound binding;GO:0003676//nucleic acid binding;GO:0003677//DNA binding;GO:0005488//binding;GO:1901363//heterocyclic compound binding	GO:0050794//regulation of cellular process;GO:0006355//regulation of transcription, DNA-templated;GO:0031326//regulation of cellular biosynthetic process;GO:0050789//regulation of biological process;GO:1903506//regulation of nucleic acid-templated transcription;GO:2001141//regulation of RNA biosynthetic process;GO:2000112//regulation of cellular macromolecule biosynthetic process;GO:0031323//regu…
Dlo_028295.1	NAC	NAC	NAM domain-containing protein [Cephalotus follicularis]	1.57	7.09667	4.81667	0.000106602	0.00107585	up	0.250405	1	no	2.17638	-0.559106	6.91667	11.7	6.64	0.000838413	0.00724984	no	0.0415982	0.152695	no	0.75836	-0.817253	-	-	-	-	-	GO:0097159//organic cyclic compound binding;GO:0003676//nucleic acid binding;GO:1901363//heterocyclic compound binding;GO:0003677//DNA binding;GO:0005488//binding	GO:0050789//regulation of biological process;GO:0009889//regulation of biosynthetic process;GO:2000112//regulation of cellular macromolecule biosynthetic process;GO:0060255//regulation of macromolecule metabolic process;GO:0006355//regulation of transcription, DNA-templated;GO:0010468//regulation of gene expression;GO:0031323//regulation of cellular metabolic process;GO:0051171//regulation of nit…
Dlo_027350.1	NAC	NAC	PREDICTED: NAC domain-containing protein 7 [Theobroma cacao]	1.29333	4.76	3.58667	0.000309593	0.00261418	up	0.391714	1	no	1.87987	-0.408318	2.98333	4.36	3.45667	0.0838944	0.263855	no	0.401771	0.679915	no	0.547403	-0.334947	-	-	-	-	-	GO:0005488//binding;GO:0003676//nucleic acid binding;GO:1901363//heterocyclic compound binding;GO:0097159//organic cyclic compound binding;GO:0003677//DNA binding	GO:0065007//biological regulation;GO:0010468//regulation of gene expression;GO:1903506//regulation of nucleic acid-templated transcription;GO:0006355//regulation of transcription, DNA-templated;GO:0019222//regulation of metabolic process;GO:0050794//regulation of cellular process;GO:0010556//regulation of macromolecule biosynthetic process;GO:0031326//regulation of cellular biosynthetic process;G…
Dlo_021436.1	NAC	NAC	PREDICTED: NAC domain-containing protein 83-like [Juglans regia]	0.783333	3.83333	2.24	0.000143483	0.00137199	up	0.173547	1	no	2.2909	-0.775101	1.94333	3.24333	1.65667	0.251383	0.540437	no	0.0762977	0.234489	no	0.738944	-0.969194	-	-	-	-	-	GO:0003677//DNA binding;GO:0005488//binding;GO:0003676//nucleic acid binding;GO:0097159//organic cyclic compound binding;GO:1901363//heterocyclic compound binding	GO:2000112//regulation of cellular macromolecule biosynthetic process;GO:1903506//regulation of nucleic acid-templated transcription;GO:0050794//regulation of cellular process;GO:0060255//regulation of macromolecule metabolic process;GO:0010468//regulation of gene expression;GO:0051252//regulation of RNA metabolic process;GO:0019222//regulation of metabolic process;GO:0051171//regulation of nitro…
Dlo_019186.1	NAC	NAC	PREDICTED: NAC domain-containing protein 86 [Prunus mume]	0.67	3.27333	2.63	1.82e-05	0.000239496	up	0.380022	1	no	2.28853	-0.315698	2.61333	4.42667	3.12667	0.000102804	0.00122221	no	0.0671775	0.215004	no	0.76033	-0.501595	-	-	-	-	-	GO:1901363//heterocyclic compound binding;GO:0005488//binding;GO:0003676//nucleic acid binding;GO:0003677//DNA binding;GO:0097159//organic cyclic compound binding	GO:0031326//regulation of cellular biosynthetic process;GO:0031323//regulation of cellular metabolic process;GO:0009889//regulation of biosynthetic process;GO:0051252//regulation of RNA metabolic process;GO:2001141//regulation of RNA biosynthetic process;GO:0050794//regulation of cellular process;GO:0019222//regulation of metabolic process;GO:2000112//regulation of cellular macromolecule biosynth…
Dlo_005654.1	NAC	NAC	NAC transcription factors 57 [Manihot esculenta]	0.296667	1.49667	0.893333	0.00605095	0.0303038	up	0.320486	1	no	2.33484	-0.744482	1.28	2.31333	1.80333	0.0883007	0.273102	no	0.503447	0.775729	no	0.853829	-0.359307	-	-	-	-	-	GO:0003677//DNA binding;GO:1901363//heterocyclic compound binding;GO:0005488//binding;GO:0003676//nucleic acid binding;GO:0097159//organic cyclic compound binding	GO:0051171//regulation of nitrogen compound metabolic process;GO:0010468//regulation of gene expression;GO:0010556//regulation of macromolecule biosynthetic process;GO:1903506//regulation of nucleic acid-templated transcription;GO:0009889//regulation of biosynthetic process;GO:2000112//regulation of cellular macromolecule biosynthetic process;GO:0006355//regulation of transcription, DNA-templated…
Dlo_007114.1	NAC	NAC	PREDICTED: NAC domain-containing protein 30-like [Citrus sinensis]	0	0	0	1	1	notest	0.056212	1	no	0	0	0	0	0	1	1	no	1	1	no	0	0	-	-	-	-	-	GO:0097159//organic cyclic compound binding;GO:0005488//binding;GO:1901363//heterocyclic compound binding;GO:0003676//nucleic acid binding;GO:0003677//DNA binding	GO:0010556//regulation of macromolecule biosynthetic process;GO:0009889//regulation of biosynthetic process;GO:0080090//regulation of primary metabolic process;GO:0010468//regulation of gene expression;GO:0050789//regulation of biological process;GO:0031323//regulation of cellular metabolic process;GO:0019222//regulation of metabolic process;GO:0060255//regulation of macromolecule metabolic proce…
Dlo_016271.1	NAC	NAC	PREDICTED: protein FEZ [Citrus sinensis]	0	0	0	1	1	notest	0.355838	1	no	0	0	0	0	0	1	1	no	1	1	no	0	0	-	-	-	-	-	GO:0005488//binding;GO:1901363//heterocyclic compound binding;GO:0097159//organic cyclic compound binding;GO:0003677//DNA binding;GO:0003676//nucleic acid binding	GO:2001141//regulation of RNA biosynthetic process;GO:0019219//regulation of nucleobase-containing compound metabolic process;GO:0009889//regulation of biosynthetic process;GO:2000112//regulation of cellular macromolecule biosynthetic process;GO:0051252//regulation of RNA metabolic process;GO:0010556//regulation of macromolecule biosynthetic process;GO:0031326//regulation of cellular biosynthetic…
Dlo_006299.1	NAC	NAC	PREDICTED: NAC domain-containing protein 72 [Citrus sinensis]	237.7	127.713	130.247	0.0476293	0.149551	no	0.954929	1	no	-0.896233	0.0283373	162.627	173.393	152.313	0.502863	0.80531	no	0.690499	0.909177	no	0.0924846	-0.187006	-	-	-	-	-	GO:1901363//heterocyclic compound binding;GO:0003676//nucleic acid binding;GO:0005488//binding;GO:0003677//DNA binding;GO:0097159//organic cyclic compound binding	GO:0010468//regulation of gene expression;GO:0051252//regulation of RNA metabolic process;GO:0060255//regulation of macromolecule metabolic process;GO:2000112//regulation of cellular macromolecule biosynthetic process;GO:0031323//regulation of cellular metabolic process;GO:0050789//regulation of biological process;GO:0009889//regulation of biosynthetic process;GO:1903506//regulation of nucleic ac…
Dlo_021751.1	NAC	NAC	PREDICTED: NAC domain-containing protein 17 [Citrus sinensis]	171.61	135.993	136.9	0.151403	0.34677	no	0.968901	1	no	-0.335598	0.00958652	124.14	93.18	98.25	2.61e-05	0.000370732	no	0.719419	0.928146	no	-0.413876	0.0764371	-	-	-	-	-	GO:0003676//nucleic acid binding;GO:0003677//DNA binding;GO:0005488//binding;GO:0097159//organic cyclic compound binding;GO:1901363//heterocyclic compound binding	GO:0051171//regulation of nitrogen compound metabolic process;GO:0080090//regulation of primary metabolic process;GO:0065007//biological regulation;GO:0051252//regulation of RNA metabolic process;GO:2001141//regulation of RNA biosynthetic process;GO:0031323//regulation of cellular metabolic process;GO:0050789//regulation of biological process;GO:0019219//regulation of nucleobase-containing compou…
Dlo_029232.1	NAC	NAC	NAC transcription factors 34 [Manihot esculenta]	168.783	240.953	210.723	0.0479323	0.150225	no	0.437024	1	no	0.513581	-0.193404	87.39	73.1767	61.5867	0.0906285	0.277838	no	0.285285	0.56036	no	-0.256085	-0.248766	-	-	-	-	-	GO:0097159//organic cyclic compound binding;GO:0003677//DNA binding;GO:1901363//heterocyclic compound binding;GO:0005488//binding;GO:0003676//nucleic acid binding	GO:0019219//regulation of nucleobase-containing compound metabolic process;GO:0050794//regulation of cellular process;GO:0065007//biological regulation;GO:2001141//regulation of RNA biosynthetic process;GO:0009889//regulation of biosynthetic process;GO:0019222//regulation of metabolic process;GO:0080090//regulation of primary metabolic process;GO:0010556//regulation of macromolecule biosynthetic …
Dlo_028539.1	NAC	NAC	No apical meristem (NAM) protein [Corchorus capsularis]	133.263	106.753	113.543	0.230893	0.462464	no	0.751952	1	no	-0.319999	0.0889619	126.43	104.757	229.237	0.02658	0.114658	no	0.0245923	0.103926	no	-0.271297	1.1298	-	-	-	-	-	GO:0003677//DNA binding;GO:0005488//binding;GO:1901363//heterocyclic compound binding;GO:0097159//organic cyclic compound binding;GO:0003676//nucleic acid binding	GO:0009889//regulation of biosynthetic process;GO:0019222//regulation of metabolic process;GO:0050794//regulation of cellular process;GO:0051171//regulation of nitrogen compound metabolic process;GO:0060255//regulation of macromolecule metabolic process;GO:1903506//regulation of nucleic acid-templated transcription;GO:0019219//regulation of nucleobase-containing compound metabolic process;GO:0080…
Dlo_024407.1	NAC	NAC	PREDICTED: protein NTM1-like 9 [Citrus sinensis]	131.937	145.48	154.037	0.548077	0.78968	no	0.731146	1	no	0.140975	0.082453	175.987	142.403	104.837	0.00218445	0.0158364	no	0.0675746	0.21584	no	-0.305483	-0.44184	-	-	-	-	-	GO:0003676//nucleic acid binding;GO:1901363//heterocyclic compound binding;GO:0003677//DNA binding;GO:0097159//organic cyclic compound binding;GO:0005488//binding	GO:0031326//regulation of cellular biosynthetic process;GO:2000112//regulation of cellular macromolecule biosynthetic process;GO:0050789//regulation of biological process;GO:0060255//regulation of macromolecule metabolic process;GO:0031323//regulation of cellular metabolic process;GO:0065007//biological regulation;GO:0010556//regulation of macromolecule biosynthetic process;GO:0006355//regulation…
Dlo_016323.1	NAC	NAC	PREDICTED: NAC domain-containing protein 78 [Jatropha curcas]	119.037	145.947	157.943	0.177466	0.387049	no	0.603856	1	no	0.294035	0.113966	150.083	151.85	110.88	0.862081	1	no	0.0328934	0.129141	no	0.0168831	-0.453648	-	-	-	-	-	GO:1901363//heterocyclic compound binding;GO:0003677//DNA binding;GO:0005488//binding;GO:0003676//nucleic acid binding;GO:0097159//organic cyclic compound binding	GO:0050789//regulation of biological process;GO:2001141//regulation of RNA biosynthetic process;GO:0019219//regulation of nucleobase-containing compound metabolic process;GO:0010556//regulation of macromolecule biosynthetic process;GO:0009889//regulation of biosynthetic process;GO:0060255//regulation of macromolecule metabolic process;GO:0051252//regulation of RNA metabolic process;GO:0050794//re…
Dlo_011774.1	NAC	NAC	PREDICTED: NAC domain-containing protein 82-like [Citrus sinensis]	88.3233	83.39	86.32	0.718199	0.91275	no	0.832858	1	no	-0.0829202	0.0498205	109.403	88.6233	63.4233	0.0038575	0.0253269	no	0.0283141	0.115425	no	-0.303898	-0.482673	-	-	-	-	-	GO:1901363//heterocyclic compound binding;GO:0003676//nucleic acid binding;GO:0003677//DNA binding;GO:0005488//binding;GO:0097159//organic cyclic compound binding	GO:0009889//regulation of biosynthetic process;GO:0019219//regulation of nucleobase-containing compound metabolic process;GO:0050794//regulation of cellular process;GO:0010556//regulation of macromolecule biosynthetic process;GO:0010468//regulation of gene expression;GO:0019222//regulation of metabolic process;GO:2000112//regulation of cellular macromolecule biosynthetic process;GO:0051252//regul…
Dlo_013941.1	NAC	NAC	PREDICTED: protein NTM1-like 9 [Arachis duranensis]	85.6667	69.71	62.6767	0.341234	0.593352	no	0.630146	1	no	-0.297368	-0.153437	47.02	45.35	103.817	0.684363	0.926036	no	0.0127799	0.06394	no	-0.052172	1.19486	-	-	-	-	-	GO:0003676//nucleic acid binding;GO:0003677//DNA binding;GO:0005488//binding;GO:1901363//heterocyclic compound binding;GO:0097159//organic cyclic compound binding	GO:0051252//regulation of RNA metabolic process;GO:0051171//regulation of nitrogen compound metabolic process;GO:0050794//regulation of cellular process;GO:2000112//regulation of cellular macromolecule biosynthetic process;GO:0019219//regulation of nucleobase-containing compound metabolic process;GO:0009889//regulation of biosynthetic process;GO:0031326//regulation of cellular biosynthetic proces…
Dlo_024178.1	NAC	NAC	PREDICTED: NAC transcription factor 29 [Citrus sinensis]	83.63	55.33	60.5467	0.15012	0.344575	no	0.721659	1	no	-0.595959	0.129986	16.5467	8.33	14.47	2.11e-05	0.000308375	no	0.0223282	0.0966901	no	-0.990152	0.796677	-	-	-	-	-	GO:0003676//nucleic acid binding;GO:0005488//binding;GO:0003677//DNA binding;GO:1901363//heterocyclic compound binding;GO:0097159//organic cyclic compound binding	GO:0006355//regulation of transcription, DNA-templated;GO:0010468//regulation of gene expression;GO:0031326//regulation of cellular biosynthetic process;GO:2000112//regulation of cellular macromolecule biosynthetic process;GO:0009889//regulation of biosynthetic process;GO:0019222//regulation of metabolic process;GO:0019219//regulation of nucleobase-containing compound metabolic process;GO:0051171…
Dlo_016321.1	NAC	NAC	PREDICTED: NAC domain-containing protein 53 [Citrus sinensis]	77.93	90.18	96.2	0.325154	0.575177	no	0.665971	1	no	0.210629	0.0932294	98.7167	90.9933	61.72	0.265737	0.5599	no	0.0185585	0.0842312	no	-0.117533	-0.560023	-	-	-	-	-	GO:1901363//heterocyclic compound binding;GO:0003677//DNA binding;GO:0005488//binding;GO:0097159//organic cyclic compound binding;GO:0003676//nucleic acid binding	GO:0006355//regulation of transcription, DNA-templated;GO:0019219//regulation of nucleobase-containing compound metabolic process;GO:0010468//regulation of gene expression;GO:0050789//regulation of biological process;GO:0051171//regulation of nitrogen compound metabolic process;GO:0019222//regulation of metabolic process;GO:0050794//regulation of cellular process;GO:1903506//regulation of nucleic…
Dlo_022336.1	NAC	NAC	NAC transcription factor [Hevea brasiliensis]	68.2467	57.2467	52.7367	0.351086	0.604758	no	0.672093	1	no	-0.253567	-0.118385	33.38	39.9867	35.1167	0.105066	0.307758	no	0.456354	0.733205	no	0.260535	-0.187363	-	-	-	-	-	GO:0003677//DNA binding;GO:0005488//binding;GO:0097159//organic cyclic compound binding;GO:0003676//nucleic acid binding;GO:1901363//heterocyclic compound binding	GO:0031323//regulation of cellular metabolic process;GO:1903506//regulation of nucleic acid-templated transcription;GO:0050794//regulation of cellular process;GO:0006355//regulation of transcription, DNA-templated;GO:0010556//regulation of macromolecule biosynthetic process;GO:2001141//regulation of RNA biosynthetic process;GO:0080090//regulation of primary metabolic process;GO:0060255//regulatio…
Dlo_006638.1	NAC	NAC	PREDICTED: NAC domain-containing protein 100-like isoform X1 [Populus euphratica]	56.5267	46.11	40.3867	0.297912	0.547849	no	0.508185	1	no	-0.293852	-0.191201	19.6567	14.81	14.31	0.0313425	0.129453	no	0.867436	1	no	-0.408447	-0.049548	-	-	-	-	-	GO:0003677//DNA binding;GO:1901363//heterocyclic compound binding;GO:0005488//binding;GO:0003676//nucleic acid binding;GO:0097159//organic cyclic compound binding	GO:0065007//biological regulation;GO:0009889//regulation of biosynthetic process;GO:0019219//regulation of nucleobase-containing compound metabolic process;GO:0051171//regulation of nitrogen compound metabolic process;GO:0080090//regulation of primary metabolic process;GO:0006355//regulation of transcription, DNA-templated;GO:2001141//regulation of RNA biosynthetic process;GO:1903506//regulation …
Dlo_010364.1	NAC	NAC	PREDICTED: NAC domain-containing protein 100 [Citrus sinensis]	52.0267	30.7033	31.1967	0.00766279	0.0365966	no	0.94188	1	no	-0.760856	0.0229966	22.0067	15.3133	13.41	0.00304089	0.0208105	no	0.508702	0.780044	no	-0.523152	-0.191479	-	-	-	-	-	GO:1901363//heterocyclic compound binding;GO:0003676//nucleic acid binding;GO:0005488//binding;GO:0097159//organic cyclic compound binding;GO:0003677//DNA binding	GO:0080090//regulation of primary metabolic process;GO:0010468//regulation of gene expression;GO:0051171//regulation of nitrogen compound metabolic process;GO:0009889//regulation of biosynthetic process;GO:2000112//regulation of cellular macromolecule biosynthetic process;GO:0051252//regulation of RNA metabolic process;GO:0050794//regulation of cellular process;GO:1903506//regulation of nucleic a…
dlo_035523.1	NAC	NAC	NAC transcription factor 13 [Litchi chinensis]	49.8067	30.93	13.4733	0.123972	0.300653	no	0.0163329	0.538492	no	-0.687332	-1.1989	18.2733	11.97	3.07667	0.0166871	0.0802047	no	0.0147962	0.0712408	no	-0.610317	-1.95998	-	-	-	-	-	GO:0003676//nucleic acid binding;GO:0005488//binding;GO:0097159//organic cyclic compound binding;GO:1901363//heterocyclic compound binding;GO:0003677//DNA binding	GO:0009889//regulation of biosynthetic process;GO:0006355//regulation of transcription, DNA-templated;GO:0019219//regulation of nucleobase-containing compound metabolic process;GO:0065007//biological regulation;GO:0051171//regulation of nitrogen compound metabolic process;GO:1903506//regulation of nucleic acid-templated transcription;GO:0080090//regulation of primary metabolic process;GO:0010556/…
Dlo_018061.2	NAC	NAC	PREDICTED: NAC domain-containing protein 37-like isoform X2 [Citrus sinensis]	47.23	41.74	42.4	0.519692	0.771186	no	0.940911	1	no	-0.178273	0.0226337	45.43	25.91	40.65	2.34e-08	7.19e-07	no	0.0546939	0.18543	no	-0.810136	0.649746	-	-	-	-	-	GO:0005488//binding;GO:1901363//heterocyclic compound binding;GO:0003676//nucleic acid binding;GO:0097159//organic cyclic compound binding;GO:0003677//DNA binding	GO:0065007//biological regulation;GO:0009889//regulation of biosynthetic process;GO:0060255//regulation of macromolecule metabolic process;GO:2001141//regulation of RNA biosynthetic process;GO:1903506//regulation of nucleic acid-templated transcription;GO:0019219//regulation of nucleobase-containing compound metabolic process;GO:0050789//regulation of biological process;GO:2000112//regulation of …
Dlo_026648.1	NAC	NAC	PREDICTED: NAC domain-containing protein 4-like isoform X1 [Citrus sinensis]	38.9133	67.5733	60.9833	0.0155462	0.0636821	no	0.717018	1	no	0.796189	-0.148039	21.5867	18.0267	21.5533	0.0764519	0.247182	no	0.411022	0.68986	no	-0.260008	0.257778	-	-	-	-	-	GO:0003677//DNA binding;GO:1901363//heterocyclic compound binding;GO:0003676//nucleic acid binding;GO:0005488//binding;GO:0097159//organic cyclic compound binding	GO:0010556//regulation of macromolecule biosynthetic process;GO:0050789//regulation of biological process;GO:0031326//regulation of cellular biosynthetic process;GO:0010468//regulation of gene expression;GO:0006355//regulation of transcription, DNA-templated;GO:0051252//regulation of RNA metabolic process;GO:0080090//regulation of primary metabolic process;GO:0019222//regulation of metabolic proc…
Dlo_026185.1	NAC	NAC	PREDICTED: cytochrome P450 704B1 [Citrus sinensis]	38.14	43.17	44.4367	0.660684	0.87282	no	0.927284	1	no	0.178724	0.0417215	21.7633	31.02	37.7833	0.00339183	0.0227599	no	0.345051	0.622638	no	0.511299	0.284551	Metabolism	Lipid metabolism	ko00073//Cutin, suberine and wax biosynthesis	K15398	-	GO:0003824//catalytic activity;GO:0005488//binding;GO:0046872//metal ion binding;GO:1901363//heterocyclic compound binding;GO:0005506//iron ion binding;GO:0046914//transition metal ion binding;GO:0016705//oxidoreductase activity, acting on paired donors, with incorporation or reduction of molecular oxygen;GO:0020037//heme binding;GO:0043167//ion binding;GO:0046906//tetrapyrrole binding;GO:0097159…	GO:0051171//regulation of nitrogen compound metabolic process;GO:0031326//regulation of cellular biosynthetic process;GO:0031323//regulation of cellular metabolic process;GO:1903506//regulation of nucleic acid-templated transcription;GO:0008152//metabolic process;GO:0006355//regulation of transcription, DNA-templated;GO:0019222//regulation of metabolic process;GO:0044710//single-organism metaboli…
Dlo_025776.1	NAC	NAC	PREDICTED: NAC transcription factor 29-like isoform X1 [Citrus sinensis]	37.87	34.52	34.68	0.648419	0.863421	no	0.984228	1	no	-0.133623	0.00667143	31.18	25.41	36.5233	0.0321057	0.131711	no	0.122594	0.324199	no	-0.295225	0.523422	-	-	-	-	-	GO:0003677//DNA binding;GO:0097159//organic cyclic compound binding;GO:1901363//heterocyclic compound binding;GO:0005488//binding;GO:0003676//nucleic acid binding	GO:0050794//regulation of cellular process;GO:0065007//biological regulation;GO:0010468//regulation of gene expression;GO:0051252//regulation of RNA metabolic process;GO:0031323//regulation of cellular metabolic process;GO:0010556//regulation of macromolecule biosynthetic process;GO:0080090//regulation of primary metabolic process;GO:0050789//regulation of biological process;GO:2001141//regulatio…
Dlo_021973.1	NAC	NAC	PREDICTED: NAC domain-containing protein 100 [Citrus sinensis]	32.8333	32.3567	31.34	0.958907	1	no	0.920771	1	no	-0.0210982	-0.0460578	12.7833	20.13	12.21	0.0393785	0.153553	no	0.0253578	0.10638	no	0.655083	-0.721284	-	-	-	-	-	GO:1901363//heterocyclic compound binding;GO:0005488//binding;GO:0003677//DNA binding;GO:0003676//nucleic acid binding;GO:0097159//organic cyclic compound binding	GO:0051171//regulation of nitrogen compound metabolic process;GO:0019219//regulation of nucleobase-containing compound metabolic process;GO:0051252//regulation of RNA metabolic process;GO:0010468//regulation of gene expression;GO:0050794//regulation of cellular process;GO:0060255//regulation of macromolecule metabolic process;GO:0010556//regulation of macromolecule biosynthetic process;GO:0031323…
Dlo_028451.2	NAC	NAC	PREDICTED: NAC domain-containing protein 73 [Citrus sinensis]	30.95	37.2933	32.5367	0.334433	0.586168	no	0.46971	1	no	0.268978	-0.196851	19.64	22.11	13.1333	0.286116	0.585436	no	0.00452938	0.0294541	no	0.170904	-0.751466	-	-	-	-	-	GO:0005488//binding;GO:0097159//organic cyclic compound binding;GO:0003676//nucleic acid binding;GO:0003677//DNA binding;GO:1901363//heterocyclic compound binding	GO:0031326//regulation of cellular biosynthetic process;GO:0010468//regulation of gene expression;GO:0080090//regulation of primary metabolic process;GO:0050789//regulation of biological process;GO:0060255//regulation of macromolecule metabolic process;GO:0010556//regulation of macromolecule biosynthetic process;GO:0050794//regulation of cellular process;GO:1903506//regulation of nucleic acid-tem…
Dlo_009829.1	NAC	NAC	NAC domain-containing protein 8 [Morus notabilis]	13.1733	17.2833	17.3733	0.087672	0.233923	no	0.977164	1	no	0.391761	0.00749309	20.0067	17.3167	12.5767	0.0698882	0.231608	no	0.0388801	0.145467	no	-0.20832	-0.461412	-	-	-	-	-	GO:0003676//nucleic acid binding;GO:0097159//organic cyclic compound binding;GO:0003677//DNA binding;GO:0003723//RNA binding;GO:1901363//heterocyclic compound binding;GO:0005488//binding	GO:0010556//regulation of macromolecule biosynthetic process;GO:0060255//regulation of macromolecule metabolic process;GO:0031323//regulation of cellular metabolic process;GO:0006355//regulation of transcription, DNA-templated;GO:0051171//regulation of nitrogen compound metabolic process;GO:0010468//regulation of gene expression;GO:0019219//regulation of nucleobase-containing compound metabolic p…
Dlo_014673.1	NAC	NAC	PREDICTED: protein CUP-SHAPED COTYLEDON 2 [Jatropha curcas]	5.28667	7.04	12.3567	0.313465	0.562894	no	0.0442677	0.949288	no	0.413217	0.811642	7.99	10.32	14.9567	0.141127	0.374794	no	0.111383	0.303473	no	0.369176	0.535346	-	-	-	-	-	GO:1901363//heterocyclic compound binding;GO:0005488//binding;GO:0003676//nucleic acid binding;GO:0003677//DNA binding;GO:0097159//organic cyclic compound binding	GO:0051171//regulation of nitrogen compound metabolic process;GO:0060255//regulation of macromolecule metabolic process;GO:0019222//regulation of metabolic process;GO:2001141//regulation of RNA biosynthetic process;GO:0031326//regulation of cellular biosynthetic process;GO:0050794//regulation of cellular process;GO:0080090//regulation of primary metabolic process;GO:1903506//regulation of nucleic…
Dlo_003777.1	NAC	NAC	NAM domain-containing protein [Cephalotus follicularis]	4.32333	7.81333	5.48667	0.0936082	0.245432	no	0.335138	1	no	0.853794	-0.510008	5.19667	5.04333	2.97	0.944273	1	no	0.125286	0.328677	no	-0.0432089	-0.763915	-	-	-	-	-	GO:0097159//organic cyclic compound binding;GO:0003676//nucleic acid binding;GO:1901363//heterocyclic compound binding;GO:0005488//binding;GO:0003677//DNA binding	GO:0065007//biological regulation;GO:0050794//regulation of cellular process;GO:1903506//regulation of nucleic acid-templated transcription;GO:0006355//regulation of transcription, DNA-templated;GO:0060255//regulation of macromolecule metabolic process;GO:2001141//regulation of RNA biosynthetic process;GO:0031326//regulation of cellular biosynthetic process;GO:0051252//regulation of RNA metabolic…
Dlo_026355.1	NAC	NAC	PREDICTED: NAC domain-containing protein 30 [Ricinus communis]	3.97333	5.03	3.99333	0.509955	0.76318	no	0.459517	1	no	0.340209	-0.332965	4.09667	4.29667	5.07667	0.864794	1	no	0.554494	0.803508	no	0.0687673	0.240664	-	-	-	-	-	GO:0097159//organic cyclic compound binding;GO:0003676//nucleic acid binding;GO:0005488//binding;GO:0003677//DNA binding;GO:1901363//heterocyclic compound binding	GO:0050789//regulation of biological process;GO:0031326//regulation of cellular biosynthetic process;GO:0050794//regulation of cellular process;GO:0051252//regulation of RNA metabolic process;GO:0019219//regulation of nucleobase-containing compound metabolic process;GO:0080090//regulation of primary metabolic process;GO:0019222//regulation of metabolic process;GO:2001141//regulation of RNA biosyn…
Dlo_021435.1	NAC	NAC	PREDICTED: NAC domain-containing protein 68 [Populus euphratica]	3.95333	4.61667	4.21667	0.789239	0.962524	no	0.881742	1	no	0.223782	-0.130749	3.49333	3.07333	1.98	0.80682	1	no	0.433295	0.710644	no	-0.1848	-0.634304	-	-	-	-	-	GO:0003677//DNA binding;GO:0097159//organic cyclic compound binding;GO:1901363//heterocyclic compound binding;GO:0005488//binding;GO:0003676//nucleic acid binding	GO:1903506//regulation of nucleic acid-templated transcription;GO:0009889//regulation of biosynthetic process;GO:0031326//regulation of cellular biosynthetic process;GO:0010556//regulation of macromolecule biosynthetic process;GO:0050789//regulation of biological process;GO:0050794//regulation of cellular process;GO:0051171//regulation of nitrogen compound metabolic process;GO:0060255//regulation…
Dlo_008599.1	NAC	NAC	NAC transcription factor-like protein [Medicago truncatula]	3.56333	1.97	1.77	0.14318	0.333456	no	0.827589	1	no	-0.855032	-0.154446	0.843333	1.03667	0.753333	0.74713	0.968032	no	0.567333	0.8111	no	0.297777	-0.460592	-	-	-	-	-	GO:0003677//DNA binding;GO:0003676//nucleic acid binding;GO:0097159//organic cyclic compound binding;GO:1901363//heterocyclic compound binding;GO:0005488//binding	GO:0009889//regulation of biosynthetic process;GO:0050789//regulation of biological process;GO:0010556//regulation of macromolecule biosynthetic process;GO:0019219//regulation of nucleobase-containing compound metabolic process;GO:0019222//regulation of metabolic process;GO:0050794//regulation of cellular process;GO:0031326//regulation of cellular biosynthetic process;GO:0010468//regulation of ge…
Dlo_026647.1	NAC	NAC	PREDICTED: NAC domain-containing protein 16-like isoform X3 [Citrus sinensis]	2.21333	2.84	1.71333	0.60706	0.829739	no	0.268559	1	no	0.35967	-0.729085	0.6	0.216667	0.41	0.044302	0.16736	no	0.381991	0.659765	no	-1.46949	0.920147	-	-	-	-	-	GO:0005488//binding;GO:1901363//heterocyclic compound binding;GO:0003676//nucleic acid binding;GO:0097159//organic cyclic compound binding;GO:0003677//DNA binding	GO:0051171//regulation of nitrogen compound metabolic process;GO:0065007//biological regulation;GO:0019219//regulation of nucleobase-containing compound metabolic process;GO:0010468//regulation of gene expression;GO:0050789//regulation of biological process;GO:0031323//regulation of cellular metabolic process;GO:0009889//regulation of biosynthetic process;GO:2000112//regulation of cellular macrom…
Dlo_018490.1	NAC	NAC	PREDICTED: NAC domain-containing protein 21/22 [Theobroma cacao]	1.53	2.84	2.79667	0.209625	0.432178	no	1	1	no	0.892359	-0.0221826	0.526667	0.933333	1.68	0.251862	0.54116	no	0.207525	0.457444	no	0.825502	0.847997	-	-	-	-	-	GO:0003676//nucleic acid binding;GO:1901363//heterocyclic compound binding;GO:0097159//organic cyclic compound binding;GO:0003677//DNA binding;GO:0005488//binding	GO:0060255//regulation of macromolecule metabolic process;GO:0009889//regulation of biosynthetic process;GO:0050789//regulation of biological process;GO:2000112//regulation of cellular macromolecule biosynthetic process;GO:0080090//regulation of primary metabolic process;GO:2001141//regulation of RNA biosynthetic process;GO:0051171//regulation of nitrogen compound metabolic process;GO:0006355//re…
Dlo_005391.1	NAC	NAC	PREDICTED: NAC domain-containing protein 83-like [Citrus sinensis]	0.61	0.773333	0.326667	0.744911	0.932823	no	0.254513	1	no	0.342281	-1.24327	0.673333	0.523333	1.37	0.680796	0.923331	no	0.063351	0.205913	no	-0.363591	1.38837	-	-	-	-	-	GO:0097159//organic cyclic compound binding;GO:0005488//binding;GO:0003676//nucleic acid binding;GO:1901363//heterocyclic compound binding;GO:0003677//DNA binding	GO:0050789//regulation of biological process;GO:0010468//regulation of gene expression;GO:0050794//regulation of cellular process;GO:1903506//regulation of nucleic acid-templated transcription;GO:0051252//regulation of RNA metabolic process;GO:0010556//regulation of macromolecule biosynthetic process;GO:0080090//regulation of primary metabolic process;GO:0060255//regulation of macromolecule metab…
Dlo_023356.1	NAC	NAC	NAC domain protein, IPR003441 [Theobroma cacao]	0.59	1.91	1.45	0.0127245	0.0546248	no	0.531018	1	no	1.69479	-0.39752	1.77333	2.15333	3.38667	0.506525	0.8074	no	0.112103	0.304388	no	0.280108	0.653294	-	-	-	-	-	GO:1901363//heterocyclic compound binding;GO:0003677//DNA binding;GO:0097159//organic cyclic compound binding;GO:0003676//nucleic acid binding;GO:0005488//binding	GO:0019219//regulation of nucleobase-containing compound metabolic process;GO:0031326//regulation of cellular biosynthetic process;GO:0050789//regulation of biological process;GO:0060255//regulation of macromolecule metabolic process;GO:0051171//regulation of nitrogen compound metabolic process;GO:0006355//regulation of transcription, DNA-templated;GO:0050794//regulation of cellular process;GO:20…
Dlo_022448.1	NAC	NAC	No apical meristem (NAM) protein [Corchorus olitorius]	0.523333	0.343333	0.726667	0.692542	0.894574	no	0.313198	1	no	-0.60812	1.08168	0.49	0.25	0.05	0.501544	0.804393	no	0.307693	0.579909	no	-0.970854	-2.32193	-	-	-	-	-	GO:0003677//DNA binding;GO:0003676//nucleic acid binding;GO:0005488//binding;GO:0097159//organic cyclic compound binding;GO:1901363//heterocyclic compound binding	GO:0050794//regulation of cellular process;GO:1903506//regulation of nucleic acid-templated transcription;GO:0031323//regulation of cellular metabolic process;GO:0050789//regulation of biological process;GO:0031326//regulation of cellular biosynthetic process;GO:2000112//regulation of cellular macromolecule biosynthetic process;GO:0010556//regulation of macromolecule biosynthetic process;GO:00192…
Dlo_015662.1	NAC	NAC	PREDICTED: protein BEARSKIN2 [Theobroma cacao]	0.47	0.53	0.32	0.92287	1	no	0.474086	1	no	0.173332	-0.72792	0.486667	0.263333	0.21	0.290401	0.591421	no	0.715835	0.926013	no	-0.886044	-0.326501	-	-	-	-	-	GO:0003676//nucleic acid binding;GO:0003677//DNA binding;GO:0097159//organic cyclic compound binding;GO:0005488//binding;GO:1901363//heterocyclic compound binding	GO:0050794//regulation of cellular process;GO:0010468//regulation of gene expression;GO:0060255//regulation of macromolecule metabolic process;GO:0031323//regulation of cellular metabolic process;GO:0009889//regulation of biosynthetic process;GO:0010556//regulation of macromolecule biosynthetic process;GO:0051252//regulation of RNA metabolic process;GO:0006355//regulation of transcription, DNA-te…
Dlo_032633.1	NAC	NAC	PREDICTED: NAC domain-containing protein 45 [Citrus sinensis]	0.393333	0.81	0.67	0.241324	0.476817	no	0.742406	1	no	1.04217	-0.273761	1.26	1.29667	0.56	1	1	no	0.0527964	0.181044	no	0.0413839	-1.21131	-	-	-	-	-	GO:0003676//nucleic acid binding;GO:0003677//DNA binding;GO:0005488//binding;GO:0097159//organic cyclic compound binding;GO:1901363//heterocyclic compound binding	GO:0009889//regulation of biosynthetic process;GO:0010556//regulation of macromolecule biosynthetic process;GO:0051252//regulation of RNA metabolic process;GO:0006355//regulation of transcription, DNA-templated;GO:2000112//regulation of cellular macromolecule biosynthetic process;GO:0065007//biological regulation;GO:0050794//regulation of cellular process;GO:0010468//regulation of gene expression…
Dlo_007139.1	NAC	NAC	PREDICTED: NAC domain-containing protein 30-like [Citrus sinensis]	0.336667	0.566667	0.313333	0.298228	0.548241	no	0.308034	1	no	0.751179	-0.854802	0.143333	0.47	0.133333	0.0306061	0.127263	no	0.0244354	0.103458	no	1.71329	-1.81762	-	-	-	-	-	GO:0003677//DNA binding;GO:0097159//organic cyclic compound binding;GO:0005488//binding;GO:0003676//nucleic acid binding;GO:1901363//heterocyclic compound binding	GO:0065007//biological regulation;GO:0080090//regulation of primary metabolic process;GO:0050794//regulation of cellular process;GO:0060255//regulation of macromolecule metabolic process;GO:0051252//regulation of RNA metabolic process;GO:2001141//regulation of RNA biosynthetic process;GO:0010468//regulation of gene expression;GO:0019219//regulation of nucleobase-containing compound metabolic proc…
Dlo_026224.1	NAC	NAC	PREDICTED: protein FEZ [Citrus sinensis]	0.236667	0.453333	0.08	0.329137	0.580221	no	0.0279192	0.742525	no	0.937716	-2.5025	0.556667	0.42	0.146667	0.623975	0.884076	no	0.0995075	0.280783	no	-0.406424	-1.51785	-	-	-	-	-	GO:1901363//heterocyclic compound binding;GO:0003676//nucleic acid binding;GO:0005488//binding;GO:0003677//DNA binding;GO:0097159//organic cyclic compound binding	GO:0051171//regulation of nitrogen compound metabolic process;GO:0031323//regulation of cellular metabolic process;GO:0065007//biological regulation;GO:0019222//regulation of metabolic process;GO:0006355//regulation of transcription, DNA-templated;GO:2000112//regulation of cellular macromolecule biosynthetic process;GO:0010556//regulation of macromolecule biosynthetic process;GO:0031326//regulati…
Dlo_016322.1	NAC	NAC	no apical meristem family protein [Populus trichocarpa]	0.203333	0.133333	0.0433333	0.681276	0.885692	no	0.364331	1	no	-0.608809	-1.62149	0.126667	0.116667	0.0333333	1	1	no	0.360126	0.636041	no	-0.118644	-1.80735	-	-	-	-	-	GO:0003676//nucleic acid binding;GO:0003677//DNA binding;GO:0005488//binding;GO:1901363//heterocyclic compound binding;GO:0097159//organic cyclic compound binding	GO:0010556//regulation of macromolecule biosynthetic process;GO:0009889//regulation of biosynthetic process;GO:0065007//biological regulation;GO:0050794//regulation of cellular process;GO:0080090//regulation of primary metabolic process;GO:0050789//regulation of biological process;GO:0019222//regulation of metabolic process;GO:1903506//regulation of nucleic acid-templated transcription;GO:0051252…
Dlo_024414.1	NAC	NAC	PREDICTED: NAC domain-containing protein 102-like [Citrus sinensis]	0.166667	0.16	0.91	1	1	no	0.00326865	0.171949	no	-0.0588937	2.50779	0.18	0.0466667	0.34	0.252498	0.541953	no	0.016845	0.0782891	no	-1.94753	2.86507	-	-	-	-	-	GO:0003677//DNA binding;GO:0005488//binding;GO:0097159//organic cyclic compound binding;GO:1901363//heterocyclic compound binding;GO:0003676//nucleic acid binding	GO:0031326//regulation of cellular biosynthetic process;GO:0080090//regulation of primary metabolic process;GO:0051171//regulation of nitrogen compound metabolic process;GO:0010556//regulation of macromolecule biosynthetic process;GO:0031323//regulation of cellular metabolic process;GO:1903506//regulation of nucleic acid-templated transcription;GO:2000112//regulation of cellular macromolecule bio…
Dlo_032213.1	NAC	NAC	PREDICTED: NAC domain-containing protein 2-like [Citrus sinensis]	0.133333	0.376667	0.313333	0.183874	0.395177	no	0.874423	1	no	1.49825	-0.26559	0.0633333	0.33	0.22	0.0305513	0.127162	no	0.484034	0.758089	no	2.38143	-0.584963	-	-	-	-	-	GO:0097159//organic cyclic compound binding;GO:1901363//heterocyclic compound binding;GO:0003676//nucleic acid binding;GO:0003677//DNA binding;GO:0005488//binding	GO:0051252//regulation of RNA metabolic process;GO:0050794//regulation of cellular process;GO:0051171//regulation of nitrogen compound metabolic process;GO:0006355//regulation of transcription, DNA-templated;GO:2001141//regulation of RNA biosynthetic process;GO:0009889//regulation of biosynthetic process;GO:0031323//regulation of cellular metabolic process;GO:0060255//regulation of macromolecule …
Dlo_023681.1	NAC	NAC	PREDICTED: NAC domain-containing protein 53-like [Citrus sinensis]	0.126667	0.3	0.293333	0.530768	0.778536	no	1	1	no	1.24393	-0.0324215	0.406667	0.64	1.20667	0.505858	0.807119	no	0.346672	0.62394	no	0.654225	0.914883	-	-	-	-	-	GO:0005488//binding;GO:0003677//DNA binding;GO:0097159//organic cyclic compound binding;GO:0003676//nucleic acid binding;GO:1901363//heterocyclic compound binding	GO:0051252//regulation of RNA metabolic process;GO:0006355//regulation of transcription, DNA-templated;GO:0060255//regulation of macromolecule metabolic process;GO:0019219//regulation of nucleobase-containing compound metabolic process;GO:0010556//regulation of macromolecule biosynthetic process;GO:0080090//regulation of primary metabolic process;GO:0031326//regulation of cellular biosynthetic pr…
Dlo_022712.4	NAC	NAC	PREDICTED: CSC1-like protein HYP1 isoform X2 [Ricinus communis]	0	0	0	1	1	no	1	1	no	0	0	0.72	0.85	0.696667	0.67137	0.916642	no	0.690632	0.909219	no	0.239466	-0.286994	-	-	-	-	GO:0016020//membrane	GO:0097159//organic cyclic compound binding;GO:0005488//binding;GO:1901363//heterocyclic compound binding;GO:0003677//DNA binding;GO:0003676//nucleic acid binding	GO:2001141//regulation of RNA biosynthetic process;GO:0080090//regulation of primary metabolic process;GO:0051171//regulation of nitrogen compound metabolic process;GO:0065007//biological regulation;GO:0019219//regulation of nucleobase-containing compound metabolic process;GO:0019222//regulation of metabolic process;GO:0031323//regulation of cellular metabolic process;GO:0010468//regulation of ge…
Dlo_001844.1	NAC	NAC	PREDICTED: NAC domain-containing protein 68-like [Citrus sinensis]	0	0	0	1	1	no	1	1	no	0	0	0	0	0	1	1	no	1	1	no	0	0	-	-	-	-	-	GO:0003676//nucleic acid binding;GO:1901363//heterocyclic compound binding;GO:0003677//DNA binding;GO:0097159//organic cyclic compound binding;GO:0005488//binding	GO:0080090//regulation of primary metabolic process;GO:0031326//regulation of cellular biosynthetic process;GO:2001141//regulation of RNA biosynthetic process;GO:0031323//regulation of cellular metabolic process;GO:0019222//regulation of metabolic process;GO:0006355//regulation of transcription, DNA-templated;GO:0050789//regulation of biological process;GO:0051252//regulation of RNA metabolic pro…
Dlo_004468.1	NAC	NAC	PREDICTED: NAC domain-containing protein 30-like [Citrus sinensis]	0	0	0	1	1	no	1	1	no	0	0	0	0	0	1	1	no	1	1	no	0	0	-	-	-	-	-	GO:1901363//heterocyclic compound binding;GO:0005488//binding;GO:0003677//DNA binding;GO:0097159//organic cyclic compound binding;GO:0003676//nucleic acid binding	GO:2001141//regulation of RNA biosynthetic process;GO:0065007//biological regulation;GO:0006355//regulation of transcription, DNA-templated;GO:0031326//regulation of cellular biosynthetic process;GO:0010468//regulation of gene expression;GO:0060255//regulation of macromolecule metabolic process;GO:0080090//regulation of primary metabolic process;GO:1903506//regulation of nucleic acid-templated tr…
Dlo_007149.1	NAC	NAC	PREDICTED: NAC domain-containing protein 30-like [Citrus sinensis]	0	0	0	0.308019	0.55609	no	0.187384	1	no	0	0	0	0	0	1	1	no	1	1	no	0	0	-	-	-	-	-	GO:0005488//binding;GO:1901363//heterocyclic compound binding;GO:0097159//organic cyclic compound binding;GO:0003677//DNA binding;GO:0003676//nucleic acid binding	GO:0065007//biological regulation;GO:0010468//regulation of gene expression;GO:0060255//regulation of macromolecule metabolic process;GO:0010556//regulation of macromolecule biosynthetic process;GO:0009889//regulation of biosynthetic process;GO:0019219//regulation of nucleobase-containing compound metabolic process;GO:0031326//regulation of cellular biosynthetic process;GO:0080090//regulation of …
Dlo_007371.1	NAC	NAC	PREDICTED: NAC domain-containing protein 83-like [Citrus sinensis]	0	0	0	0.355607	0.607086	no	0.358154	1	no	0	0	0	0	0	1	1	no	1	1	no	0	0	-	-	-	-	-	GO:1901363//heterocyclic compound binding;GO:0005488//binding;GO:0003677//DNA binding;GO:0097159//organic cyclic compound binding;GO:0003676//nucleic acid binding	GO:0019219//regulation of nucleobase-containing compound metabolic process;GO:0080090//regulation of primary metabolic process;GO:0060255//regulation of macromolecule metabolic process;GO:0050789//regulation of biological process;GO:2001141//regulation of RNA biosynthetic process;GO:0009889//regulation of biosynthetic process;GO:2000112//regulation of cellular macromolecule biosynthetic process;G…
Dlo_023658.1	NAC	NAC	PREDICTED: pentatricopeptide repeat-containing protein At4g21065-like [Juglans regia]	0	0	0	1	1	no	0.00823561	0.339148	no	0	0	0	0	0	1	1	no	1	1	no	0	0	-	-	-	-	-	GO:1901363//heterocyclic compound binding;GO:0097159//organic cyclic compound binding;GO:0003677//DNA binding;GO:0003676//nucleic acid binding;GO:0005488//binding	GO:0019219//regulation of nucleobase-containing compound metabolic process;GO:0051171//regulation of nitrogen compound metabolic process;GO:0031323//regulation of cellular metabolic process;GO:0010468//regulation of gene expression;GO:0010556//regulation of macromolecule biosynthetic process;GO:0050794//regulation of cellular process;GO:0080090//regulation of primary metabolic process;GO:0065007/…
Dlo_030082.1	NAC	NAC	PREDICTED: NAC domain-containing protein 79-like [Prunus mume]	0	0	0	1	1	no	0.676606	1	no	0	0	0	0	0	1	1	no	1	1	no	0	0	-	-	-	-	-	GO:0003677//DNA binding;GO:0097159//organic cyclic compound binding;GO:0003676//nucleic acid binding;GO:1901363//heterocyclic compound binding;GO:0005488//binding	GO:1903506//regulation of nucleic acid-templated transcription;GO:0080090//regulation of primary metabolic process;GO:0050789//regulation of biological process;GO:0031323//regulation of cellular metabolic process;GO:0065007//biological regulation;GO:0019222//regulation of metabolic process;GO:0051252//regulation of RNA metabolic process;GO:0050794//regulation of cellular process;GO:0010556//regul…
Dlo_033084.1	NAC	NAC	PREDICTED: NAC domain-containing protein 30-like [Citrus sinensis]	0	0	0	1	1	no	0.000348545	0.0261496	no	0	0	0	0	0	1	1	no	1	1	no	0	0	-	-	-	-	-	GO:0005488//binding;GO:0003677//DNA binding;GO:1901363//heterocyclic compound binding;GO:0003676//nucleic acid binding;GO:0097159//organic cyclic compound binding	GO:0050789//regulation of biological process;GO:0060255//regulation of macromolecule metabolic process;GO:1903506//regulation of nucleic acid-templated transcription;GO:0009889//regulation of biosynthetic process;GO:0031326//regulation of cellular biosynthetic process;GO:0019219//regulation of nucleobase-containing compound metabolic process;GO:0050794//regulation of cellular process;GO:0019222//…
Dlo_033085.1	NAC	NAC	PREDICTED: NAC domain-containing protein 30-like [Citrus sinensis]	0	0	0	1	1	no	0.132094	1	no	0	0	0	0	0	1	1	no	1	1	no	0	0	-	-	-	-	-	GO:0005488//binding;GO:0003677//DNA binding;GO:1901363//heterocyclic compound binding;GO:0097159//organic cyclic compound binding;GO:0003676//nucleic acid binding	GO:0031326//regulation of cellular biosynthetic process;GO:0051171//regulation of nitrogen compound metabolic process;GO:0060255//regulation of macromolecule metabolic process;GO:0019222//regulation of metabolic process;GO:0031323//regulation of cellular metabolic process;GO:2001141//regulation of RNA biosynthetic process;GO:0019219//regulation of nucleobase-containing compound metabolic process;…
Dlo_006903.1	NAC	NAC	PREDICTED: protein FEZ [Juglans regia]	0	0	0	1	1	notest	1	1	notest	0	0	0	0	0	1	1	notest	1	1	notest	0	0	-	-	-	-	-	GO:0003676//nucleic acid binding;GO:0005488//binding;GO:1901363//heterocyclic compound binding;GO:0097159//organic cyclic compound binding;GO:0003677//DNA binding	GO:0060255//regulation of macromolecule metabolic process;GO:1903506//regulation of nucleic acid-templated transcription;GO:0051252//regulation of RNA metabolic process;GO:0019219//regulation of nucleobase-containing compound metabolic process;GO:0065007//biological regulation;GO:0019222//regulation of metabolic process;GO:0080090//regulation of primary metabolic process;GO:0031323//regulation of…
Dlo_011058.1	NAC	NAC	PREDICTED: NAC domain-containing protein 2 isoform X1 [Theobroma cacao]	0	0	0	1	1	notest	1	1	notest	0	0	0	0	0	1	1	notest	1	1	notest	0	0	-	-	-	-	-	GO:1901363//heterocyclic compound binding;GO:0003677//DNA binding;GO:0003676//nucleic acid binding;GO:0005488//binding;GO:0097159//organic cyclic compound binding	GO:0051252//regulation of RNA metabolic process;GO:0031323//regulation of cellular metabolic process;GO:0050789//regulation of biological process;GO:0010468//regulation of gene expression;GO:0060255//regulation of macromolecule metabolic process;GO:2000112//regulation of cellular macromolecule biosynthetic process;GO:0019222//regulation of metabolic process;GO:0065007//biological regulation;GO:00…
Dlo_015970.1	NAC	NAC	No apical meristem (NAM) protein [Corchorus capsularis]	0	0	0	1	1	notest	1	1	notest	0	0	0	0	0	1	1	notest	1	1	notest	0	0	-	-	-	-	-	GO:0003676//nucleic acid binding;GO:0003677//DNA binding;GO:0097159//organic cyclic compound binding;GO:1901363//heterocyclic compound binding;GO:0005488//binding	GO:0060255//regulation of macromolecule metabolic process;GO:2000112//regulation of cellular macromolecule biosynthetic process;GO:2001141//regulation of RNA biosynthetic process;GO:0050789//regulation of biological process;GO:1903506//regulation of nucleic acid-templated transcription;GO:0051252//regulation of RNA metabolic process;GO:0050794//regulation of cellular process;GO:0010468//regulatio…
Dlo_021189.1	NAC	NAC	NAC domain protein, partial [Glycine max]	0	0	0	1	1	notest	1	1	notest	0	0	0	0	0	1	1	notest	1	1	notest	0	0	-	-	-	-	-	GO:0097159//organic cyclic compound binding;GO:0003677//DNA binding;GO:0005488//binding;GO:0003676//nucleic acid binding;GO:1901363//heterocyclic compound binding	GO:0006355//regulation of transcription, DNA-templated;GO:0019219//regulation of nucleobase-containing compound metabolic process;GO:0031326//regulation of cellular biosynthetic process;GO:2001141//regulation of RNA biosynthetic process;GO:0031323//regulation of cellular metabolic process;GO:0010556//regulation of macromolecule biosynthetic process;GO:0051171//regulation of nitrogen compound meta…
Dlo_022334.1	NAC	NAC	PREDICTED: NAC transcription factor 56 [Theobroma cacao]	0	0	0	1	1	notest	1	1	notest	0	0	0	0	0	1	1	notest	1	1	notest	0	0	-	-	-	-	-	GO:0097159//organic cyclic compound binding;GO:0005488//binding;GO:1901363//heterocyclic compound binding;GO:0003676//nucleic acid binding;GO:0003677//DNA binding	GO:0009889//regulation of biosynthetic process;GO:0006355//regulation of transcription, DNA-templated;GO:0051171//regulation of nitrogen compound metabolic process;GO:0050789//regulation of biological process;GO:0080090//regulation of primary metabolic process;GO:0031326//regulation of cellular biosynthetic process;GO:2000112//regulation of cellular macromolecule biosynthetic process;GO:1903506//…
Dlo_031819.1	NAC	NAC	PREDICTED: NAC transcription factor 25-like [Citrus sinensis]	0	0	0	1	1	notest	0.539276	1	no	0	0	0	0	0	1	1	notest	1	1	notest	0	0	-	-	-	-	-	GO:0003676//nucleic acid binding;GO:1901363//heterocyclic compound binding;GO:0097159//organic cyclic compound binding;GO:0003677//DNA binding;GO:0005488//binding	GO:0019222//regulation of metabolic process;GO:0006355//regulation of transcription, DNA-templated;GO:0009889//regulation of biosynthetic process;GO:0051171//regulation of nitrogen compound metabolic process;GO:0031323//regulation of cellular metabolic process;GO:1903506//regulation of nucleic acid-templated transcription;GO:0019219//regulation of nucleobase-containing compound metabolic process;…
Dlo_034140.1	NAC	NAC	PREDICTED: NAC domain-containing protein 2-like [Fragaria vesca subsp. vesca] [Fragaria vesca]	0	0	0	1	1	notest	1	1	no	0	0	0	0	0	1	1	notest	1	1	notest	0	0	-	-	-	-	-	GO:0003677//DNA binding;GO:0003676//nucleic acid binding;GO:1901363//heterocyclic compound binding;GO:0097159//organic cyclic compound binding;GO:0005488//binding	GO:0060255//regulation of macromolecule metabolic process;GO:0006355//regulation of transcription, DNA-templated;GO:0050794//regulation of cellular process;GO:0065007//biological regulation;GO:0019222//regulation of metabolic process;GO:0010556//regulation of macromolecule biosynthetic process;GO:0080090//regulation of primary metabolic process;GO:0031326//regulation of cellular biosynthetic proc…
Dlo_009470.1	NAC	NAC	PREDICTED: NAC domain-containing protein 30-like [Citrus sinensis]	0	0	0	0.56102	0.789823	no	0.789728	1	no	0	0	0	0	0	1	1	notest	1	1	notest	0	0	-	-	-	-	-	GO:1901363//heterocyclic compound binding;GO:0003677//DNA binding;GO:0005488//binding;GO:0097159//organic cyclic compound binding;GO:0003676//nucleic acid binding	GO:0010468//regulation of gene expression;GO:0060255//regulation of macromolecule metabolic process;GO:1903506//regulation of nucleic acid-templated transcription;GO:0031326//regulation of cellular biosynthetic process;GO:0080090//regulation of primary metabolic process;GO:0019222//regulation of metabolic process;GO:0010556//regulation of macromolecule biosynthetic process;GO:0031323//regulation …
Dlo_010139.1	NAC	NAC	PREDICTED: NAC domain-containing protein 2-like [Citrus sinensis]	0	0	0	1	1	no	0.191484	1	no	0	0	0	0	0	1	1	notest	1	1	notest	0	0	-	-	-	-	-	GO:0097159//organic cyclic compound binding;GO:0005488//binding;GO:0003676//nucleic acid binding;GO:0003677//DNA binding;GO:1901363//heterocyclic compound binding	GO:0009889//regulation of biosynthetic process;GO:1903506//regulation of nucleic acid-templated transcription;GO:0010556//regulation of macromolecule biosynthetic process;GO:0065007//biological regulation;GO:0050794//regulation of cellular process;GO:0051252//regulation of RNA metabolic process;GO:0019219//regulation of nucleobase-containing compound metabolic process;GO:2000112//regulation of ce…
Dlo_012755.1	NAC	NAC	NAC domain-containing 29 -like protein [Gossypium arboreum]	0	0	0	1	1	no	0.706182	1	no	0	0	0	0	0	1	1	notest	1	1	notest	0	0	-	-	-	-	-	GO:1901363//heterocyclic compound binding;GO:0003677//DNA binding;GO:0005488//binding;GO:0003676//nucleic acid binding;GO:0097159//organic cyclic compound binding	GO:0060255//regulation of macromolecule metabolic process;GO:2001141//regulation of RNA biosynthetic process;GO:0006355//regulation of transcription, DNA-templated;GO:2000112//regulation of cellular macromolecule biosynthetic process;GO:0009889//regulation of biosynthetic process;GO:0050789//regulation of biological process;GO:0010556//regulation of macromolecule biosynthetic process;GO:0031326//…
Dlo_007800.1	NAC	NAC	PREDICTED: NAC domain-containing protein 83-like [Citrus sinensis]	0	0	0	1	1	no	1	1	no	0	0	0	0	0	1	1	no	1	1	notest	0	0	-	-	-	-	-	GO:0005488//binding;GO:1901363//heterocyclic compound binding;GO:0097159//organic cyclic compound binding;GO:0003676//nucleic acid binding;GO:0003677//DNA binding	GO:0019222//regulation of metabolic process;GO:0050789//regulation of biological process;GO:2001141//regulation of RNA biosynthetic process;GO:0051171//regulation of nitrogen compound metabolic process;GO:0031323//regulation of cellular metabolic process;GO:0031326//regulation of cellular biosynthetic process;GO:0010468//regulation of gene expression;GO:0051252//regulation of RNA metabolic proces…
MYB TFs
Dlo_002855.1	MYB	MYB_superfamily->MYB	PREDICTED: transcription factor MYB46 isoform X1 [Gossypium raimondii]	3.71333	14.59	16.9	0.00128829	0.00863054	up	0.54354	1	no	1.97419	0.212043	2.98667	16.1767	47.0033	4.43e-10	1.83e-08	up	4.41e-09	2.57e-07	up	2.43731	1.53885	-	-	-	-	-	GO:0005488//binding;GO:0044877//macromolecular complex binding;GO:0003682//chromatin binding	-
Dlo_006032.1	MYB	MYB_superfamily->MYB	MYB1 [Litchi chinensis]	0.1	1.03333	0.27	0.00197546	0.0122854	up	0.114536	1	no	3.36923	-1.93627	0.996667	3.8	0.526667	3.02e-05	0.000419137	up	0.00482852	0.0308566	down	1.93082	-2.85104	-	-	-	-	-	GO:0005488//binding;GO:0044877//macromolecular complex binding;GO:0003682//chromatin binding	-
Dlo_031477.1	MYB	MYB_superfamily->MYB	PREDICTED: transcription factor MYB12 [Theobroma cacao]	4.22	19.41	16.4467	1.3e-07	3.51e-06	up	0.445754	1	no	2.20149	-0.239005	9.90333	29.39	17.6367	1.14e-16	1.16e-14	up	0.00982096	0.0526811	no	1.56934	-0.736747	-	-	-	-	-	GO:0003682//chromatin binding;GO:0005488//binding;GO:0044877//macromolecular complex binding	-
Dlo_010378.1	MYB	MYB_superfamily->MYB	PREDICTED: transcription factor MYB82 [Citrus sinensis]	3.98667	13.2733	14.9533	0.000889462	0.00634515	up	0.70625	1	no	1.73528	0.171936	2.00333	8.23333	13.2167	7.33e-06	0.000121691	up	0.0393294	0.14662	no	2.03907	0.68281	-	-	-	-	-	GO:0003682//chromatin binding;GO:0005488//binding;GO:0044877//macromolecular complex binding	-
Dlo_019232.1	MYB	MYB_superfamily->MYB	PREDICTED: transcription factor MYB86 [Theobroma cacao]	3.12333	22.81	21.04	1.88e-09	9.38e-08	up	0.703398	1	no	2.86851	-0.116532	4.30333	15.7133	19.6667	3.66e-14	2.73e-12	up	0.22106	0.477534	no	1.86846	0.323763	-	-	-	-	-	GO:0003682//chromatin binding;GO:0044877//macromolecular complex binding;GO:0005488//binding	-
Dlo_006378.1	MYB	MYB_superfamily->MYB	PREDICTED: transcription factor MYB46 [Theobroma cacao]	1.97333	7.23	5.69667	0.00151766	0.00986278	up	0.430384	1	no	1.87336	-0.343878	2.22	10.62	8.44333	4.63e-14	3.39e-12	up	0.303755	0.578217	no	2.25815	-0.330899	-	-	-	-	-	GO:0003682//chromatin binding;GO:0005488//binding;GO:0044877//macromolecular complex binding	-
Dlo_028696.1	MYB	MYB_superfamily->MYB	PREDICTED: transcription factor MYB46 [Citrus sinensis]	0.606667	3.68	3.14333	5.83e-05	0.000652271	up	0.657315	1	no	2.60073	-0.22741	1.85667	5.73	8.14333	3.34e-06	6.08e-05	up	0.152827	0.375725	no	1.62582	0.507084	-	-	-	-	-	GO:0005488//binding;GO:0044877//macromolecular complex binding;GO:0003682//chromatin binding	-
Dlo_011679.2	MYB	MYB_superfamily->MYB	Myb_DNA-binding domain-containing protein, partial [Cephalotus follicularis]	0.373333	3.48	2.72667	7.5e-06	0.000112151	up	0.544005	1	no	3.22055	-0.351949	0.27	3.14333	3.58667	5.74e-13	3.61e-11	up	0.620035	0.856488	no	3.54126	0.190348	-	-	-	-	-	GO:0044877//macromolecular complex binding;GO:0005488//binding;GO:0003682//chromatin binding	-
Dlo_014265.1	MYB	MYB_superfamily->MYB	PREDICTED: transcription factor TT2 [Theobroma cacao]	35.6933	82.82	87.0967	3.44e-05	0.000412685	up	0.778812	1	no	1.21432	0.0726383	48.0167	27.2367	54.5333	4.18e-06	7.35e-05	no	5.85e-05	0.000896963	up	-0.817985	1.00159	-	-	-	-	-	GO:0005488//binding;GO:0003682//chromatin binding;GO:0044877//macromolecular complex binding	-
Dlo_027539.1	MYB	MYB_superfamily->MYB	PREDICTED: myb-related protein 330 [Theobroma cacao]	3.01333	13.4033	7.16333	0.0060046	0.0301227	up	0.0730768	1	no	2.15316	-0.903889	2.11333	2.32	5.19333	0.743143	0.965132	no	0.00702626	0.0410174	up	0.134604	1.16254	-	-	-	-	-	GO:0005488//binding;GO:0044877//macromolecular complex binding;GO:0003682//chromatin binding	-
Dlo_024502.1	MYB	MYB_superfamily->MYB	PREDICTED: transcription factor MYB35 isoform X1 [Theobroma cacao]	2.57	5.77	13.08	0.0100577	0.0453572	up	0.00178216	0.106432	no	1.1668	1.18072	4.12667	3.83333	18.3967	0.755837	0.974316	no	1.84e-13	2.29e-11	up	-0.106377	2.26277	-	-	-	-	-	GO:0044877//macromolecular complex binding;GO:0003682//chromatin binding;GO:0005488//binding	-
Dlo_003602.1	MYB	MYB_superfamily->MYB	Myb_DNA-binding domain-containing protein [Cephalotus follicularis]	1.87333	18.85	35.2	0.000315881	0.00266001	up	0.156693	1	no	3.33088	0.901011	3.48	3.64333	46.3733	0.875263	1	no	2.08e-26	8.14e-24	up	0.0661717	3.66996	-	-	-	-	-	GO:0005488//binding;GO:0003682//chromatin binding;GO:0044877//macromolecular complex binding	-
Dlo_033161.1	MYB	MYB_superfamily->MYB	PREDICTED: transcription factor TT2 [Vitis vinifera]	0.643333	2.36	2.04	0.00757096	0.0362427	up	0.745828	1	no	1.87515	-0.210218	1.6	1.79	5.41	0.771793	0.984136	no	0.00115701	0.0100464	up	0.161888	1.59567	-	-	-	-	-	GO:0003682//chromatin binding;GO:0044877//macromolecular complex binding;GO:0005488//binding	-
Dlo_022637.1	MYB	MYB_superfamily->MYB	Myb_DNA-binding domain-containing protein [Cephalotus follicularis]	0.113333	4.6	5.21	9.19e-06	0.000133732	up	0.815121	1	no	5.34299	0.17965	4.38667	4.99667	16.4167	0.685947	0.926571	no	0.000114461	0.00157039	up	0.187841	1.71612	-	-	-	-	-	GO:0044877//macromolecular complex binding;GO:0005488//binding;GO:0003682//chromatin binding	-
Dlo_007956.1	MYB	MYB_superfamily->MYB	PREDICTED: myb-related protein Hv1 [Citrus sinensis]	0.1	1.30333	0.923333	4.32e-05	0.00050429	up	0.454995	1	no	3.70413	-0.497283	0.263333	0.716667	1.96333	0.058305	0.204252	no	0.00755919	0.0432882	up	1.44441	1.45393	-	-	-	-	-	GO:0005488//binding;GO:0044877//macromolecular complex binding;GO:0003682//chromatin binding	-
Dlo_027938.1	MYB	MYB_superfamily->MYB	PREDICTED: transcription factor MYB86 [Citrus sinensis]	26.74	59.9133	44.1633	9.46e-06	0.000137016	up	0.0882155	1	no	1.16388	-0.440028	37.6467	57.22	15.8533	1.73e-05	0.00025934	no	8.43e-05	0.00121559	down	0.603997	-1.85173	-	-	-	-	-	GO:0005488//binding;GO:0044877//macromolecular complex binding;GO:0003682//chromatin binding	-
Dlo_030346.1	MYB	MYB_superfamily->MYB	PREDICTED: myb-related protein 308 [Theobroma cacao]	63.3733	242.553	254.66	1.59e-07	4.23e-06	up	0.811799	1	no	1.93635	0.0702704	98.35	103.31	161.13	0.580824	0.848492	no	0.00582286	0.0357207	no	0.070983	0.641245	-	-	-	-	-	GO:0003682//chromatin binding;GO:0005488//binding;GO:0044877//macromolecular complex binding	-
Dlo_011585.1	MYB	MYB_superfamily->MYB	PREDICTED: transcription factor AS1-like [Citrus sinensis]	47.3867	114.147	139.707	3.37e-05	0.000405663	up	0.337341	1	no	1.26834	0.291512	114.45	112.513	124.377	0.840459	1	no	0.554234	0.803508	no	-0.0246215	0.14462	-	-	-	-	-	GO:0003682//chromatin binding;GO:0005488//binding;GO:0044877//macromolecular complex binding	-
Dlo_027538.1	MYB	MYB_superfamily->MYB	PREDICTED: transcription factor TT2 [Theobroma cacao]	40.99	92.3867	92.77	0.00224161	0.0136152	up	0.987615	1	no	1.17241	0.00597369	31.9133	22.2533	27.5533	0.00411798	0.0266412	no	0.410186	0.68927	no	-0.520138	0.308205	-	-	-	-	-	GO:0044877//macromolecular complex binding;GO:0003682//chromatin binding;GO:0005488//binding	-
Dlo_019036.1	MYB	MYB_superfamily->MYB	PREDICTED: myb-related protein Myb4 [Theobroma cacao]	23.7667	57.5867	42.7767	0.0067595	0.0331425	up	0.397239	1	no	1.2768	-0.428911	24.8833	18.0733	22.8233	0.065323	0.221181	no	0.234345	0.496073	no	-0.461317	0.336647	-	-	-	-	-	GO:0003682//chromatin binding;GO:0044877//macromolecular complex binding;GO:0005488//binding	-
Dlo_026252.1	MYB	MYB_superfamily->MYB	PREDICTED: myb-related protein A isoform X4 [Citrus sinensis]	17.0767	37.0433	35.7667	1.41e-05	0.000193315	up	0.842397	1	no	1.11719	-0.0505983	19.8533	22.2233	17.1667	0.284182	0.582973	no	0.244621	0.508742	no	0.162694	-0.372465	-	-	-	-	-	GO:0005488//binding;GO:0003682//chromatin binding;GO:0044877//macromolecular complex binding	-
Dlo_026178.1	MYB	MYB_superfamily->MYB	PREDICTED: protein ODORANT1 [Theobroma cacao]	15.3167	65.86	78.44	1.06e-09	5.76e-08	up	0.366754	1	no	2.1043	0.252187	60.5933	68.9433	104.403	0.166308	0.418678	no	0.00739464	0.0426226	no	0.186252	0.598685	-	-	-	-	-	GO:0044877//macromolecular complex binding;GO:0005488//binding;GO:0003682//chromatin binding	-
Dlo_002442.1	MYB	MYB_superfamily->MYB	Myb_DNA-binding domain-containing protein [Cephalotus follicularis]	6.89667	30.1733	37.39	9.46e-09	3.65e-07	up	0.258115	1	no	2.1293	0.309378	22.8067	36.43	21.4667	1.45e-05	0.000222448	no	0.0259926	0.108459	no	0.675671	-0.763029	-	-	-	-	-	GO:0044877//macromolecular complex binding;GO:0005488//binding;GO:0003682//chromatin binding	-
Dlo_032580.1	MYB	MYB_superfamily->MYB	PREDICTED: myb-related protein Myb4 [Theobroma cacao]	5.43667	18.0933	18.9367	7.98e-07	1.68e-05	up	0.834605	1	no	1.73466	0.0657242	9.93667	19.4567	9.42	6.52e-08	1.81e-06	no	0.0231195	0.0990829	no	0.969431	-1.04647	-	-	-	-	-	GO:0044877//macromolecular complex binding;GO:0003682//chromatin binding;GO:0005488//binding	-
Dlo_018942.1	MYB	MYB_superfamily->MYB	PREDICTED: myb-related protein 3R-1 isoform X1 [Citrus sinensis]	5.35333	24.8	25.7933	3.58e-10	2.26e-08	up	0.867736	1	no	2.21183	0.0566581	39.1567	45.89	37.0133	0.0518896	0.187783	no	0.189548	0.429717	no	0.228922	-0.310135	-	-	-	-	-	GO:0044877//macromolecular complex binding;GO:0003682//chromatin binding;GO:0005488//binding	-
Dlo_027540.1	MYB	MYB_superfamily->MYB	PREDICTED: myb-related protein 330 [Theobroma cacao]	1.7	10.3333	7.89333	0.000268475	0.00232915	up	0.443489	1	no	2.6037	-0.388599	3.66	3.31	3.57667	0.709749	0.941785	no	0.875977	1	no	-0.145012	0.111784	-	-	-	-	-	GO:0005488//binding;GO:0003682//chromatin binding;GO:0044877//macromolecular complex binding	-
Dlo_021086.1	MYB	MYB_superfamily->MYB	PREDICTED: myb-like protein A [Citrus sinensis]	0.576667	2.28333	1.45	0.000351939	0.00292161	up	0.188905	1	no	1.98533	-0.655089	1.06333	1.02333	1.31	0.965081	1	no	0.50327	0.775612	no	-0.0553178	0.356291	-	-	-	-	-	GO:0005488//binding;GO:0044877//macromolecular complex binding;GO:0003682//chromatin binding	-
Dlo_010434.1	MYB	MYB_superfamily->MYB	PREDICTED: transcription factor RAX3 [Theobroma cacao]	3.00333	0.5	5.35333	1.43e-05	0.000195491	down	1.44e-08	2.54e-06	up	-2.58656	3.42044	1.54	0.156667	6.02667	9.07e-06	0.000146916	down	1.4e-16	2.51e-14	up	-3.29716	5.26559	-	-	-	-	-	GO:0005488//binding;GO:0003682//chromatin binding;GO:0044877//macromolecular complex binding	-
Dlo_024511.1	MYB	MYB_superfamily->MYB	PREDICTED: transcription factor MYB44-like [Ziziphus jujuba]	24.33	10.0267	12.8067	0.00644665	0.0319007	down	0.422859	1	no	-1.27889	0.353053	4.92	1.4	14.2033	0.000626667	0.00570739	down	4.91e-05	0.000778206	up	-1.81323	3.34273	-	-	-	-	-	GO:0044877//macromolecular complex binding;GO:0003682//chromatin binding;GO:0005488//binding	-
Dlo_024884.1	MYB	MYB_superfamily->MYB	PREDICTED: transcription factor MYB44-like [Ziziphus jujuba]	24.33	10.0267	12.8067	0.00644377	0.0318924	down	0.422839	1	no	-1.27889	0.353053	4.92	1.4	14.2033	0.000626138	0.00570519	down	4.91e-05	0.000778206	up	-1.81323	3.34273	-	-	-	-	-	GO:0044877//macromolecular complex binding;GO:0005488//binding;GO:0003682//chromatin binding	-
Dlo_022527.1	MYB	MYB_superfamily->MYB	PREDICTED: myb-related protein Myb4 [Theobroma cacao]	32.9667	10.2833	8.40333	2.14e-06	3.89e-05	down	0.48756	1	no	-1.6807	-0.291274	10.4033	2.63333	3.27667	3.82e-09	1.36e-07	down	0.510554	0.781522	no	-1.98208	0.315339	-	-	-	-	-	GO:0005488//binding;GO:0044877//macromolecular complex binding;GO:0003682//chromatin binding	-
Dlo_012270.1	MYB	MYB_superfamily->MYB	PREDICTED: transcription repressor MYB6 isoform X1 [Theobroma cacao]	20.79	7.19	12.01	5.36e-05	0.000605632	down	0.0809068	1	no	-1.53183	0.740172	27.4433	14.2133	39.8867	1.24e-06	2.53e-05	no	5.38e-07	1.74e-05	up	-0.949211	1.48866	-	-	-	-	-	GO:0044877//macromolecular complex binding;GO:0005488//binding;GO:0003682//chromatin binding	-
Dlo_011202.1	MYB	MYB_superfamily->MYB	PREDICTED: transcription factor MYB35 [Citrus sinensis]	47.79	10.9233	12.08	2.2e-11	1.95e-09	down	0.712344	1	no	-2.1293	0.145207	13.6533	9.24667	1.14667	0.0261257	0.113159	no	4.06e-07	1.37e-05	down	-0.562248	-3.01149	-	-	-	-	-	GO:0005488//binding;GO:0003682//chromatin binding;GO:0044877//macromolecular complex binding	-
Dlo_010316.1	MYB	MYB_superfamily->MYB	PREDICTED: myb-related protein 306 [Theobroma cacao]	34.68	13.8867	14.35	5.85e-05	0.000653483	down	0.907903	1	no	-1.3204	0.0473504	20.7533	23.69	11.05	0.240029	0.52493	no	0.000139191	0.00183954	down	0.190935	-1.10023	-	-	-	-	-	GO:0044877//macromolecular complex binding;GO:0005488//binding;GO:0003682//chromatin binding	-
Dlo_031867.1	MYB	MYB_superfamily->MYB	Myb domain protein 79 isoform 1 [Theobroma cacao]	10.32	0.83	0.703333	2.78e-10	1.78e-08	down	0.835293	1	no	-3.63619	-0.238903	1.34333	0.866667	0.13	0.359031	0.663867	no	0.00207046	0.0160439	down	-0.632268	-2.73697	-	-	-	-	-	GO:0044877//macromolecular complex binding;GO:0005488//binding;GO:0003682//chromatin binding	-
Dlo_010798.1	MYB	MYB_superfamily->MYB	PREDICTED: transcription factor DIVARICATA [Citrus sinensis]	49.2867	23.4267	28.1867	4.96e-05	0.000568848	down	0.364627	1	no	-1.07305	0.266861	37.6733	30.4633	35.17	0.0302068	0.126042	no	0.392207	0.670402	no	-0.30647	0.207272	-	-	-	-	-	GO:0003682//chromatin binding;GO:0044877//macromolecular complex binding;GO:0005488//binding	-
Dlo_020670.1	MYB	MYB_superfamily->MYB	PREDICTED: transcription factor MYB24 [Citrus sinensis]	32.7533	12.76	15.9667	2.59e-05	0.000325485	down	0.49003	1	no	-1.36001	0.323435	9.00667	8.49333	15.3367	0.804471	1	no	0.0574813	0.191915	no	-0.0846624	0.852582	-	-	-	-	-	GO:0003682//chromatin binding;GO:0003824//catalytic activity;GO:0005488//binding;GO:0044877//macromolecular complex binding	GO:0008152//metabolic process
Dlo_030108.1	MYB	MYB_superfamily->MYB	PREDICTED: transcription factor RAX2 [Theobroma cacao]	11.41	3.5	5.94	3.37e-05	0.000405671	down	0.0855552	1	no	-1.70487	0.763108	8.31667	4.60333	3.52	0.00187213	0.0139343	no	0.357831	0.633308	no	-0.853326	-0.387103	-	-	-	-	-	GO:0003682//chromatin binding;GO:0044877//macromolecular complex binding;GO:0005488//binding	-
Dlo_032634.1	MYB	MYB_superfamily->MYB	PREDICTED: transcription factor MYB26 [Citrus sinensis]	6.27333	1.87333	2.28333	0.000130619	0.00126862	down	0.626085	1	no	-1.74362	0.285534	1.2	0.866667	1.09	0.360064	0.664517	no	0.665064	0.892873	no	-0.469485	0.330779	-	-	-	-	-	GO:0003682//chromatin binding;GO:0005488//binding;GO:0044877//macromolecular complex binding	-
Dlo_025258.1	MYB	MYB_superfamily->MYB	PREDICTED: myb-related protein 330 [Citrus sinensis]	5.50333	1.31	2.19667	5.03e-05	0.000575093	down	0.231993	1	no	-2.07074	0.745749	1.24667	0.636667	0.496667	0.211838	0.486439	no	0.677973	0.89919	no	-0.969466	-0.35826	-	-	-	-	-	GO:0044877//macromolecular complex binding;GO:0005488//binding;GO:0003682//chromatin binding	-
Dlo_008378.1	MYB	MYB_superfamily->MYB	PREDICTED: transcription factor MYB59 isoform X1 [Theobroma cacao]	0.526667	0	0.386667	0.00737367	0.0355287	down	0.0472743	0.984265	no	-5.71882	5.27302	0.18	0.196667	0.14	1	1	no	1	1	no	0.127756	-0.490326	-	-	-	-	-	GO:0003682//chromatin binding;GO:0005488//binding;GO:0044877//macromolecular complex binding	-
Dlo_030501.1	MYB	MYB_superfamily->MYB	PREDICTED: transcription factor MYB35 [Prunus mume]	4.39333	5.29	19.84	0.542464	0.784527	no	7.11e-08	1.16e-05	up	0.267952	1.90707	1.07	0.78	18.9733	0.409792	0.71664	no	1.94e-29	8.73e-27	up	-0.456065	4.60436	-	-	-	-	-	GO:0044877//macromolecular complex binding;GO:0003682//chromatin binding;GO:0005488//binding	-
Dlo_017182.1	MYB	MYB_superfamily->MYB	PREDICTED: myb-related protein 330 isoform X2 [Citrus sinensis]	0.136667	0.766667	5.39	0.0294707	0.104222	no	1.51e-05	0.00160858	up	2.48794	2.81361	0.76	0.773333	7.73	1	1	no	1.62e-12	1.76e-10	up	0.025091	3.32131	-	-	-	-	-	GO:0003682//chromatin binding;GO:0044877//macromolecular complex binding;GO:0005488//binding	-
Dlo_023333.1	MYB	MYB_superfamily->MYB	PREDICTED: protein ODORANT1 [Ricinus communis]	19.3533	15.43	30.6767	0.454863	0.710127	no	0.0184564	0.586901	no	-0.326844	0.991404	4.89667	17.58	61.54	1.56e-12	9.32e-11	up	5.98e-11	5.06e-09	up	1.84406	1.80759	-	-	-	-	-	GO:0005488//binding;GO:0044877//macromolecular complex binding;GO:0003682//chromatin binding	-
Dlo_022183.1	MYB	MYB_superfamily->MYB	PREDICTED: transcription factor MYB108 [Vitis vinifera]	65.1733	83.8133	63.4267	0.323976	0.573797	no	0.314807	1	no	0.362898	-0.40209	10.1433	22.3333	8.29	0.00904113	0.0495702	up	5.57e-05	0.000863058	down	1.13867	-1.42975	-	-	-	-	-	GO:0044877//macromolecular complex binding;GO:0005488//binding;GO:0003682//chromatin binding	-
Dlo_005512.1	MYB	MYB_superfamily->MYB	Myb domain protein 42 [Theobroma cacao]	15.7	20.3267	25.1633	0.293591	0.542131	no	0.350317	1	no	0.372609	0.307949	3.77333	13.7733	27.32	7.74e-10	3.07e-08	up	0.000515838	0.00528709	no	1.86797	0.98808	-	-	-	-	-	GO:0005488//binding;GO:0003682//chromatin binding;GO:0044877//macromolecular complex binding	-
Dlo_014067.1	MYB	MYB_superfamily->MYB	PREDICTED: transcription factor MYB35 [Citrus sinensis]	6.51	5.77667	7.09667	0.693138	0.895158	no	0.49765	1	no	-0.17242	0.296904	1.41667	4.37	2.50333	0.00094094	0.00799814	up	0.045012	0.161663	no	1.62513	-0.803783	-	-	-	-	-	GO:0044877//macromolecular complex binding;GO:0003682//chromatin binding;GO:0005488//binding	-
Dlo_024015.1	MYB	MYB_superfamily->MYB	PREDICTED: transcription factor MYB86-like [Populus euphratica]	3.07333	3.46333	3.16667	0.807818	0.975646	no	0.81441	1	no	0.172357	-0.129196	0.45	1.96333	3.26667	0.000423418	0.00409098	up	0.105298	0.292354	no	2.12531	0.734514	-	-	-	-	-	GO:0003682//chromatin binding;GO:0044877//macromolecular complex binding;GO:0005488//binding	-
Dlo_026198.1	MYB	MYB_superfamily->MYB	PREDICTED: transcription factor RAX1 [Vitis vinifera]	11.4433	6.02333	10.8167	0.0137608	0.0579409	no	0.0367804	0.870512	no	-0.925873	0.844622	10.7967	4.52	10.1767	1.72e-08	5.43e-07	down	0.0008795	0.0080044	up	-1.25619	1.17087	-	-	-	-	-	GO:0044877//macromolecular complex binding;GO:0005488//binding;GO:0003682//chromatin binding	-
Dlo_014264.1	MYB	MYB_superfamily->MYB	PREDICTED: transcription factor MYB82 [Vitis vinifera]	7.78333	24.2867	10.7	0.0269021	0.0970893	no	0.0732025	1	no	1.6417	-1.18255	16.3333	2.58333	19.3267	1.42e-06	2.85e-05	down	1.02e-08	5.45e-07	up	-2.66051	2.90329	-	-	-	-	-	GO:0005488//binding;GO:0003682//chromatin binding;GO:0044877//macromolecular complex binding	-
Dlo_007698.1	MYB	MYB_superfamily->MYB	PREDICTED: transcription factor AS1 [Citrus sinensis]	170.083	120.893	134.847	0.0512277	0.158232	no	0.525864	1	no	-0.492507	0.157585	126.943	59.8967	80.7733	2.03e-20	3.1e-18	down	0.128598	0.334374	no	-1.08364	0.431403	-	-	-	-	-	GO:0005488//binding;GO:0003682//chromatin binding;GO:0044877//macromolecular complex binding	-
Dlo_026829.1	MYB	MYB_superfamily->MYB	MYB60-like protein [Citrus macrophylla]	24.9333	22.19	27.5433	0.618231	0.838989	no	0.354904	1	no	-0.168166	0.311793	26.6567	12.7233	17.7967	4.32e-09	1.53e-07	down	0.0927949	0.267778	no	-1.06702	0.48413	-	-	-	-	-	GO:0003682//chromatin binding;GO:0044877//macromolecular complex binding;GO:0005488//binding	-
Dlo_014036.1	MYB	MYB_superfamily->MYB	Myb_DNA-binding domain-containing protein [Cephalotus follicularis]	54.3733	38.9367	37.3233	0.0916782	0.241875	no	0.844749	1	no	-0.48177	-0.0610515	22.36	21.9533	44.43	0.89926	1	no	9.27e-05	0.00132149	up	-0.0264802	1.01709	-	-	-	-	-	GO:0003682//chromatin binding;GO:0005488//binding;GO:0044877//macromolecular complex binding	-
Dlo_032491.1	MYB	MYB_superfamily->MYB	PREDICTED: transcription factor DIVARICATA-like [Citrus sinensis]	1.93333	1.79333	1.02	0.93896	1	no	0.416141	1	no	-0.108447	-0.814075	0.713333	0.75	5.4	1	1	no	0.00028583	0.00330351	up	0.0723142	2.848	-	-	-	-	-	GO:0005488//binding;GO:0044877//macromolecular complex binding;GO:0003682//chromatin binding	-
Dlo_014826.1	MYB	MYB_superfamily->MYB	PREDICTED: myb-related protein Myb4-like [Citrus sinensis]	0.673333	2.12667	2.47	0.0175862	0.0699472	no	0.711157	1	no	1.6592	0.215917	0.5	0.32	3.07	0.56893	0.837645	no	9.61e-05	0.00135897	up	-0.643856	3.26209	-	-	-	-	-	GO:0003682//chromatin binding;GO:0005488//binding;GO:0044877//macromolecular complex binding	-
Dlo_030603.1	MYB	MYB_superfamily->MYB	PREDICTED: transcription repressor MYB5-like [Jatropha curcas]	39.2367	24.71	20.3967	0.022945	0.0858922	no	0.398929	1	no	-0.667107	-0.276762	21.3567	15.3567	6.53333	0.00956116	0.0517001	no	0.000202402	0.00250446	down	-0.475821	-1.23297	-	-	-	-	-	GO:0044877//macromolecular complex binding;GO:0005488//binding;GO:0003682//chromatin binding	-
Dlo_011453.1	MYB	MYB_superfamily->MYB	PREDICTED: transcription factor DIVARICATA-like [Citrus sinensis]	10.0733	14.0833	9.57333	0.166511	0.370478	no	0.183968	1	no	0.483448	-0.556896	11.9533	14.4233	3.30667	0.31109	0.611569	no	0.00675544	0.0398403	down	0.270992	-2.12496	-	-	-	-	-	GO:0005488//binding;GO:0044877//macromolecular complex binding;GO:0003682//chromatin binding	-
Dlo_017606.1	MYB	MYB_superfamily->MYB	PREDICTED: transcription factor MYB39 [Theobroma cacao]	6.7	4.52667	4.34667	0.249709	0.486834	no	0.920469	1	no	-0.565712	-0.0585396	2.77	5.37667	1.58333	0.0545785	0.194679	no	0.000558063	0.00561957	down	0.956826	-1.76375	-	-	-	-	-	GO:0003682//chromatin binding;GO:0005488//binding;GO:0044877//macromolecular complex binding	-
Dlo_019339.1	MYB	MYB_superfamily->MYB	PREDICTED: transcription factor MYB82 [Theobroma cacao]	4.88	8.62667	7.28333	0.15698	0.356198	no	0.678952	1	no	0.821922	-0.244204	20.1833	15.4133	6.70667	0.0860062	0.268416	no	0.00063962	0.00623381	down	-0.388986	-1.20051	-	-	-	-	-	GO:0044877//macromolecular complex binding;GO:0003682//chromatin binding;GO:0005488//binding	-
Dlo_031325.1	MYB	MYB_superfamily->MYB	PREDICTED: transcription factor LAF1-like [Citrus sinensis]	0.516667	0.85	0.613333	0.39743	0.652916	no	0.57827	1	no	0.718229	-0.470791	1.94667	1.21333	0.306667	0.158178	0.40479	no	0.00321877	0.0227157	down	-0.68203	-1.98423	-	-	-	-	-	GO:0003682//chromatin binding;GO:0005488//binding;GO:0044877//macromolecular complex binding	-
Dlo_018758.1	MYB	MYB_superfamily->MYB	PREDICTED: transcription factor MYB98 [Theobroma cacao]	0	0	0	1	1	notest	0.103222	1	notest	0	0	0	0	0	1	1	notest	0.00622125	0.0373776	up	0	0	-	-	-	-	-	GO:0044877//macromolecular complex binding;GO:0003682//chromatin binding;GO:0005488//binding	-
Dlo_014071.1	MYB	MYB_superfamily->MYB	PREDICTED: transcription factor WER [Theobroma cacao]	1.04333	0.466667	0.47	0.152285	0.348251	no	1	1	no	-1.16074	0.0102683	0	0	0	1	1	notest	0.000288431	0.00332787	up	0	0	-	-	-	-	-	GO:0005488//binding;GO:0044877//macromolecular complex binding;GO:0003682//chromatin binding	-
Dlo_012176.1	MYB	MYB_superfamily->MYB	PREDICTED: transcription factor WER-like [Juglans regia]	0	0	0	1	1	notest	1	1	notest	0	0	0	0	0	1	1	notest	1	1	notest	0	0	-	-	-	-	-	GO:0003682//chromatin binding;GO:0005488//binding;GO:0044877//macromolecular complex binding	-
Dlo_018759.2	MYB	MYB_superfamily->MYB	PREDICTED: transcription factor MYB98 [Theobroma cacao]	0	0	0	1	1	notest	0.000155085	0.0128921	notest	0	0	0	0	0	1	1	notest	5.71e-07	1.83e-05	notest	0	0	-	-	-	-	-	GO:0005488//binding;GO:0044877//macromolecular complex binding;GO:0003682//chromatin binding	-
dlo_034436.1	MYB	MYB_superfamily->MYB	PREDICTED: transcription factor MYB59 [Gossypium hirsutum]	0	0	0	1	1	notest	1	1	notest	0	0	0	0	0	1	1	notest	1	1	notest	0	0	-	-	-	-	-	GO:0044877//macromolecular complex binding;GO:0005488//binding;GO:0003682//chromatin binding	-
Dlo_029403.1	MYB	MYB_superfamily->MYB	PREDICTED: transcription factor MYB35 [Theobroma cacao]	0	0	0	1	1	notest	1	1	notest	0	0	0	0	0	1	1	no	1	1	notest	0	0	-	-	-	-	-	GO:0003682//chromatin binding;GO:0044877//macromolecular complex binding;GO:0005488//binding	-
Dlo_012406.1	MYB	MYB_superfamily->MYB	PREDICTED: transcription factor MYB35-like [Citrus sinensis]	0	0	0	1	1	no	2.87e-25	2.58e-22	notest	0	0	0	0	0	1	1	no	5.56e-45	5e-42	notest	0	0	-	-	-	-	-	GO:0044877//macromolecular complex binding;GO:0003682//chromatin binding;GO:0005488//binding	-
Dlo_030035.1	MYB	MYB_superfamily->MYB	PREDICTED: transcription factor GAMYB [Theobroma cacao]	0	0	0	0.673977	0.88033	no	1.71e-09	3.47e-07	notest	0	0	0	0	0	0.0928236	0.28246	no	0.00131848	0.0111612	notest	0	0	-	-	-	-	-	GO:0003682//chromatin binding;GO:0005488//binding;GO:0044877//macromolecular complex binding	-
Dlo_012602.1	MYB	MYB_superfamily->MYB	PREDICTED: transcription repressor MYB6-like [Juglans regia]	0	0	0	1	1	notest	0.312296	1	notest	0	0	0	0	0	1	1	notest	1	1	no	0	0	-	-	-	-	-	GO:0005488//binding;GO:0003682//chromatin binding;GO:0044877//macromolecular complex binding	-
Dlo_021385.1	MYB	MYB_superfamily->MYB	PREDICTED: myb-related protein 308 [Zea mays]	0	0	0	1	1	notest	1	1	notest	0	0	0	0	0	1	1	notest	0.0589636	0.195574	no	0	0	-	-	-	-	-	GO:0003682//chromatin binding;GO:0005488//binding;GO:0044877//macromolecular complex binding	-
Dlo_006033.1	MYB	MYB_superfamily->MYB	MYB1 [Litchi chinensis]	0	0	0	1	1	notest	1	1	notest	0	0	0	0	0	1	1	no	1	1	no	0	0	-	-	-	-	-	GO:0044877//macromolecular complex binding;GO:0005488//binding;GO:0003682//chromatin binding	-
Dlo_012601.1	MYB	MYB_superfamily->MYB	PREDICTED: myb-related protein 308 [Theobroma cacao]	0	0	0	1	1	notest	1	1	notest	0	0	0	0	0	1	1	no	1	1	no	0	0	-	-	-	-	-	GO:0003682//chromatin binding;GO:0044877//macromolecular complex binding;GO:0005488//binding	-
Dlo_014423.1	MYB	MYB_superfamily->MYB	PREDICTED: myb-related protein 305 [Citrus sinensis]	0	0	0	1	1	notest	1	1	notest	0	0	0.0333333	0.03	0.356667	1	1	no	0.0131023	0.0650822	no	-0.152003	0	-	-	-	-	-	GO:0003682//chromatin binding;GO:0044877//macromolecular complex binding;GO:0005488//binding	-
Dlo_017347.1	MYB	MYB_superfamily->MYB	MYB1 [Litchi chinensis]	0	0	0	1	1	notest	1	1	notest	0	0	0	0	0	0.231974	0.515213	no	0.648186	0.880181	no	0	0	-	-	-	-	-	GO:0005488//binding;GO:0003682//chromatin binding;GO:0044877//macromolecular complex binding	-
Dlo_026970.1	MYB	MYB_superfamily->MYB	PREDICTED: myb-related protein 315 [Juglans regia]	0	0	0	1	1	notest	1	1	notest	0	0	0	0	0	1	1	no	0.556311	0.803508	no	0	0	-	-	-	-	-	GO:0003682//chromatin binding;GO:0005488//binding;GO:0044877//macromolecular complex binding	-
Dlo_033050.1	MYB	MYB_superfamily->MYB	Myb domain protein 103 [Theobroma cacao]	0	0	0	1	1	notest	1	1	notest	0	0	0	0	0	0.232699	0.516254	no	0.186284	0.425894	no	0	0	-	-	-	-	-	GO:0005488//binding;GO:0044877//macromolecular complex binding;GO:0003682//chromatin binding	-
Dlo_016623.1	MYB	MYB_superfamily->MYB	PREDICTED: myb-related protein 305 [Citrus sinensis]	0	0	0	0.181252	0.39161	no	0.752362	1	notest	0	0	0	0	0	1	1	no	0.659616	0.889238	no	0	0	-	-	-	-	-	GO:0044877//macromolecular complex binding;GO:0005488//binding;GO:0003682//chromatin binding	-
Dlo_021772.1	MYB	MYB_superfamily->MYB	PREDICTED: transcription factor MYB35 [Theobroma cacao]	0	0	0	0.523101	0.773575	no	0.24905	1	notest	0	0	0	0	0	0.554273	0.8275	no	1	1	no	0	0	-	-	-	-	-	GO:0003682//chromatin binding;GO:0044877//macromolecular complex binding;GO:0005488//binding	-
Dlo_024492.1	MYB	MYB_superfamily->MYB	MYB family protein [Jatropha curcas]	238.64	200.247	238.29	0.283584	0.530351	no	0.285327	1	no	-0.253058	0.25094	125.723	72.05	141.797	3.59e-06	6.46e-05	no	0.00416518	0.0276181	no	-0.803182	0.976753	-	-	-	-	-	GO:0005488//binding;GO:0044877//macromolecular complex binding;GO:0003682//chromatin binding	-
Dlo_000315.1	MYB	MYB_superfamily->MYB	PREDICTED: transcription factor MYB44-like [Gossypium hirsutum]	164.963	185.083	186.94	0.536746	0.779481	no	0.955098	1	no	0.16603	0.0144003	121.02	96.63	167.307	0.0117586	0.060686	no	0.0857546	0.254202	no	-0.324702	0.791952	-	-	-	-	-	GO:0044877//macromolecular complex binding;GO:0005488//binding;GO:0003682//chromatin binding	-
Dlo_026632.1	MYB	MYB_superfamily->MYB	PREDICTED: myb-related protein 308 [Theobroma cacao]	139.69	87.29	89.09	0.00194276	0.0121157	no	0.904966	1	no	-0.67834	0.0294471	94.69	93.22	85.3033	0.860733	1	no	0.580808	0.822537	no	-0.0225726	-0.128037	-	-	-	-	-	GO:0044877//macromolecular complex binding;GO:0003682//chromatin binding;GO:0005488//binding	-
Dlo_032678.1	MYB	MYB_superfamily->MYB	PREDICTED: transcription repressor MYB5 [Theobroma cacao]	60.16	74.45	70.9133	0.163397	0.366627	no	0.757781	1	no	0.307467	-0.0702149	85.8733	89.1867	48.59	0.627	0.886514	no	0.000507067	0.00521502	no	0.0546179	-0.876169	-	-	-	-	-	GO:0003682//chromatin binding;GO:0044877//macromolecular complex binding;GO:0005488//binding	-
Dlo_020802.5	MYB	MYB_superfamily->MYB	PREDICTED: myb family transcription factor APL isoform X1 [Ricinus communis]	58.2733	52.8033	52.25	0.512125	0.76505	no	0.947455	1	no	-0.142207	-0.015198	60.1033	54.7067	39.54	0.209851	0.483705	no	0.0313208	0.124595	no	-0.135728	-0.468404	Environmental Information Processing	Signal transduction	ko04075//Plant hormone signal transduction	K14491	-	GO:0003682//chromatin binding;GO:0044877//macromolecular complex binding;GO:0005488//binding	-
Dlo_014759.1	MYB	MYB_superfamily->MYB	Myb_DNA-binding domain-containing protein [Cephalotus follicularis]	56.5933	60.04	59.6033	0.701899	0.901259	no	0.965655	1	no	0.0852919	-0.010531	58.8933	48.77	38.34	0.0220692	0.0996759	no	0.119287	0.317756	no	-0.27211	-0.347144	-	-	-	-	-	GO:0005488//binding;GO:0003682//chromatin binding;GO:0044877//macromolecular complex binding	-
Dlo_024269.1	MYB	MYB_superfamily->MYB	PREDICTED: myb-related protein 308 [Jatropha curcas]	55.7033	53.3167	53.2867	0.797403	0.967678	no	1	1	no	-0.0631771	-0.000811998	52.09	65.3267	70.4567	0.0118602	0.0610679	no	0.632438	0.86657	no	0.326666	0.109064	-	-	-	-	-	GO:0005488//binding;GO:0003682//chromatin binding;GO:0044877//macromolecular complex binding	-
Dlo_014830.1	MYB	MYB_superfamily->MYB	PREDICTED: cell division cycle 5-like protein [Citrus sinensis]	42.78	46.46	46.3833	0.576967	0.802342	no	0.992581	1	no	0.119053	-0.00238265	49.2433	48.5167	38.7033	0.834573	1	no	0.157425	0.383294	no	-0.021448	-0.326023	Genetic Information Processing	Transcription	ko03040//Spliceosome	K12860	-	GO:0044877//macromolecular complex binding;GO:0003682//chromatin binding;GO:0005488//binding	-
Dlo_013124.1	MYB	MYB_superfamily->MYB	PREDICTED: dnaJ homolog subfamily C member 2 [Eucalyptus grandis]	42.3433	46.4667	46.38	0.548015	0.78968	no	0.99315	1	no	0.134061	-0.00269334	41.9967	45.2	35.8333	0.340334	0.644757	no	0.145259	0.362235	no	0.106048	-0.335021	-	-	-	-	-	GO:0005488//binding;GO:0044877//macromolecular complex binding;GO:0003682//chromatin binding	-
Dlo_012116.1	MYB	MYB_superfamily->MYB	PREDICTED: transcription factor MYB29-like [Theobroma cacao]	34.47	40.3033	35.1567	0.371886	0.624581	no	0.453811	1	no	0.225558	-0.197101	25.6367	17.51	21.22	0.000390083	0.00381197	no	0.275501	0.548565	no	-0.55003	0.277246	-	-	-	-	-	GO:0005488//binding;GO:0044877//macromolecular complex binding;GO:0003682//chromatin binding	-
Dlo_025379.1	MYB	MYB_superfamily->MYB	PREDICTED: transcription factor GAMYB [Citrus sinensis]	27.4233	33.59	40.7	0.23267	0.464797	no	0.254211	1	no	0.292628	0.276997	30.9467	26.57	27.4133	0.0571618	0.201418	no	0.848634	1	no	-0.219986	0.0450795	-	-	-	-	-	GO:0003682//chromatin binding;GO:0005488//binding;GO:0044877//macromolecular complex binding	-
Dlo_004379.1	MYB	MYB_superfamily->MYB	PREDICTED: transcription factor RAX2-like [Populus euphratica]	20.78	11.4833	11.87	0.0120182	0.0521998	no	0.899142	1	no	-0.855654	0.0477785	7.74667	4.36333	3.01	0.00960881	0.0519103	no	0.223613	0.480894	no	-0.828145	-0.535667	-	-	-	-	-	GO:0044877//macromolecular complex binding;GO:0003682//chromatin binding;GO:0005488//binding	-
Dlo_007703.1	MYB	MYB_superfamily->MYB	PREDICTED: myb-related protein B [Citrus sinensis]	20.1233	17.0567	17.66	0.361155	0.612443	no	0.85709	1	no	-0.238534	0.0501496	26.09	19.1933	11.7833	0.000660348	0.00596293	no	0.00543446	0.033777	no	-0.442892	-0.703858	-	-	-	-	-	GO:0005488//binding;GO:0003682//chromatin binding;GO:0044877//macromolecular complex binding	-
Dlo_010033.1	MYB	MYB_superfamily->MYB	PREDICTED: transcription factor MYB39 [Citrus sinensis]	19.6967	10.0767	9.37667	0.00343909	0.0192151	no	0.858886	1	no	-0.966933	-0.103871	3.66333	2.32667	2.57333	0.236973	0.521552	no	0.788557	0.973951	no	-0.654892	0.145374	-	-	-	-	-	GO:0003682//chromatin binding;GO:0044877//macromolecular complex binding;GO:0005488//binding	-
Dlo_004036.1	MYB	MYB_superfamily->MYB	PREDICTED: transcription factor MYB108 [Theobroma cacao]	18.1533	30.64	20.8333	0.0891601	0.236996	no	0.300184	1	no	0.755182	-0.556523	6.35667	6.74333	2.83333	0.87523	1	no	0.0105992	0.0558453	no	0.0851915	-1.25096	-	-	-	-	-	GO:0005488//binding;GO:0044877//macromolecular complex binding;GO:0003682//chromatin binding	-
Dlo_009246.1	MYB	MYB_superfamily->MYB	PREDICTED: transcription factor MYB36 [Theobroma cacao]	17.18	10.48	12.1467	0.0381205	0.127146	no	0.572387	1	no	-0.713091	0.212922	4.67333	6.83	3.9	0.215216	0.490879	no	0.0375449	0.14171	no	0.547434	-0.808411	-	-	-	-	-	GO:0005488//binding;GO:0044877//macromolecular complex binding;GO:0003682//chromatin binding	-
Dlo_033860.1	MYB	MYB_superfamily->MYB	PREDICTED: transcription factor MYB76-like [Populus euphratica]	16.45	17.1933	19.14	0.827442	0.98803	no	0.579201	1	no	0.0637617	0.154742	15.2033	19.1333	18.1833	0.0684623	0.228191	no	0.782142	0.970556	no	0.331701	-0.0734715	-	-	-	-	-	GO:0005488//binding;GO:0044877//macromolecular complex binding;GO:0003682//chromatin binding	-
Dlo_016111.1	MYB	MYB_superfamily->MYB	Myb_DNA-binding domain-containing protein [Cephalotus follicularis]	13.0433	13.7667	15.2567	0.762636	0.945396	no	0.575738	1	no	0.0778667	0.148261	19.4433	15.7033	12.52	0.0158124	0.0769773	no	0.154148	0.378077	no	-0.308205	-0.326836	-	-	-	-	-	GO:0005488//binding;GO:0003682//chromatin binding;GO:0044877//macromolecular complex binding	-
Dlo_001771.1	MYB	MYB_superfamily->MYB	GmMYB12 family protein [Populus trichocarpa]	12.3333	9.67	5.41333	0.444506	0.700169	no	0.164801	1	no	-0.350975	-0.836999	5.77	5.04667	9.50333	0.574605	0.843033	no	0.123357	0.325737	no	-0.193241	0.913103	-	-	-	-	-	GO:0005488//binding;GO:0044877//macromolecular complex binding;GO:0003682//chromatin binding	-
Dlo_002528.1	MYB	MYB_superfamily->MYB	Myb domain protein 59 isoform 2 [Theobroma cacao]	10.96	4.04667	2.59	0.0306262	0.10745	no	0.44944	1	no	-1.43744	-0.643782	1.27	0.926667	0.553333	0.468617	0.772876	no	0.465114	0.740606	no	-0.454706	-0.743902	-	-	-	-	-	GO:0044877//macromolecular complex binding;GO:0003682//chromatin binding;GO:0005488//binding	-
Dlo_017342.1	MYB	MYB_superfamily->MYB	Myb family transcription factor 3R-1 [Prunus persica]	9.17333	8.34667	8.68333	0.712021	0.907546	no	0.892858	1	no	-0.136246	0.0570488	8.64333	9.91333	6.15667	0.353969	0.657602	no	0.0365082	0.138865	no	0.197782	-0.687221	-	-	-	-	-	GO:0003682//chromatin binding;GO:0005488//binding;GO:0044877//macromolecular complex binding	-
Dlo_031616.1	MYB	MYB_superfamily->MYB	PREDICTED: myb-related protein Myb4-like [Juglans regia]	8.35	11.48	5.74667	0.464346	0.719529	no	0.127158	1	no	0.459275	-0.998325	1.62333	3.78	14.7233	0.211804	0.486431	no	0.0645291	0.208628	no	1.21943	1.96165	-	-	-	-	-	GO:0003682//chromatin binding;GO:0005488//binding;GO:0044877//macromolecular complex binding	-
Dlo_020362.1	MYB	MYB_superfamily->MYB	PREDICTED: myb-related protein Myb4 [Theobroma cacao]	8.25667	13.3067	13.7267	0.0903852	0.239486	no	0.914578	1	no	0.688518	0.0448321	15.1233	13.3833	14.1467	0.412702	0.719744	no	0.795206	0.978266	no	-0.176339	0.0800247	-	-	-	-	-	GO:0003682//chromatin binding;GO:0005488//binding;GO:0044877//macromolecular complex binding	-
Dlo_028106.1	MYB	MYB_superfamily->MYB	PREDICTED: myb-related protein 308-like [Vitis vinifera]	7.73667	10.35	14.28	0.30633	0.55609	no	0.296977	1	no	0.419847	0.464365	2.71667	5.77	5.01	0.0204889	0.0941426	no	0.662976	0.891394	no	1.08673	-0.203761	-	-	-	-	-	GO:0003682//chromatin binding;GO:0044877//macromolecular complex binding;GO:0005488//binding	-
Dlo_026627.1	MYB	MYB_superfamily->MYB	PREDICTED: myb-like protein L isoform X1 [Citrus sinensis]	7.64667	8.46333	9.24667	0.580637	0.805958	no	0.631719	1	no	0.146395	0.127707	9.93	8.66	6.83333	0.141197	0.374903	no	0.157817	0.383695	no	-0.197427	-0.341778	-	-	-	-	-	GO:0003682//chromatin binding;GO:0044877//macromolecular complex binding;GO:0005488//binding	-
Dlo_008606.1	MYB	MYB_superfamily->MYB	PREDICTED: myb-related protein Hv1 [Citrus sinensis]	7.55333	5.51	5.49	0.293573	0.542131	no	1	1	no	-0.455061	-0.00524617	2	3.86667	2.29	0.0305314	0.127132	no	0.112255	0.304647	no	0.95109	-0.755743	-	-	-	-	-	GO:0003682//chromatin binding;GO:0005488//binding;GO:0044877//macromolecular complex binding	-
Dlo_010193.1	MYB	MYB_superfamily->MYB	PREDICTED: transcription factor MYB44-like [Citrus sinensis]	6.55	2.70667	2.11667	0.0627798	0.183631	no	0.677297	1	no	-1.27498	-0.354723	2.11333	1.43	4.45667	0.39901	0.70665	no	0.0211597	0.0931239	no	-0.563505	1.63995	-	-	-	-	-	GO:0044877//macromolecular complex binding;GO:0005488//binding;GO:0003682//chromatin binding	-
Dlo_015337.2	MYB	MYB_superfamily->MYB	Myb domain protein 0 [Theobroma cacao]	5.86667	8.71333	7.37667	0.3197	0.568901	no	0.686689	1	no	0.570684	-0.240256	21.02	18.7133	8.54333	0.508963	0.80897	no	0.0131169	0.065141	no	-0.167696	-1.1312	-	-	-	-	-	GO:0044877//macromolecular complex binding;GO:0005488//binding;GO:0003682//chromatin binding	-
Dlo_026543.1	MYB	MYB_superfamily->MYB	PREDICTED: myb-related protein 308-like [Citrus sinensis]	4.68	5.14667	5.58333	0.783729	0.958708	no	0.815863	1	no	0.13713	0.117488	1.27	2.15667	1.12333	0.112447	0.321771	no	0.0879159	0.258576	no	0.763975	-0.941017	-	-	-	-	-	GO:0003682//chromatin binding;GO:0005488//binding;GO:0044877//macromolecular complex binding	-
Dlo_024905.1	MYB	MYB_superfamily->MYB	PREDICTED: myb-related protein B [Citrus sinensis]	4.49	2.56	3.85667	0.0851633	0.228881	no	0.225984	1	no	-0.810572	0.591211	5.69333	5.38667	5.65	0.778472	0.988546	no	0.850624	1	no	-0.0798808	0.0688581	-	-	-	-	-	GO:0005488//binding;GO:0044877//macromolecular complex binding;GO:0003682//chromatin binding	-
Dlo_015279.1	MYB	MYB_superfamily->MYB	PREDICTED: transcription repressor MYB6 [Ricinus communis]	4.15667	3.06	3.98667	0.416685	0.673473	no	0.56417	1	no	-0.441895	0.381651	4.05667	4.52	7.17667	0.672417	0.917407	no	0.15001	0.371064	no	0.156028	0.666991	-	-	-	-	-	GO:0003682//chromatin binding;GO:0044877//macromolecular complex binding;GO:0005488//binding	-
Dlo_000466.1	MYB	MYB_superfamily->MYB	PREDICTED: transcription factor RAX3 isoform X2 [Populus euphratica]	3.85333	2.45333	4.03667	0.171992	0.378862	no	0.144599	1	no	-0.651364	0.718421	1.83	2.36333	4.10667	0.408867	0.71605	no	0.047452	0.167946	no	0.368979	0.797145	-	-	-	-	-	GO:0005488//binding;GO:0003682//chromatin binding;GO:0044877//macromolecular complex binding	-
Dlo_004077.1	MYB	MYB_superfamily->MYB	Myb domain protein 20 [Theobroma cacao]	3.29333	5.85667	3.94	0.0727106	0.204524	no	0.239821	1	no	0.830531	-0.571884	2.63	3.02667	7.04	0.630185	0.888783	no	0.0305617	0.12226	no	0.202667	1.21785	-	-	-	-	-	GO:0044877//macromolecular complex binding;GO:0003682//chromatin binding;GO:0005488//binding	-
Dlo_018571.1	MYB	MYB_superfamily->MYB	PREDICTED: transcription factor WER-like [Citrus sinensis]	2.23667	3.94333	3.61667	0.131863	0.313365	no	0.845099	1	no	0.818065	-0.124755	2.59333	2.56333	5.09667	1	1	no	0.035349	0.135815	no	-0.0167866	0.991533	-	-	-	-	-	GO:0003682//chromatin binding;GO:0005488//binding;GO:0044877//macromolecular complex binding	-
Dlo_021198.2	MYB	MYB_superfamily->MYB	PREDICTED: transcription factor GAMYB-like [Jatropha curcas]	1.54667	2.48	4.32	0.175918	0.384303	no	0.0864931	1	no	0.681178	0.800691	2.3	2.97	3.37667	0.295484	0.5967	no	0.654203	0.884849	no	0.368829	0.185137	-	-	-	-	-	GO:0044877//macromolecular complex binding;GO:0003682//chromatin binding;GO:0005488//binding	-
Dlo_015027.1	MYB	MYB_superfamily->MYB	PREDICTED: myb protein-like [Citrus sinensis]	0.896667	0.596667	0.816667	0.491502	0.745898	no	0.560786	1	no	-0.587647	0.452822	0.49	0.856667	0.863333	0.295755	0.5967	no	1	1	no	0.805952	0.0111837	-	-	-	-	-	GO:0044877//macromolecular complex binding;GO:0003682//chromatin binding;GO:0005488//binding	-
Dlo_031327.1	MYB	MYB_superfamily->MYB	PREDICTED: transcription factor MYB3-like [Jatropha curcas]	0.54	0.103333	0.866667	0.0373326	0.12526	no	0.00504709	0.237906	no	-2.38565	3.06817	0.266667	0.246667	0.556667	1	1	no	0.251802	0.518139	no	-0.112475	1.17425	-	-	-	-	-	GO:0044877//macromolecular complex binding;GO:0003682//chromatin binding;GO:0005488//binding	-
Dlo_016707.1	MYB	MYB_superfamily->MYB	PREDICTED: transcription factor MYB39 [Theobroma cacao]	0.5	0.193333	0.296667	0.184799	0.396502	no	0.751654	1	no	-1.37084	0.617752	0.0933333	0.193333	0.0233333	0.422574	0.729065	no	0.123559	0.325959	no	1.05063	-3.05063	-	-	-	-	-	GO:0003682//chromatin binding;GO:0005488//binding;GO:0044877//macromolecular complex binding	-
Dlo_016640.1	MYB	MYB_superfamily->MYB	PREDICTED: transcription factor WER-like [Citrus sinensis]	0.463333	1.27	1.28667	0.16906	0.374286	no	1	1	no	1.45471	0.0188098	3.03333	3.27333	3.04667	0.852081	1	no	0.888351	1	no	0.109856	-0.103529	-	-	-	-	-	GO:0003682//chromatin binding;GO:0044877//macromolecular complex binding;GO:0005488//binding	-
Dlo_011213.1	MYB	MYB_superfamily->MYB	PREDICTED: myb-related protein Myb4 isoform X2 [Theobroma cacao]	0.323333	0.776667	0.466667	0.176609	0.385401	no	0.486377	1	no	1.26427	-0.734903	0.343333	0.38	0.43	1	1	no	1	1	no	0.146389	0.178337	-	-	-	-	-	GO:0005488//binding;GO:0003682//chromatin binding;GO:0044877//macromolecular complex binding	-
Dlo_022736.1	MYB	MYB_superfamily->MYB	PREDICTED: transcription factor MYB114-like [Citrus sinensis]	0.323333	0.56	0.846667	0.482695	0.73729	no	0.646866	1	no	0.792405	0.596367	1.15	0.593333	1.38333	0.172629	0.426776	no	0.0816677	0.245401	no	-0.954719	1.22123	-	-	-	-	-	GO:0003682//chromatin binding;GO:0005488//binding;GO:0044877//macromolecular complex binding	-
Dlo_015354.2	MYB	MYB_superfamily->MYB	PREDICTED: transcription factor MYB98 [Theobroma cacao]	0.263333	0.34	0.453333	0.692298	0.894334	no	0.69694	1	no	0.368645	0.415037	0.16	0.0866667	0.173333	0.62578	0.885781	no	0.491013	0.764714	no	-0.884523	1	-	-	-	-	-	GO:0044877//macromolecular complex binding;GO:0005488//binding;GO:0003682//chromatin binding	-
